# Supplementary material for: Micronutrient Requirements and Sharing Capabilities of the Human Gut Microbiome
Source: Front Microbiol. 2019 Jun 12;10:1316. doi: 10.3389/fmicb.2019.01316 (PMC6593275; doi:10.3389/fmicb.2019.01316)
Supplement: Supplementary file 8 [file Table_1.xlsx]

## Sheet: Binary
Table S1. The reference set of 2228 human gut bacteria with predicted binary phenotypes for nine vitamins/cofactors.
SEED ID	Genome name	B1	B2	B3	B5	B6	B7	B9	B12	Q	Phylum	Class	Order	Family	Genus	Species	Strain
260554.3	[Brevibacterium] halotolerans strain ATCC 25096	1	1	1	1	1	1	1	0	1	Firmicutes	Bacilli	Bacillales	Bacillaceae	Bacillus	Bacillus halotolerans	[Brevibacterium] halotolerans strain ATCC 25096
730.11	[Haemophilus] ducreyi strain Cutaneous leg ulcer strain 2	0	1	0	0	1	1	1	0	1	Proteobacteria	Gammaproteobacteria	Pasteurellales	Pasteurellaceae	Haemophilus	[Haemophilus] ducreyi	[Haemophilus] ducreyi strain Cutaneous leg ulcer strain 2
592010.4	Abiotrophia defectiva ATCC 49176	0	0	1	0	0	0	0	0	0	Firmicutes	Bacilli	Lactobacillales	Aerococcaceae	Abiotrophia	Abiotrophia defectiva	Abiotrophia defectiva ATCC 49176
1120917.3	Acaricomes phytoseiuli DSM 14247	0	1	0	1	1	0	1	0	0	Actinobacteria	Actinobacteria	Micrococcales	Micrococcaceae	Acaricomes	Acaricomes phytoseiuli	Acaricomes phytoseiuli DSM 14247
762376.5	Achromobacter xylosoxidans A8	1	1	1	1	1	1	1	0	1	Proteobacteria	Betaproteobacteria	Burkholderiales	Alcaligenaceae	Achromobacter	Achromobacter xylosoxidans	Achromobacter xylosoxidans A8
85698.28	Achromobacter xylosoxidans strain NCTC10807	1	1	1	1	1	1	1	0	1	Proteobacteria	Betaproteobacteria	Burkholderiales	Alcaligenaceae	Achromobacter	Achromobacter xylosoxidans	Achromobacter xylosoxidans strain NCTC10807
591001.3	Acidaminococcus fermentans DSM 20731	0	1	1	0	0	0	1	0	1	Firmicutes	Negativicutes	Acidaminococcales	Acidaminococcaceae	Acidaminococcus	Acidaminococcus fermentans	Acidaminococcus fermentans DSM 20731
568816.4	Acidaminococcus intestini RyC-MR95	1	1	0	0	0	1	1	0	1	Firmicutes	Negativicutes	Acidaminococcales	Acidaminococcaceae	Acidaminococcus	Acidaminococcus intestini	Acidaminococcus intestini RyC-MR95
563191.3	Acidaminococcus sp. D21	1	1	0	0	0	1	1	0	1	Firmicutes	Negativicutes	Acidaminococcales	Acidaminococcaceae	Acidaminococcus	-	Acidaminococcus sp. D21
1203555.3	Acidaminococcus sp. HPA0509	1	1	0	0	0	1	1	0	1	Firmicutes	Negativicutes	Acidaminococcales	Acidaminococcaceae	Acidaminococcus	-	Acidaminococcus sp. HPA0509
696749.3	Acinetobacter baumannii 1656-2	1	1	1	1	1	1	1	0	1	Proteobacteria	Gammaproteobacteria	Pseudomonadales	Moraxellaceae	Acinetobacter	Acinetobacter baumannii	Acinetobacter baumannii 1656-2
480119.5	Acinetobacter baumannii AB0057	1	1	1	1	1	1	1	0	1	Proteobacteria	Gammaproteobacteria	Pseudomonadales	Moraxellaceae	Acinetobacter	Acinetobacter baumannii	Acinetobacter baumannii AB0057
557600.4	Acinetobacter baumannii AB307-0294	1	1	1	1	1	1	1	0	1	Proteobacteria	Gammaproteobacteria	Pseudomonadales	Moraxellaceae	Acinetobacter	Acinetobacter baumannii	Acinetobacter baumannii AB307-0294
405416.6	Acinetobacter baumannii ACICU	1	1	1	1	1	1	1	0	1	Proteobacteria	Gammaproteobacteria	Pseudomonadales	Moraxellaceae	Acinetobacter	Acinetobacter baumannii	Acinetobacter baumannii ACICU
400667.7	Acinetobacter baumannii ATCC 17978	1	1	1	1	1	1	1	0	1	Proteobacteria	Gammaproteobacteria	Pseudomonadales	Moraxellaceae	Acinetobacter	Acinetobacter baumannii	Acinetobacter baumannii ATCC 17978
575584.3	Acinetobacter baumannii ATCC 19606	1	1	1	1	1	1	1	0	1	Proteobacteria	Gammaproteobacteria	Pseudomonadales	Moraxellaceae	Acinetobacter	Acinetobacter baumannii	Acinetobacter baumannii ATCC 19606 = CIP 70.34 = JCM 6841
509173.8	Acinetobacter baumannii AYE	1	1	1	1	1	1	1	0	1	Proteobacteria	Gammaproteobacteria	Pseudomonadales	Moraxellaceae	Acinetobacter	Acinetobacter baumannii	Acinetobacter baumannii AYE
903895.3	Acinetobacter baumannii Canada BC-5	1	1	1	1	1	1	1	0	1	Proteobacteria	Gammaproteobacteria	Pseudomonadales	Moraxellaceae	Acinetobacter	Acinetobacter baumannii	Acinetobacter baumannii Canada BC-5
1455315.5	Acinetobacter baumannii LAC-4	1	1	1	1	1	1	1	0	1	Proteobacteria	Gammaproteobacteria	Pseudomonadales	Moraxellaceae	Acinetobacter	Acinetobacter baumannii	Acinetobacter baumannii LAC-4
889738.3	Acinetobacter baumannii MDR-TJ	1	1	1	1	1	1	1	0	1	Proteobacteria	Gammaproteobacteria	Pseudomonadales	Moraxellaceae	Acinetobacter	Acinetobacter baumannii	Acinetobacter baumannii MDR-TJ
497978.4	Acinetobacter baumannii MDR-ZJ06	1	1	1	1	1	1	1	0	1	Proteobacteria	Gammaproteobacteria	Pseudomonadales	Moraxellaceae	Acinetobacter	Acinetobacter baumannii	Acinetobacter baumannii MDR-ZJ06
903889.3	Acinetobacter baumannii OIFC137	1	1	1	1	1	1	1	0	1	Proteobacteria	Gammaproteobacteria	Pseudomonadales	Moraxellaceae	Acinetobacter	Acinetobacter baumannii	Acinetobacter baumannii OIFC137
903893.3	Acinetobacter baumannii OIFC143	1	1	1	1	1	1	1	0	1	Proteobacteria	Gammaproteobacteria	Pseudomonadales	Moraxellaceae	Acinetobacter	Acinetobacter baumannii	Acinetobacter baumannii OIFC143
509170.6	Acinetobacter baumannii SDF	1	1	1	1	1	1	1	0	1	Proteobacteria	Gammaproteobacteria	Pseudomonadales	Moraxellaceae	Acinetobacter	Acinetobacter baumannii	Acinetobacter baumannii SDF
470.1294	Acinetobacter baumannii strain AB31	1	1	1	1	1	1	1	0	1	Proteobacteria	Gammaproteobacteria	Pseudomonadales	Moraxellaceae	Acinetobacter	Acinetobacter baumannii	Acinetobacter baumannii strain AB31
470.1288	Acinetobacter baumannii strain AC29	1	1	1	1	1	1	1	0	1	Proteobacteria	Gammaproteobacteria	Pseudomonadales	Moraxellaceae	Acinetobacter	Acinetobacter baumannii	Acinetobacter baumannii strain AC29
980514.3	Acinetobacter baumannii TCDC-AB0715	1	1	1	1	1	1	1	0	1	Proteobacteria	Gammaproteobacteria	Pseudomonadales	Moraxellaceae	Acinetobacter	Acinetobacter baumannii	Acinetobacter baumannii TCDC-AB0715
1100841.3	Acinetobacter baumannii TYTH-1	1	1	1	1	1	1	1	0	1	Proteobacteria	Gammaproteobacteria	Pseudomonadales	Moraxellaceae	Acinetobacter	Acinetobacter baumannii	Acinetobacter baumannii TYTH-1
903915.3	Acinetobacter baumannii WC-141	1	1	1	1	1	1	1	0	1	Proteobacteria	Gammaproteobacteria	Pseudomonadales	Moraxellaceae	Acinetobacter	-	Acinetobacter baumannii WC-141
1217653.3	Acinetobacter calcoaceticus ANC 3680	1	1	1	1	1	1	1	0	1	Proteobacteria	Gammaproteobacteria	Pseudomonadales	Moraxellaceae	Acinetobacter	Acinetobacter calcoaceticus	Acinetobacter calcoaceticus ANC 3680
1217690.3	Acinetobacter calcoaceticus ANC 3811	1	1	1	1	1	1	1	0	1	Proteobacteria	Gammaproteobacteria	Pseudomonadales	Moraxellaceae	Acinetobacter	Acinetobacter calcoaceticus	Acinetobacter calcoaceticus ANC 3811
981331.5	Acinetobacter calcoaceticus DSM 30006 = CIP 81.8	1	1	1	1	1	1	1	0	1	Proteobacteria	Gammaproteobacteria	Pseudomonadales	Moraxellaceae	Acinetobacter	Acinetobacter calcoaceticus	Acinetobacter calcoaceticus DSM 30006 = CIP 81.8
1217654.3	Acinetobacter calcoaceticus NIPH 13	1	1	1	1	1	1	1	0	1	Proteobacteria	Gammaproteobacteria	Pseudomonadales	Moraxellaceae	Acinetobacter	Acinetobacter calcoaceticus	Acinetobacter calcoaceticus NIPH 13
871585.3	Acinetobacter calcoaceticus PHEA-2	1	1	1	1	1	1	1	0	1	Proteobacteria	Gammaproteobacteria	Pseudomonadales	Moraxellaceae	Acinetobacter	Acinetobacter pittii	Acinetobacter pittii PHEA-2
575585.3	Acinetobacter calcoaceticus RUH2202	1	1	1	1	1	1	1	0	1	Proteobacteria	Gammaproteobacteria	Pseudomonadales	Moraxellaceae	Acinetobacter	Acinetobacter calcoaceticus	Acinetobacter calcoaceticus RUH2202
471.18	Acinetobacter calcoaceticus strain KCTC 2357	1	1	1	1	1	1	1	0	1	Proteobacteria	Gammaproteobacteria	Pseudomonadales	Moraxellaceae	Acinetobacter	Acinetobacter calcoaceticus	Acinetobacter calcoaceticus strain KCTC 2357
707232.3	Acinetobacter haemolyticus ATCC 19194	1	1	1	1	1	1	1	0	1	Proteobacteria	Gammaproteobacteria	Pseudomonadales	Moraxellaceae	Acinetobacter	Acinetobacter haemolyticus	Acinetobacter haemolyticus ATCC 19194
1217659.3	Acinetobacter haemolyticus CIP 64.3	1	1	1	1	1	1	1	0	1	Proteobacteria	Gammaproteobacteria	Pseudomonadales	Moraxellaceae	Acinetobacter	Acinetobacter haemolyticus	Acinetobacter haemolyticus CIP 64.3
1217986.3	Acinetobacter haemolyticus NIPH 261	1	1	1	1	1	1	1	0	1	Proteobacteria	Gammaproteobacteria	Pseudomonadales	Moraxellaceae	Acinetobacter	Acinetobacter haemolyticus	Acinetobacter haemolyticus NIPH 261
1217662.4	Acinetobacter johnsonii ANC 3681	1	1	1	1	1	1	1	0	1	Proteobacteria	Gammaproteobacteria	Pseudomonadales	Moraxellaceae	Acinetobacter	Acinetobacter johnsonii	Acinetobacter johnsonii ANC 3681
575586.4	Acinetobacter johnsonii SH046	1	1	1	1	1	1	1	0	1	Proteobacteria	Gammaproteobacteria	Pseudomonadales	Moraxellaceae	Acinetobacter	Acinetobacter johnsonii	Acinetobacter johnsonii SH046
1217665.3	Acinetobacter junii NIPH 182	1	1	1	1	1	1	1	0	1	Proteobacteria	Gammaproteobacteria	Pseudomonadales	Moraxellaceae	Acinetobacter	Acinetobacter junii	Acinetobacter junii NIPH 182
575587.3	Acinetobacter junii SH205	1	1	1	1	1	1	1	0	1	Proteobacteria	Gammaproteobacteria	Pseudomonadales	Moraxellaceae	Acinetobacter	Acinetobacter junii	Acinetobacter junii SH205
1217668.3	Acinetobacter lwoffii NIPH 478	1	1	1	1	1	1	1	0	1	Proteobacteria	Gammaproteobacteria	Pseudomonadales	Moraxellaceae	Acinetobacter	Acinetobacter lwoffii	Acinetobacter lwoffii NIPH 478
1217669.3	Acinetobacter lwoffii NIPH 715	1	1	1	1	1	1	1	0	1	Proteobacteria	Gammaproteobacteria	Pseudomonadales	Moraxellaceae	Acinetobacter	Acinetobacter lwoffii	Acinetobacter lwoffii NIPH 715
575588.3	Acinetobacter lwoffii SH145	1	1	1	1	1	1	1	0	1	Proteobacteria	Gammaproteobacteria	Pseudomonadales	Moraxellaceae	Acinetobacter	Acinetobacter lwoffii	Acinetobacter lwoffii SH145
1046625.3	Acinetobacter lwoffii WJ10621	1	1	1	1	1	1	1	0	1	Proteobacteria	Gammaproteobacteria	Pseudomonadales	Moraxellaceae	Acinetobacter	Acinetobacter lwoffii	Acinetobacter lwoffii WJ10621
1217670.3	Acinetobacter nosocomialis NIPH 2119	1	1	1	1	1	1	1	0	1	Proteobacteria	Gammaproteobacteria	Pseudomonadales	Moraxellaceae	Acinetobacter	Acinetobacter nosocomialis	Acinetobacter nosocomialis NIPH 2119
1217691.3	Acinetobacter pittii ANC 4050	1	1	1	1	1	1	1	0	1	Proteobacteria	Gammaproteobacteria	Pseudomonadales	Moraxellaceae	Acinetobacter	Acinetobacter pittii	Acinetobacter pittii ANC 4050
1217689.3	Acinetobacter pittii ANC 4052	1	1	1	1	1	1	1	0	1	Proteobacteria	Gammaproteobacteria	Pseudomonadales	Moraxellaceae	Acinetobacter	Acinetobacter pittii	Acinetobacter pittii ANC 4052
48296.83	Acinetobacter pittii strain AP_882	1	1	1	1	1	1	1	0	1	Proteobacteria	Gammaproteobacteria	Pseudomonadales	Moraxellaceae	Acinetobacter	Acinetobacter pittii	Acinetobacter pittii strain AP_882
48296.84	Acinetobacter pittii strain IEC338SC	1	1	1	1	1	1	1	0	1	Proteobacteria	Gammaproteobacteria	Pseudomonadales	Moraxellaceae	Acinetobacter	Acinetobacter pittii	Acinetobacter pittii strain IEC338SC
981334.6	Acinetobacter radioresistens DSM 6976 = NBRC 102413 = CIP 103788	1	1	1	1	1	1	1	0	1	Proteobacteria	Gammaproteobacteria	Pseudomonadales	Moraxellaceae	Acinetobacter	Acinetobacter radioresistens	Acinetobacter radioresistens DSM 6976 = NBRC 102413 = CIP 103788
1217674.3	Acinetobacter radioresistens NIPH 2130	1	1	1	1	1	1	1	0	1	Proteobacteria	Gammaproteobacteria	Pseudomonadales	Moraxellaceae	Acinetobacter	Acinetobacter radioresistens	Acinetobacter radioresistens NIPH 2130
575589.3	Acinetobacter radioresistens SH164	1	1	1	1	1	1	1	0	1	Proteobacteria	Gammaproteobacteria	Pseudomonadales	Moraxellaceae	Acinetobacter	Acinetobacter radioresistens	Acinetobacter radioresistens SH164
596318.3	Acinetobacter radioresistens SK82	1	1	1	1	1	1	1	0	1	Proteobacteria	Gammaproteobacteria	Pseudomonadales	Moraxellaceae	Acinetobacter	Acinetobacter radioresistens	Acinetobacter radioresistens SK82
592014.3	Acinetobacter sp. 6013113	1	1	1	1	1	1	1	0	1	Proteobacteria	Gammaproteobacteria	Pseudomonadales	Moraxellaceae	Acinetobacter	Acinetobacter baumannii	Acinetobacter baumannii 6013113
525243.3	Acinetobacter sp. 6013150	1	1	1	1	1	1	1	0	1	Proteobacteria	Gammaproteobacteria	Pseudomonadales	Moraxellaceae	Acinetobacter	Acinetobacter baumannii	Acinetobacter baumannii 6013150
525242.3	Acinetobacter sp. 6014059	1	1	1	1	1	1	1	0	1	Proteobacteria	Gammaproteobacteria	Pseudomonadales	Moraxellaceae	Acinetobacter	Acinetobacter baumannii	Acinetobacter baumannii 6014059
525244.5	Acinetobacter sp. ATCC 27244	1	1	1	1	1	1	1	0	1	Proteobacteria	Gammaproteobacteria	Pseudomonadales	Moraxellaceae	Acinetobacter	-	Acinetobacter sp. ATCC 27244
575564.3	Acinetobacter sp. RUH2624	1	1	1	1	1	1	1	0	1	Proteobacteria	Gammaproteobacteria	Pseudomonadales	Moraxellaceae	Acinetobacter	Acinetobacter nosocomialis	Acinetobacter sp. RUH2624
575565.3	Acinetobacter sp. SH024	1	1	1	1	1	1	1	0	1	Proteobacteria	Gammaproteobacteria	Pseudomonadales	Moraxellaceae	Acinetobacter	Acinetobacter pittii	Acinetobacter sp. SH024
416269.6	Actinobacillus pleuropneumoniae L20	0	1	0	0	1	1	1	0	1	Proteobacteria	Gammaproteobacteria	Pasteurellales	Pasteurellaceae	Actinobacillus	Actinobacillus pleuropneumoniae	Actinobacillus pleuropneumoniae serovar 5b str. L20
1224142.3	Actinobacillus pleuropneumoniae S8	0	1	0	0	1	1	1	0	1	Proteobacteria	Gammaproteobacteria	Pasteurellales	Pasteurellaceae	Actinobacillus	Actinobacillus pleuropneumoniae	Actinobacillus pleuropneumoniae S8
228399.5	Actinobacillus pleuropneumoniae serovar 1 str. 4074	0	1	0	0	1	1	1	0	1	Proteobacteria	Gammaproteobacteria	Pasteurellales	Pasteurellaceae	Actinobacillus	Actinobacillus pleuropneumoniae	Actinobacillus pleuropneumoniae serovar 1 str. 4074
434271.4	Actinobacillus pleuropneumoniae serovar 3 str. JL03	0	1	0	0	1	1	1	0	1	Proteobacteria	Gammaproteobacteria	Pasteurellales	Pasteurellaceae	Actinobacillus	Actinobacillus pleuropneumoniae	Actinobacillus pleuropneumoniae serovar 3 str. JL03
754256.7	Actinobacillus pleuropneumoniae serovar 6 str. Femo	0	1	0	0	1	1	1	0	1	Proteobacteria	Gammaproteobacteria	Pasteurellales	Pasteurellaceae	Actinobacillus	Actinobacillus pleuropneumoniae	Actinobacillus pleuropneumoniae serovar 6 str. Femo
1120942.4	Actinomyces georgiae DSM 6843	0	0	0	1	1	0	1	0	0	Actinobacteria	Actinobacteria	Actinomycetales	Actinomycetaceae	Actinomyces	Actinomyces georgiae	Actinomyces georgiae DSM 6843
435830.3	Actinomyces graevenitzii C83	0	0	0	1	0	0	1	0	0	Actinobacteria	Actinobacteria	Actinomycetales	Actinomycetaceae	Actinomyces	Actinomyces graevenitzii	Actinomyces graevenitzii C83
1115803.3	Actinomyces naeslundii str. Howell 279	0	1	0	1	1	0	1	0	0	Actinobacteria	Actinobacteria	Actinomycetales	Actinomycetaceae	Actinomyces	Actinomyces naeslundii	Actinomyces naeslundii str. Howell 279
411466.7	Actinomyces odontolyticus ATCC 17982	0	0	0	1	1	0	1	0	0	Actinobacteria	Actinobacteria	Actinomycetales	Actinomycetaceae	Actinomyces	Actinomyces odontolyticus	Actinomyces odontolyticus ATCC 17982
649742.3	Actinomyces odontolyticus F0309	0	0	0	1	1	0	1	0	0	Actinobacteria	Actinobacteria	Actinomycetales	Actinomycetaceae	Actinomyces	Actinomyces odontolyticus	Actinomyces odontolyticus F0309
1660.4	Actinomyces odontolyticus strain XH001	0	0	0	1	1	0	1	0	0	Actinobacteria	Actinobacteria	Actinomycetales	Actinomycetaceae	Actinomyces	Actinomyces odontolyticus	Actinomyces odontolyticus strain XH001
544580.10	Actinomyces oris strain T14V	0	1	0	1	1	0	1	0	0	Actinobacteria	Actinobacteria	Actinomycetales	Actinomycetaceae	Actinomyces	Actinomyces oris	Actinomyces oris strain T14V
1203556.3	Actinomyces sp. HPA0247	0	0	0	1	1	0	1	0	0	Actinobacteria	Actinobacteria	Actinomycetales	Actinomycetaceae	Actinomyces	-	Actinomyces sp. HPA0247
883077.3	Actinomyces turicensis ACS-279-V-Col4	0	0	0	0	1	0	1	0	0	Actinobacteria	Actinobacteria	Actinomycetales	Actinomycetaceae	Actinomyces	Actinomyces turicensis	Actinomyces turicensis ACS-279-V-Col4
525246.3	Actinomyces urogenitalis DSM 15434	0	0	0	1	1	0	1	0	0	Actinobacteria	Actinobacteria	Actinomycetales	Actinomycetaceae	Actinomyces	Actinomyces urogenitalis	Actinomyces urogenitalis DSM 15434
1284679.3	Actinomyces urogenitalis S6-C4	0	0	0	1	1	0	1	0	0	Actinobacteria	Actinobacteria	Actinomycetales	Actinomycetaceae	Actinomyces	Actinomyces urogenitalis	Actinomyces urogenitalis S6-C4
562973.4	Actinomyces viscosus C505	0	1	0	1	1	0	1	0	0	Actinobacteria	Actinobacteria	Actinomycetales	Actinomycetaceae	Actinomyces	Actinomyces viscosus	Actinomyces viscosus C505
1384484.3	Adlercreutzia equolifaciens DSM 19450	0	1	0	1	1	0	1	0	1	Actinobacteria	Coriobacteriia	Eggerthellales	Eggerthellaceae	Adlercreutzia	Adlercreutzia equolifaciens	Adlercreutzia equolifaciens DSM 19450
655812.3	Aerococcus viridans ATCC 11563	0	1	0	0	1	0	1	0	0	Firmicutes	Bacilli	Lactobacillales	Aerococcaceae	Aerococcus	Aerococcus viridans	Aerococcus viridans ATCC 11563 = CCUG 4311
1175629.3	Aerococcus viridans LL1	0	1	0	0	1	0	1	0	0	Firmicutes	Bacilli	Lactobacillales	Aerococcaceae	Aerococcus	Aerococcus viridans	Aerococcus viridans LL1
1033730.6	Aeromicrobium massiliense JC14	0	1	1	1	1	0	1	1	0	Actinobacteria	Actinobacteria	Propionibacteriales	Nocardioidaceae	Aeromicrobium	Aeromicrobium massiliense	Aeromicrobium massiliense JC14
878320.4	Aeromonas caviae Ae398	1	1	1	1	1	1	1	0	1	Proteobacteria	Gammaproteobacteria	Aeromonadales	Aeromonadaceae	Aeromonas	Aeromonas caviae	Aeromonas caviae Ae398
648.77	Aeromonas caviae strain FDAARGOS_72	1	1	1	1	1	1	1	0	1	Proteobacteria	Gammaproteobacteria	Aeromonadales	Aeromonadaceae	Aeromonas	Aeromonas caviae	Aeromonas caviae strain FDAARGOS_72
648.76	Aeromonas caviae strain FDAARGOS_75	1	1	1	1	1	1	1	0	1	Proteobacteria	Gammaproteobacteria	Aeromonadales	Aeromonadaceae	Aeromonas	Aeromonas caviae	Aeromonas caviae strain FDAARGOS_75
1288394.3	Aeromonas hydrophila ML09-119	1	1	1	1	1	1	1	0	1	Proteobacteria	Gammaproteobacteria	Aeromonadales	Aeromonadaceae	Aeromonas	Aeromonas hydrophila	Aeromonas hydrophila ML09-119
644.37	Aeromonas hydrophila strain AH10	1	1	1	1	1	1	1	0	1	Proteobacteria	Gammaproteobacteria	Aeromonadales	Aeromonadaceae	Aeromonas	Aeromonas hydrophila	Aeromonas hydrophila strain AH10
644.34	Aeromonas hydrophila strain RB-AH	1	1	1	1	1	1	1	0	1	Proteobacteria	Gammaproteobacteria	Aeromonadales	Aeromonadaceae	Aeromonas	Aeromonas hydrophila	Aeromonas hydrophila strain RB-AH
380703.7	Aeromonas hydrophila subsp. hydrophila ATCC 7966	1	1	1	1	1	1	1	0	1	Proteobacteria	Gammaproteobacteria	Aeromonadales	Aeromonadaceae	Aeromonas	Aeromonas hydrophila	Aeromonas hydrophila subsp. hydrophila ATCC 7966
651.4	Aeromonas media strain ARB13	1	1	1	1	1	1	1	0	1	Proteobacteria	Gammaproteobacteria	Aeromonadales	Aeromonadaceae	Aeromonas	Aeromonas media	Aeromonas media strain ARB13
651.7	Aeromonas media strain CECT 4232	1	1	1	1	1	1	1	0	1	Proteobacteria	Gammaproteobacteria	Aeromonadales	Aeromonadaceae	Aeromonas	Aeromonas media	Aeromonas media strain CECT 4232
1208104.3	Aeromonas media WS	1	1	1	1	1	1	1	0	1	Proteobacteria	Gammaproteobacteria	Aeromonadales	Aeromonadaceae	Aeromonas	Aeromonas media	Aeromonas media WS
1073385.3	Aeromonas veronii AMC35	1	1	1	1	1	1	1	0	1	Proteobacteria	Gammaproteobacteria	Aeromonadales	Aeromonadaceae	Aeromonas	Aeromonas veronii	Aeromonas veronii AMC35
998088.4	Aeromonas veronii B565	1	1	1	1	1	1	1	0	1	Proteobacteria	Gammaproteobacteria	Aeromonadales	Aeromonadaceae	Aeromonas	Aeromonas veronii	Aeromonas veronii B565
654.48	Aeromonas veronii strain AVNIH1	1	1	1	1	1	1	1	0	1	Proteobacteria	Gammaproteobacteria	Aeromonadales	Aeromonadaceae	Aeromonas	Aeromonas veronii	Aeromonas veronii strain AVNIH1
654.49	Aeromonas veronii strain CB51	1	1	1	1	1	1	1	0	1	Proteobacteria	Gammaproteobacteria	Aeromonadales	Aeromonadaceae	Aeromonas	Aeromonas veronii	Aeromonas veronii strain CB51
654.45	Aeromonas veronii strain TH0426	1	1	1	1	1	1	1	0	1	Proteobacteria	Gammaproteobacteria	Aeromonadales	Aeromonadaceae	Aeromonas	Aeromonas veronii	Aeromonas veronii strain TH0426
1197906.5	Afipia birgiae 34632	1	1	1	1	1	1	1	0	1	Proteobacteria	Alphaproteobacteria	Rhizobiales	Bradyrhizobiaceae	Afipia	Afipia birgiae	Afipia birgiae 34632
985008.3	Aggregatibacter aphrophilus ATCC 33389	0	1	0	0	0	1	1	0	1	Proteobacteria	Gammaproteobacteria	Pasteurellales	Pasteurellaceae	Aggregatibacter	Aggregatibacter aphrophilus	Aggregatibacter aphrophilus ATCC 33389
679198.3	Aggregatibacter aphrophilus F0387	0	1	0	0	0	1	1	0	1	Proteobacteria	Gammaproteobacteria	Pasteurellales	Pasteurellaceae	Aggregatibacter	Aggregatibacter aphrophilus	Aggregatibacter aphrophilus F0387
634176.4	Aggregatibacter aphrophilus NJ8700	0	1	0	0	0	1	1	0	1	Proteobacteria	Gammaproteobacteria	Pasteurellales	Pasteurellaceae	Aggregatibacter	Aggregatibacter aphrophilus	Aggregatibacter aphrophilus NJ8700
732.8	Aggregatibacter aphrophilus strain W10433	0	1	0	0	0	0	1	0	1	Proteobacteria	Gammaproteobacteria	Pasteurellales	Pasteurellaceae	Aggregatibacter	Aggregatibacter aphrophilus	Aggregatibacter aphrophilus strain W10433
1050720.3	Agrobacterium tumefaciens F2	1	1	1	1	1	1	1	1	1	Proteobacteria	Alphaproteobacteria	Rhizobiales	Rhizobiaceae	Agrobacterium	Agrobacterium tumefaciens	Agrobacterium tumefaciens F2
176299.3	Agrobacterium tumefaciens str. C58	1	1	1	1	1	1	1	1	1	Proteobacteria	Alphaproteobacteria	Rhizobiales	Rhizobiaceae	Agrobacterium	Agrobacterium fabrum	Agrobacterium fabrum str. C58
349741.6	Akkermansia muciniphila ATCC BAA-835	1	1	1	1	1	1	1	0	1	Verrucomicrobia	Verrucomicrobiae	Verrucomicrobiales	Akkermansiaceae	Akkermansia	Akkermansia muciniphila	Akkermansia muciniphila ATCC BAA-835
239935.4	Akkermansia muciniphila strain Urmite	1	1	1	1	1	1	1	0	1	Verrucomicrobia	Verrucomicrobiae	Verrucomicrobiales	Akkermansiaceae	Akkermansia	Akkermansia muciniphila	Akkermansia muciniphila strain Urmite
239935.19	Akkermansia muciniphila YL44	1	1	1	1	1	1	1	0	1	Verrucomicrobia	Verrucomicrobiae	Verrucomicrobiales	Akkermansiaceae	Akkermansia	Akkermansia muciniphila	Akkermansia muciniphila YL44
1574264.3	Akkermansia sp. KLE1797	1	1	1	1	1	1	1	0	1	Verrucomicrobia	Verrucomicrobiae	Verrucomicrobiales	Akkermansiaceae	Akkermansia	-	Akkermansia sp. KLE1797
1574265.3	Akkermansia sp. KLE1798	1	1	1	1	1	1	1	0	1	Verrucomicrobia	Verrucomicrobiae	Verrucomicrobiales	Akkermansiaceae	Akkermansia	-	Akkermansia sp. KLE1798
511.9	Alcaligenes faecalis strain NBIB-017	1	1	1	1	1	1	1	0	0	Proteobacteria	Betaproteobacteria	Burkholderiales	Alcaligenaceae	Alcaligenes	Alcaligenes faecalis	Alcaligenes faecalis strain NBIB-017
511.8	Alcaligenes faecalis strain ZD02	1	1	1	1	1	1	1	0	0	Proteobacteria	Betaproteobacteria	Burkholderiales	Alcaligenaceae	Alcaligenes	Alcaligenes faecalis	Alcaligenes faecalis strain ZD02
679935.3	Alistipes finegoldii DSM 17242	0	1	1	1	1	0	1	0	0	Bacteroidetes	Bacteroidia	Bacteroidales	Rikenellaceae	Alistipes	Alistipes finegoldii	Alistipes finegoldii DSM 17242
742725.3	Alistipes indistinctus YIT 12060	1	1	1	1	1	1	1	0	0	Bacteroidetes	Bacteroidia	Bacteroidales	Rikenellaceae	Alistipes	Alistipes indistinctus	Alistipes indistinctus YIT 12060
1120974.3	Alistipes onderdonkii DSM 19147	0	1	1	1	1	0	1	0	0	Bacteroidetes	Bacteroidia	Bacteroidales	Rikenellaceae	Alistipes	Alistipes onderdonkii	Alistipes onderdonkii DSM 19147
445970.5	Alistipes putredinis DSM 17216	0	1	1	1	1	0	1	0	1	Bacteroidetes	Bacteroidia	Bacteroidales	Rikenellaceae	Alistipes	Alistipes putredinis	Alistipes putredinis DSM 17216
717959.3	Alistipes shahii WAL 8301	0	1	1	1	1	0	1	0	0	Bacteroidetes	Bacteroidia	Bacteroidales	Rikenellaceae	Alistipes	Alistipes shahii	Alistipes shahii WAL 8301
1499682.4	Alistipes sp. AL-1	0	1	1	1	1	0	1	0	0	Bacteroidetes	Bacteroidia	Bacteroidales	Rikenellaceae	Alistipes	-	Alistipes sp. AL-1
1211813.3	Alistipes sp. AP11	1	1	1	1	1	1	1	0	0	Bacteroidetes	Bacteroidia	Bacteroidales	Rikenellaceae	Alistipes	Alistipes ihumii	Alistipes ihumii AP11
908612.3	Alistipes sp. HGB5	0	1	1	1	1	0	1	0	0	Bacteroidetes	Bacteroidia	Bacteroidales	Rikenellaceae	Alistipes	-	Alistipes sp. HGB5
1033731.3	Alistipes sp. JC136	0	1	1	1	1	0	1	0	0	Bacteroidetes	Bacteroidia	Bacteroidales	Rikenellaceae	Alistipes	Alistipes timonensis	Alistipes timonensis JC136
1033732.3	Alistipes sp. JC50	0	1	1	1	1	0	1	0	0	Bacteroidetes	Bacteroidia	Bacteroidales	Rikenellaceae	Alistipes	Alistipes senegalensis	Alistipes senegalensis JC50
1033731.7	Alistipes timonensis JC136	0	1	1	1	1	0	1	0	0	Bacteroidetes	Bacteroidia	Bacteroidales	Rikenellaceae	Alistipes	Alistipes timonensis	Alistipes timonensis JC136
592015.5	Anaerobaculum hydrogeniformans ATCC BAA-1850	1	1	0	0	1	0	1	0	0	Synergistetes	Synergistia	Synergistales	Synergistaceae	Acetomicrobium	Acetomicrobium hydrogeniformans	Acetomicrobium hydrogeniformans ATCC BAA-1850
1120988.3	Anaerobiospirillum succiniciproducens DSM 6400	1	1	1	0	1	1	1	0	0	Proteobacteria	Gammaproteobacteria	Aeromonadales	Succinivibrionaceae	Anaerobiospirillum	Anaerobiospirillum succiniciproducens	Anaerobiospirillum succiniciproducens DSM 6400
879306.3	Anaerococcus hydrogenalis ACS-025-V-Sch4	1	1	0	0	1	0	0	0	0	Firmicutes	Tissierellia	Tissierellales	Peptoniphilaceae	Anaerococcus	Anaerococcus hydrogenalis	Anaerococcus hydrogenalis ACS-025-V-Sch4
561177.4	Anaerococcus hydrogenalis DSM 7454	1	1	0	1	1	0	0	0	0	Firmicutes	Tissierellia	Tissierellales	Peptoniphilaceae	Anaerococcus	Anaerococcus hydrogenalis	Anaerococcus hydrogenalis DSM 7454
525254.4	Anaerococcus lactolyticus ATCC 51172	0	0	0	0	0	0	0	0	0	Firmicutes	Tissierellia	Tissierellales	Peptoniphilaceae	Anaerococcus	Anaerococcus lactolyticus	Anaerococcus lactolyticus ATCC 51172
879305.3	Anaerococcus prevotii ACS-065-V-Col13	1	1	0	0	1	0	0	0	0	Firmicutes	Tissierellia	Tissierellales	Peptoniphilaceae	Anaerococcus	Anaerococcus prevotii	Anaerococcus prevotii ACS-065-V-Col13
525919.6	Anaerococcus prevotii DSM 20548	1	1	0	0	1	0	0	0	0	Firmicutes	Tissierellia	Tissierellales	Peptoniphilaceae	Anaerococcus	Anaerococcus prevotii	Anaerococcus prevotii DSM 20548
938293.3	Anaerococcus sp. 9402080	0	0	0	1	0	0	0	0	0	Firmicutes	Tissierellia	Tissierellales	Peptoniphilaceae	Anaerococcus	Anaerococcus provencensis	Anaerococcus sp. 9402080
938294.3	Anaerococcus sp. 9403502	0	0	0	0	0	0	0	0	0	Firmicutes	Tissierellia	Tissierellales	Peptoniphilaceae	Anaerococcus	Anaerococcus pacaensis	Anaerococcus pacaensis 9403502
1033733.3	Anaerococcus sp. JC48	1	1	0	0	1	0	0	0	0	Firmicutes	Tissierellia	Tissierellales	Peptoniphilaceae	Anaerococcus	Anaerococcus senegalensis	Anaerococcus senegalensis JC48
1118056.3	Anaerococcus sp. ph10	1	1	0	0	1	0	0	0	0	Firmicutes	Tissierellia	Tissierellales	Peptoniphilaceae	Anaerococcus	Anaerococcus obesiensis	Anaerococcus obesiensis ph10
1118055.3	Anaerococcus sp. PH9	1	1	0	0	1	0	0	0	0	Firmicutes	Tissierellia	Tissierellales	Peptoniphilaceae	Anaerococcus	-	Anaerococcus sp. PH9
525255.3	Anaerococcus tetradius ATCC 35098	1	1	0	0	0	0	0	0	0	Firmicutes	Tissierellia	Tissierellales	Peptoniphilaceae	Anaerococcus	Anaerococcus tetradius	Anaerococcus tetradius ATCC 35098
655811.4	Anaerococcus vaginalis ATCC 51170	1	1	0	0	1	0	0	0	0	Firmicutes	Tissierellia	Tissierellales	Peptoniphilaceae	Anaerococcus	Anaerococcus vaginalis	Anaerococcus vaginalis ATCC 51170
445971.6	Anaerofustis stercorihominis DSM 17244	1	0	1	1	0	0	0	0	0	Firmicutes	Clostridia	Clostridiales	Eubacteriaceae	Anaerofustis	Anaerofustis stercorihominis	Anaerofustis stercorihominis DSM 17244
411490.6	Anaerostipes caccae DSM 14662	1	1	1	1	1	0	1	1	1	Firmicutes	Clostridia	Clostridiales	Lachnospiraceae	Anaerostipes	Anaerostipes caccae	Anaerostipes caccae DSM 14662
649757.3	Anaerostipes hadrus DSM 3319	1	1	1	1	1	0	1	0	1	Firmicutes	Clostridia	Clostridiales	Lachnospiraceae	Anaerostipes	Anaerostipes hadrus	Anaerostipes hadrus DSM 3319
665937.3	Anaerostipes sp. 3_2_56FAA	1	1	1	1	1	0	1	1	1	Firmicutes	Clostridia	Clostridiales	Lachnospiraceae	Anaerostipes	-	Anaerostipes sp. 3_2_56FAA
445972.6	Anaerotruncus colihominis DSM 17241	0	0	0	0	0	0	0	1	0	Firmicutes	Clostridia	Clostridiales	Ruminococcaceae	Anaerotruncus	Anaerotruncus colihominis	Anaerotruncus colihominis DSM 17241
1235835.3	Anaerotruncus sp. G3(2012)	0	0	0	0	0	0	0	1	0	Firmicutes	Clostridia	Clostridiales	Ruminococcaceae	Anaerotruncus	-	Anaerotruncus sp. G3(2012)
649747.3	Aneurinibacillus aneurinilyticus ATCC 12856	0	1	1	1	1	1	1	1	1	Firmicutes	Bacilli	Bacillales	Paenibacillaceae	Aneurinibacillus	Aneurinibacillus aneurinilyticus	Aneurinibacillus aneurinilyticus ATCC 12856
644284.3	Arcanobacterium haemolyticum DSM 20595	0	0	0	1	1	0	1	0	0	Actinobacteria	Actinobacteria	Actinomycetales	Actinomycetaceae	Arcanobacterium	Arcanobacterium haemolyticum	Arcanobacterium haemolyticum DSM 20595
888827.3	Arcobacter butzleri JV22	1	1	1	1	1	1	1	0	1	Proteobacteria	Epsilonproteobacteria	Campylobacterales	Campylobacteraceae	Arcobacter	Arcobacter butzleri	Arcobacter butzleri JV22
1121019.4	Arthrobacter castelli DSM 16402	0	1	1	1	1	0	1	0	0	Actinobacteria	Actinobacteria	Micrococcales	Micrococcaceae	Arthrobacter	Arthrobacter castelli	Arthrobacter castelli DSM 16402
997872.3	Atopobium minutum 10063974	0	0	0	0	0	0	1	0	0	Actinobacteria	Coriobacteriia	Coriobacteriales	Atopobiaceae	Atopobium	Atopobium minutum	Atopobium minutum 10063974
521095.6	Atopobium parvulum DSM 20469	0	0	0	0	0	0	1	0	0	Actinobacteria	Coriobacteriia	Coriobacteriales	Atopobiaceae	Atopobium	Atopobium parvulum	Atopobium parvulum DSM 20469
553184.4	Atopobium rimae ATCC 49626	0	0	0	0	0	0	1	0	0	Actinobacteria	Coriobacteriia	Coriobacteriales	Atopobiaceae	Atopobium	Atopobium rimae	Atopobium rimae ATCC 49626
525256.4	Atopobium vaginae DSM 15829	0	0	0	0	1	0	1	0	0	Actinobacteria	Coriobacteriia	Coriobacteriales	Atopobiaceae	Atopobium	Atopobium vaginae	Atopobium vaginae DSM 15829
692420.6	Bacillus amyloliquefaciens DSM7	1	1	1	1	1	1	1	0	1	Firmicutes	Bacilli	Bacillales	Bacillaceae	Bacillus	Bacillus amyloliquefaciens	Bacillus amyloliquefaciens DSM 7
326423.5	Bacillus amyloliquefaciens FZB42	1	1	1	1	1	1	1	0	1	Firmicutes	Bacilli	Bacillales	Bacillaceae	Bacillus	Bacillus velezensis	Bacillus velezensis FZB42
1390.112	Bacillus amyloliquefaciens L-H15	1	1	1	1	1	1	1	0	1	Firmicutes	Bacilli	Bacillales	Bacillaceae	Bacillus	Bacillus amyloliquefaciens	Bacillus amyloliquefaciens L-H15
1001582.3	Bacillus amyloliquefaciens LL3	1	1	1	1	1	1	1	0	1	Firmicutes	Bacilli	Bacillales	Bacillaceae	Bacillus	Bacillus amyloliquefaciens	Bacillus amyloliquefaciens LL3
1225788.3	Bacillus amyloliquefaciens subsp. plantarum AS43.3	1	1	1	1	1	1	1	0	1	Firmicutes	Bacilli	Bacillales	Bacillaceae	Bacillus	Bacillus velezensis	Bacillus velezensis AS43.3
1150475.3	Bacillus amyloliquefaciens subsp. plantarum UCMB5036	1	1	1	1	1	1	1	0	1	Firmicutes	Bacilli	Bacillales	Bacillaceae	Bacillus	Bacillus velezensis	Bacillus velezensis UCMB5036
1155777.3	Bacillus amyloliquefaciens subsp. plantarum YAU B9601-Y2	1	1	1	1	1	1	1	0	1	Firmicutes	Bacilli	Bacillales	Bacillaceae	Bacillus	Bacillus velezensis	Bacillus velezensis YAU B9601-Y2
999891.3	Bacillus amyloliquefaciens TA208	1	1	1	1	1	1	1	0	1	Firmicutes	Bacilli	Bacillales	Bacillaceae	Bacillus	Bacillus amyloliquefaciens	Bacillus amyloliquefaciens TA208
1034836.4	Bacillus amyloliquefaciens XH7	1	1	1	1	1	1	1	0	1	Firmicutes	Bacilli	Bacillales	Bacillaceae	Bacillus	Bacillus amyloliquefaciens	Bacillus amyloliquefaciens XH7
1126211.3	Bacillus amyloliquefaciens Y2	1	1	1	1	1	1	1	0	1	Firmicutes	Bacilli	Bacillales	Bacillaceae	Bacillus	Bacillus amyloliquefaciens	Bacillus amyloliquefaciens Y2
720555.4	Bacillus atrophaeus 1942	1	1	1	1	1	1	1	0	1	Firmicutes	Bacilli	Bacillales	Bacillaceae	Bacillus	Bacillus atrophaeus	Bacillus atrophaeus 1942
334727.3	Bacillus atrophaeus C89	1	1	1	1	1	1	1	0	1	Firmicutes	Bacilli	Bacillales	Bacillaceae	Bacillus	Bacillus atrophaeus	Bacillus atrophaeus C89
720557.3	Bacillus atrophaeus Detrick-2	1	1	1	1	1	1	1	0	1	Firmicutes	Bacilli	Bacillales	Bacillaceae	Bacillus	Bacillus atrophaeus	Bacillus atrophaeus Detrick-2
1452.26	Bacillus atrophaeus strain DJHJ8	1	1	1	1	1	1	1	0	1	Firmicutes	Bacilli	Bacillales	Bacillaceae	Bacillus	Bacillus atrophaeus	Bacillus atrophaeus strain DJHJ8
1239783.3	Bacillus atrophaeus UCMB-5137	1	1	1	1	1	1	1	0	1	Firmicutes	Bacilli	Bacillales	Bacillaceae	Bacillus	Bacillus atrophaeus	Bacillus atrophaeus UCMB-5137
526967.3	Bacillus cereus 172560W	1	1	1	1	1	1	1	0	1	Firmicutes	Bacilli	Bacillales	Bacillaceae	Bacillus	Bacillus cereus	Bacillus cereus 172560W
526979.3	Bacillus cereus 95/8201	1	1	1	1	1	1	1	0	1	Firmicutes	Bacilli	Bacillales	Bacillaceae	Bacillus	Bacillus cereus	Bacillus cereus 95/8201
526992.3	Bacillus cereus AH1271	1	1	1	1	1	1	1	0	1	Firmicutes	Bacilli	Bacillales	Bacillaceae	Bacillus	Bacillus cereus	Bacillus cereus AH1271
526993.3	Bacillus cereus AH1272	1	1	1	1	1	1	1	0	1	Firmicutes	Bacilli	Bacillales	Bacillaceae	Bacillus	Bacillus cereus	Bacillus cereus AH1272
526994.3	Bacillus cereus AH1273	1	1	1	1	1	1	1	0	1	Firmicutes	Bacilli	Bacillales	Bacillaceae	Bacillus	Bacillus cereus	Bacillus cereus AH1273
405534.9	Bacillus cereus AH187	1	1	1	1	1	1	1	0	1	Firmicutes	Bacilli	Bacillales	Bacillaceae	Bacillus	Bacillus cereus	Bacillus cereus AH187
526990.3	Bacillus cereus AH603	1	1	1	1	1	1	1	0	1	Firmicutes	Bacilli	Bacillales	Bacillaceae	Bacillus	Bacillus cereus	Bacillus cereus AH603
526972.3	Bacillus cereus AH621	1	1	1	1	1	1	1	0	1	Firmicutes	Bacilli	Bacillales	Bacillaceae	Bacillus	Bacillus cereus	Bacillus cereus AH621
526991.3	Bacillus cereus AH676	1	1	1	1	1	1	1	0	1	Firmicutes	Bacilli	Bacillales	Bacillaceae	Bacillus	Bacillus cereus	Bacillus cereus AH676
405535.8	Bacillus cereus AH820	1	1	1	1	1	1	1	0	1	Firmicutes	Bacilli	Bacillales	Bacillaceae	Bacillus	Bacillus cereus	Bacillus cereus AH820
526980.3	Bacillus cereus ATCC 10876	1	1	1	1	1	1	1	0	1	Firmicutes	Bacilli	Bacillales	Bacillaceae	Bacillus	Bacillus cereus	Bacillus cereus ATCC 10876
222523.1	Bacillus cereus ATCC 10987	1	1	1	1	1	1	1	0	1	Firmicutes	Bacilli	Bacillales	Bacillaceae	Bacillus	Bacillus cereus	Bacillus cereus ATCC 10987
226900.1	Bacillus cereus ATCC 14579	1	1	1	1	1	1	1	0	1	Firmicutes	Bacilli	Bacillales	Bacillaceae	Bacillus	Bacillus cereus	Bacillus cereus ATCC 14579
526977.3	Bacillus cereus ATCC 4342	1	1	1	1	1	1	1	0	1	Firmicutes	Bacilli	Bacillales	Bacillaceae	Bacillus	Bacillus cereus	Bacillus cereus ATCC 4342
405532.5	Bacillus cereus B4264	1	1	1	1	1	1	1	0	1	Firmicutes	Bacilli	Bacillales	Bacillaceae	Bacillus	Bacillus cereus	Bacillus cereus B4264
526978.3	Bacillus cereus BDRD-Cer4	1	1	1	1	1	1	1	0	1	Firmicutes	Bacilli	Bacillales	Bacillaceae	Bacillus	Bacillus cereus	Bacillus cereus BDRD-Cer4
526976.3	Bacillus cereus BDRD-ST196	1	1	1	1	1	1	1	0	1	Firmicutes	Bacilli	Bacillales	Bacillaceae	Bacillus	Bacillus cereus	Bacillus cereus BDRD-ST196
526974.3	Bacillus cereus BDRD-ST24	1	1	1	1	1	1	1	0	1	Firmicutes	Bacilli	Bacillales	Bacillaceae	Bacillus	Bacillus cereus	Bacillus cereus BDRD-ST24
526975.3	Bacillus cereus BDRD-ST26	1	1	1	1	1	1	1	0	1	Firmicutes	Bacilli	Bacillales	Bacillaceae	Bacillus	Bacillus cereus	Bacillus cereus BDRD-ST26
526970.3	Bacillus cereus BGSC 6E1	1	1	1	1	1	1	1	0	1	Firmicutes	Bacilli	Bacillales	Bacillaceae	Bacillus	Bacillus cereus	Bacillus cereus BGSC 6E1
526989.3	Bacillus cereus F65185	1	1	1	1	1	1	1	0	1	Firmicutes	Bacilli	Bacillales	Bacillaceae	Bacillus	Bacillus cereus	Bacillus cereus F65185
1217984.3	Bacillus cereus FRI-35	1	1	1	1	1	1	1	0	1	Firmicutes	Bacilli	Bacillales	Bacillaceae	Bacillus	Bacillus cereus	Bacillus cereus FRI-35
269801.10	Bacillus cereus G9241	1	1	1	1	1	1	1	0	1	Firmicutes	Bacilli	Bacillales	Bacillaceae	Bacillus	Bacillus cereus	Bacillus cereus G9241
405531.7	Bacillus cereus G9842	1	1	1	1	1	1	1	0	1	Firmicutes	Bacilli	Bacillales	Bacillaceae	Bacillus	Bacillus cereus	Bacillus cereus G9842
526969.3	Bacillus cereus m1550	1	1	1	1	1	1	1	0	1	Firmicutes	Bacilli	Bacillales	Bacillaceae	Bacillus	Bacillus cereus	Bacillus cereus m1550
526971.3	Bacillus cereus MM3	1	1	1	1	1	1	1	0	1	Firmicutes	Bacilli	Bacillales	Bacillaceae	Bacillus	Bacillus cereus	Bacillus cereus MM3
361100.6	Bacillus cereus Q1	1	1	1	1	1	1	1	0	1	Firmicutes	Bacilli	Bacillales	Bacillaceae	Bacillus	Bacillus cereus	Bacillus cereus Q1
526982.3	Bacillus cereus Rock1-15	1	1	1	1	1	1	1	0	1	Firmicutes	Bacilli	Bacillales	Bacillaceae	Bacillus	Bacillus cereus	Bacillus cereus Rock1-15
526981.3	Bacillus cereus Rock1-3	1	1	1	1	1	1	1	0	1	Firmicutes	Bacilli	Bacillales	Bacillaceae	Bacillus	Bacillus cereus	Bacillus cereus Rock1-3
526983.3	Bacillus cereus Rock3-28	1	1	1	1	1	1	1	0	1	Firmicutes	Bacilli	Bacillales	Bacillaceae	Bacillus	Bacillus cereus	Bacillus cereus Rock3-28
526984.3	Bacillus cereus Rock3-29	1	1	1	1	1	1	1	0	1	Firmicutes	Bacilli	Bacillales	Bacillaceae	Bacillus	Bacillus cereus	Bacillus cereus Rock3-29
526985.3	Bacillus cereus Rock3-42	1	1	1	1	1	1	1	0	1	Firmicutes	Bacilli	Bacillales	Bacillaceae	Bacillus	Bacillus cereus	Bacillus cereus Rock3-42
526986.3	Bacillus cereus Rock3-44	1	1	1	1	1	1	1	0	1	Firmicutes	Bacilli	Bacillales	Bacillaceae	Bacillus	Bacillus cereus	Bacillus cereus Rock3-44
526988.3	Bacillus cereus Rock4-18	1	1	1	1	1	1	1	0	1	Firmicutes	Bacilli	Bacillales	Bacillaceae	Bacillus	Bacillus cereus	Bacillus cereus Rock4-18
526987.3	Bacillus cereus Rock4-2	1	1	1	1	1	1	1	0	1	Firmicutes	Bacilli	Bacillales	Bacillaceae	Bacillus	Bacillus cereus	Bacillus cereus Rock4-2
1396.426	Bacillus cereus strain FORC_005	1	1	1	1	1	1	1	0	1	Firmicutes	Bacilli	Bacillales	Bacillaceae	Bacillus	Bacillus cereus	Bacillus cereus strain FORC_005
1396.420	Bacillus cereus strain FT9	1	1	1	1	1	1	1	0	1	Firmicutes	Bacilli	Bacillales	Bacillaceae	Bacillus	Bacillus cereus	Bacillus cereus strain FT9
66692.6	Bacillus clausii KSM-K16	0	1	1	1	1	0	1	0	1	Firmicutes	Bacilli	Bacillales	Bacillaceae	Bacillus	Bacillus clausii	Bacillus clausii KSM-K16
1196029.3	Bacillus endophyticus 2102	1	1	1	1	1	1	1	1	1	Firmicutes	Bacilli	Bacillales	Bacillaceae	Bacillus	Bacillus endophyticus	Bacillus endophyticus 2102
1121090.3	Bacillus fordii DSM 16014	1	1	1	1	1	0	1	0	1	Firmicutes	Bacilli	Bacillales	Bacillaceae	Bacillus	Bacillus fordii	Bacillus fordii DSM 16014 = CIP 108821
272558.8	Bacillus halodurans C-125	1	1	1	1	1	1	1	0	1	Firmicutes	Bacilli	Bacillales	Bacillaceae	Bacillus	Bacillus halodurans	Bacillus halodurans C-125
1367477.3	Bacillus infantis NRRL B-14911	1	1	1	1	1	0	1	0	1	Firmicutes	Bacilli	Bacillales	Bacillaceae	Bacillus	Bacillus infantis	Bacillus infantis NRRL B-14911
766760.3	Bacillus licheniformis 9945A	1	1	1	1	1	1	1	0	1	Firmicutes	Bacilli	Bacillales	Bacillaceae	Bacillus	Bacillus paralicheniformis	Bacillus paralicheniformis ATCC 9945a
279010.13	Bacillus licheniformis ATCC 14580	1	1	1	1	1	1	1	0	1	Firmicutes	Bacilli	Bacillales	Bacillaceae	Bacillus	Bacillus licheniformis	Bacillus licheniformis DSM 13 = ATCC 14580
1402.62	Bacillus licheniformis strain 5NAP23	1	1	1	1	1	1	1	0	1	Firmicutes	Bacilli	Bacillales	Bacillaceae	Bacillus	Bacillus licheniformis	Bacillus licheniformis strain 5NAP23
1402.76	Bacillus licheniformis strain HRBL-15TDI7	1	1	1	1	1	1	1	0	1	Firmicutes	Bacilli	Bacillales	Bacillaceae	Bacillus	Bacillus licheniformis	Bacillus licheniformis strain HRBL-15TDI7
592022.4	Bacillus megaterium DSM319	1	1	1	1	1	1	1	1	1	Firmicutes	Bacilli	Bacillales	Bacillaceae	Bacillus	Bacillus megaterium	Bacillus megaterium DSM 319
1348623.7	Bacillus megaterium NBRC 15308 = ATCC 14581	1	1	1	1	1	1	1	1	1	Firmicutes	Bacilli	Bacillales	Bacillaceae	Bacillus	Bacillus megaterium	Bacillus megaterium NBRC 15308 = ATCC 14581
1138452.3	Bacillus megaterium NCT-2	1	1	1	1	1	1	1	1	1	Firmicutes	Bacilli	Bacillales	Bacillaceae	Bacillus	Bacillus megaterium	Bacillus megaterium NCT-2
545693.3	Bacillus megaterium QM B1551	1	1	1	1	1	1	1	1	1	Firmicutes	Bacilli	Bacillales	Bacillaceae	Bacillus	Bacillus megaterium	Bacillus megaterium QM B1551
1404.50	Bacillus megaterium strain SF185	1	1	1	1	1	1	1	1	1	Firmicutes	Bacilli	Bacillales	Bacillaceae	Bacillus	Bacillus megaterium	Bacillus megaterium strain SF185
1006007.3	Bacillus megaterium WSH-002	1	1	1	1	1	1	1	1	1	Firmicutes	Bacilli	Bacillales	Bacillaceae	Bacillus	Bacillus megaterium	Bacillus megaterium WSH-002
1051501.3	Bacillus mojavensis RO-H-1	1	1	1	1	1	1	1	0	1	Firmicutes	Bacilli	Bacillales	Bacillaceae	Bacillus	Bacillus mojavensis	Bacillus mojavensis RO-H-1 = KCTC 3706
1405.8	Bacillus mycoides BHP	1	1	1	1	1	1	1	0	1	Firmicutes	Bacilli	Bacillales	Bacillaceae	Bacillus	Bacillus mycoides	Bacillus mycoides BHP
526997.3	Bacillus mycoides DSM 2048	1	1	1	1	1	1	1	0	1	Firmicutes	Bacilli	Bacillales	Bacillaceae	Bacillus	Bacillus mycoides	Bacillus mycoides DSM 2048
526998.3	Bacillus mycoides Rock1-4	1	1	1	1	1	1	1	0	1	Firmicutes	Bacilli	Bacillales	Bacillaceae	Bacillus	Bacillus mycoides	Bacillus mycoides Rock1-4
1405.13	Bacillus mycoides strain 219298	1	1	1	1	1	1	1	0	1	Firmicutes	Bacilli	Bacillales	Bacillaceae	Bacillus	Bacillus mycoides	Bacillus mycoides strain 219298
1202533.3	Bacillus nealsonii AAU1	0	1	1	1	1	0	1	0	1	Firmicutes	Bacilli	Bacillales	Bacillaceae	Bacillus	Bacillus nealsonii	Bacillus nealsonii AAU1
398511.4	Bacillus pseudofirmus OF4	1	1	1	1	1	1	1	0	1	Firmicutes	Bacilli	Bacillales	Bacillaceae	Bacillus	Bacillus pseudofirmus	Bacillus pseudofirmus OF4
315750.8	Bacillus pumilus SAFR-032	1	1	1	1	1	0	1	0	1	Firmicutes	Bacilli	Bacillales	Bacillaceae	Bacillus	Bacillus pumilus	Bacillus pumilus SAFR-032
1408.101	Bacillus pumilus strain TUAT1	1	1	1	1	1	0	1	0	1	Firmicutes	Bacilli	Bacillales	Bacillaceae	Bacillus	Bacillus pumilus	Bacillus pumilus strain TUAT1
665952.3	Bacillus smithii 7_3_47FAA	0	1	1	1	1	1	1	0	1	Firmicutes	Bacilli	Bacillales	Bacillaceae	Bacillus	Bacillus smithii	Bacillus smithii 7_3_47FAA
1274524.3	Bacillus sonorensis L12	1	1	1	1	1	1	1	0	1	Firmicutes	Bacilli	Bacillales	Bacillaceae	Bacillus	Bacillus sonorensis	Bacillus sonorensis L12
1033734.3	Bacillus sp. 10403023	0	1	1	1	1	0	1	0	0	Firmicutes	Bacilli	Bacillales	Bacillaceae	Bacillus	Bacillus timonensis	Bacillus sp. 10403023
665957.3	Bacillus sp. 7_6_55CFAA_CT2	1	1	1	1	1	1	1	0	1	Firmicutes	Bacilli	Bacillales	Bacillaceae	Bacillus	-	Bacillus sp. 7_6_55CFAA_CT2
1423.136	Bacillus subtilis ATCC 13952	1	1	1	1	1	1	1	0	1	Firmicutes	Bacilli	Bacillales	Bacillaceae	Bacillus	Bacillus subtilis	Bacillus subtilis ATCC 13952
1423.135	Bacillus subtilis B-1	1	1	1	1	1	1	1	0	1	Firmicutes	Bacilli	Bacillales	Bacillaceae	Bacillus	Bacillus subtilis	Bacillus subtilis B-1
936156.3	Bacillus subtilis BSn5	1	1	1	1	1	1	1	0	1	Firmicutes	Bacilli	Bacillales	Bacillaceae	Bacillus	Bacillus subtilis	Bacillus subtilis BSn5
1220533.3	Bacillus subtilis QB928	1	1	1	1	1	1	1	0	1	Firmicutes	Bacilli	Bacillales	Bacillaceae	Bacillus	Bacillus subtilis	Bacillus subtilis QB928
1052585.4	Bacillus subtilis subsp. spizizenii TU-B-10	1	1	1	1	1	1	1	0	1	Firmicutes	Bacilli	Bacillales	Bacillaceae	Bacillus	Bacillus subtilis	Bacillus subtilis subsp. spizizenii TU-B-10
135461.13	Bacillus subtilis subsp. subtilis	1	1	1	1	1	1	1	0	1	Firmicutes	Bacilli	Bacillales	Bacillaceae	Bacillus	Bacillus subtilis	Bacillus subtilis subsp. subtilis
1147161.3	Bacillus subtilis subsp. subtilis 6051-HGW	1	1	1	1	1	1	1	0	1	Firmicutes	Bacilli	Bacillales	Bacillaceae	Bacillus	Bacillus subtilis	Bacillus subtilis subsp. subtilis 6051-HGW
1052588.4	Bacillus subtilis subsp. subtilis RO-NN-1	1	1	1	1	1	1	1	0	1	Firmicutes	Bacilli	Bacillales	Bacillaceae	Bacillus	Bacillus subtilis	Bacillus subtilis subsp. subtilis str. RO-NN-1
224308.1	Bacillus subtilis subsp. subtilis str. 168	1	1	1	1	1	1	1	0	1	Firmicutes	Bacilli	Bacillales	Bacillaceae	Bacillus	Bacillus subtilis	Bacillus subtilis subsp. subtilis str. 168
1302650.3	Bacillus subtilis subsp. subtilis str. BAB-1	1	1	1	1	1	1	1	0	1	Firmicutes	Bacilli	Bacillales	Bacillaceae	Bacillus	Bacillus subtilis	Bacillus subtilis subsp. subtilis str. BAB-1
1192196.3	Bacillus subtilis subsp. subtilis str. BSP1	1	1	1	1	1	1	1	0	1	Firmicutes	Bacilli	Bacillales	Bacillaceae	Bacillus	Bacillus subtilis	Bacillus subtilis subsp. subtilis str. BSP1
1428.252	Bacillus thuringiensis 97-27	1	1	1	1	1	1	1	0	1	Firmicutes	Bacilli	Bacillales	Bacillaceae	Bacillus	Bacillus thuringiensis	Bacillus thuringiensis 97-27
714359.3	Bacillus thuringiensis BMB171	1	1	1	1	1	1	1	0	1	Firmicutes	Bacilli	Bacillales	Bacillaceae	Bacillus	Bacillus thuringiensis	Bacillus thuringiensis BMB171
527021.3	Bacillus thuringiensis Bt407	1	1	1	1	1	1	1	0	1	Firmicutes	Bacilli	Bacillales	Bacillaceae	Bacillus	Bacillus thuringiensis	Bacillus thuringiensis Bt407
1428.250	Bacillus thuringiensis HD571	1	1	1	1	1	1	1	0	1	Firmicutes	Bacilli	Bacillales	Bacillaceae	Bacillus	Bacillus thuringiensis	Bacillus thuringiensis HD571
1218175.3	Bacillus thuringiensis HD-771	1	1	1	1	1	1	1	0	1	Firmicutes	Bacilli	Bacillales	Bacillaceae	Bacillus	Bacillus thuringiensis	Bacillus thuringiensis HD-771
1217737.3	Bacillus thuringiensis HD-789	1	1	1	1	1	1	1	0	1	Firmicutes	Bacilli	Bacillales	Bacillaceae	Bacillus	Bacillus thuringiensis	Bacillus thuringiensis HD-789
527019.3	Bacillus thuringiensis IBL 200	1	1	1	1	1	1	1	0	1	Firmicutes	Bacilli	Bacillales	Bacillaceae	Bacillus	Bacillus thuringiensis	Bacillus thuringiensis IBL 200
527020.3	Bacillus thuringiensis IBL 4222	1	1	1	1	1	1	1	0	1	Firmicutes	Bacilli	Bacillales	Bacillaceae	Bacillus	Bacillus thuringiensis	Bacillus thuringiensis IBL 4222
1195464.3	Bacillus thuringiensis MC28	1	1	1	1	1	1	1	0	1	Firmicutes	Bacilli	Bacillales	Bacillaceae	Bacillus	Bacillus thuringiensis	Bacillus thuringiensis MC28
527032.3	Bacillus thuringiensis serovar andalousiensis BGSC 4AW1	1	1	1	1	1	1	1	0	1	Firmicutes	Bacilli	Bacillales	Bacillaceae	Bacillus	Bacillus thuringiensis	Bacillus thuringiensis serovar andalousiensis BGSC 4AW1
527031.3	Bacillus thuringiensis serovar berliner ATCC 10792	1	1	1	1	1	1	1	0	1	Firmicutes	Bacilli	Bacillales	Bacillaceae	Bacillus	Bacillus thuringiensis	Bacillus thuringiensis serovar berliner ATCC 10792
541229.3	Bacillus thuringiensis serovar chinensis CT-43	1	1	1	1	1	1	1	0	1	Firmicutes	Bacilli	Bacillales	Bacillaceae	Bacillus	Bacillus thuringiensis	Bacillus thuringiensis serovar chinensis CT-43
930170.3	Bacillus thuringiensis serovar finitimus YBT-020	1	1	1	1	1	1	1	0	1	Firmicutes	Bacilli	Bacillales	Bacillaceae	Bacillus	Bacillus thuringiensis	Bacillus thuringiensis serovar finitimus YBT-020
527030.3	Bacillus thuringiensis serovar huazhongensis BGSC 4BD1	1	1	1	1	1	1	1	0	1	Firmicutes	Bacilli	Bacillales	Bacillaceae	Bacillus	Bacillus thuringiensis	Bacillus thuringiensis serovar huazhongensis BGSC 4BD1
281309.8	Bacillus thuringiensis serovar konkukian str. 97-27	1	1	1	1	1	1	1	0	1	Firmicutes	Bacilli	Bacillales	Bacillaceae	Bacillus	Bacillus thuringiensis	[Bacillus thuringiensis] serovar konkukian str. 97-27
1279365.3	Bacillus thuringiensis serovar kurstaki str. HD73	1	1	1	1	1	1	1	0	1	Firmicutes	Bacilli	Bacillales	Bacillaceae	Bacillus	Bacillus thuringiensis	Bacillus thuringiensis serovar kurstaki str. HD73
527023.3	Bacillus thuringiensis serovar kurstaki str. T03a001	1	1	1	1	1	1	1	0	1	Firmicutes	Bacilli	Bacillales	Bacillaceae	Bacillus	Bacillus thuringiensis	Bacillus thuringiensis serovar kurstaki str. T03a001
527022.3	Bacillus thuringiensis serovar monterrey BGSC 4AJ1	1	1	1	1	1	1	1	0	1	Firmicutes	Bacilli	Bacillales	Bacillaceae	Bacillus	Bacillus thuringiensis	Bacillus thuringiensis serovar monterrey BGSC 4AJ1
527027.3	Bacillus thuringiensis serovar pakistani str. T13001	1	1	1	1	1	1	1	0	1	Firmicutes	Bacilli	Bacillales	Bacillaceae	Bacillus	Bacillus thuringiensis	Bacillus thuringiensis serovar pakistani str. T13001
527029.3	Bacillus thuringiensis serovar pondicheriensis BGSC 4BA1	1	1	1	1	1	1	1	0	1	Firmicutes	Bacilli	Bacillales	Bacillaceae	Bacillus	Bacillus thuringiensis	Bacillus thuringiensis serovar pondicheriensis BGSC 4BA1
527028.3	Bacillus thuringiensis serovar pulsiensis BGSC 4CC1	1	1	1	1	1	1	1	0	1	Firmicutes	Bacilli	Bacillales	Bacillaceae	Bacillus	Bacillus thuringiensis	Bacillus thuringiensis serovar pulsiensis BGSC 4CC1
527026.3	Bacillus thuringiensis serovar sotto str. T04001	1	1	1	1	1	1	1	0	1	Firmicutes	Bacilli	Bacillales	Bacillaceae	Bacillus	Bacillus thuringiensis	Bacillus thuringiensis serovar sotto str. T04001
1286404.3	Bacillus thuringiensis serovar thuringiensis str. IS5056	1	1	1	1	1	1	1	0	1	Firmicutes	Bacilli	Bacillales	Bacillaceae	Bacillus	Bacillus thuringiensis	Bacillus thuringiensis serovar thuringiensis str. IS5056
527025.3	Bacillus thuringiensis serovar thuringiensis str. T01001	1	1	1	1	1	1	1	0	1	Firmicutes	Bacilli	Bacillales	Bacillaceae	Bacillus	Bacillus thuringiensis	Bacillus thuringiensis serovar thuringiensis str. T01001
527024.3	Bacillus thuringiensis serovar tochigiensis BGSC 4Y1	1	1	1	1	1	1	1	0	1	Firmicutes	Bacilli	Bacillales	Bacillaceae	Bacillus	Bacillus thuringiensis	Bacillus thuringiensis serovar tochigiensis BGSC 4Y1
412694.7	Bacillus thuringiensis str. Al Hakam	1	1	1	1	1	1	1	0	1	Firmicutes	Bacilli	Bacillales	Bacillaceae	Bacillus	Bacillus thuringiensis	Bacillus thuringiensis str. Al Hakam
1051502.3	Bacillus vallismortis DV1-F-3	1	1	1	1	1	1	0	0	1	Firmicutes	Bacilli	Bacillales	Bacillaceae	Bacillus	Bacillus vallismortis	Bacillus vallismortis DV1-F-3
1118061.3	Bacteroidales bacterium ph8	0	1	1	1	1	0	1	0	0	Bacteroidetes	Bacteroidia	Bacteroidales	Rikenellaceae	Alistipes	Alistipes obesi	Bacteroidales bacterium ph8
1235814.4	Bacteroides acidifaciens JCM 10556	1	1	1	1	1	1	1	0	1	Bacteroidetes	Bacteroidia	Bacteroidales	Bacteroidaceae	Bacteroides	Bacteroides acidifaciens	Bacteroides acidifaciens JCM 10556
1121094.3	Bacteroides barnesiae DSM 18169	1	1	1	1	1	1	1	0	1	Bacteroidetes	Bacteroidia	Bacteroidales	Bacteroidaceae	Bacteroides	Bacteroides barnesiae	Bacteroides barnesiae DSM 18169 = JCM 13652
411901.7	Bacteroides caccae ATCC 43185	1	1	1	1	1	1	1	0	1	Bacteroidetes	Bacteroidia	Bacteroidales	Bacteroidaceae	Bacteroides	Bacteroides caccae	Bacteroides caccae ATCC 43185
997873.3	Bacteroides caccae CL03T12C61	1	1	1	1	1	1	1	0	1	Bacteroidetes	Bacteroidia	Bacteroidales	Bacteroidaceae	Bacteroides	Bacteroides caccae	Bacteroides caccae CL03T12C61
411467.6	Bacteroides capillosus ATCC 29799	0	0	0	0	0	0	0	1	0	Firmicutes	Clostridia	Clostridiales	-	Pseudoflavonifractor	Pseudoflavonifractor capillosus	Pseudoflavonifractor capillosus ATCC 29799
997874.3	Bacteroides cellulosilyticus CL02T12C19	1	1	1	1	1	1	1	1	1	Bacteroidetes	Bacteroidia	Bacteroidales	Bacteroidaceae	Bacteroides	Bacteroides cellulosilyticus	Bacteroides cellulosilyticus CL02T12C19
537012.5	Bacteroides cellulosilyticus DSM 14838	1	1	1	1	1	1	1	1	1	Bacteroidetes	Bacteroidia	Bacteroidales	Bacteroidaceae	Bacteroides	Bacteroides cellulosilyticus	Bacteroides cellulosilyticus DSM 14838
246787.4	Bacteroides cellulosilyticus strain WH2	1	1	1	1	1	1	1	1	1	Bacteroidetes	Bacteroidia	Bacteroidales	Bacteroidaceae	Bacteroides	Bacteroides cellulosilyticus	Bacteroides cellulosilyticus strain WH2
762984.3	Bacteroides clarus YIT 12056	1	1	1	1	1	1	1	1	1	Bacteroidetes	Bacteroidia	Bacteroidales	Bacteroidaceae	Bacteroides	Bacteroides clarus	Bacteroides clarus YIT 12056
470145.6	Bacteroides coprocola DSM 17136	1	1	1	1	1	1	1	0	1	Bacteroidetes	Bacteroidia	Bacteroidales	Bacteroidaceae	Bacteroides	Bacteroides coprocola	Bacteroides coprocola DSM 17136
547042.5	Bacteroides coprophilus DSM 18228	1	1	1	1	1	1	1	0	1	Bacteroidetes	Bacteroidia	Bacteroidales	Bacteroidaceae	Bacteroides	Bacteroides coprophilus	Bacteroides coprophilus DSM 18228 = JCM 13818
679937.3	Bacteroides coprosuis DSM 18011	0	1	1	1	1	1	1	1	0	Bacteroidetes	Bacteroidia	Bacteroidales	Bacteroidaceae	Bacteroides	Bacteroides coprosuis	Bacteroides coprosuis DSM 18011
997875.3	Bacteroides dorei CL02T00C15	1	1	1	1	1	1	1	1	1	Bacteroidetes	Bacteroidia	Bacteroidales	Bacteroidaceae	Bacteroides	Bacteroides dorei	Bacteroides dorei CL02T00C15
997876.3	Bacteroides dorei CL02T12C06	1	1	1	1	1	1	1	1	1	Bacteroidetes	Bacteroidia	Bacteroidales	Bacteroidaceae	Bacteroides	Bacteroides dorei	Bacteroides dorei CL02T12C06
997877.3	Bacteroides dorei CL03T12C01	1	1	1	1	1	1	1	1	1	Bacteroidetes	Bacteroidia	Bacteroidales	Bacteroidaceae	Bacteroides	Bacteroides dorei	Bacteroides dorei CL03T12C01
483217.6	Bacteroides dorei DSM 17855	1	1	1	1	1	1	1	1	1	Bacteroidetes	Bacteroidia	Bacteroidales	Bacteroidaceae	Bacteroides	Bacteroides dorei	Bacteroides dorei DSM 17855
665953.3	Bacteroides eggerthii 1_2_48FAA	1	1	1	1	1	1	1	0	1	Bacteroidetes	Bacteroidia	Bacteroidales	Bacteroidaceae	Bacteroides	Bacteroides eggerthii	Bacteroides eggerthii 1_2_48FAA
483216.6	Bacteroides eggerthii DSM 20697	1	1	1	1	1	1	1	0	1	Bacteroidetes	Bacteroidia	Bacteroidales	Bacteroidaceae	Bacteroides	Bacteroides eggerthii	Bacteroides eggerthii DSM 20697
1077285.3	Bacteroides faecis MAJ27	1	1	1	1	1	1	1	0	1	Bacteroidetes	Bacteroidia	Bacteroidales	Bacteroidaceae	Bacteroides	Bacteroides faecis	Bacteroides faecis MAJ27
483215.6	Bacteroides finegoldii DSM 17565	1	1	1	1	1	1	1	0	0	Bacteroidetes	Bacteroidia	Bacteroidales	Bacteroidaceae	Bacteroides	Bacteroides finegoldii	Bacteroides finegoldii DSM 17565
763034.3	Bacteroides fluxus YIT 12057	1	1	1	1	1	1	1	1	1	Bacteroidetes	Bacteroidia	Bacteroidales	Bacteroidaceae	Bacteroides	Bacteroides fluxus	Bacteroides fluxus YIT 12057
862962.3	Bacteroides fragilis 638R	1	1	1	1	1	1	1	1	1	Bacteroidetes	Bacteroidia	Bacteroidales	Bacteroidaceae	Bacteroides	Bacteroides fragilis	Bacteroides fragilis 638R
997880.3	Bacteroides fragilis CL05T00C42	1	1	1	1	1	1	1	1	1	Bacteroidetes	Bacteroidia	Bacteroidales	Bacteroidaceae	Bacteroides	Bacteroides fragilis	Bacteroides fragilis CL05T00C42
1073388.3	Bacteroides fragilis HMW 616	1	1	1	1	1	1	1	1	1	Bacteroidetes	Bacteroidia	Bacteroidales	Bacteroidaceae	Bacteroides	Bacteroides fragilis	Bacteroides fragilis HMW 616
272559.17	Bacteroides fragilis NCTC 9343	1	1	1	1	1	1	1	1	1	Bacteroidetes	Bacteroidia	Bacteroidales	Bacteroidaceae	Bacteroides	Bacteroides fragilis	Bacteroides fragilis NCTC 9343
817.58	Bacteroides fragilis strain BOB25	1	1	1	1	1	1	1	1	1	Bacteroidetes	Bacteroidia	Bacteroidales	Bacteroidaceae	Bacteroides	Bacteroides fragilis	Bacteroides fragilis strain BOB25
295405.11	Bacteroides fragilis YCH46	1	1	1	1	1	1	1	1	1	Bacteroidetes	Bacteroidia	Bacteroidales	Bacteroidaceae	Bacteroides	Bacteroides fragilis	Bacteroides fragilis YCH46
1121096.3	Bacteroides gallinarum DSM 18171	1	1	1	1	1	1	1	1	1	Bacteroidetes	Bacteroidia	Bacteroidales	Bacteroidaceae	Bacteroides	Bacteroides gallinarum	Bacteroides gallinarum DSM 18171 = JCM 13658
693979.3	Bacteroides helcogenes P 36-108	1	1	1	1	1	1	1	1	1	Bacteroidetes	Bacteroidia	Bacteroidales	Bacteroidaceae	Bacteroides	Bacteroides helcogenes	Bacteroides helcogenes P 36-108
471870.8	Bacteroides intestinalis DSM 17393	1	1	1	1	1	1	1	1	1	Bacteroidetes	Bacteroidia	Bacteroidales	Bacteroidaceae	Bacteroides	Bacteroides intestinalis	Bacteroides intestinalis DSM 17393
329854.7	Bacteroides intestinalis strain KLE1704	1	1	1	1	1	1	1	1	1	Bacteroidetes	Bacteroidia	Bacteroidales	Bacteroidaceae	Bacteroides	Bacteroides intestinalis	Bacteroides intestinalis strain KLE1704
1121098.3	Bacteroides massiliensis B84634 = Timone 84634 = DSM 17679 = JCM 13223	1	1	1	1	1	1	1	0	1	Bacteroidetes	Bacteroidia	Bacteroidales	Bacteroidaceae	Bacteroides	Bacteroides massiliensis	Bacteroides massiliensis B84634 = Timone 84634 = DSM 17679 = JCM 13223
1235788.3	Bacteroides massiliensis dnLKV3	1	1	1	1	1	1	1	0	1	Bacteroidetes	Bacteroidia	Bacteroidales	Bacteroidaceae	Bacteroides	Bacteroides sartorii	Bacteroides massiliensis dnLKV3
997884.3	Bacteroides nordii CL02T12C05	1	1	1	1	1	1	1	0	1	Bacteroidetes	Bacteroidia	Bacteroidales	Bacteroidaceae	Bacteroides	Bacteroides nordii	Bacteroides nordii CL02T12C05
742727.4	Bacteroides oleiciplenus YIT 12058	1	1	1	1	1	1	1	1	1	Bacteroidetes	Bacteroidia	Bacteroidales	Bacteroidaceae	Bacteroides	Bacteroides oleiciplenus	Bacteroides oleiciplenus YIT 12058
665954.3	Bacteroides ovatus 3_8_47FAA	1	1	1	1	1	1	1	0	1	Bacteroidetes	Bacteroidia	Bacteroidales	Bacteroidaceae	Bacteroides	Bacteroides ovatus	Bacteroides ovatus 3_8_47FAA
411476.11	Bacteroides ovatus ATCC 8483	1	1	1	1	1	1	1	0	1	Bacteroidetes	Bacteroidia	Bacteroidales	Bacteroidaceae	Bacteroides	Bacteroides ovatus	Bacteroides ovatus ATCC 8483
997885.3	Bacteroides ovatus CL02T12C04	1	1	1	1	1	1	1	0	1	Bacteroidetes	Bacteroidia	Bacteroidales	Bacteroidaceae	Bacteroides	Bacteroides ovatus	Bacteroides ovatus CL02T12C04
997886.3	Bacteroides ovatus CL03T12C18	1	1	1	1	1	1	1	0	1	Bacteroidetes	Bacteroidia	Bacteroidales	Bacteroidaceae	Bacteroides	Bacteroides ovatus	Bacteroides ovatus CL03T12C18
702444.3	Bacteroides ovatus SD CC 2a	1	1	1	1	1	1	1	0	1	Bacteroidetes	Bacteroidia	Bacteroidales	Bacteroidaceae	Bacteroides	Bacteroides xylanisolvens	Bacteroides xylanisolvens SD CC 2a
702443.3	Bacteroides ovatus SD CMC 3f	1	1	1	1	1	1	1	0	1	Bacteroidetes	Bacteroidia	Bacteroidales	Bacteroidaceae	Bacteroides	Bacteroides ovatus	Bacteroides ovatus SD CMC 3f
28116.7	Bacteroides ovatus strain ATCC 8483	1	1	1	1	1	1	1	0	1	Bacteroidetes	Bacteroidia	Bacteroidales	Bacteroidaceae	Bacteroides	Bacteroides ovatus	Bacteroides ovatus strain ATCC 8483
483218.5	Bacteroides pectinophilus ATCC 43243	0	0	0	0	0	0	0	1	0	Firmicutes	Clostridia	Clostridiales	-	-	[Bacteroides] pectinophilus	[Bacteroides] pectinophilus ATCC 43243
484018.6	Bacteroides plebeius DSM 17135	1	1	1	1	1	1	1	0	1	Bacteroidetes	Bacteroidia	Bacteroidales	Bacteroidaceae	Bacteroides	Bacteroides plebeius	Bacteroides plebeius DSM 17135
1121099.3	Bacteroides propionicifaciens DSM 19291	0	1	1	1	1	0	1	1	0	Bacteroidetes	Bacteroidia	Bacteroidales	Bacteroidaceae	Bacteroides	Bacteroides propionicifaciens	Bacteroides propionicifaciens DSM 19291 = JCM 14649
1321819.3	Bacteroides pyogenes F0041	1	1	1	1	1	1	1	1	0	Bacteroidetes	Bacteroidia	Bacteroidales	Bacteroidaceae	Bacteroides	Bacteroides pyogenes	Bacteroides pyogenes F0041
1235813.3	Bacteroides pyogenes JCM 10003	1	1	1	1	1	1	1	1	0	Bacteroidetes	Bacteroidia	Bacteroidales	Bacteroidaceae	Bacteroides	Bacteroides pyogenes	Bacteroides pyogenes JCM 10003
1235809.3	Bacteroides pyogenes JCM 6292	1	1	1	1	1	1	1	1	0	Bacteroidetes	Bacteroidia	Bacteroidales	Bacteroidaceae	Bacteroides	Bacteroides pyogenes	Bacteroides pyogenes JCM 6292
667015.3	Bacteroides salanitronis DSM 18170	1	1	1	1	1	1	1	0	1	Bacteroidetes	Bacteroidia	Bacteroidales	Bacteroidaceae	Bacteroides	Bacteroides salanitronis	Bacteroides salanitronis DSM 18170
997887.3	Bacteroides salyersiae CL02T12C01	1	1	1	1	1	1	1	0	1	Bacteroidetes	Bacteroidia	Bacteroidales	Bacteroidaceae	Bacteroides	Bacteroides salyersiae	Bacteroides salyersiae CL02T12C01
1121101.3	Bacteroides salyersiae WAL 10018 = DSM 18765 = JCM 12988	1	1	1	1	1	1	1	0	1	Bacteroidetes	Bacteroidia	Bacteroidales	Bacteroidaceae	Bacteroides	Bacteroides salyersiae	Bacteroides salyersiae WAL 10018 = DSM 18765 = JCM 12988
1236538.3	Bacteroides sartorii JCM 16497	1	1	1	1	1	1	1	0	1	Bacteroidetes	Bacteroidia	Bacteroidales	Bacteroidaceae	Bacteroides	Bacteroides sartorii	Bacteroides sartorii JCM 16497
1236515.3	Bacteroides sartorii JCM 17136 = DSM 21941	1	1	1	1	1	1	1	0	1	Bacteroidetes	Bacteroidia	Bacteroidales	Bacteroidaceae	Bacteroides	Bacteroides sartorii	Bacteroides sartorii JCM 17136 = DSM 21941
469585.3	Bacteroides sp. 1_1_14	1	1	1	1	1	1	1	0	1	Bacteroidetes	Bacteroidia	Bacteroidales	Bacteroidaceae	Bacteroides	-	Bacteroides sp. 1_1_14
457387.3	Bacteroides sp. 1_1_30	1	1	1	1	1	1	1	0	1	Bacteroidetes	Bacteroidia	Bacteroidales	Bacteroidaceae	Bacteroides	-	Bacteroides sp. 1_1_30
469586.3	Bacteroides sp. 1_1_6	1	1	1	1	1	1	1	0	1	Bacteroidetes	Bacteroidia	Bacteroidales	Bacteroidaceae	Bacteroides	-	Bacteroides sp. 1_1_6
1163670.3	Bacteroides sp. 14(A)	1	1	1	1	1	1	1	1	1	Bacteroidetes	Bacteroidia	Bacteroidales	Bacteroidaceae	Bacteroides	-	Bacteroides sp. 14(A)
469587.3	Bacteroides sp. 2_1_16	1	1	1	1	1	1	1	1	1	Bacteroidetes	Bacteroidia	Bacteroidales	Bacteroidaceae	Bacteroides	-	Bacteroides sp. 2_1_16
469588.3	Bacteroides sp. 2_1_22	1	1	1	1	1	1	1	0	1	Bacteroidetes	Bacteroidia	Bacteroidales	Bacteroidaceae	Bacteroides	-	Bacteroides sp. 2_1_22
469589.3	Bacteroides sp. 2_1_33B	1	1	1	1	1	1	1	1	1	Bacteroidetes	Bacteroidia	Bacteroidales	Bacteroidaceae	Bacteroides	-	Bacteroides sp. 2_1_33B
665938.3	Bacteroides sp. 2_1_56FAA	1	1	1	1	1	1	1	1	1	Bacteroidetes	Bacteroidia	Bacteroidales	Bacteroidaceae	Bacteroides	-	Bacteroides sp. 2_1_56FAA
457388.5	Bacteroides sp. 2_1_7	1	1	1	1	1	1	1	1	1	Bacteroidetes	Bacteroidia	Bacteroidales	Tannerellaceae	Parabacteroides	-	Parabacteroides sp. 2_1_7
469590.5	Bacteroides sp. 2_2_4	1	1	1	1	1	1	1	0	1	Bacteroidetes	Bacteroidia	Bacteroidales	Bacteroidaceae	Bacteroides	-	Bacteroides sp. 2_2_4
469592.4	Bacteroides sp. 3_1_19	1	1	1	1	1	1	1	1	1	Bacteroidetes	Bacteroidia	Bacteroidales	Bacteroidaceae	Bacteroides	-	Bacteroides sp. 3_1_19
457390.3	Bacteroides sp. 3_1_23	1	1	1	1	1	1	1	0	1	Bacteroidetes	Bacteroidia	Bacteroidales	Bacteroidaceae	Bacteroides	-	Bacteroides sp. 3_1_23
457391.3	Bacteroides sp. 3_1_33FAA	1	1	1	1	1	1	1	1	1	Bacteroidetes	Bacteroidia	Bacteroidales	Bacteroidaceae	Bacteroides	-	Bacteroides sp. 3_1_33FAA
469593.3	Bacteroides sp. 3_1_40A	1	1	1	1	1	1	1	1	1	Bacteroidetes	Bacteroidia	Bacteroidales	Bacteroidaceae	Bacteroides	-	Bacteroides sp. 3_1_40A
457392.3	Bacteroides sp. 3_2_5	1	1	1	1	1	1	1	1	1	Bacteroidetes	Bacteroidia	Bacteroidales	Bacteroidaceae	Bacteroides	-	Bacteroides sp. 3_2_5
457393.3	Bacteroides sp. 4_1_36	1	1	1	1	1	1	1	1	1	Bacteroidetes	Bacteroidia	Bacteroidales	Bacteroidaceae	Bacteroides	-	Bacteroides sp. 4_1_36
457394.3	Bacteroides sp. 4_3_47FAA	1	1	1	1	1	1	1	1	1	Bacteroidetes	Bacteroidia	Bacteroidales	Bacteroidaceae	Bacteroides	-	Bacteroides sp. 4_3_47FAA
457395.6	Bacteroides sp. 9_1_42FAA	1	1	1	1	1	1	1	1	1	Bacteroidetes	Bacteroidia	Bacteroidales	Bacteroidaceae	Bacteroides	-	Bacteroides sp. 9_1_42FAA
556258.5	Bacteroides sp. D1	1	1	1	1	1	1	1	0	1	Bacteroidetes	Bacteroidia	Bacteroidales	Bacteroidaceae	Bacteroides	-	Bacteroides sp. D1
556259.3	Bacteroides sp. D2	1	1	1	1	1	1	1	1	1	Bacteroidetes	Bacteroidia	Bacteroidales	Bacteroidaceae	Bacteroides	-	Bacteroides sp. D2
585543.3	Bacteroides sp. D20	1	1	1	1	1	1	1	1	1	Bacteroidetes	Bacteroidia	Bacteroidales	Bacteroidaceae	Bacteroides	-	Bacteroides sp. D20
585544.3	Bacteroides sp. D22	1	1	1	1	1	1	1	0	1	Bacteroidetes	Bacteroidia	Bacteroidales	Bacteroidaceae	Bacteroides	-	Bacteroides sp. D22
556260.3	Bacteroides sp. D4	1	1	1	1	1	1	1	1	1	Bacteroidetes	Bacteroidia	Bacteroidales	Bacteroidaceae	Bacteroides	Bacteroides dorei	Bacteroides dorei 5_1_36/D4
1078089.3	Bacteroides sp. HPS0048	1	1	1	1	1	1	1	0	1	Bacteroidetes	Bacteroidia	Bacteroidales	Bacteroidaceae	Bacteroides	-	Bacteroides sp. HPS0048
1796613.5	Bacteroides sp. I48	1	1	1	1	1	1	1	0	1	Bacteroidetes	Bacteroidia	Bacteroidales	Bacteroidaceae	Bacteroides	Bacteroides caecimuris	Bacteroides sp. I48
1637511.3	Bacteroides sp. N54.MGS-20	1	1	1	1	1	1	1	0	1	Bacteroidetes	Bacteroidia	Bacteroidales	Bacteroidaceae	Bacteroides	-	Bacteroides sp. N54.MGS-20
449673.7	Bacteroides stercoris ATCC 43183	1	1	1	1	1	1	1	1	1	Bacteroidetes	Bacteroidia	Bacteroidales	Bacteroidaceae	Bacteroides	Bacteroides stercoris	Bacteroides stercoris ATCC 43183
1073351.3	Bacteroides stercoris CC31F	1	1	1	1	1	1	1	1	1	Bacteroidetes	Bacteroidia	Bacteroidales	Bacteroidaceae	Bacteroides	Bacteroides stercoris	Bacteroides stercoris CC31F
997888.3	Bacteroides thetaiotaomicron CL09T03C10	1	1	1	1	1	1	1	0	0	Bacteroidetes	Bacteroidia	Bacteroidales	Bacteroidaceae	Bacteroides	Bacteroides finegoldii	Bacteroides finegoldii CL09T03C10
1235785.3	Bacteroides thetaiotaomicron dnLKV9	1	1	1	1	1	1	1	0	1	Bacteroidetes	Bacteroidia	Bacteroidales	Bacteroidaceae	Bacteroides	Bacteroides thetaiotaomicron	Bacteroides thetaiotaomicron dnLKV9
818.23	Bacteroides thetaiotaomicron strain 7330	1	1	1	1	1	1	1	0	1	Bacteroidetes	Bacteroidia	Bacteroidales	Bacteroidaceae	Bacteroides	Bacteroides thetaiotaomicron	Bacteroides thetaiotaomicron strain 7330
226186.1	Bacteroides thetaiotaomicron VPI-5482	1	1	1	1	1	1	1	0	1	Bacteroidetes	Bacteroidia	Bacteroidales	Bacteroidaceae	Bacteroides	Bacteroides thetaiotaomicron	Bacteroides thetaiotaomicron VPI-5482
411479.10	Bacteroides uniformis ATCC 8492	1	1	1	1	1	1	1	1	1	Bacteroidetes	Bacteroidia	Bacteroidales	Bacteroidaceae	Bacteroides	Bacteroides uniformis	Bacteroides uniformis ATCC 8492
1263055.3	Bacteroides uniformis CAG:3	1	1	1	1	1	1	1	1	1	Bacteroidetes	Bacteroidia	Bacteroidales	Bacteroidaceae	Bacteroides	Bacteroides uniformis	Bacteroides uniformis CAG:3
997889.3	Bacteroides uniformis CL03T00C23	1	1	1	1	1	1	1	1	1	Bacteroidetes	Bacteroidia	Bacteroidales	Bacteroidaceae	Bacteroides	Bacteroides uniformis	Bacteroides uniformis CL03T00C23
997890.3	Bacteroides uniformis CL03T12C37	1	1	1	1	1	1	1	1	1	Bacteroidetes	Bacteroidia	Bacteroidales	Bacteroidaceae	Bacteroides	Bacteroides uniformis	Bacteroides uniformis CL03T12C37
1235787.3	Bacteroides uniformis dnLKV2	1	1	1	1	1	1	1	1	1	Bacteroidetes	Bacteroidia	Bacteroidales	Bacteroidaceae	Bacteroides	Bacteroides uniformis	Bacteroides uniformis dnLKV2
1339348.3	Bacteroides uniformis str. 3978 T3 i	1	1	1	1	1	1	1	1	1	Bacteroidetes	Bacteroidia	Bacteroidales	Bacteroidaceae	Bacteroides	Bacteroides uniformis	Bacteroides uniformis str. 3978 T3 i
1121102.3	Bacteroides ureolyticus DSM 20703	1	1	0	1	1	0	1	0	1	Proteobacteria	Epsilonproteobacteria	Campylobacterales	Campylobacteraceae	Campylobacter	Campylobacter ureolyticus	Campylobacter ureolyticus DSM 20703
435590.9	Bacteroides vulgatus ATCC 8482	1	1	1	1	1	1	1	1	1	Bacteroidetes	Bacteroidia	Bacteroidales	Bacteroidaceae	Bacteroides	Bacteroides vulgatus	Bacteroides vulgatus ATCC 8482
997891.3	Bacteroides vulgatus CL09T03C04	1	1	1	1	1	1	1	1	1	Bacteroidetes	Bacteroidia	Bacteroidales	Bacteroidaceae	Bacteroides	Bacteroides vulgatus	Bacteroides vulgatus CL09T03C04
1235786.3	Bacteroides vulgatus dnLKV7	1	1	1	1	1	1	1	1	1	Bacteroidetes	Bacteroidia	Bacteroidales	Bacteroidaceae	Bacteroides	Bacteroides vulgatus	Bacteroides vulgatus dnLKV7
702446.3	Bacteroides vulgatus PC510	1	1	1	1	1	1	1	1	1	Bacteroidetes	Bacteroidia	Bacteroidales	Bacteroidaceae	Bacteroides	Bacteroides vulgatus	Bacteroides vulgatus PC510
821.40	Bacteroides vulgatus strain mpk	1	1	1	1	1	1	1	1	1	Bacteroidetes	Bacteroidia	Bacteroidales	Bacteroidaceae	Bacteroides	Bacteroides vulgatus	Bacteroides vulgatus strain mpk
997892.3	Bacteroides xylanisolvens CL03T12C04	1	1	1	1	1	1	1	1	1	Bacteroidetes	Bacteroidia	Bacteroidales	Bacteroidaceae	Bacteroides	Bacteroides xylanisolvens	Bacteroides xylanisolvens CL03T12C04
702447.3	Bacteroides xylanisolvens SD CC 1b	1	1	1	1	1	1	1	0	1	Bacteroidetes	Bacteroidia	Bacteroidales	Bacteroidaceae	Bacteroides	Bacteroides xylanisolvens	Bacteroides xylanisolvens SD CC 1b
657309.4	Bacteroides xylanisolvens XB1A	1	1	1	1	1	1	1	0	1	Bacteroidetes	Bacteroidia	Bacteroidales	Bacteroidaceae	Bacteroides	Bacteroides xylanisolvens	Bacteroides xylanisolvens XB1A
575590.3	Bacteroidetes oral taxon 274 str. F0058	1	1	1	1	1	0	1	0	0	Bacteroidetes	-	-	-	-	-	Bacteroidetes oral taxon 274
742726.3	Barnesiella intestinihominis YIT 11860	1	1	1	1	1	1	1	0	1	Bacteroidetes	Bacteroidia	Bacteroidales	Barnesiellaceae	Barnesiella	Barnesiella intestinihominis	Barnesiella intestinihominis YIT 11860
367928.6	Bifidobacterium adolescentis ATCC 15703	0	0	0	0	1	0	1	0	0	Actinobacteria	Actinobacteria	Bifidobacteriales	Bifidobacteriaceae	Bifidobacterium	Bifidobacterium adolescentis	Bifidobacterium adolescentis ATCC 15703
1410644.3	Bifidobacterium adolescentis DSM 20087	0	0	0	0	1	0	1	0	0	Actinobacteria	Actinobacteria	Bifidobacteriales	Bifidobacteriaceae	Bifidobacterium	Bifidobacterium adolescentis	Bifidobacterium adolescentis DSM 20087
411481.5	Bifidobacterium adolescentis L2-32	0	0	0	0	1	0	1	0	0	Actinobacteria	Actinobacteria	Bifidobacteriales	Bifidobacteriaceae	Bifidobacterium	Bifidobacterium adolescentis	Bifidobacterium adolescentis L2-32
1680.5	Bifidobacterium adolescentis strain BBMN23	0	0	0	0	1	0	1	0	0	Actinobacteria	Actinobacteria	Bifidobacteriales	Bifidobacteriaceae	Bifidobacterium	Bifidobacterium adolescentis	Bifidobacterium adolescentis strain BBMN23
518635.5	Bifidobacterium angulatum DSM 20098	1	0	1	0	1	0	1	0	0	Actinobacteria	Actinobacteria	Bifidobacteriales	Bifidobacteriaceae	Bifidobacterium	Bifidobacterium angulatum	Bifidobacterium angulatum DSM 20098 = JCM 7096
1683.4	Bifidobacterium angulatum strain GT102	1	0	1	0	1	0	1	0	0	Actinobacteria	Actinobacteria	Bifidobacteriales	Bifidobacteriaceae	Bifidobacterium	Bifidobacterium angulatum	Bifidobacterium angulatum strain GT102
28025.4	Bifidobacterium animalis strain RH	0	0	0	0	1	0	0	0	0	Actinobacteria	Actinobacteria	Bifidobacteriales	Bifidobacteriaceae	Bifidobacterium	Bifidobacterium animalis	Bifidobacterium animalis strain RH
703613.4	Bifidobacterium animalis subsp. animalis ATCC 25527	0	0	0	0	1	0	0	0	0	Actinobacteria	Actinobacteria	Bifidobacteriales	Bifidobacteriaceae	Bifidobacterium	Bifidobacterium animalis	Bifidobacterium animalis subsp. animalis ATCC 25527
442563.4	Bifidobacterium animalis subsp. lactis AD011	0	0	0	0	1	0	0	0	0	Actinobacteria	Actinobacteria	Bifidobacteriales	Bifidobacteriaceae	Bifidobacterium	Bifidobacterium animalis	Bifidobacterium animalis subsp. lactis AD011
1168290.3	Bifidobacterium animalis subsp. lactis B420	0	0	0	0	1	0	0	0	0	Actinobacteria	Actinobacteria	Bifidobacteriales	Bifidobacteriaceae	Bifidobacterium	Bifidobacterium animalis	Bifidobacterium animalis subsp. lactis B420
552531.3	Bifidobacterium animalis subsp. lactis BB-12	0	0	0	0	1	0	0	0	0	Actinobacteria	Actinobacteria	Bifidobacteriales	Bifidobacteriaceae	Bifidobacterium	Bifidobacterium animalis	Bifidobacterium animalis subsp. lactis BB-12
742729.3	Bifidobacterium animalis subsp. lactis Bi-07	0	0	0	0	1	0	0	0	0	Actinobacteria	Actinobacteria	Bifidobacteriales	Bifidobacteriaceae	Bifidobacterium	Bifidobacterium animalis	Bifidobacterium animalis subsp. lactis Bi-07
580050.3	Bifidobacterium animalis subsp. lactis Bl-04	0	0	0	0	1	0	0	0	0	Actinobacteria	Actinobacteria	Bifidobacteriales	Bifidobacteriaceae	Bifidobacterium	Bifidobacterium animalis	Bifidobacterium animalis subsp. lactis Bl-04
1075106.4	Bifidobacterium animalis subsp. lactis BLC1	0	0	0	0	1	0	0	0	0	Actinobacteria	Actinobacteria	Bifidobacteriales	Bifidobacteriaceae	Bifidobacterium	Bifidobacterium animalis	Bifidobacterium animalis subsp. lactis BLC1
911598.3	Bifidobacterium animalis subsp. lactis BS 01	0	0	0	0	1	0	0	0	0	Actinobacteria	Actinobacteria	Bifidobacteriales	Bifidobacteriaceae	Bifidobacterium	Bifidobacterium animalis	Bifidobacterium animalis subsp. lactis BS 01
1042403.4	Bifidobacterium animalis subsp. lactis CNCM I-2494	0	0	0	0	1	0	0	0	0	Actinobacteria	Actinobacteria	Bifidobacteriales	Bifidobacteriaceae	Bifidobacterium	Bifidobacterium animalis	Bifidobacterium animalis subsp. lactis CNCM I-2494
555970.3	Bifidobacterium animalis subsp. lactis DSM 10140	0	0	0	0	1	0	0	0	0	Actinobacteria	Actinobacteria	Bifidobacteriales	Bifidobacteriaceae	Bifidobacterium	Bifidobacterium animalis	Bifidobacterium animalis subsp. lactis DSM 10140
1147128.3	Bifidobacterium asteroides PRL2011	0	0	0	0	0	0	0	0	0	Actinobacteria	Actinobacteria	Bifidobacteriales	Bifidobacteriaceae	Bifidobacterium	Bifidobacterium asteroides	Bifidobacterium asteroides PRL2011
1684.6	Bifidobacterium asteroides strain Hma3	0	0	0	0	0	0	0	0	0	Actinobacteria	Actinobacteria	Bifidobacteriales	Bifidobacteriaceae	Bifidobacterium	Bifidobacterium asteroides	Bifidobacterium asteroides strain Hma3
500634.6	Bifidobacterium bifidum ATCC 29521 = JCM 1255 = DSM 20456	1	0	1	0	1	0	1	0	0	Actinobacteria	Actinobacteria	Bifidobacteriales	Bifidobacteriaceae	Bifidobacterium	Bifidobacterium bifidum	Bifidobacterium bifidum ATCC 29521 = JCM 1255 = DSM 20456
398513.5	Bifidobacterium bifidum NCIMB 41171	1	0	1	0	1	0	1	0	0	Actinobacteria	Actinobacteria	Bifidobacteriales	Bifidobacteriaceae	Bifidobacterium	Bifidobacterium bifidum	Bifidobacterium bifidum NCIMB 41171
702459.3	Bifidobacterium bifidum PRL2010	1	0	1	0	1	0	1	0	0	Actinobacteria	Actinobacteria	Bifidobacteriales	Bifidobacteriaceae	Bifidobacterium	Bifidobacterium bifidum	Bifidobacterium bifidum PRL2010
883062.5	Bifidobacterium bifidum S17	1	0	1	0	1	0	1	0	0	Actinobacteria	Actinobacteria	Bifidobacteriales	Bifidobacteriaceae	Bifidobacterium	Bifidobacterium bifidum	Bifidobacterium bifidum S17
1681.51	Bifidobacterium bifidum strain 156B	1	0	1	0	1	0	1	0	0	Actinobacteria	Actinobacteria	Bifidobacteriales	Bifidobacteriaceae	Bifidobacterium	Bifidobacterium bifidum	Bifidobacterium bifidum strain 156B
1385938.3	Bifidobacterium breve 12L	1	0	1	0	1	0	1	0	0	Actinobacteria	Actinobacteria	Bifidobacteriales	Bifidobacteriaceae	Bifidobacterium	Bifidobacterium breve	Bifidobacterium breve 12L
1385943.3	Bifidobacterium breve 2L	1	0	1	0	1	0	1	0	0	Actinobacteria	Actinobacteria	Bifidobacteriales	Bifidobacteriaceae	Bifidobacterium	Bifidobacterium breve	Bifidobacterium breve 2L
1385942.3	Bifidobacterium breve 689b	1	0	1	0	1	0	1	0	0	Actinobacteria	Actinobacteria	Bifidobacteriales	Bifidobacteriaceae	Bifidobacterium	Bifidobacterium breve	Bifidobacterium breve 689b
866777.3	Bifidobacterium breve ACS-071-V-Sch8b	1	0	1	0	1	0	1	0	0	Actinobacteria	Actinobacteria	Bifidobacteriales	Bifidobacteriaceae	Bifidobacterium	Bifidobacterium breve	Bifidobacterium breve ACS-071-V-Sch8b
1036735.3	Bifidobacterium breve CECT 7263	1	0	1	0	1	0	1	0	0	Actinobacteria	Actinobacteria	Bifidobacteriales	Bifidobacteriaceae	Bifidobacterium	Bifidobacterium breve	Bifidobacterium breve CECT 7263
1074482.3	Bifidobacterium breve DPC 6330	1	0	1	0	1	0	1	0	0	Actinobacteria	Actinobacteria	Bifidobacteriales	Bifidobacteriaceae	Bifidobacterium	Bifidobacterium breve	Bifidobacterium breve DPC 6330
518634.7	Bifidobacterium breve DSM 20213 = JCM 1192	1	0	1	0	1	0	1	0	0	Actinobacteria	Actinobacteria	Bifidobacteriales	Bifidobacteriaceae	Bifidobacterium	Bifidobacterium breve	Bifidobacterium breve DSM 20213 = JCM 1192
1203540.3	Bifidobacterium breve HPH0326	1	0	1	0	1	0	1	0	0	Actinobacteria	Actinobacteria	Bifidobacteriales	Bifidobacteriaceae	Bifidobacterium	Bifidobacterium breve	Bifidobacterium breve HPH0326
1385939.3	Bifidobacterium breve JCM 7017	1	0	1	0	1	0	1	0	0	Actinobacteria	Actinobacteria	Bifidobacteriales	Bifidobacteriaceae	Bifidobacterium	Bifidobacterium breve	Bifidobacterium breve JCM 7017
1385940.3	Bifidobacterium breve JCM 7019	1	0	1	0	1	0	1	0	0	Actinobacteria	Actinobacteria	Bifidobacteriales	Bifidobacteriaceae	Bifidobacterium	Bifidobacterium breve	Bifidobacterium breve JCM 7019
1365960.3	Bifidobacterium breve MCC 0121	1	0	1	0	1	0	1	0	0	Actinobacteria	Actinobacteria	Bifidobacteriales	Bifidobacteriaceae	Bifidobacterium	Bifidobacterium breve	Bifidobacterium breve MCC 0121
1365961.3	Bifidobacterium breve MCC 0305	1	0	1	0	1	0	1	0	0	Actinobacteria	Actinobacteria	Bifidobacteriales	Bifidobacteriaceae	Bifidobacterium	Bifidobacterium breve	Bifidobacterium breve MCC 0305
1365962.3	Bifidobacterium breve MCC 0476	1	0	1	0	1	0	1	0	0	Actinobacteria	Actinobacteria	Bifidobacteriales	Bifidobacteriaceae	Bifidobacterium	Bifidobacterium breve	Bifidobacterium breve MCC 0476
1365963.3	Bifidobacterium breve MCC 1094	1	0	1	0	1	0	1	0	0	Actinobacteria	Actinobacteria	Bifidobacteriales	Bifidobacteriaceae	Bifidobacterium	Bifidobacterium breve	Bifidobacterium breve MCC 1094
1365964.3	Bifidobacterium breve MCC 1114	1	0	1	0	1	0	1	0	0	Actinobacteria	Actinobacteria	Bifidobacteriales	Bifidobacteriaceae	Bifidobacterium	Bifidobacterium breve	Bifidobacterium breve MCC 1114
1365965.3	Bifidobacterium breve MCC 1128	1	0	1	0	1	0	1	0	0	Actinobacteria	Actinobacteria	Bifidobacteriales	Bifidobacteriaceae	Bifidobacterium	Bifidobacterium breve	Bifidobacterium breve MCC 1128
1365966.3	Bifidobacterium breve MCC 1340	1	0	1	0	1	0	1	0	0	Actinobacteria	Actinobacteria	Bifidobacteriales	Bifidobacteriaceae	Bifidobacterium	Bifidobacterium breve	Bifidobacterium breve MCC 1340
1365967.3	Bifidobacterium breve MCC 1454	1	0	1	0	1	0	1	0	0	Actinobacteria	Actinobacteria	Bifidobacteriales	Bifidobacteriaceae	Bifidobacterium	Bifidobacterium breve	Bifidobacterium breve MCC 1454
1365968.3	Bifidobacterium breve MCC 1604	1	0	1	0	1	0	1	0	0	Actinobacteria	Actinobacteria	Bifidobacteriales	Bifidobacteriaceae	Bifidobacterium	Bifidobacterium breve	Bifidobacterium breve MCC 1604
1365969.3	Bifidobacterium breve MCC 1605	1	0	1	0	1	0	1	0	0	Actinobacteria	Actinobacteria	Bifidobacteriales	Bifidobacteriaceae	Bifidobacterium	Bifidobacterium breve	Bifidobacterium breve MCC 1605
1385941.3	Bifidobacterium breve NCFB 2258	1	0	1	0	1	0	1	0	0	Actinobacteria	Actinobacteria	Bifidobacteriales	Bifidobacteriaceae	Bifidobacterium	Bifidobacterium breve	Bifidobacterium breve NCFB 2258
326426.4	Bifidobacterium breve UCC2003	1	0	1	0	1	0	1	0	0	Actinobacteria	Actinobacteria	Bifidobacteriales	Bifidobacteriaceae	Bifidobacterium	Bifidobacterium breve	Bifidobacterium breve UCC2003
566552.4	Bifidobacterium catenulatum DSM 16992	1	0	1	0	1	0	1	0	0	Actinobacteria	Actinobacteria	Bifidobacteriales	Bifidobacteriaceae	Bifidobacterium	Bifidobacterium catenulatum	Bifidobacterium catenulatum DSM 16992 = JCM 1194 = LMG 11043
1121107.3	Bifidobacterium choerinum DSM 20434	0	0	0	0	1	0	0	0	0	Actinobacteria	Actinobacteria	Bifidobacteriales	Bifidobacteriaceae	Bifidobacterium	Bifidobacterium choerinum	Bifidobacterium choerinum DSM 20434
35760.3	Bifidobacterium choerinum strain LMG 10510	0	0	0	0	1	0	0	0	0	Actinobacteria	Actinobacteria	Bifidobacteriales	Bifidobacteriaceae	Bifidobacterium	Bifidobacterium choerinum	Bifidobacterium choerinum strain LMG 10510
1687.6	Bifidobacterium coryneforme strain Bma6	0	0	0	0	0	0	0	0	0	Actinobacteria	Actinobacteria	Bifidobacteriales	Bifidobacteriaceae	Bifidobacterium	Bifidobacterium coryneforme	Bifidobacterium coryneforme strain Bma6
473819.7	Bifidobacterium dentium ATCC 27678	1	0	0	0	1	0	1	0	0	Actinobacteria	Actinobacteria	Bifidobacteriales	Bifidobacteriaceae	Bifidobacterium	Bifidobacterium dentium	Bifidobacterium dentium ATCC 27678
871562.3	Bifidobacterium dentium ATCC 27679	1	0	0	0	1	0	1	0	0	Actinobacteria	Actinobacteria	Bifidobacteriales	Bifidobacteriaceae	Bifidobacterium	Bifidobacterium dentium	Bifidobacterium dentium ATCC 27679
401473.3	Bifidobacterium dentium Bd1	1	0	0	0	1	0	1	0	0	Actinobacteria	Actinobacteria	Bifidobacteriales	Bifidobacteriaceae	Bifidobacterium	Bifidobacterium dentium	Bifidobacterium dentium Bd1
1150423.4	Bifidobacterium dentium JCM 1195 = DSM 20436	1	0	0	0	1	0	1	0	0	Actinobacteria	Actinobacteria	Bifidobacteriales	Bifidobacteriaceae	Bifidobacterium	Bifidobacterium dentium	Bifidobacterium dentium JCM 1195 = DSM 20436
553191.3	Bifidobacterium dentium JCVIHMP022	1	0	0	0	1	0	1	0	0	Actinobacteria	Actinobacteria	Bifidobacteriales	Bifidobacteriaceae	Bifidobacterium	Bifidobacterium dentium	Bifidobacterium dentium JCVIHMP022
561180.4	Bifidobacterium gallicum DSM 20093	0	0	0	0	1	0	0	0	0	Actinobacteria	Actinobacteria	Bifidobacteriales	Bifidobacteriaceae	Bifidobacterium	Bifidobacterium gallicum	Bifidobacterium gallicum DSM 20093 = LMG 11596
1341694.4	Bifidobacterium indicum LMG 11587 = DSM 20214	0	0	0	0	0	0	0	0	0	Actinobacteria	Actinobacteria	Bifidobacteriales	Bifidobacteriaceae	Bifidobacterium	Bifidobacterium indicum	Bifidobacterium indicum LMG 11587 = DSM 20214
1150460.7	Bifidobacterium kashiwanohense JCM 15439 = DSM 21854	1	0	1	0	1	0	1	0	0	Actinobacteria	Actinobacteria	Bifidobacteriales	Bifidobacteriaceae	Bifidobacterium	Bifidobacterium kashiwanohense	Bifidobacterium kashiwanohense JCM 15439 = DSM 21854
205913.6	Bifidobacterium longum DJO10A	1	0	1	0	1	0	1	0	0	Actinobacteria	Actinobacteria	Bifidobacteriales	Bifidobacteriaceae	Bifidobacterium	Bifidobacterium longum	Bifidobacterium longum DJO10A
206672.9	Bifidobacterium longum NCC2705	1	0	1	0	1	0	1	0	0	Actinobacteria	Actinobacteria	Bifidobacteriales	Bifidobacteriaceae	Bifidobacterium	Bifidobacterium longum	Bifidobacterium longum NCC2705
216816.114	Bifidobacterium longum strain BG7	1	0	1	0	1	0	1	0	0	Actinobacteria	Actinobacteria	Bifidobacteriales	Bifidobacteriaceae	Bifidobacterium	Bifidobacterium longum	Bifidobacterium longum strain BG7
216816.111	Bifidobacterium longum strain BXY01	1	1	1	0	1	0	1	0	0	Actinobacteria	Actinobacteria	Bifidobacteriales	Bifidobacteriaceae	Bifidobacterium	Bifidobacterium longum	Bifidobacterium longum strain BXY01
565040.3	Bifidobacterium longum subsp. infantis 157F	1	0	1	0	1	0	1	0	0	Actinobacteria	Actinobacteria	Bifidobacteriales	Bifidobacteriaceae	Bifidobacterium	Bifidobacterium longum	Bifidobacterium longum subsp. infantis 157F
391904.8	Bifidobacterium longum subsp. infantis ATCC 15697 = JCM 1222	1	1	1	0	1	0	1	0	0	Actinobacteria	Actinobacteria	Bifidobacteriales	Bifidobacteriaceae	Bifidobacterium	Bifidobacterium longum	Bifidobacterium longum subsp. infantis ATCC 15697 = JCM 1222 = DSM 20088
548480.3	Bifidobacterium longum subsp. infantis ATCC 55813	1	0	1	0	1	0	1	0	0	Actinobacteria	Actinobacteria	Bifidobacteriales	Bifidobacteriaceae	Bifidobacterium	Bifidobacterium longum	Bifidobacterium longum subsp. longum ATCC 55813
537937.5	Bifidobacterium longum subsp. infantis CCUG 52486	1	0	1	0	1	0	1	0	0	Actinobacteria	Actinobacteria	Bifidobacteriales	Bifidobacteriaceae	Bifidobacterium	Bifidobacterium longum	Bifidobacterium longum subsp. infantis CCUG 52486
1682.24	Bifidobacterium longum subsp. infantis strain BT1	1	1	1	0	1	0	1	0	0	Actinobacteria	Actinobacteria	Bifidobacteriales	Bifidobacteriaceae	Bifidobacterium	Bifidobacterium longum	Bifidobacterium longum subsp. infantis
1682.23	Bifidobacterium longum subsp. infantis strain CECT 7210	1	0	1	0	1	0	1	0	0	Actinobacteria	Actinobacteria	Bifidobacteriales	Bifidobacteriaceae	Bifidobacterium	Bifidobacterium longum	Bifidobacterium longum subsp. infantis
1161744.3	Bifidobacterium longum subsp. longum 1-6B	1	0	1	0	1	0	1	0	0	Actinobacteria	Actinobacteria	Bifidobacteriales	Bifidobacteriaceae	Bifidobacterium	Bifidobacterium longum	Bifidobacterium longum subsp. longum 1-6B
1161745.3	Bifidobacterium longum subsp. longum 2-2B	1	0	1	0	1	0	1	0	0	Actinobacteria	Actinobacteria	Bifidobacteriales	Bifidobacteriaceae	Bifidobacterium	Bifidobacterium longum	Bifidobacterium longum subsp. longum 2-2B
1161904.3	Bifidobacterium longum subsp. longum 35B	0	0	1	0	1	0	1	0	0	Actinobacteria	Actinobacteria	Bifidobacteriales	Bifidobacteriaceae	Bifidobacterium	Bifidobacterium longum	Bifidobacterium longum subsp. longum 35B
1161743.3	Bifidobacterium longum subsp. longum 44B	1	0	1	0	1	0	1	0	0	Actinobacteria	Actinobacteria	Bifidobacteriales	Bifidobacteriaceae	Bifidobacterium	Bifidobacterium longum	Bifidobacterium longum subsp. longum 44B
890402.3	Bifidobacterium longum subsp. longum BBMN68	1	0	1	0	1	0	1	0	0	Actinobacteria	Actinobacteria	Bifidobacteriales	Bifidobacteriaceae	Bifidobacterium	Bifidobacterium longum	Bifidobacterium longum subsp. longum BBMN68
1266716.3	Bifidobacterium longum subsp. longum CMCC P0001	1	1	1	0	1	0	1	0	0	Actinobacteria	Actinobacteria	Bifidobacteriales	Bifidobacteriaceae	Bifidobacterium	Bifidobacterium longum	Bifidobacterium longum subsp. longum CMCC P0001
722911.3	Bifidobacterium longum subsp. longum F8	1	0	1	0	1	0	1	0	0	Actinobacteria	Actinobacteria	Bifidobacteriales	Bifidobacteriaceae	Bifidobacterium	Bifidobacterium longum	Bifidobacterium longum subsp. longum F8
565042.3	Bifidobacterium longum subsp. longum JCM 1217	1	0	1	0	1	0	1	0	0	Actinobacteria	Actinobacteria	Bifidobacteriales	Bifidobacteriaceae	Bifidobacterium	Bifidobacterium longum	Bifidobacterium longum subsp. longum JCM 1217
759350.3	Bifidobacterium longum subsp. longum JDM301	1	1	1	0	1	0	1	0	0	Actinobacteria	Actinobacteria	Bifidobacteriales	Bifidobacteriaceae	Bifidobacterium	Bifidobacterium longum	Bifidobacterium longum subsp. longum JDM301
1035817.4	Bifidobacterium longum subsp. longum KACC 91563	1	0	1	0	1	0	1	0	0	Actinobacteria	Actinobacteria	Bifidobacteriales	Bifidobacteriaceae	Bifidobacterium	Bifidobacterium longum	Bifidobacterium longum subsp. longum KACC 91563
1679.9	Bifidobacterium longum subsp. longum strain NCIMB8809	1	0	1	0	1	0	1	0	0	Actinobacteria	Actinobacteria	Bifidobacteriales	Bifidobacteriaceae	Bifidobacterium	Bifidobacterium longum	Bifidobacterium longum subsp. longum strain NCIMB8809
547043.16	Bifidobacterium pseudocatenulatum DSM 20438 = JCM 1200 = LMG 10505	1	0	0	0	1	0	1	0	0	Actinobacteria	Actinobacteria	Bifidobacteriales	Bifidobacteriaceae	Bifidobacterium	Bifidobacterium pseudocatenulatum	Bifidobacterium pseudocatenulatum DSM 20438 = JCM 1200 = LMG 10505
1454376.3	Bifidobacterium pseudocatenulatum IPLA36007	1	0	0	0	1	0	1	0	0	Actinobacteria	Actinobacteria	Bifidobacteriales	Bifidobacteriaceae	Bifidobacterium	Bifidobacterium pseudocatenulatum	Bifidobacterium pseudocatenulatum IPLA36007
1410647.4	Bifidobacterium ruminantium DSM 6489	1	0	1	0	1	0	1	0	0	Actinobacteria	Actinobacteria	Bifidobacteriales	Bifidobacteriaceae	Bifidobacterium	Bifidobacterium ruminantium	Bifidobacterium ruminantium DSM 6489
1150461.5	Bifidobacterium scardovii JCM 12489 = DSM 13734	1	0	0	0	0	0	1	0	0	Actinobacteria	Actinobacteria	Bifidobacteriales	Bifidobacteriaceae	Bifidobacterium	Bifidobacterium scardovii	Bifidobacterium scardovii JCM 12489 = DSM 13734
469594.3	Bifidobacterium sp. 12_1_47BFAA	1	0	1	0	1	0	1	0	0	Actinobacteria	Actinobacteria	Bifidobacteriales	Bifidobacteriaceae	Bifidobacterium	-	Bifidobacterium sp. 12_1_47BFAA
1161409.3	Bifidobacterium sp. MSTE12	1	0	0	0	1	0	1	0	0	Actinobacteria	Actinobacteria	Bifidobacteriales	Bifidobacteriaceae	Bifidobacterium	-	Bifidobacterium sp. MSTE12
1437612.3	Bifidobacterium stercoris JCM 15918	0	0	0	0	1	0	1	0	0	Actinobacteria	Actinobacteria	Bifidobacteriales	Bifidobacteriaceae	Bifidobacterium	Bifidobacterium adolescentis	Bifidobacterium stercoris JCM 15918
1121111.3	Bifidobacterium thermacidophilum subsp. thermacidophilum DSM 15837	0	0	1	0	1	0	1	0	0	Actinobacteria	Actinobacteria	Bifidobacteriales	Bifidobacteriaceae	Bifidobacterium	Bifidobacterium thermacidophilum	Bifidobacterium thermacidophilum subsp. thermacidophilum DSM 15837
1254439.12	Bifidobacterium thermophilum RBL67	1	0	1	0	1	0	1	0	0	Actinobacteria	Actinobacteria	Bifidobacteriales	Bifidobacteriaceae	Bifidobacterium	Bifidobacterium thermophilum	Bifidobacterium thermophilum RBL67
563192.3	Bilophila wadsworthia 3_1_6	1	1	1	1	1	1	1	1	1	Proteobacteria	Deltaproteobacteria	Desulfovibrionales	Desulfovibrionaceae	Bilophila	Bilophila wadsworthia	Bilophila wadsworthia 3_1_6
537007.6	Blautia hansenii DSM 20583	1	1	1	0	0	0	1	1	0	Firmicutes	Clostridia	Clostridiales	Lachnospiraceae	Blautia	Blautia hansenii	Blautia hansenii DSM 20583
476272.5	Blautia hydrogenotrophica DSM 10507	0	0	0	0	0	0	1	1	0	Firmicutes	Clostridia	Clostridiales	Lachnospiraceae	Blautia	Blautia hydrogenotrophica	Blautia hydrogenotrophica DSM 10507
1121114.4	Blautia producta ATCC 27340	1	0	1	0	1	0	1	1	0	Firmicutes	Clostridia	Clostridiales	Lachnospiraceae	Blautia	Blautia producta	Blautia producta ATCC 27340 = DSM 2950
1796616.5	Blautia sp. YL58	1	0	1	0	0	0	1	1	0	Firmicutes	Clostridia	Clostridiales	Lachnospiraceae	Blautia	-	Blautia sp. YL58
1280691.4	Blautia wexlerae AGR2146	1	1	1	0	0	0	1	1	0	Firmicutes	Clostridia	Clostridiales	Lachnospiraceae	Blautia	Blautia wexlerae	Blautia wexlerae AGR2146
1121115.4	Blautia wexlerae DSM 19850	1	1	1	0	0	0	1	1	0	Firmicutes	Clostridia	Clostridiales	Lachnospiraceae	Blautia	Blautia wexlerae	Blautia wexlerae DSM 19850
103855.15	Bordetella hinzii strain F582	1	1	1	1	1	1	1	0	1	Proteobacteria	Betaproteobacteria	Burkholderiales	Alcaligenaceae	Bordetella	Bordetella hinzii	Bordetella hinzii strain F582
1064537.3	Brachybacterium paraconglomeratum LC44	0	1	1	1	1	0	1	0	0	Actinobacteria	Actinobacteria	Micrococcales	Dermabacteraceae	Brachybacterium	Brachybacterium paraconglomeratum	Brachybacterium paraconglomeratum LC44
1133568.3	Brachyspira pilosicoli B2904	0	1	0	0	0	0	0	0	0	Spirochaetes	Spirochaetia	Brachyspirales	Brachyspiraceae	Brachyspira	Brachyspira pilosicoli	Brachyspira pilosicoli B2904
1161918.5	Brachyspira pilosicoli WesB	0	1	0	0	0	0	0	0	0	Spirochaetes	Spirochaetia	Brachyspirales	Brachyspiraceae	Brachyspira	Brachyspira pilosicoli	Brachyspira pilosicoli WesB
398525.3	Bradyrhizobium elkanii USDA 76	1	1	1	1	1	1	1	1	1	Proteobacteria	Alphaproteobacteria	Rhizobiales	Bradyrhizobiaceae	Bradyrhizobium	Bradyrhizobium elkanii	Bradyrhizobium elkanii USDA 76
375.29	Bradyrhizobium japonicum E109	1	1	1	1	1	1	1	1	1	Proteobacteria	Alphaproteobacteria	Rhizobiales	Bradyrhizobiaceae	Bradyrhizobium	Bradyrhizobium japonicum	Bradyrhizobium japonicum E109
224911.1	Bradyrhizobium japonicum USDA 110	1	1	1	1	1	1	1	1	1	Proteobacteria	Alphaproteobacteria	Rhizobiales	Bradyrhizobiaceae	Bradyrhizobium	Bradyrhizobium diazoefficiens	Bradyrhizobium diazoefficiens USDA 110
1037409.3	Bradyrhizobium japonicum USDA 6	1	1	1	1	1	1	1	1	1	Proteobacteria	Alphaproteobacteria	Rhizobiales	Bradyrhizobiaceae	Bradyrhizobium	Bradyrhizobium japonicum	Bradyrhizobium japonicum USDA 6
1444307.3	Brevibacillus agri 5-2	1	1	1	1	1	1	1	1	1	Firmicutes	Bacilli	Bacillales	Paenibacillaceae	Brevibacillus	Brevibacillus agri	Brevibacillus agri 5-2
1246477.3	Brevibacillus agri BAB-2500	1	1	1	1	1	1	1	1	1	Firmicutes	Bacilli	Bacillales	Paenibacillaceae	Brevibacillus	Brevibacillus agri	Brevibacillus agri BAB-2500
1300222.3	Brevibacillus borstelensis AK1	1	1	1	1	1	1	1	1	0	Firmicutes	Bacilli	Bacillales	Paenibacillaceae	Brevibacillus	Brevibacillus borstelensis	Brevibacillus borstelensis AK1
1129895.3	Brevibacillus brevis FJAT-0809-GLX	1	1	1	1	1	1	1	1	1	Firmicutes	Bacilli	Bacillales	Paenibacillaceae	Brevibacillus	Brevibacillus brevis	Brevibacillus brevis FJAT-0809-GLX
358681.3	Brevibacillus brevis NBRC 100599	1	1	1	1	1	1	1	1	1	Firmicutes	Bacilli	Bacillales	Paenibacillaceae	Brevibacillus	Brevibacillus brevis	Brevibacillus brevis NBRC 100599
1118054.3	Brevibacillus sp. phR	0	1	1	1	1	0	1	1	0	Firmicutes	Bacilli	Bacillales	Paenibacillaceae	Brevibacillus	Brevibacillus massiliensis	Brevibacillus sp. phR
1229781.4	Brevibacterium casei S18	1	1	1	1	1	1	1	0	0	Actinobacteria	Actinobacteria	Micrococcales	Brevibacteriaceae	Brevibacterium	Brevibacterium casei	Brevibacterium casei S18
321955.4	Brevibacterium linens BL2	1	1	1	1	1	1	1	0	0	Actinobacteria	Actinobacteria	Micrococcales	Brevibacteriaceae	Brevibacterium	Brevibacterium linens	Brevibacterium linens BL2
1176165.3	Brevibacterium massiliense 5401308	0	1	0	1	1	0	1	0	0	Actinobacteria	Actinobacteria	Micrococcales	Brevibacteriaceae	Brevibacterium	Brevibacterium ravenspurgense	Brevibacterium ravenspurgense 5401308 = CCUG 53855
1033736.3	Brevibacterium sp. JC43	0	1	0	1	1	0	1	0	0	Actinobacteria	Actinobacteria	Micrococcales	Brevibacteriaceae	Brevibacterium	Brevibacterium senegalense	Brevibacterium sp. JC43
633149.4	Brevundimonas subvibrioides ATCC 15264	1	1	1	1	1	1	1	0	1	Proteobacteria	Alphaproteobacteria	Caulobacterales	Caulobacteraceae	Brevundimonas	Brevundimonas subvibrioides	Brevundimonas subvibrioides ATCC 15264
478749.5	Bryantella formatexigens DSM 14469	0	0	0	0	0	0	1	1	0	Firmicutes	Clostridia	Clostridiales	Lachnospiraceae	Marvinbryantia	Marvinbryantia formatexigens	Marvinbryantia formatexigens DSM 14469
679192.3	Bulleidia extructa W1219	0	0	0	0	0	0	0	0	0	Firmicutes	Erysipelotrichia	Erysipelotrichales	Erysipelotrichaceae	Bulleidia	Bulleidia extructa	Bulleidia extructa W1219
1009846.3	Burkholderia cepacia GG4	1	1	1	1	1	1	1	1	1	Proteobacteria	Betaproteobacteria	Burkholderiales	Burkholderiaceae	Burkholderia	Burkholderia cepacia	Burkholderia cepacia GG4
269483.3	Burkholderia cepacia R18194	1	1	1	1	1	1	1	1	1	Proteobacteria	Betaproteobacteria	Burkholderiales	Burkholderiaceae	Burkholderia	Burkholderia lata	Burkholderia cepacia R18194
292.26	Burkholderia cepacia strain LO6	1	1	1	1	1	1	1	1	1	Proteobacteria	Betaproteobacteria	Burkholderiales	Burkholderiaceae	Burkholderia	Burkholderia cepacia	Burkholderia cepacia strain LO6
469610.4	Burkholderiales bacterium 1_1_47	0	1	0	1	0	0	1	0	0	Proteobacteria	Betaproteobacteria	Burkholderiales	-	-	-	Burkholderiales bacterium 1_1_47
1834205.4	Burkholderiales bacterium YL45	0	1	0	1	0	0	1	0	0	Proteobacteria	Betaproteobacteria	Burkholderiales	-	-	-	Burkholderiales bacterium YL45
245012.3	butyrate-producing bacterium SM4/1	0	0	0	0	0	0	0	1	0	Firmicutes	Clostridia	Clostridiales	-	-	-	butyrate-producing bacterium SM4/1
245014.3	butyrate-producing bacterium SS3/4	0	1	0	0	0	0	0	1	0	Firmicutes	Clostridia	Clostridiales	-	-	-	butyrate-producing bacterium SS3/4
245018.3	butyrate-producing bacterium SSC/2	1	1	1	1	1	0	1	0	1	Firmicutes	Clostridia	Clostridiales	Lachnospiraceae	Anaerostipes	Anaerostipes hadrus	butyrate-producing bacterium SSC/2
1203606.4	Butyricicoccus pullicaecorum 1.2	0	1	0	0	0	0	0	1	0	Firmicutes	Clostridia	Clostridiales	Clostridiaceae	Butyricicoccus	Butyricicoccus pullicaecorum	Butyricicoccus pullicaecorum 1.2
1121129.3	Butyricimonas synergistica DSM 23225	1	1	1	1	1	1	1	1	1	Bacteroidetes	Bacteroidia	Bacteroidales	Odoribacteraceae	Butyricimonas	Butyricimonas synergistica	Butyricimonas synergistica DSM 23225
511680.4	Butyrivibrio crossotus DSM 2876	0	1	0	1	1	0	1	0	1	Firmicutes	Clostridia	Clostridiales	Lachnospiraceae	Butyrivibrio	Butyrivibrio crossotus	Butyrivibrio crossotus DSM 2876
657324.3	Butyrivibrio fibrisolvens 16/4	1	1	1	1	0	0	0	1	1	Firmicutes	Clostridia	Clostridiales	Lachnospiraceae	Butyrivibrio	Butyrivibrio fibrisolvens	Butyrivibrio fibrisolvens 16/4
515622.3	Butyrivibrio proteoclasticus B316	0	0	0	0	0	0	0	0	0	Firmicutes	Clostridia	Clostridiales	Lachnospiraceae	Butyrivibrio	Butyrivibrio proteoclasticus	Butyrivibrio proteoclasticus B316
864566.3	Campylobacter coli JV20	1	1	0	1	1	1	1	0	1	Proteobacteria	Epsilonproteobacteria	Campylobacterales	Campylobacteraceae	Campylobacter	Campylobacter coli	Campylobacter coli JV20
306254.7	Campylobacter coli RM2228	1	1	0	1	1	1	1	0	1	Proteobacteria	Epsilonproteobacteria	Campylobacterales	Campylobacteraceae	Campylobacter	Campylobacter coli	Campylobacter coli RM2228
195.363	Campylobacter coli strain BFR-CA-9557	1	1	0	1	1	1	1	0	1	Proteobacteria	Epsilonproteobacteria	Campylobacterales	Campylobacteraceae	Campylobacter	Campylobacter coli	Campylobacter coli strain BFR-CA-9557
195.462	Campylobacter coli strain n/a	1	1	0	1	1	1	1	0	1	Proteobacteria	Epsilonproteobacteria	Campylobacterales	Campylobacteraceae	Campylobacter	Campylobacter coli	Campylobacter coli strain n/a
195.899	Campylobacter coli strain n/a	1	1	0	1	1	1	1	0	1	Proteobacteria	Epsilonproteobacteria	Campylobacterales	Campylobacteraceae	Campylobacter	Campylobacter coli	Campylobacter coli strain n/a
195.1023	Campylobacter coli strain YH501	1	1	0	1	1	1	1	0	1	Proteobacteria	Epsilonproteobacteria	Campylobacterales	Campylobacteraceae	Campylobacter	Campylobacter coli	Campylobacter coli strain YH501
360104.9	Campylobacter concisus 13826	1	1	0	1	0	0	1	0	1	Proteobacteria	Epsilonproteobacteria	Campylobacterales	Campylobacteraceae	Campylobacter	Campylobacter concisus	Campylobacter concisus 13826
929793.3	Campylobacter concisus UNSWCD	1	1	0	1	0	0	1	0	1	Proteobacteria	Epsilonproteobacteria	Campylobacterales	Campylobacteraceae	Campylobacter	Campylobacter concisus	Campylobacter concisus UNSWCD
360105.8	Campylobacter curvus 525.92	1	1	0	1	0	0	1	0	1	Proteobacteria	Epsilonproteobacteria	Campylobacterales	Campylobacteraceae	Campylobacter	Campylobacter curvus	Campylobacter curvus 525.92
1121268.3	Campylobacter curvus DSM 6644	1	1	0	1	0	0	1	0	1	Proteobacteria	Epsilonproteobacteria	Campylobacterales	Campylobacteraceae	Campylobacter	Campylobacter curvus	Campylobacter curvus DSM 6644
32019.15	Campylobacter fetus subsp. fetus	1	1	0	1	1	1	1	0	1	Proteobacteria	Epsilonproteobacteria	Campylobacterales	Campylobacteraceae	Campylobacter	Campylobacter fetus	Campylobacter fetus subsp. fetus
360106.6	Campylobacter fetus subsp. fetus 82-40	1	1	1	1	1	1	1	0	1	Proteobacteria	Epsilonproteobacteria	Campylobacterales	Campylobacteraceae	Campylobacter	Campylobacter fetus	Campylobacter fetus subsp. fetus 82-40
983328.4	Campylobacter fetus subsp. venerealis NCTC 10354	1	1	1	1	1	1	1	0	1	Proteobacteria	Epsilonproteobacteria	Campylobacterales	Campylobacteraceae	Campylobacter	Campylobacter fetus	Campylobacter fetus subsp. venerealis NCTC 10354
553220.3	Campylobacter gracilis RM3268	1	1	0	1	0	0	1	0	1	Proteobacteria	Epsilonproteobacteria	Campylobacterales	Campylobacteraceae	Campylobacter	Campylobacter gracilis	Campylobacter gracilis RM3268
360107.7	Campylobacter hominis ATCC BAA-381	1	1	0	1	1	0	1	0	1	Proteobacteria	Epsilonproteobacteria	Campylobacterales	Campylobacteraceae	Campylobacter	Campylobacter hominis	Campylobacter hominis ATCC BAA-381
195099.5	Campylobacter jejuni RM1221	1	1	0	1	1	1	1	0	1	Proteobacteria	Epsilonproteobacteria	Campylobacterales	Campylobacteraceae	Campylobacter	Campylobacter jejuni	Campylobacter jejuni RM1221
197.5229	Campylobacter jejuni strain CJM1cam	1	1	0	0	1	1	1	0	1	Proteobacteria	Epsilonproteobacteria	Campylobacterales	Campylobacteraceae	Campylobacter	Campylobacter jejuni	Campylobacter jejuni strain CJM1cam
197.5249	Campylobacter jejuni strain NCTC11351	1	1	0	0	1	1	1	0	1	Proteobacteria	Epsilonproteobacteria	Campylobacterales	Campylobacteraceae	Campylobacter	Campylobacter jejuni	Campylobacter jejuni strain NCTC11351
360109.7	Campylobacter jejuni subsp. doylei 269.97	1	1	0	1	1	1	1	0	1	Proteobacteria	Epsilonproteobacteria	Campylobacterales	Campylobacteraceae	Campylobacter	Campylobacter jejuni	Campylobacter jejuni subsp. doylei 269.97
683082.3	Campylobacter jejuni subsp. jejuni 1336	1	1	0	0	1	1	1	0	1	Proteobacteria	Epsilonproteobacteria	Campylobacterales	Campylobacteraceae	Campylobacter	Campylobacter jejuni	Campylobacter jejuni subsp. jejuni 1336
683083.3	Campylobacter jejuni subsp. jejuni 414	1	1	0	0	1	1	1	0	1	Proteobacteria	Epsilonproteobacteria	Campylobacterales	Campylobacteraceae	Campylobacter	Campylobacter jejuni	Campylobacter jejuni subsp. jejuni 414
407148.6	Campylobacter jejuni subsp. jejuni 81116	1	1	0	1	1	1	1	0	1	Proteobacteria	Epsilonproteobacteria	Campylobacterales	Campylobacteraceae	Campylobacter	Campylobacter jejuni	Campylobacter jejuni subsp. jejuni 81116
354242.17	Campylobacter jejuni subsp. jejuni 81-176 [WGS]	1	1	0	1	1	1	1	0	1	Proteobacteria	Epsilonproteobacteria	Campylobacterales	Campylobacteraceae	Campylobacter	Campylobacter jejuni	Campylobacter jejuni subsp. jejuni 81-176
645464.3	Campylobacter jejuni subsp. jejuni M1	1	1	0	0	1	1	1	0	1	Proteobacteria	Epsilonproteobacteria	Campylobacterales	Campylobacteraceae	Campylobacter	Campylobacter jejuni	Campylobacter jejuni subsp. jejuni M1
192222.6	Campylobacter jejuni subsp. jejuni NCTC 11168	1	1	0	1	1	1	1	0	1	Proteobacteria	Epsilonproteobacteria	Campylobacterales	Campylobacteraceae	Campylobacter	Campylobacter jejuni	Campylobacter jejuni subsp. jejuni NCTC 11168 = ATCC 700819
1211776.3	Campylobacter jejuni subsp. jejuni NCTC 11168-BN148	1	1	0	1	1	1	1	0	1	Proteobacteria	Epsilonproteobacteria	Campylobacterales	Campylobacteraceae	Campylobacter	Campylobacter jejuni	Campylobacter jejuni subsp. jejuni NCTC 11168 = ATCC 700819
306263.5	Campylobacter lari RM2100	1	1	0	0	1	1	1	0	1	Proteobacteria	Epsilonproteobacteria	Campylobacterales	Campylobacteraceae	Campylobacter	Campylobacter lari	Campylobacter lari RM2100
553218.4	Campylobacter rectus RM3267	1	1	0	1	0	0	1	0	1	Proteobacteria	Epsilonproteobacteria	Campylobacterales	Campylobacteraceae	Campylobacter	Campylobacter rectus	Campylobacter rectus RM3267
1244083.3	Campylobacter showae CSUNSWCD	1	1	0	1	0	0	1	0	1	Proteobacteria	Epsilonproteobacteria	Campylobacterales	Campylobacteraceae	Campylobacter	Campylobacter showae	Campylobacter showae CSUNSWCD
553219.3	Campylobacter showae RM3277	1	1	0	1	0	0	1	0	1	Proteobacteria	Epsilonproteobacteria	Campylobacterales	Campylobacteraceae	Campylobacter	Campylobacter showae	Campylobacter showae RM3277
665939.3	Campylobacter sp. 10_1_50	1	1	0	1	0	0	1	0	1	Proteobacteria	Epsilonproteobacteria	Campylobacterales	Campylobacteraceae	Campylobacter	-	Campylobacter sp. 10_1_50
888826.3	Campylobacter upsaliensis JV21	1	1	0	1	1	1	1	0	1	Proteobacteria	Epsilonproteobacteria	Campylobacterales	Campylobacteraceae	Campylobacter	Campylobacter upsaliensis	Campylobacter upsaliensis JV21
306264.5	Campylobacter upsaliensis RM3195	1	1	0	1	1	1	1	0	1	Proteobacteria	Epsilonproteobacteria	Campylobacterales	Campylobacteraceae	Campylobacter	Campylobacter upsaliensis	Campylobacter upsaliensis RM3195
883165.3	Campylobacter ureolyticus ACS-301-V-Sch3b	1	1	0	1	1	0	1	0	1	Proteobacteria	Epsilonproteobacteria	Campylobacterales	Campylobacteraceae	Campylobacter	Campylobacter ureolyticus	Campylobacter ureolyticus ACS-301-V-Sch3b
1032069.3	Campylobacter ureolyticus RIGS 9880	1	1	0	1	1	0	1	0	1	Proteobacteria	Epsilonproteobacteria	Campylobacterales	Campylobacteraceae	Campylobacter	Campylobacter ureolyticus	Campylobacter ureolyticus RIGS 9880
827.3	Campylobacter ureolyticus strain CIT007	1	1	0	1	1	0	1	0	1	Proteobacteria	Epsilonproteobacteria	Campylobacterales	Campylobacteraceae	Campylobacter	Campylobacter ureolyticus	Campylobacter ureolyticus strain CIT007
641143.3	Capnocytophaga granulosa ATCC 51502	0	1	0	1	1	1	1	0	0	Bacteroidetes	Flavobacteriia	Flavobacteriales	Flavobacteriaceae	Capnocytophaga	Capnocytophaga granulosa	Capnocytophaga granulosa ATCC 51502
521097.5	Capnocytophaga ochracea DSM 7271	0	1	0	1	1	1	1	0	0	Bacteroidetes	Flavobacteriia	Flavobacteriales	Flavobacteriaceae	Capnocytophaga	Capnocytophaga ochracea	Capnocytophaga ochracea DSM 7271
873517.3	Capnocytophaga ochracea F0287	0	1	0	1	1	1	1	0	0	Bacteroidetes	Flavobacteriia	Flavobacteriales	Flavobacteriaceae	Capnocytophaga	Capnocytophaga ochracea	Capnocytophaga ochracea F0287
1125719.3	Capnocytophaga ochracea str. Holt 25	0	1	0	1	1	1	1	0	0	Bacteroidetes	Flavobacteriia	Flavobacteriales	Flavobacteriaceae	Capnocytophaga	Capnocytophaga ochracea	Capnocytophaga ochracea str. Holt 25
936370.3	Capnocytophaga sp. CM59	0	1	0	1	1	1	1	0	0	Bacteroidetes	Flavobacteriia	Flavobacteriales	Flavobacteriaceae	Capnocytophaga	-	Capnocytophaga sp. CM59
1035193.3	Capnocytophaga sp. oral taxon 326 str. F0382	0	1	0	1	1	1	1	0	0	Bacteroidetes	Flavobacteriia	Flavobacteriales	Flavobacteriaceae	Capnocytophaga	-	Capnocytophaga sp. oral taxon 326 str. F0382
706436.3	Capnocytophaga sp. oral taxon 329 str. F0087	1	1	1	1	1	1	1	0	1	Bacteroidetes	Flavobacteriia	Flavobacteriales	Flavobacteriaceae	Capnocytophaga	-	Capnocytophaga sp. oral taxon 329 str. F0087
1127692.3	Capnocytophaga sp. oral taxon 332 str. F0381	0	1	0	1	1	1	1	0	0	Bacteroidetes	Flavobacteriia	Flavobacteriales	Flavobacteriaceae	Capnocytophaga	-	Capnocytophaga sp. oral taxon 332 str. F0381
1125720.3	Capnocytophaga sp. oral taxon 335 str. F0486	0	1	0	1	1	1	1	0	0	Bacteroidetes	Flavobacteriia	Flavobacteriales	Flavobacteriaceae	Capnocytophaga	-	Capnocytophaga sp. oral taxon 335 str. F0486
1203603.3	Capnocytophaga sp. oral taxon 336 str. F0502	0	1	0	1	1	1	1	0	0	Bacteroidetes	Flavobacteriia	Flavobacteriales	Flavobacteriaceae	Capnocytophaga	-	Capnocytophaga sp. oral taxon 336 str. F0502
888059.3	Capnocytophaga sp. oral taxon 338 str. F0234	0	1	0	1	1	1	1	0	0	Bacteroidetes	Flavobacteriia	Flavobacteriales	Flavobacteriaceae	Capnocytophaga	-	Capnocytophaga sp. oral taxon 338 str. F0234
1125721.3	Capnocytophaga sp. oral taxon 412 str. F0487	0	1	0	1	1	1	1	0	0	Bacteroidetes	Flavobacteriia	Flavobacteriales	Flavobacteriaceae	Capnocytophaga	-	Capnocytophaga sp. oral taxon 412 str. F0487
553177.6	Capnocytophaga sputigena ATCC 33612	0	1	0	1	1	1	1	0	0	Bacteroidetes	Flavobacteriia	Flavobacteriales	Flavobacteriaceae	Capnocytophaga	Capnocytophaga sputigena	Capnocytophaga sputigena ATCC 33612
451640.5	Catenibacterium mitsuokai DSM 15897	0	0	1	0	0	0	0	0	0	Firmicutes	Erysipelotrichia	Erysipelotrichales	Erysipelotrichaceae	Catenibacterium	Catenibacterium mitsuokai	Catenibacterium mitsuokai DSM 15897
566551.4	Cedecea davisae DSM 4568	0	1	1	1	1	1	1	0	1	Proteobacteria	Gammaproteobacteria	Enterobacterales	Enterobacteriaceae	Cedecea	Cedecea davisae	Cedecea davisae DSM 4568
1095767.3	Cellulomonas sp. JC225	0	1	1	1	1	0	1	0	0	Actinobacteria	Actinobacteria	Micrococcales	Cellulomonadaceae	Cellulomonas	Cellulomonas massiliensis	Cellulomonas massiliensis JC225
935839.3	Cellulosimicrobium cellulans J36	0	1	1	1	1	0	1	0	0	Actinobacteria	Actinobacteria	Micrococcales	Promicromonosporaceae	Cellulosimicrobium	Cellulosimicrobium cellulans	Cellulosimicrobium cellulans J36
1710.9	Cellulosimicrobium cellulans strain DSM 43879	0	1	1	1	1	0	1	0	0	Actinobacteria	Actinobacteria	Micrococcales	Promicromonosporaceae	Cellulosimicrobium	Cellulosimicrobium cellulans	Cellulosimicrobium cellulans strain DSM 43879
1319815.3	Cetobacterium somerae ATCC BAA-474	0	1	0	0	0	1	1	1	0	Fusobacteria	Fusobacteriia	Fusobacteriales	Fusobacteriaceae	Cetobacterium	Cetobacterium somerae	Cetobacterium somerae ATCC BAA-474
35703.30	Citrobacter amalonaticus strain FDAARGOS_122	1	1	1	1	1	1	1	1	1	Proteobacteria	Gammaproteobacteria	Enterobacterales	Enterobacteriaceae	Citrobacter	Citrobacter amalonaticus	Citrobacter amalonaticus strain FDAARGOS_122
35703.24	Citrobacter amalonaticus strain FDAARGOS_166	1	1	1	1	1	1	1	1	1	Proteobacteria	Gammaproteobacteria	Enterobacterales	Enterobacteriaceae	Citrobacter	Citrobacter amalonaticus	Citrobacter amalonaticus strain FDAARGOS_166
35703.16	Citrobacter amalonaticus strain YG6	1	1	1	1	1	1	1	1	1	Proteobacteria	Gammaproteobacteria	Enterobacterales	Enterobacteriaceae	Citrobacter	Citrobacter amalonaticus	Citrobacter amalonaticus strain YG6
35703.17	Citrobacter amalonaticus strain YG8	1	1	1	1	1	1	1	1	1	Proteobacteria	Gammaproteobacteria	Enterobacterales	Enterobacteriaceae	Citrobacter	Citrobacter amalonaticus	Citrobacter amalonaticus strain YG8
742730.3	Citrobacter freundii 4_7_47CFAA	1	1	1	1	1	1	1	1	1	Proteobacteria	Gammaproteobacteria	Enterobacterales	Enterobacteriaceae	Citrobacter	Citrobacter freundii	Citrobacter freundii 4_7_47CFAA
1006003.3	Citrobacter freundii ATCC 8090 = MTCC 1658	1	1	1	1	1	1	1	1	1	Proteobacteria	Gammaproteobacteria	Enterobacterales	Enterobacteriaceae	Citrobacter	Citrobacter freundii	Citrobacter freundii ATCC 8090 = MTCC 1658
1288347.3	Citrobacter freundii GTC 09479	1	1	1	1	1	1	1	1	1	Proteobacteria	Gammaproteobacteria	Enterobacterales	Enterobacteriaceae	Citrobacter	Citrobacter freundii	Citrobacter freundii GTC 09479
1297584.3	Citrobacter freundii GTC 09629	1	1	1	1	1	1	1	1	1	Proteobacteria	Gammaproteobacteria	Enterobacterales	Enterobacteriaceae	Citrobacter	Citrobacter freundii	Citrobacter freundii GTC 09629
546.84	Citrobacter freundii strain FDAARGOS_61	1	1	1	1	1	1	1	1	1	Proteobacteria	Gammaproteobacteria	Enterobacterales	Enterobacteriaceae	Citrobacter	Citrobacter freundii	Citrobacter freundii strain FDAARGOS_61
546.83	Citrobacter freundii strain FDAARGOS_73	1	1	1	1	1	1	1	1	1	Proteobacteria	Gammaproteobacteria	Enterobacterales	Enterobacteriaceae	Citrobacter	Citrobacter freundii	Citrobacter freundii strain FDAARGOS_73
546.94	Citrobacter freundii strain P10159	1	1	1	1	1	1	1	1	1	Proteobacteria	Gammaproteobacteria	Enterobacterales	Enterobacteriaceae	Citrobacter	Citrobacter freundii	Citrobacter freundii strain P10159
290338.8	Citrobacter koseri ATCC BAA-895	1	1	1	1	1	1	1	1	1	Proteobacteria	Gammaproteobacteria	Enterobacterales	Enterobacteriaceae	Citrobacter	Citrobacter koseri	Citrobacter koseri ATCC BAA-895
545.23	Citrobacter koseri strain FDAARGOS_164	1	1	1	1	1	1	1	1	1	Proteobacteria	Gammaproteobacteria	Enterobacterales	Enterobacteriaceae	Citrobacter	Citrobacter koseri	Citrobacter koseri strain FDAARGOS_164
545.12	Citrobacter koseri strain URMITE	1	1	1	1	1	1	1	1	1	Proteobacteria	Gammaproteobacteria	Enterobacterales	Enterobacteriaceae	Citrobacter	Citrobacter koseri	Citrobacter koseri strain URMITE
637910.3	Citrobacter rodentium ICC168	1	1	1	1	1	1	1	1	1	Proteobacteria	Gammaproteobacteria	Enterobacterales	Enterobacteriaceae	Citrobacter	Citrobacter rodentium	Citrobacter rodentium ICC168
469595.3	Citrobacter sp. 30_2	1	1	1	1	1	1	1	1	1	Proteobacteria	Gammaproteobacteria	Enterobacterales	Enterobacteriaceae	Citrobacter	-	Citrobacter sp. 30_2
1173691.3	Citrobacter sp. A1	1	1	1	1	1	1	1	1	1	Proteobacteria	Gammaproteobacteria	Enterobacterales	Enterobacteriaceae	Citrobacter	-	Citrobacter sp. A1
1169322.3	Citrobacter sp. KTE151	1	1	1	1	1	1	1	1	1	Proteobacteria	Gammaproteobacteria	Enterobacterales	Enterobacteriaceae	Citrobacter	-	Citrobacter sp. KTE151
1169319.3	Citrobacter sp. KTE30	1	1	1	1	1	1	1	1	1	Proteobacteria	Gammaproteobacteria	Enterobacterales	Enterobacteriaceae	Citrobacter	-	Citrobacter sp. KTE30
1169350.3	Citrobacter sp. KTE32	1	1	1	1	1	1	1	1	1	Proteobacteria	Gammaproteobacteria	Enterobacterales	Enterobacteriaceae	Citrobacter	-	Citrobacter sp. KTE32
1212820.3	Citrobacter sp. L17	1	1	1	1	1	1	1	1	1	Proteobacteria	Gammaproteobacteria	Enterobacterales	Enterobacteriaceae	Citrobacter	-	Citrobacter sp. L17
500640.5	Citrobacter youngae ATCC 29220	1	1	1	1	1	1	1	1	1	Proteobacteria	Gammaproteobacteria	Enterobacterales	Enterobacteriaceae	Citrobacter	Citrobacter youngae	Citrobacter youngae ATCC 29220
1034346.3	Clostridiaceae bacterium JC118	0	0	0	0	0	0	0	0	0	Firmicutes	Erysipelotrichia	Erysipelotrichales	Erysipelotrichaceae	Dielma	Dielma fastidiosa	Clostridiaceae bacterium JC118
457421.5	Clostridiales bacterium 1_7_47FAA	1	1	0	0	0	0	0	1	0	Firmicutes	Clostridia	Clostridiales	-	-	-	Clostridiales bacterium 1_7_47FAA
1118059.3	Clostridiales bacterium ph2	0	1	0	0	0	0	1	0	0	Firmicutes	Tissierellia	-	-	Kallipyga	Kallipyga massiliensis	Kallipyga massiliensis ph2
272562.8	Clostridium acetobutylicum ATCC 824	1	1	1	1	1	0	1	1	1	Firmicutes	Clostridia	Clostridiales	Clostridiaceae	Clostridium	Clostridium acetobutylicum	Clostridium acetobutylicum ATCC 824
863638.3	Clostridium acetobutylicum EA 2018	1	1	1	1	1	0	1	1	1	Firmicutes	Clostridia	Clostridiales	Clostridiaceae	Clostridium	Clostridium acetobutylicum	Clostridium acetobutylicum EA 2018
1128398.3	Clostridium acidurici 9a	1	1	1	1	1	1	1	1	1	Firmicutes	Tissierellia	Tissierellales	Gottschalkiaceae	Gottschalkia	Gottschalkia acidurici	[Clostridium] acidurici 9a
518636.5	Clostridium asparagiforme DSM 15981	0	0	0	0	0	0	0	1	0	Firmicutes	Clostridia	Clostridiales	Lachnospiraceae	Lachnoclostridium	[Clostridium] asparagiforme	[Clostridium asparagiforme] DSM 15981
445973.7	Clostridium bartlettii DSM 16795	1	1	1	0	1	0	1	1	1	Firmicutes	Clostridia	Clostridiales	Peptostreptococcaceae	Intestinibacter	Intestinibacter bartlettii	Intestinibacter bartlettii DSM 16795
290402.41	Clostridium beijerinckii NCIMB 8052	1	1	1	1	1	0	1	1	1	Firmicutes	Clostridia	Clostridiales	Clostridiaceae	Clostridium	Clostridium beijerinckii	Clostridium beijerinckii NCIMB 8052
1233170.3	Clostridium bifermentans ATCC 19299	1	1	0	1	1	0	1	1	0	Firmicutes	Clostridia	Clostridiales	Peptostreptococcaceae	Paraclostridium	Paraclostridium bifermentans	Paraclostridium bifermentans ATCC 19299
1233171.3	Clostridium bifermentans ATCC 638	1	1	0	1	1	1	1	1	0	Firmicutes	Clostridia	Clostridiales	Peptostreptococcaceae	Paraclostridium	Paraclostridium bifermentans	Paraclostridium bifermentans ATCC 638
1391646.3	Clostridium bifermentans WYM	1	1	0	1	1	0	1	1	0	Firmicutes	Clostridia	Clostridiales	Peptostreptococcaceae	Paraclostridium	Paraclostridium bifermentans	Paraclostridium bifermentans WYM
997893.5	Clostridium bolteae 90A5	0	1	1	0	0	0	1	1	0	Firmicutes	Clostridia	Clostridiales	Lachnospiraceae	Lachnoclostridium	[Clostridium] bolteae	[Clostridium] bolteae 90A5
997894.4	Clostridium bolteae 90A9	0	1	1	0	0	0	1	1	0	Firmicutes	Clostridia	Clostridiales	Lachnospiraceae	Lachnoclostridium	[Clostridium] bolteae	[Clostridium] bolteae 90A9
997895.4	Clostridium bolteae 90B3	0	1	1	0	0	0	1	1	0	Firmicutes	Clostridia	Clostridiales	Lachnospiraceae	Lachnoclostridium	[Clostridium] bolteae	[Clostridium] bolteae 90B3
997896.4	Clostridium bolteae 90B7	0	1	1	0	0	0	1	1	0	Firmicutes	Clostridia	Clostridiales	Lachnospiraceae	Lachnoclostridium	[Clostridium] bolteae	[Clostridium] bolteae 90B7
997897.5	Clostridium bolteae 90B8	0	1	1	0	0	0	1	1	0	Firmicutes	Clostridia	Clostridiales	Lachnospiraceae	Lachnoclostridium	[Clostridium] bolteae	[Clostridium] bolteae 90B8
411902.9	Clostridium bolteae ATCC BAA-613	0	1	1	0	0	0	1	1	0	Firmicutes	Clostridia	Clostridiales	Lachnospiraceae	Lachnoclostridium	[Clostridium] bolteae	[Clostridium] bolteae ATCC BAA-613
441770.6	Clostridium botulinum A str. ATCC 19397	0	1	1	1	1	0	1	1	1	Firmicutes	Clostridia	Clostridiales	Clostridiaceae	Clostridium	Clostridium botulinum	Clostridium botulinum A str. ATCC 19397
413999.7	Clostridium botulinum A str. ATCC 3502	0	1	1	1	1	0	1	1	1	Firmicutes	Clostridia	Clostridiales	Clostridiaceae	Clostridium	Clostridium botulinum	Clostridium botulinum A str. ATCC 3502
441771.6	Clostridium botulinum A str. Hall	0	1	1	1	1	0	1	1	1	Firmicutes	Clostridia	Clostridiales	Clostridiaceae	Clostridium	Clostridium botulinum	Clostridium botulinum A str. Hall
508765.6	Clostridium botulinum B str. Eklund 17B	0	1	0	0	0	0	0	1	0	Firmicutes	Clostridia	Clostridiales	Clostridiaceae	Clostridium	Clostridium botulinum	Clostridium botulinum B str. Eklund 17B
536233.3	Clostridium botulinum E1 str. 'BoNT E Beluga'	0	1	1	1	0	0	0	1	0	Firmicutes	Clostridia	Clostridiales	Clostridiaceae	Clostridium	Clostridium botulinum	Clostridium botulinum E1 str. 'BoNT E Beluga'
508767.5	Clostridium botulinum E3 str. Alaska E43	0	1	1	1	0	0	0	1	0	Firmicutes	Clostridia	Clostridiales	Clostridiaceae	Clostridium	Clostridium botulinum	Clostridium botulinum E3 str. Alaska E43
941968.4	Clostridium botulinum H04402 065	0	1	1	1	1	0	1	1	1	Firmicutes	Clostridia	Clostridiales	Clostridiaceae	Clostridium	Clostridium botulinum	Clostridium botulinum H04402 065
447214.4	Clostridium butyricum 5521	1	1	1	1	1	0	1	1	1	Firmicutes	Clostridia	Clostridiales	Clostridiaceae	Clostridium	Clostridium butyricum	Clostridium butyricum 5521
997898.4	Clostridium butyricum 60E.3	1	1	1	1	1	0	1	1	1	Firmicutes	Clostridia	Clostridiales	Clostridiaceae	Clostridium	Clostridium butyricum	Clostridium butyricum 60E.3
1306409.3	Clostridium butyricum DKU-01	1	1	1	1	1	0	1	1	1	Firmicutes	Clostridia	Clostridiales	Clostridiaceae	Clostridium	Clostridium butyricum	Clostridium butyricum DKU-01
1316931.3	Clostridium butyricum DSM 10702	1	1	1	1	1	0	1	1	1	Firmicutes	Clostridia	Clostridiales	Clostridiaceae	Clostridium	Clostridium butyricum	Clostridium butyricum DSM 10702
632245.3	Clostridium butyricum E4 str. BoNT E BL5262	1	1	1	1	1	0	1	1	1	Firmicutes	Clostridia	Clostridiales	Clostridiaceae	Clostridium	Clostridium butyricum	Clostridium butyricum E4 str. BoNT E BL5262
1280692.3	Clostridium cadaveris AGR2141	0	1	0	0	1	0	0	1	0	Firmicutes	Clostridia	Clostridiales	Clostridiaceae	Clostridium	Clostridium cadaveris	Clostridium cadaveris AGR2141
545697.3	Clostridium celatum DSM 1785	0	1	1	1	0	0	1	0	0	Firmicutes	Clostridia	Clostridiales	Clostridiaceae	Clostridium	Clostridium celatum	Clostridium celatum DSM 1785
717608.3	Clostridium cf. saccharolyticum K10	0	0	0	0	0	0	0	1	0	Firmicutes	Clostridia	Clostridiales	Lachnospiraceae	Lachnoclostridium	[Clostridium] saccharolyticum	[Clostridium] cf. saccharolyticum K10
742733.3	Clostridium citroniae WAL-17108	1	1	0	0	0	0	0	1	0	Firmicutes	Clostridia	Clostridiales	Lachnospiraceae	Lachnoclostridium	[Clostridium] citroniae	[Clostridium] citroniae WAL-17108
720554.3	Clostridium clariflavum DSM 19732	1	1	1	1	1	0	1	1	1	Firmicutes	Clostridia	Clostridiales	Ruminococcaceae	Ruminiclostridium	[Clostridium] clariflavum	[Clostridium] clariflavum DSM 19732
742735.4	Clostridium clostridioforme 2_1_49FAA	0	1	1	0	0	0	0	1	0	Firmicutes	Clostridia	Clostridiales	Lachnospiraceae	Lachnoclostridium	[Clostridium] clostridioforme	[Clostridium] clostridioforme 2_1_49FAA
999403.4	Clostridium clostridioforme 90A1	0	1	1	0	0	0	0	1	0	Firmicutes	Clostridia	Clostridiales	Lachnospiraceae	Lachnoclostridium	[Clostridium] clostridioforme	[Clostridium] clostridioforme 90A1
999404.4	Clostridium clostridioforme 90A3	0	1	1	0	0	0	0	1	0	Firmicutes	Clostridia	Clostridiales	Lachnospiraceae	Lachnoclostridium	[Clostridium] clostridioforme	[Clostridium] clostridioforme 90A3
999405.4	Clostridium clostridioforme 90A4	0	1	1	0	0	0	0	1	0	Firmicutes	Clostridia	Clostridiales	Lachnospiraceae	Lachnoclostridium	[Clostridium] clostridioforme	[Clostridium] clostridioforme 90A4
999406.3	Clostridium clostridioforme 90A6	0	1	1	0	0	0	0	1	0	Firmicutes	Clostridia	Clostridiales	Lachnospiraceae	Lachnoclostridium	[Clostridium] clostridioforme	[Clostridium] clostridioforme 90A6
999407.4	Clostridium clostridioforme 90A7	0	1	1	0	0	0	1	1	0	Firmicutes	Clostridia	Clostridiales	Lachnospiraceae	Lachnoclostridium	[Clostridium] clostridioforme	[Clostridium] clostridioforme 90A7
999408.3	Clostridium clostridioforme 90A8	0	1	1	0	0	0	0	1	0	Firmicutes	Clostridia	Clostridiales	Lachnospiraceae	Lachnoclostridium	[Clostridium] clostridioforme	[Clostridium] clostridioforme 90A8
999409.3	Clostridium clostridioforme 90B1	0	1	1	0	0	0	0	1	0	Firmicutes	Clostridia	Clostridiales	Lachnospiraceae	Lachnoclostridium	[Clostridium] clostridioforme	[Clostridium] clostridioforme 90B1
999410.3	Clostridium clostridioforme CM201	0	1	1	0	0	0	0	1	0	Firmicutes	Clostridia	Clostridiales	Lachnospiraceae	Lachnoclostridium	[Clostridium] clostridioforme	[Clostridium] clostridioforme CM201
997827.4	Clostridium difficile 002-P50-2011	1	1	1	1	0	0	1	1	0	Firmicutes	Clostridia	Clostridiales	Peptostreptococcaceae	Clostridioides	Clostridioides difficile	Clostridioides difficile 002-P50-2011
997828.4	Clostridium difficile 050-P50-2011	1	1	1	1	0	0	1	1	0	Firmicutes	Clostridia	Clostridiales	Peptostreptococcaceae	Clostridioides	Clostridioides difficile	Clostridioides difficile 050-P50-2011
699033.6	Clostridium difficile 2007855	1	1	1	1	0	0	1	1	0	Firmicutes	Clostridia	Clostridiales	Peptostreptococcaceae	Clostridioides	Clostridioides difficile	Clostridioides difficile 2007855
272563.8	Clostridium difficile 630	1	1	1	1	0	0	1	1	0	Firmicutes	Clostridia	Clostridiales	Peptostreptococcaceae	Clostridioides	Clostridioides difficile	Clostridioides difficile 630
1002369.4	Clostridium difficile 70-100-2010	1	1	1	1	0	0	1	1	0	Firmicutes	Clostridia	Clostridiales	Peptostreptococcaceae	Clostridioides	Clostridioides difficile	Clostridioides difficile 70-100-2010
499175.4	Clostridium difficile ATCC 43255	1	1	1	1	0	0	1	1	0	Firmicutes	Clostridia	Clostridiales	Peptostreptococcaceae	Clostridioides	Clostridioides difficile	Clostridioides difficile ATCC 43255
699034.5	Clostridium difficile BI1	1	1	1	1	0	0	1	1	0	Firmicutes	Clostridia	Clostridiales	Peptostreptococcaceae	Clostridioides	Clostridioides difficile	Clostridioides difficile BI1
645462.3	Clostridium difficile CD196	1	1	1	1	0	0	1	1	0	Firmicutes	Clostridia	Clostridiales	Peptostreptococcaceae	Clostridioides	Clostridioides difficile	Clostridioides difficile CD196
699036.5	Clostridium difficile CF5	1	1	1	1	0	0	1	1	0	Firmicutes	Clostridia	Clostridiales	Peptostreptococcaceae	Clostridioides	Clostridioides difficile	Clostridioides difficile CF5
699035.5	Clostridium difficile M120	1	1	1	1	0	0	1	1	0	Firmicutes	Clostridia	Clostridiales	Peptostreptococcaceae	Clostridioides	Clostridioides difficile	Clostridioides difficile M120
699037.5	Clostridium difficile M68	1	1	1	1	0	0	1	1	0	Firmicutes	Clostridia	Clostridiales	Peptostreptococcaceae	Clostridioides	Clostridioides difficile	Clostridioides difficile M68
525258.3	Clostridium difficile NAP07	1	1	1	1	0	0	1	1	0	Firmicutes	Clostridia	Clostridiales	Peptostreptococcaceae	Clostridioides	Clostridioides difficile	Clostridioides difficile NAP07
525259.3	Clostridium difficile NAP08	1	1	1	1	0	0	1	1	0	Firmicutes	Clostridia	Clostridiales	Peptostreptococcaceae	Clostridioides	Clostridioides difficile	Clostridioides difficile NAP08
367459.5	Clostridium difficile QCD-32g58	1	1	1	1	0	0	1	1	0	Firmicutes	Clostridia	Clostridiales	Peptostreptococcaceae	Clostridioides	Clostridioides difficile	Clostridioides difficile QCD-32g58
455631.3	Clostridium difficile QCD-66c26	1	1	1	1	0	0	1	1	0	Firmicutes	Clostridia	Clostridiales	Peptostreptococcaceae	Clostridioides	Clostridioides difficile	Clostridioides difficile QCD-66c26
479832.7	Clostridium difficile QCD-76w55	1	1	1	1	0	0	1	1	0	Firmicutes	Clostridia	Clostridiales	Peptostreptococcaceae	Clostridioides	Clostridioides difficile	Clostridioides difficile QCD-76w55
645463.3	Clostridium difficile R20291	1	1	1	1	0	0	1	1	0	Firmicutes	Clostridia	Clostridiales	Peptostreptococcaceae	Clostridioides	Clostridioides difficile	Clostridioides difficile R20291
1121315.3	Clostridium glycolicum ATCC 14880	1	1	1	1	1	0	1	1	0	Firmicutes	Clostridia	Clostridiales	Peptostreptococcaceae	Terrisporobacter	Terrisporobacter glycolicus	Terrisporobacter glycolicus ATCC 14880 = DSM 1288
999412.4	Clostridium hathewayi 12489931	0	0	0	0	0	1	0	1	0	Firmicutes	Clostridia	Clostridiales	Clostridiaceae	Hungatella	Hungatella hathewayi	Hungatella hathewayi 12489931
566550.8	Clostridium hathewayi DSM 13479	0	0	0	0	0	0	0	1	0	Firmicutes	Clostridia	Clostridiales	Clostridiaceae	Hungatella	Hungatella hathewayi	Hungatella hathewayi DSM 13479
742737.3	Clostridium hathewayi WAL-18680	0	0	0	0	0	0	0	1	0	Firmicutes	Clostridia	Clostridiales	Clostridiaceae	Hungatella	Hungatella hathewayi	Hungatella hathewayi WAL-18680
500633.7	Clostridium hiranonis DSM 13275	1	1	1	1	0	0	1	1	0	Firmicutes	Clostridia	Clostridiales	Peptostreptococcaceae	-	[Clostridium] hiranonis	[Clostridium] hiranonis DSM 13275
553973.6	Clostridium hylemonae DSM 15053	0	0	1	0	0	0	0	1	0	Firmicutes	Clostridia	Clostridiales	Lachnospiraceae	Lachnoclostridium	[Clostridium] hylemonae	[Clostridium] hylemonae DSM 15053
999413.4	Clostridium innocuum 2959	0	0	1	0	0	0	0	0	0	Firmicutes	Erysipelotrichia	Erysipelotrichales	Erysipelotrichaceae	Erysipelatoclostridium	[Clostridium] innocuum	[Clostridium] innocuum 2959
642492.3	Clostridium lentocellum DSM 5427	0	1	1	0	1	0	0	0	0	Firmicutes	Clostridia	Clostridiales	Lachnospiraceae	Cellulosilyticum	Cellulosilyticum lentocellum	Clostridium lentocellum DSM 5427
428125.8	Clostridium leptum DSM 753	0	0	1	0	1	0	1	0	0	Firmicutes	Clostridia	Clostridiales	Ruminococcaceae	Ruminiclostridium	[Clostridium] leptum	[Clostridium] leptum DSM 753
1286820.3	Clostridium methoxybenzovorans SR3	1	1	0	0	0	0	0	1	0	Firmicutes	Clostridia	Clostridiales	Lachnospiraceae	Lachnoclostridium	[Clostridium] methoxybenzovorans	[Clostridium] methoxybenzovorans SR3
537013.3	Clostridium methylpentosum DSM 5476	1	0	1	1	1	0	0	0	0	Firmicutes	Clostridia	Clostridiales	Ruminococcaceae	Ruminiclostridium	[Clostridium] methylpentosum	[Clostridium] methylpentosum DSM 5476
500632.7	Clostridium nexile DSM 1787	0	0	1	0	0	0	0	0	0	Firmicutes	Clostridia	Clostridiales	Lachnospiraceae	Tyzzerella	Tyzzerella nexilis	Tyzzerella nexilis DSM 1787
742738.3	Clostridium orbiscindens 1_3_50AFAA	0	0	0	0	0	0	0	1	0	Firmicutes	Clostridia	Clostridiales	-	Flavonifractor	Flavonifractor plautii	Clostridium orbiscindens 1_3_50AFAA
86416.3	Clostridium pasteurianum BC1	1	1	1	1	1	1	1	1	1	Firmicutes	Clostridia	Clostridiales	Clostridiaceae	Clostridium	Clostridium pasteurianum	Clostridium pasteurianum BC1
1262449.3	Clostridium pasteurianum DSM 525	1	1	1	1	1	0	1	1	1	Firmicutes	Clostridia	Clostridiales	Clostridiaceae	Clostridium	Clostridium pasteurianum	Clostridium pasteurianum DSM 525 = ATCC 6013
195103.9	Clostridium perfringens ATCC 13124	1	1	1	0	0	0	1	1	0	Firmicutes	Clostridia	Clostridiales	Clostridiaceae	Clostridium	Clostridium perfringens	Clostridium perfringens ATCC 13124
289380.15	Clostridium perfringens SM101	1	1	1	0	0	0	1	1	0	Firmicutes	Clostridia	Clostridiales	Clostridiaceae	Clostridium	Clostridium perfringens	Clostridium perfringens SM101
195102.6	Clostridium perfringens str. 13	1	1	1	0	0	0	1	1	0	Firmicutes	Clostridia	Clostridiales	Clostridiaceae	Clostridium	Clostridium perfringens	Clostridium perfringens str. 13
742739.3	Clostridium perfringens WAL-14572	1	1	1	0	0	0	1	1	0	Firmicutes	Clostridia	Clostridiales	Clostridiaceae	Clostridium	Clostridium perfringens	Clostridium perfringens WAL-14572
445974.6	Clostridium ramosum DSM 1402	0	0	1	0	0	0	0	0	1	Firmicutes	Erysipelotrichia	Erysipelotrichales	Erysipelotrichaceae	Erysipelatoclostridium	Erysipelatoclostridium ramosum	Erysipelatoclostridium ramosum DSM 1402
931276.5	Clostridium saccharoperbutylacetonicum N1-4(HMT)	1	1	1	1	1	0	1	1	1	Firmicutes	Clostridia	Clostridiales	Clostridiaceae	Clostridium	Clostridium saccharoperbutylacetonicum	Clostridium saccharoperbutylacetonicum N1-4(HMT)
1202534.3	Clostridium sartagoforme AAU1	0	1	0	0	0	0	1	0	0	Firmicutes	Clostridia	Clostridiales	Clostridiaceae	Clostridium	Clostridium sartagoforme	Clostridium sartagoforme AAU1
411468.9	Clostridium scindens ATCC 35704	1	0	1	0	0	0	1	1	0	Firmicutes	Clostridia	Clostridiales	Lachnospiraceae	Lachnoclostridium	[Clostridium] scindens	[Clostridium] scindens ATCC 35704
1292036.3	Clostridium sordellii ATCC 9714	0	1	0	1	0	1	1	1	0	Firmicutes	Clostridia	Clostridiales	Peptostreptococcaceae	Paeniclostridium	Paeniclostridium sordellii	Paeniclostridium sordellii ATCC 9714
1292035.3	Clostridium sordellii VPI 9048	0	1	0	1	0	1	1	1	0	Firmicutes	Clostridia	Clostridiales	Peptostreptococcaceae	Paeniclostridium	Paeniclostridium sordellii	Paeniclostridium sordellii VPI 9048
457396.3	Clostridium sp. 7_2_43FAA	0	0	0	0	1	0	1	0	0	Firmicutes	Clostridia	Clostridiales	Clostridiaceae	Clostridium	-	Clostridium sp. 7_2_43FAA
665940.3	Clostridium sp. 7_3_54FAA	0	1	1	0	0	0	0	1	0	Firmicutes	Clostridia	Clostridiales	Clostridiaceae	Clostridium	-	Clostridium sp. 7_3_54FAA
97138.3	Clostridium sp. ASF356	0	1	0	1	0	0	0	1	0	Firmicutes	Clostridia	Clostridiales	Clostridiaceae	Clostridium	-	Clostridium sp. ASF356
755731.4	Clostridium sp. BNL1100	1	1	1	1	1	0	1	1	1	Firmicutes	Clostridia	Clostridiales	Clostridiaceae	Clostridium	-	Clostridium sp. BNL1100
556261.3	Clostridium sp. D5	0	0	1	0	0	0	1	1	0	Firmicutes	Clostridia	Clostridiales	Clostridiaceae	Clostridium	-	Clostridium sp. D5
641107.3	Clostridium sp. DL-VIII	1	1	1	1	1	0	1	1	1	Firmicutes	Clostridia	Clostridiales	Clostridiaceae	Clostridium	-	Clostridium sp. DL-VIII
908340.3	Clostridium sp. HGF2	0	1	1	0	0	0	0	0	0	Firmicutes	Clostridia	Clostridiales	Clostridiaceae	Clostridium	-	Clostridium sp. HGF2
1033737.3	Clostridium sp. JC122	1	1	0	0	1	0	1	1	0	Firmicutes	Clostridia	Clostridiales	Clostridiaceae	Clostridium	Clostridium senegalense	Clostridium senegalense JC122
411489.7	Clostridium sp. L2-50	1	1	1	1	1	0	1	0	1	Firmicutes	Clostridia	Clostridiales	Clostridiaceae	Clostridium	-	Clostridium sp. L2-50
411486.3	Clostridium sp. M62/1	0	1	0	0	0	0	0	1	0	Firmicutes	Clostridia	Clostridiales	Clostridiaceae	Clostridium	-	Clostridium sp. M62/1
1105031.3	Clostridium sp. MSTE9	0	1	0	0	1	0	1	0	0	Firmicutes	Clostridia	Clostridiales	Clostridiaceae	Clostridium	-	Clostridium sp. MSTE9
411484.7	Clostridium sp. SS2/1	1	1	1	1	1	0	1	0	1	Firmicutes	Clostridia	Clostridiales	Clostridiaceae	Clostridium	-	Clostridium sp. SS2/1
1042156.4	Clostridium sp. SY8519	1	1	1	1	0	0	1	1	1	Firmicutes	Clostridia	Clostridiales	Clostridiaceae	Clostridium	-	Clostridium sp. SY8519
428126.7	Clostridium spiroforme DSM 1552	0	0	1	0	0	0	0	0	0	Firmicutes	Erysipelotrichia	Erysipelotrichales	Erysipelotrichaceae	Erysipelatoclostridium	[Clostridium] spiroforme	[Clostridium] spiroforme DSM 1552
471871.7	Clostridium sporogenes ATCC 15579	1	1	1	1	1	0	1	1	1	Firmicutes	Clostridia	Clostridiales	Clostridiaceae	Clostridium	Clostridium sporogenes	Clostridium sporogenes ATCC 15579
1121334.3	Clostridium sporosphaeroides DSM 1294	0	1	0	0	0	0	1	0	0	Firmicutes	Clostridia	Clostridiales	Ruminococcaceae	Ruminiclostridium	[Clostridium] sporosphaeroides	[Clostridium] sporosphaeroides DSM 1294
499177.3	Clostridium sticklandii DSM 519	0	1	1	0	1	0	1	1	0	Firmicutes	Clostridia	Clostridiales	Peptostreptococcaceae	Acetoanaerobium	Acetoanaerobium sticklandii	Acetoanaerobium sticklandii DSM 519
411472.5	Clostridium symbiosum ATCC 14940	0	1	1	0	0	0	0	1	0	Firmicutes	Clostridia	Clostridiales	Lachnospiraceae	Lachnoclostridium	[Clostridium] symbiosum	[Clostridium] symbiosum ATCC 14940
742740.3	Clostridium symbiosum WAL-14163	0	1	1	0	0	0	0	1	0	Firmicutes	Clostridia	Clostridiales	Lachnospiraceae	Lachnoclostridium	[Clostridium] symbiosum	[Clostridium] symbiosum WAL-14163
742741.3	Clostridium symbiosum WAL-14673	0	1	1	0	0	0	0	1	0	Firmicutes	Clostridia	Clostridiales	Lachnospiraceae	Lachnoclostridium	[Clostridium] symbiosum	[Clostridium] symbiosum WAL-14673
1121342.3	Clostridium tyrobutyricum DSM 2637 = ATCC 25755	1	1	1	1	1	0	1	1	0	Firmicutes	Clostridia	Clostridiales	Clostridiaceae	Clostridium	Clostridium tyrobutyricum	Clostridium tyrobutyricum DSM 2637 = ATCC 25755 = JCM 11008
1212547.3	Clostridium tyrobutyricum UC7086	1	1	1	1	1	0	1	1	0	Firmicutes	Clostridia	Clostridiales	Clostridiaceae	Clostridium	Clostridium tyrobutyricum	Clostridium tyrobutyricum UC7086
411903.6	Collinsella aerofaciens ATCC 25986	0	0	1	0	1	0	1	1	0	Actinobacteria	Coriobacteriia	Coriobacteriales	Coriobacteriaceae	Collinsella	Collinsella aerofaciens	Collinsella aerofaciens ATCC 25986
521003.7	Collinsella intestinalis DSM 13280	0	0	1	0	0	0	1	0	0	Actinobacteria	Coriobacteriia	Coriobacteriales	Coriobacteriaceae	Collinsella	Collinsella intestinalis	Collinsella intestinalis DSM 13280
742722.3	Collinsella sp. 4_8_47FAA	0	0	1	0	1	0	1	1	0	Actinobacteria	Coriobacteriia	Coriobacteriales	Coriobacteriaceae	Collinsella	-	Collinsella sp. 4_8_47FAA
1262851.3	Collinsella sp. CAG:289	0	0	1	1	1	0	1	0	0	Actinobacteria	Coriobacteriia	Coriobacteriales	Coriobacteriaceae	Collinsella	-	Collinsella sp. CAG:289
1262852.3	Collinsella sp. CAG:398	0	0	0	0	0	0	1	0	0	Actinobacteria	Coriobacteriia	Coriobacteriales	Coriobacteriaceae	Collinsella	-	Collinsella sp. CAG:398
1720204.3	Collinsella sp. GD7	1	0	1	0	0	0	1	0	0	Actinobacteria	Coriobacteriia	Coriobacteriales	Coriobacteriaceae	Collinsella	-	Collinsella sp. GD7
1499681.3	Collinsella sp. MS5	0	0	1	1	1	0	1	0	0	Actinobacteria	Coriobacteriia	Coriobacteriales	Coriobacteriaceae	Collinsella	-	Collinsella sp. MS5
445975.6	Collinsella stercoris DSM 13279	0	0	1	0	0	0	1	0	0	Actinobacteria	Coriobacteriia	Coriobacteriales	Coriobacteriaceae	Collinsella	Collinsella stercoris	Collinsella stercoris DSM 13279
742742.3	Collinsella tanakaei YIT 12063	0	0	1	0	0	0	1	1	0	Actinobacteria	Coriobacteriia	Coriobacteriales	Coriobacteriaceae	Collinsella	Collinsella tanakaei	Collinsella tanakaei YIT 12063
1009852.3	Comamonas testosteroni ATCC 11996	1	1	1	1	1	1	1	1	1	Proteobacteria	Betaproteobacteria	Burkholderiales	Comamonadaceae	Comamonas	Comamonas testosteroni	Comamonas testosteroni ATCC 11996
688245.4	Comamonas testosteroni CNB-2	1	1	1	1	1	1	1	1	1	Proteobacteria	Betaproteobacteria	Burkholderiales	Comamonadaceae	Comamonas	Comamonas testosteroni	Comamonas testosteroni CNB-2
399795.3	Comamonas testosteroni KF-1	1	1	1	1	1	1	1	1	1	Proteobacteria	Betaproteobacteria	Burkholderiales	Comamonadaceae	Comamonas	Comamonas testosteroni	Comamonas testosteroni KF-1
469596.3	Coprobacillus sp. 29_1	0	1	0	0	0	0	0	0	0	Firmicutes	Erysipelotrichia	Erysipelotrichales	Erysipelotrichaceae	Coprobacillus	-	Coprobacillus sp. 29_1
665941.3	Coprobacillus sp. 3_3_56FAA	0	0	1	0	0	0	0	0	1	Firmicutes	Erysipelotrichia	Erysipelotrichales	Erysipelotrichaceae	Coprobacillus	-	Coprobacillus sp. 3_3_56FAA
469597.4	Coprobacillus sp. 8_2_54BFAA	0	0	1	0	0	0	0	0	1	Firmicutes	Erysipelotrichia	Erysipelotrichales	Erysipelotrichaceae	Coprobacillus	-	Coprobacillus sp. 8_2_54BFAA
556262.3	Coprobacillus sp. D6	0	1	0	0	0	0	0	0	0	Firmicutes	Erysipelotrichia	Erysipelotrichales	Erysipelotrichaceae	Coprobacillus	-	Coprobacillus sp. D6
717962.3	Coprococcus catus GD/7	0	1	1	0	0	0	1	1	1	Firmicutes	Clostridia	Clostridiales	Lachnospiraceae	Coprococcus	Coprococcus catus	Coprococcus catus GD/7
470146.3	Coprococcus comes ATCC 27758	1	1	1	0	0	0	1	1	0	Firmicutes	Clostridia	Clostridiales	Lachnospiraceae	Coprococcus	Coprococcus comes	Coprococcus comes ATCC 27758
411474.6	Coprococcus eutactus ATCC 27759	1	1	1	1	1	0	1	0	1	Firmicutes	Clostridia	Clostridiales	Lachnospiraceae	Coprococcus	Coprococcus eutactus	Coprococcus eutactus ATCC 27759
751585.3	Coprococcus sp. ART55/1	1	1	1	1	1	0	1	0	1	Firmicutes	Clostridia	Clostridiales	Lachnospiraceae	Coprococcus	-	Coprococcus sp. ART55/1
1078091.3	Coprococcus sp. HPP0048	0	0	1	0	0	0	0	1	0	Firmicutes	Clostridia	Clostridiales	Lachnospiraceae	Coprococcus	-	Coprococcus sp. HPP0048
1078090.3	Coprococcus sp. HPP0074	0	0	1	0	0	0	0	1	0	Firmicutes	Clostridia	Clostridiales	Lachnospiraceae	Coprococcus	-	Coprococcus sp. HPP0074
649754.3	Corynebacterium ammoniagenes DSM 20306	1	1	1	1	1	0	1	0	0	Actinobacteria	Actinobacteria	Corynebacteriales	Corynebacteriaceae	Corynebacterium	Corynebacterium ammoniagenes	Corynebacterium ammoniagenes DSM 20306
553204.6	Corynebacterium amycolatum SK46	1	1	1	1	1	1	1	1	0	Actinobacteria	Actinobacteria	Corynebacteriales	Corynebacteriaceae	Corynebacterium	Corynebacterium amycolatum	Corynebacterium amycolatum SK46
548476.3	Corynebacterium aurimucosum ATCC 700975	1	1	0	1	1	0	1	0	0	Actinobacteria	Actinobacteria	Corynebacteriales	Corynebacteriaceae	Corynebacterium	Corynebacterium aurimucosum	Corynebacterium aurimucosum ATCC 700975
1035195.3	Corynebacterium durum F0235	0	1	0	1	1	0	1	1	0	Actinobacteria	Actinobacteria	Corynebacteriales	Corynebacteriaceae	Corynebacterium	Corynebacterium durum	Corynebacterium durum F0235
196164.6	Corynebacterium efficiens YS-314	1	1	1	1	1	0	1	0	0	Actinobacteria	Actinobacteria	Corynebacteriales	Corynebacteriaceae	Corynebacterium	Corynebacterium efficiens	Corynebacterium efficiens YS-314
548478.3	Corynebacterium glucuronolyticum ATCC 51866	0	1	0	0	1	1	1	1	0	Actinobacteria	Actinobacteria	Corynebacteriales	Corynebacteriaceae	Corynebacterium	Corynebacterium glucuronolyticum	Corynebacterium glucuronolyticum ATCC 51866
548477.4	Corynebacterium glucuronolyticum ATCC 51867	0	1	0	0	1	1	1	1	0	Actinobacteria	Actinobacteria	Corynebacteriales	Corynebacteriaceae	Corynebacterium	Corynebacterium glucuronolyticum	Corynebacterium glucuronolyticum ATCC 51867
645127.4	Corynebacterium kroppenstedtii DSM 44385	1	1	0	1	1	1	1	1	0	Actinobacteria	Actinobacteria	Corynebacteriales	Corynebacteriaceae	Corynebacterium	Corynebacterium kroppenstedtii	Corynebacterium kroppenstedtii DSM 44385
161879.12	Corynebacterium kroppenstedtii strain DNF00591	1	1	0	1	1	1	1	1	0	Actinobacteria	Actinobacteria	Corynebacteriales	Corynebacteriaceae	Corynebacterium	Corynebacterium kroppenstedtii	Corynebacterium kroppenstedtii strain DNF00591
1121367.3	Corynebacterium propinquum DSM 44285	1	1	1	1	1	1	1	0	0	Actinobacteria	Actinobacteria	Corynebacteriales	Corynebacteriaceae	Corynebacterium	Corynebacterium propinquum	Corynebacterium propinquum DSM 44285
1121368.3	Corynebacterium pseudodiphtheriticum DSM 44287	1	1	1	1	1	1	1	0	0	Actinobacteria	Actinobacteria	Corynebacteriales	Corynebacteriaceae	Corynebacterium	Corynebacterium pseudodiphtheriticum	Corynebacterium pseudodiphtheriticum DSM 44287
1078764.3	Corynebacterium sp. HFH0082	1	1	1	1	1	1	1	1	0	Actinobacteria	Actinobacteria	Corynebacteriales	Corynebacteriaceae	Corynebacterium	-	Corynebacterium sp. HFH0082
525268.3	Corynebacterium striatum ATCC 6940	1	1	1	1	1	1	1	0	0	Actinobacteria	Actinobacteria	Corynebacteriales	Corynebacteriaceae	Corynebacterium	Corynebacterium striatum	Corynebacterium striatum ATCC 6940
553206.4	Corynebacterium tuberculostearicum SK141	0	1	0	0	1	0	1	0	0	Actinobacteria	Actinobacteria	Corynebacteriales	Corynebacteriaceae	Corynebacterium	Corynebacterium tuberculostearicum	Corynebacterium tuberculostearicum SK141
945711.3	Corynebacterium ulcerans 809	1	1	0	0	1	1	1	1	0	Actinobacteria	Actinobacteria	Corynebacteriales	Corynebacteriaceae	Corynebacterium	Corynebacterium ulcerans	Corynebacterium ulcerans 809
945712.3	Corynebacterium ulcerans BR-AD22	1	1	0	0	1	1	1	1	0	Actinobacteria	Actinobacteria	Corynebacteriales	Corynebacteriaceae	Corynebacterium	Corynebacterium ulcerans	Corynebacterium ulcerans BR-AD22
290339.8	Cronobacter sakazakii ATCC BAA-894	1	1	1	1	1	1	1	0	1	Proteobacteria	Gammaproteobacteria	Enterobacterales	Enterobacteriaceae	Cronobacter	Cronobacter sakazakii	Cronobacter sakazakii ATCC BAA-894
1138308.5	Cronobacter sakazakii ES15	1	1	1	1	1	1	1	0	1	Proteobacteria	Gammaproteobacteria	Enterobacterales	Enterobacteriaceae	Cronobacter	Cronobacter sakazakii	Cronobacter sakazakii ES15
956149.6	Cronobacter sakazakii SP291	1	1	1	1	1	1	1	0	1	Proteobacteria	Gammaproteobacteria	Enterobacterales	Enterobacteriaceae	Cronobacter	Cronobacter sakazakii	Cronobacter sakazakii SP291
28141.40	Cronobacter sakazakii strain ATCC 29544	1	1	1	1	1	1	1	0	1	Proteobacteria	Gammaproteobacteria	Enterobacterales	Enterobacteriaceae	Cronobacter	Cronobacter sakazakii	Cronobacter sakazakii strain ATCC 29544
28141.62	Cronobacter sakazakii strain NCTC 8155	1	1	1	1	1	1	1	0	1	Proteobacteria	Gammaproteobacteria	Enterobacterales	Enterobacteriaceae	Cronobacter	Cronobacter sakazakii	Cronobacter sakazakii strain NCTC 8155
469378.5	Cryptobacterium curtum DSM 15641	0	0	0	0	1	0	1	0	1	Actinobacteria	Coriobacteriia	Eggerthellales	Eggerthellaceae	Cryptobacterium	Cryptobacterium curtum	Cryptobacterium curtum DSM 15641
266264.4	Cupriavidus metallidurans CH34	1	1	1	1	1	1	1	0	1	Proteobacteria	Betaproteobacteria	Burkholderiales	Burkholderiaceae	Cupriavidus	Cupriavidus metallidurans	Cupriavidus metallidurans CH34
2035.5	Curtobacterium flaccumfaciens MEB126	0	1	1	0	1	0	1	0	0	Actinobacteria	Actinobacteria	Micrococcales	Microbacteriaceae	Curtobacterium	Curtobacterium flaccumfaciens	Curtobacterium flaccumfaciens MEB126
883100.3	Delftia acidovorans CCUG 15835	1	1	1	1	1	1	1	1	1	Proteobacteria	Betaproteobacteria	Burkholderiales	Comamonadaceae	Delftia	Delftia acidovorans	Delftia acidovorans CCUG 15835
883101.3	Delftia acidovorans CCUG 274B	1	1	1	1	1	1	1	1	1	Proteobacteria	Betaproteobacteria	Burkholderiales	Comamonadaceae	Delftia	Delftia acidovorans	Delftia acidovorans CCUG 274B
398578.5	Delftia acidovorans SPH-1	1	1	1	1	1	1	1	1	1	Proteobacteria	Betaproteobacteria	Burkholderiales	Comamonadaceae	Delftia	Delftia acidovorans	Delftia acidovorans SPH-1
1203568.3	Dermabacter sp. HFH0086	0	1	0	1	0	0	1	0	0	Actinobacteria	Actinobacteria	Micrococcales	Dermabacteraceae	Dermabacter	-	Dermabacter sp. HFH0086
188626.3	Dermacoccus sp. Ellin185	0	1	0	1	1	1	1	1	0	Actinobacteria	Actinobacteria	Micrococcales	Dermacoccaceae	Dermacoccus	-	Dermacoccus sp. Ellin185
997346.3	Desmospora sp. 8437	1	0	1	1	1	0	1	0	1	Firmicutes	Bacilli	Bacillales	Thermoactinomycetaceae	Desmospora	-	Desmospora sp. 8437
272564.6	Desulfitobacterium hafniense DCB-2	0	1	1	1	1	0	1	1	0	Firmicutes	Clostridia	Clostridiales	Peptococcaceae	Desulfitobacterium	Desulfitobacterium hafniense	Desulfitobacterium hafniense DCB-2
537010.4	Desulfitobacterium hafniense DP7	0	1	1	1	1	0	1	1	0	Firmicutes	Clostridia	Clostridiales	Peptococcaceae	Desulfitobacterium	Desulfitobacterium hafniense	Desulfitobacterium hafniense DP7
1090321.3	Desulfitobacterium hafniense PCP-1	0	1	1	1	1	0	1	1	0	Firmicutes	Clostridia	Clostridiales	Peptococcaceae	Desulfitobacterium	Desulfitobacterium hafniense	Desulfitobacterium hafniense PCP-1
138119.41	Desulfitobacterium hafniense Y51	0	1	1	1	1	0	1	1	0	Firmicutes	Clostridia	Clostridiales	Peptococcaceae	Desulfitobacterium	Desulfitobacterium hafniense	Desulfitobacterium hafniense Y51
1121444.3	Desulfovibrio desulfuricans subsp. aestuarii DSM 17919 = ATCC 29578	1	1	1	1	1	1	1	1	1	Proteobacteria	Deltaproteobacteria	Desulfovibrionales	Desulfovibrionaceae	Halodesulfovibrio	Halodesulfovibrio aestuarii	Halodesulfovibrio aestuarii DSM 17919 = ATCC 29578
525146.4	Desulfovibrio desulfuricans subsp. desulfuricans str. ATCC 27774	1	1	1	1	1	1	1	1	1	Proteobacteria	Deltaproteobacteria	Desulfovibrionales	Desulfovibrionaceae	Desulfovibrio	Desulfovibrio desulfuricans	Desulfovibrio desulfuricans subsp. desulfuricans str. ATCC 27774
207559.7	Desulfovibrio desulfuricans subsp. desulfuricans str. G20	1	1	1	1	1	1	1	1	0	Proteobacteria	Deltaproteobacteria	Desulfovibrionales	Desulfovibrionaceae	Desulfovibrio	Desulfovibrio alaskensis	Desulfovibrio alaskensis G20
411464.8	Desulfovibrio piger ATCC 29098	1	1	1	1	1	1	1	1	1	Proteobacteria	Deltaproteobacteria	Desulfovibrionales	Desulfovibrionaceae	Desulfovibrio	Desulfovibrio piger	Desulfovibrio piger ATCC 29098
457398.5	Desulfovibrio sp. 3_1_syn3	1	1	1	1	1	1	1	1	1	Proteobacteria	Deltaproteobacteria	Desulfovibrionales	Desulfovibrionaceae	Desulfovibrio	-	Desulfovibrio sp. 3_1_syn3
665942.3	Desulfovibrio sp. 6_1_46AFAA	1	1	1	1	1	1	1	1	1	Proteobacteria	Deltaproteobacteria	Desulfovibrionales	Desulfovibrionaceae	Desulfovibrio	-	Desulfovibrio sp. 6_1_46AFAA
592028.3	Dialister invisus DSM 15470	0	1	0	0	0	1	1	1	1	Firmicutes	Negativicutes	Veillonellales	Veillonellaceae	Dialister	Dialister invisus	Dialister invisus DSM 15470
742743.3	Dialister succinatiphilus YIT 11850	0	1	0	0	0	1	1	1	1	Firmicutes	Negativicutes	Veillonellales	Veillonellaceae	Dialister	Dialister succinatiphilus	Dialister succinatiphilus YIT 11850
1223524.3	Dietzia cinnamea NBRC 102147	1	1	1	1	1	1	1	1	0	Actinobacteria	Actinobacteria	Corynebacteriales	Dietziaceae	Dietzia	Dietzia cinnamea	Dietzia cinnamea NBRC 102147
910954.3	Dietzia cinnamea P4	0	1	1	1	1	1	1	1	0	Actinobacteria	Actinobacteria	Corynebacteriales	Dietziaceae	Dietzia	Dietzia cinnamea	Dietzia cinnamea P4
742765.5	Dorea formicigenerans 4_6_53AFAA	1	1	1	0	1	0	1	1	0	Firmicutes	Clostridia	Clostridiales	Lachnospiraceae	Dorea	Dorea formicigenerans	Dorea formicigenerans 4_6_53AFAA
411461.4	Dorea formicigenerans ATCC 27755	1	1	1	0	1	0	1	1	0	Firmicutes	Clostridia	Clostridiales	Lachnospiraceae	Dorea	Dorea formicigenerans	Dorea formicigenerans ATCC 27755
411462.6	Dorea longicatena DSM 13814	1	1	1	0	1	0	1	1	0	Firmicutes	Clostridia	Clostridiales	Lachnospiraceae	Dorea	Dorea longicatena	Dorea longicatena DSM 13814
1121482.3	Dyadobacter beijingensis DSM 21582	1	1	1	1	1	0	1	0	0	Bacteroidetes	Cytophagia	Cytophagales	Cytophagaceae	Dyadobacter	Dyadobacter beijingensis	Dyadobacter beijingensis DSM 21582
471854.5	Dyadobacter fermentans DSM 18053	1	1	1	1	1	0	1	0	0	Bacteroidetes	Cytophagia	Cytophagales	Cytophagaceae	Dyadobacter	Dyadobacter fermentans	Dyadobacter fermentans DSM 18053
742766.3	Dysgonomonas gadei ATCC BAA-286	0	1	1	1	1	0	1	1	1	Bacteroidetes	Bacteroidia	Bacteroidales	Dysgonamonadaceae	Dysgonomonas	Dysgonomonas gadei	Dysgonomonas gadei ATCC BAA-286
742767.3	Dysgonomonas mossii DSM 22836	0	1	1	1	1	0	1	1	1	Bacteroidetes	Bacteroidia	Bacteroidales	Dysgonamonadaceae	Dysgonomonas	Dysgonomonas mossii	Dysgonomonas mossii DSM 22836
500638.3	Edwardsiella tarda ATCC 23685	0	1	0	1	1	1	1	1	1	Proteobacteria	Gammaproteobacteria	Enterobacterales	Hafniaceae	Edwardsiella	Edwardsiella tarda	Edwardsiella tarda ATCC 23685
1288122.3	Edwardsiella tarda C07-087	0	1	0	1	1	1	1	1	1	Proteobacteria	Gammaproteobacteria	Enterobacterales	Hafniaceae	Edwardsiella	Edwardsiella piscicida	Edwardsiella piscicida C07-087
498217.4	Edwardsiella tarda EIB202	0	1	0	1	1	1	1	1	1	Proteobacteria	Gammaproteobacteria	Enterobacterales	Hafniaceae	Edwardsiella	Edwardsiella tarda	Edwardsiella tarda EIB202
718251.5	Edwardsiella tarda FL6-60	0	1	0	1	1	1	1	1	1	Proteobacteria	Gammaproteobacteria	Enterobacterales	Hafniaceae	Edwardsiella	Edwardsiella tarda	Edwardsiella tarda FL6-60
1216965.3	Edwardsiella tarda NBRC 105688	0	1	0	1	1	1	1	1	1	Proteobacteria	Gammaproteobacteria	Enterobacterales	Hafniaceae	Edwardsiella	Edwardsiella tarda	Edwardsiella tarda NBRC 105688
636.8	Edwardsiella tarda strain FL95-01	0	1	0	1	1	1	1	1	1	Proteobacteria	Gammaproteobacteria	Enterobacterales	Hafniaceae	Edwardsiella	Edwardsiella tarda	Edwardsiella tarda strain FL95-01
742768.3	Eggerthella lenta 1_1_60AFAA	1	0	0	0	1	0	1	0	0	Actinobacteria	Coriobacteriia	Eggerthellales	Eggerthellaceae	Eggerthella	Eggerthella lenta	Eggerthella lenta 1_1_60AFAA
479437.5	Eggerthella lenta DSM 2243	1	0	0	1	1	0	1	0	0	Actinobacteria	Coriobacteriia	Eggerthellales	Eggerthellaceae	Eggerthella	Eggerthella lenta	Eggerthella lenta DSM 2243
665943.3	Eggerthella sp. 1_3_56FAA	1	0	0	1	1	0	1	0	0	Actinobacteria	Coriobacteriia	Eggerthellales	Eggerthellaceae	Eggerthella	-	Eggerthella sp. 1_3_56FAA
910311.3	Eggerthella sp. HGA1	1	0	0	1	1	0	1	0	0	Actinobacteria	Coriobacteriia	Eggerthellales	Eggerthellaceae	Eggerthella	-	Eggerthella sp. HGA1
502558.4	Eggerthella sp. YY7918	0	0	0	0	0	0	1	0	0	Actinobacteria	Coriobacteriia	Eggerthellales	Eggerthellaceae	Eggerthella	-	Eggerthella sp. YY7918
999415.3	Eggerthia catenaformis OT 569 = DSM 20559	0	0	0	0	0	0	0	0	0	Firmicutes	Erysipelotrichia	Erysipelotrichales	Erysipelotrichaceae	Eggerthia	Eggerthia catenaformis	Eggerthia catenaformis OT 569 = DSM 20559
546274.4	Eikenella corrodens ATCC 23834	0	1	1	1	1	0	1	0	0	Proteobacteria	Betaproteobacteria	Neisseriales	Neisseriaceae	Eikenella	Eikenella corrodens	Eikenella corrodens ATCC 23834
553217.3	Enhydrobacter aerosaccus SK60	1	1	1	1	1	1	1	0	1	Proteobacteria	Alphaproteobacteria	Rhodospirillales	-	Enhydrobacter	Enhydrobacter aerosaccus	Enhydrobacter aerosaccus SK60
935296.3	Enterobacter aerogenes EA1509E	1	1	1	1	1	1	1	0	1	Proteobacteria	Gammaproteobacteria	Enterobacterales	Enterobacteriaceae	Klebsiella	Klebsiella aerogenes	Enterobacter aerogenes EA1509E
685445.4	Enterobacter aerogenes FGI35	1	1	1	1	1	1	1	0	1	Proteobacteria	Gammaproteobacteria	Enterobacterales	Enterobacteriaceae	Klebsiella	Klebsiella aerogenes	Enterobacter aerogenes FGI35
1028307.3	Enterobacter aerogenes KCTC 2190	1	1	1	1	1	1	1	0	1	Proteobacteria	Gammaproteobacteria	Enterobacterales	Enterobacteriaceae	Klebsiella	Klebsiella aerogenes	Enterobacter aerogenes KCTC 2190
548.115	Enterobacter aerogenes strain CAV1320	1	1	1	1	1	1	1	0	1	Proteobacteria	Gammaproteobacteria	Enterobacterales	Enterobacteriaceae	Klebsiella	Klebsiella aerogenes	Enterobacter aerogenes strain CAV1320
548.155	Enterobacter aerogenes strain G7	1	1	1	1	1	1	1	0	1	Proteobacteria	Gammaproteobacteria	Enterobacterales	Enterobacteriaceae	Klebsiella	Klebsiella aerogenes	Enterobacter aerogenes strain G7
1421338.8	Enterobacter asburiae L1	1	1	1	1	1	1	1	0	1	Proteobacteria	Gammaproteobacteria	Enterobacterales	Enterobacteriaceae	Enterobacter	Enterobacter asburiae	Enterobacter asburiae L1
640513.3	Enterobacter asburiae LF7a	1	1	1	1	1	1	1	0	1	Proteobacteria	Gammaproteobacteria	Enterobacterales	Enterobacteriaceae	Enterobacter	Enterobacter asburiae	Enterobacter asburiae LF7a
61645.42	Enterobacter asburiae strain 35734	1	1	1	1	1	1	1	0	1	Proteobacteria	Gammaproteobacteria	Enterobacterales	Enterobacteriaceae	Enterobacter	Enterobacter asburiae	Enterobacter asburiae strain 35734
500639.8	Enterobacter cancerogenus ATCC 35316	1	1	1	1	1	1	1	0	1	Proteobacteria	Gammaproteobacteria	Enterobacterales	Enterobacteriaceae	Enterobacter	Enterobacter cancerogenus	Enterobacter cancerogenus ATCC 35316
1045856.3	Enterobacter cloacae EcWSU1	1	1	1	1	1	1	1	0	1	Proteobacteria	Gammaproteobacteria	Enterobacterales	Enterobacteriaceae	Enterobacter	Enterobacter cloacae	Enterobacter cloacae EcWSU1
550.150	Enterobacter cloacae GGT036	1	1	1	1	1	1	1	0	1	Proteobacteria	Gammaproteobacteria	Enterobacterales	Enterobacteriaceae	Enterobacter	Enterobacter cloacae	Enterobacter cloacae GGT036
701347.4	Enterobacter cloacae SCF1	1	1	1	1	1	1	1	1	1	Proteobacteria	Gammaproteobacteria	Enterobacterales	Enterobacteriaceae	Pluralibacter	[Enterobacter] lignolyticus	Enterobacter lignolyticus SCF1
550.252	Enterobacter cloacae strain FDAARGOS_68	1	1	1	1	1	1	1	0	1	Proteobacteria	Gammaproteobacteria	Enterobacterales	Enterobacteriaceae	Enterobacter	Enterobacter cloacae	Enterobacter cloacae strain FDAARGOS_68
550.412	Enterobacter cloacae strain UW5	1	1	1	1	1	1	1	0	1	Proteobacteria	Gammaproteobacteria	Enterobacterales	Enterobacteriaceae	Enterobacter	Enterobacter cloacae	Enterobacter cloacae strain UW5
716541.4	Enterobacter cloacae subsp. cloacae ATCC 13047	1	1	1	1	1	1	1	0	1	Proteobacteria	Gammaproteobacteria	Enterobacterales	Enterobacteriaceae	Enterobacter	Enterobacter cloacae	Enterobacter cloacae subsp. cloacae ATCC 13047
718254.4	Enterobacter cloacae subsp. cloacae NCTC 9394	1	1	1	1	1	1	1	0	1	Proteobacteria	Gammaproteobacteria	Enterobacterales	Enterobacteriaceae	Enterobacter	Enterobacter cloacae	Enterobacter cloacae subsp. cloacae NCTC 9394
1235834.3	Enterobacter cloacae subsp. dissolvens SP1	1	1	1	1	1	1	1	1	1	Proteobacteria	Gammaproteobacteria	Enterobacterales	Enterobacteriaceae	Kosakonia	Kosakonia sacchari	Kosakonia sacchari SP1
888063.3	Enterobacter hormaechei ATCC 49162	1	1	1	1	1	1	1	0	1	Proteobacteria	Gammaproteobacteria	Enterobacterales	Enterobacteriaceae	Enterobacter	Enterobacter hormaechei	Enterobacter hormaechei ATCC 49162
1259823.3	Enterobacter hormaechei YT2	1	1	1	1	1	1	1	0	1	Proteobacteria	Gammaproteobacteria	Enterobacterales	Enterobacteriaceae	Enterobacter	Enterobacter hormaechei	Enterobacter hormaechei YT2
1260282.3	Enterobacter hormaechei YT3	1	1	1	1	1	1	1	0	1	Proteobacteria	Gammaproteobacteria	Enterobacterales	Enterobacteriaceae	Enterobacter	Enterobacter hormaechei	Enterobacter hormaechei YT3
1095768.3	Enterobacter sp. JC163	1	1	1	1	1	1	1	1	1	Proteobacteria	Gammaproteobacteria	Enterobacterales	Enterobacteriaceae	Metakosakonia	Metakosakonia massiliensis	Enterobacter massiliensis JC163
469613.3	Enterobacteriaceae bacterium 9_2_54FAA	1	1	1	1	1	1	1	1	1	Proteobacteria	Gammaproteobacteria	Enterobacterales	Enterobacteriaceae	-	-	Enterobacteriaceae bacterium 9_2_54FAA
1158606.4	Enterococcus asini ATCC 700915	0	0	0	0	0	0	1	0	0	Firmicutes	Bacilli	Lactobacillales	Enterococcaceae	Enterococcus	Enterococcus asini	Enterococcus asini ATCC 700915
1140002.4	Enterococcus avium ATCC 14025	0	1	0	1	0	0	0	1	0	Firmicutes	Bacilli	Lactobacillales	Enterococcaceae	Enterococcus	Enterococcus avium	Enterococcus avium ATCC 14025
888066.3	Enterococcus casseliflavus ATCC 12755	0	1	0	0	0	0	0	0	0	Firmicutes	Bacilli	Lactobacillales	Enterococcaceae	Enterococcus	Enterococcus casseliflavus	Enterococcus casseliflavus ATCC 12755
565654.4	Enterococcus casseliflavus EC10	0	1	0	0	0	0	0	0	0	Firmicutes	Bacilli	Lactobacillales	Enterococcaceae	Enterococcus	Enterococcus casseliflavus	Enterococcus casseliflavus EC10
565655.4	Enterococcus casseliflavus EC20	0	1	0	0	0	0	0	0	0	Firmicutes	Bacilli	Lactobacillales	Enterococcaceae	Enterococcus	Enterococcus casseliflavus	Enterococcus casseliflavus EC20
565652.4	Enterococcus casseliflavus EC30	0	1	0	0	0	0	0	0	0	Firmicutes	Bacilli	Lactobacillales	Enterococcaceae	Enterococcus	Enterococcus casseliflavus	Enterococcus casseliflavus EC30
1121864.4	Enterococcus cecorum DSM 20682 = ATCC 43198	0	0	0	0	0	0	0	0	0	Firmicutes	Bacilli	Lactobacillales	Enterococcaceae	Enterococcus	Enterococcus cecorum	Enterococcus cecorum DSM 20682 = ATCC 43198
1139219.4	Enterococcus dispar ATCC 51266	0	0	0	0	0	0	0	0	0	Firmicutes	Bacilli	Lactobacillales	Enterococcaceae	Enterococcus	Enterococcus dispar	Enterococcus dispar ATCC 51266
1140001.4	Enterococcus durans ATCC 6056	0	0	1	0	0	0	0	0	0	Firmicutes	Bacilli	Lactobacillales	Enterococcaceae	Enterococcus	Enterococcus durans	Enterococcus durans ATCC 6056
883162.3	Enterococcus durans FB129-CNAB-4	0	0	0	0	0	0	0	0	0	Firmicutes	Bacilli	Lactobacillales	Enterococcaceae	Enterococcus	Enterococcus faecium	Enterococcus faecium FB129-CNAB4
1134784.3	Enterococcus faecalis 599	0	0	0	0	0	0	1	0	0	Firmicutes	Bacilli	Lactobacillales	Enterococcaceae	Enterococcus	Enterococcus faecalis	Enterococcus faecalis 599
936153.3	Enterococcus faecalis 62	0	0	0	1	0	0	1	0	0	Firmicutes	Bacilli	Lactobacillales	Enterococcaceae	Enterococcus	Enterococcus faecalis	Enterococcus faecalis 62
525271.4	Enterococcus faecalis ATCC 29200	0	0	0	0	0	0	1	0	0	Firmicutes	Bacilli	Lactobacillales	Enterococcaceae	Enterococcus	Enterococcus faecalis	Enterococcus faecalis ATCC 29200
1206105.3	Enterococcus faecalis D32	0	0	0	0	0	0	1	0	0	Firmicutes	Bacilli	Lactobacillales	Enterococcaceae	Enterococcus	Enterococcus faecalis	Enterococcus faecalis D32
749490.3	Enterococcus faecalis DAPTO 516	0	0	0	1	0	0	1	0	0	Firmicutes	Bacilli	Lactobacillales	Enterococcaceae	Enterococcus	Enterococcus faecalis	Enterococcus faecalis DAPTO 516
1134785.3	Enterococcus faecalis ERV103	0	0	0	1	0	0	1	0	0	Firmicutes	Bacilli	Lactobacillales	Enterococcaceae	Enterococcus	Enterococcus faecalis	Enterococcus faecalis ERV103
1134786.3	Enterococcus faecalis ERV116	0	0	0	1	0	0	1	0	0	Firmicutes	Bacilli	Lactobacillales	Enterococcaceae	Enterococcus	Enterococcus faecalis	Enterococcus faecalis ERV116
1134787.3	Enterococcus faecalis ERV129	0	0	0	1	0	0	1	0	0	Firmicutes	Bacilli	Lactobacillales	Enterococcaceae	Enterococcus	Enterococcus faecalis	Enterococcus faecalis ERV129
1134788.3	Enterococcus faecalis ERV25	0	0	0	1	0	0	1	0	0	Firmicutes	Bacilli	Lactobacillales	Enterococcaceae	Enterococcus	Enterococcus faecalis	Enterococcus faecalis ERV25
1134789.3	Enterococcus faecalis ERV31	0	0	0	1	0	0	1	0	0	Firmicutes	Bacilli	Lactobacillales	Enterococcaceae	Enterococcus	Enterococcus faecalis	Enterococcus faecalis ERV31
1134790.3	Enterococcus faecalis ERV37	0	0	0	1	0	0	1	0	0	Firmicutes	Bacilli	Lactobacillales	Enterococcaceae	Enterococcus	Enterococcus faecalis	Enterococcus faecalis ERV37
1134791.3	Enterococcus faecalis ERV41	0	0	0	1	0	0	1	0	0	Firmicutes	Bacilli	Lactobacillales	Enterococcaceae	Enterococcus	Enterococcus faecalis	Enterococcus faecalis ERV41
1134792.3	Enterococcus faecalis ERV62	0	0	0	1	0	0	1	0	0	Firmicutes	Bacilli	Lactobacillales	Enterococcaceae	Enterococcus	Enterococcus faecalis	Enterococcus faecalis ERV62
1134793.3	Enterococcus faecalis ERV63	0	0	0	1	0	0	1	0	0	Firmicutes	Bacilli	Lactobacillales	Enterococcaceae	Enterococcus	Enterococcus faecalis	Enterococcus faecalis ERV63
1134794.3	Enterococcus faecalis ERV65	0	0	0	1	0	0	1	0	0	Firmicutes	Bacilli	Lactobacillales	Enterococcaceae	Enterococcus	Enterococcus faecalis	Enterococcus faecalis ERV65
1134795.3	Enterococcus faecalis ERV68	0	0	0	1	0	0	1	0	0	Firmicutes	Bacilli	Lactobacillales	Enterococcaceae	Enterococcus	Enterococcus faecalis	Enterococcus faecalis ERV68
1134796.3	Enterococcus faecalis ERV72	0	0	0	1	0	0	1	0	0	Firmicutes	Bacilli	Lactobacillales	Enterococcaceae	Enterococcus	Enterococcus faecalis	Enterococcus faecalis ERV72
1134798.3	Enterococcus faecalis ERV81	0	0	0	1	0	0	1	0	0	Firmicutes	Bacilli	Lactobacillales	Enterococcaceae	Enterococcus	Enterococcus faecalis	Enterococcus faecalis ERV81
1134799.3	Enterococcus faecalis ERV85	0	0	0	1	0	0	1	0	0	Firmicutes	Bacilli	Lactobacillales	Enterococcaceae	Enterococcus	Enterococcus faecalis	Enterococcus faecalis ERV85
1134800.3	Enterococcus faecalis ERV93	0	0	0	1	0	0	1	0	0	Firmicutes	Bacilli	Lactobacillales	Enterococcaceae	Enterococcus	Enterococcus faecalis	Enterococcus faecalis ERV93
491075.3	Enterococcus faecalis HH22	0	0	0	1	0	0	1	0	0	Firmicutes	Bacilli	Lactobacillales	Enterococcaceae	Enterococcus	Enterococcus faecalis	Enterococcus faecalis EnGen0297
1351.412	Enterococcus faecalis KB1	0	0	0	0	0	0	1	0	0	Firmicutes	Bacilli	Lactobacillales	Enterococcaceae	Enterococcus	Enterococcus faecalis	Enterococcus faecalis KB1
474186.5	Enterococcus faecalis OG1RF	0	0	0	0	0	0	1	0	0	Firmicutes	Bacilli	Lactobacillales	Enterococcaceae	Enterococcus	Enterococcus faecalis	Enterococcus faecalis OG1RF
702448.3	Enterococcus faecalis PC1.1	0	0	0	0	0	0	0	0	0	Firmicutes	Bacilli	Lactobacillales	Enterococcaceae	Enterococcus	Enterococcus faecalis	Enterococcus faecalis PC1.1
1134801.3	Enterococcus faecalis R508	0	0	0	0	0	0	1	0	0	Firmicutes	Bacilli	Lactobacillales	Enterococcaceae	Enterococcus	Enterococcus faecalis	Enterococcus faecalis R508
699186.3	Enterococcus faecalis R712	0	0	0	1	0	0	1	0	0	Firmicutes	Bacilli	Lactobacillales	Enterococcaceae	Enterococcus	Enterococcus faecalis	Enterococcus faecalis R712
699185.3	Enterococcus faecalis S613	0	0	0	1	0	0	1	0	0	Firmicutes	Bacilli	Lactobacillales	Enterococcaceae	Enterococcus	Enterococcus faecalis	Enterococcus faecalis S613
1261557.3	Enterococcus faecalis str. Symbioflor 1	0	0	0	0	0	0	1	0	0	Firmicutes	Bacilli	Lactobacillales	Enterococcaceae	Enterococcus	Enterococcus faecalis	Enterococcus faecalis str. Symbioflor 1
565638.4	Enterococcus faecalis T3	0	0	0	0	0	0	1	0	0	Firmicutes	Bacilli	Lactobacillales	Enterococcaceae	Enterococcus	Enterococcus faecalis	Enterococcus faecalis T3
1169294.3	Enterococcus faecalis T9	0	0	0	0	0	0	1	0	0	Firmicutes	Bacilli	Lactobacillales	Enterococcaceae	Enterococcus	Enterococcus faecalis	Enterococcus faecalis EnGen0351
553209.3	Enterococcus faecalis TUSoD Ef11	0	0	0	0	0	0	1	0	0	Firmicutes	Bacilli	Lactobacillales	Enterococcaceae	Enterococcus	Enterococcus faecalis	Enterococcus faecalis TUSoD Ef11
749496.3	Enterococcus faecalis TX0012	0	0	0	0	0	0	1	0	0	Firmicutes	Bacilli	Lactobacillales	Enterococcaceae	Enterococcus	Enterococcus faecalis	Enterococcus faecalis TX0012
749497.3	Enterococcus faecalis TX0017	0	0	0	1	0	0	1	0	0	Firmicutes	Bacilli	Lactobacillales	Enterococcaceae	Enterococcus	Enterococcus faecalis	Enterococcus faecalis TX0017
749498.3	Enterococcus faecalis TX0027	0	0	0	0	0	0	1	0	0	Firmicutes	Bacilli	Lactobacillales	Enterococcaceae	Enterococcus	Enterococcus faecalis	Enterococcus faecalis TX0027
749499.3	Enterococcus faecalis TX0031	0	0	0	0	0	0	1	0	0	Firmicutes	Bacilli	Lactobacillales	Enterococcaceae	Enterococcus	Enterococcus faecalis	Enterococcus faecalis TX0031
749500.3	Enterococcus faecalis TX0043	0	0	0	0	0	0	1	0	0	Firmicutes	Bacilli	Lactobacillales	Enterococcaceae	Enterococcus	Enterococcus faecalis	Enterococcus faecalis TX0043
749501.3	Enterococcus faecalis TX0102	0	0	0	0	0	0	1	0	0	Firmicutes	Bacilli	Lactobacillales	Enterococcaceae	Enterococcus	Enterococcus faecalis	Enterococcus faecalis TX0102
491074.3	Enterococcus faecalis TX0104	0	0	0	1	0	0	1	0	0	Firmicutes	Bacilli	Lactobacillales	Enterococcaceae	Enterococcus	Enterococcus faecalis	Enterococcus faecalis TX0104
749502.3	Enterococcus faecalis TX0109	0	0	0	0	0	0	1	0	0	Firmicutes	Bacilli	Lactobacillales	Enterococcaceae	Enterococcus	Enterococcus faecalis	Enterococcus faecalis TX0109
749503.3	Enterococcus faecalis TX0309A	0	0	0	1	0	0	1	0	0	Firmicutes	Bacilli	Lactobacillales	Enterococcaceae	Enterococcus	Enterococcus faecalis	Enterococcus faecalis TX0309A
749504.3	Enterococcus faecalis TX0309B	0	0	0	1	0	0	1	0	0	Firmicutes	Bacilli	Lactobacillales	Enterococcaceae	Enterococcus	Enterococcus faecalis	Enterococcus faecalis TX0309B
749505.3	Enterococcus faecalis TX0312	0	0	0	0	0	0	1	0	0	Firmicutes	Bacilli	Lactobacillales	Enterococcaceae	Enterococcus	Enterococcus faecalis	Enterococcus faecalis TX0312
749506.3	Enterococcus faecalis TX0411	0	0	0	1	0	0	1	0	0	Firmicutes	Bacilli	Lactobacillales	Enterococcaceae	Enterococcus	Enterococcus faecalis	Enterococcus faecalis TX0411
749507.3	Enterococcus faecalis TX0470	0	0	0	0	0	0	1	0	0	Firmicutes	Bacilli	Lactobacillales	Enterococcaceae	Enterococcus	Enterococcus faecalis	Enterococcus faecalis TX0470
749508.3	Enterococcus faecalis TX0630	0	0	0	1	0	0	1	0	0	Firmicutes	Bacilli	Lactobacillales	Enterococcaceae	Enterococcus	Enterococcus faecalis	Enterococcus faecalis TX0630
749509.5	Enterococcus faecalis TX0635 = WH245	0	0	0	1	0	0	1	0	0	Firmicutes	Bacilli	Lactobacillales	Enterococcaceae	Enterococcus	Enterococcus faecalis	Enterococcus faecalis EnGen0311
749510.3	Enterococcus faecalis TX0645	0	0	0	1	0	0	1	0	0	Firmicutes	Bacilli	Lactobacillales	Enterococcaceae	Enterococcus	Enterococcus faecalis	Enterococcus faecalis TX0645
749511.3	Enterococcus faecalis TX0855	0	0	0	1	0	0	1	0	0	Firmicutes	Bacilli	Lactobacillales	Enterococcaceae	Enterococcus	Enterococcus faecalis	Enterococcus faecalis TX0855
749512.3	Enterococcus faecalis TX0860	0	0	0	1	0	0	1	0	0	Firmicutes	Bacilli	Lactobacillales	Enterococcaceae	Enterococcus	Enterococcus faecalis	Enterococcus faecalis TX0860
749513.3	Enterococcus faecalis TX1302	0	0	0	0	0	0	1	0	0	Firmicutes	Bacilli	Lactobacillales	Enterococcaceae	Enterococcus	Enterococcus faecalis	Enterococcus faecalis TX1302
525278.3	Enterococcus faecalis TX1322	0	0	0	1	0	0	1	0	0	Firmicutes	Bacilli	Lactobacillales	Enterococcaceae	Enterococcus	Enterococcus faecalis	Enterococcus faecalis TX1322
749514.3	Enterococcus faecalis TX1341	0	0	0	0	0	0	1	0	0	Firmicutes	Bacilli	Lactobacillales	Enterococcaceae	Enterococcus	Enterococcus faecalis	Enterococcus faecalis TX1341
749515.3	Enterococcus faecalis TX1342	0	0	0	0	0	0	1	0	0	Firmicutes	Bacilli	Lactobacillales	Enterococcaceae	Enterococcus	Enterococcus faecalis	Enterococcus faecalis TX1342
749516.3	Enterococcus faecalis TX1346	0	0	0	0	0	0	1	0	0	Firmicutes	Bacilli	Lactobacillales	Enterococcaceae	Enterococcus	Enterococcus faecalis	Enterococcus faecalis TX1346
749518.3	Enterococcus faecalis TX2134	0	0	0	1	0	0	1	0	0	Firmicutes	Bacilli	Lactobacillales	Enterococcaceae	Enterococcus	Enterococcus faecalis	Enterococcus faecalis TX2134
749491.3	Enterococcus faecalis TX2137	0	0	0	0	0	0	1	0	0	Firmicutes	Bacilli	Lactobacillales	Enterococcaceae	Enterococcus	Enterococcus faecalis	Enterococcus faecalis TX2137
749492.3	Enterococcus faecalis TX2141	0	0	0	1	0	0	1	0	0	Firmicutes	Bacilli	Lactobacillales	Enterococcaceae	Enterococcus	Enterococcus faecalis	Enterococcus faecalis TX2141
749493.3	Enterococcus faecalis TX4000	0	0	0	1	0	0	1	0	0	Firmicutes	Bacilli	Lactobacillales	Enterococcaceae	Enterococcus	Enterococcus faecalis	Enterococcus faecalis TX4000
749494.3	Enterococcus faecalis TX4244	0	0	0	0	0	0	1	0	0	Firmicutes	Bacilli	Lactobacillales	Enterococcaceae	Enterococcus	Enterococcus faecalis	Enterococcus faecalis TX4244
749495.4	Enterococcus faecalis TX4248	0	0	0	0	0	0	1	0	0	Firmicutes	Bacilli	Lactobacillales	Enterococcaceae	Enterococcus	Enterococcus faecalis	Enterococcus faecalis TX4248
226185.1	Enterococcus faecalis V583	0	0	0	1	0	0	1	0	0	Firmicutes	Bacilli	Lactobacillales	Enterococcaceae	Enterococcus	Enterococcus faecalis	Enterococcus faecalis V583
565641.4	Enterococcus faecalis X98	0	0	0	0	0	0	1	0	0	Firmicutes	Bacilli	Lactobacillales	Enterococcaceae	Enterococcus	Enterococcus faecalis	Enterococcus faecalis X98
1134805.3	Enterococcus faecium 504	0	0	0	0	0	0	0	0	0	Firmicutes	Bacilli	Lactobacillales	Enterococcaceae	Enterococcus	Enterococcus faecium	Enterococcus faecium 504
1134806.3	Enterococcus faecium 505	0	0	0	0	0	0	0	0	0	Firmicutes	Bacilli	Lactobacillales	Enterococcaceae	Enterococcus	Enterococcus faecium	Enterococcus faecium 505
1157420.3	Enterococcus faecium 7330446-2	0	0	0	0	0	0	0	0	0	Firmicutes	Bacilli	Lactobacillales	Enterococcaceae	Enterococcus	Enterococcus faecium	Enterococcus faecium EnGen0133
1157430.3	Enterococcus faecium 9730357-1	0	0	0	0	0	0	0	0	0	Firmicutes	Bacilli	Lactobacillales	Enterococcaceae	Enterococcus	Enterococcus faecium	Enterococcus faecium EnGen0132
1157440.3	Enterococcus faecium 9930238-2	0	0	0	0	0	0	0	0	0	Firmicutes	Bacilli	Lactobacillales	Enterococcaceae	Enterococcus	Enterococcus faecium	Enterococcus faecium EnGen0145
1158600.4	Enterococcus faecium ATCC 8459	0	0	0	0	0	0	0	0	0	Firmicutes	Bacilli	Lactobacillales	Enterococcaceae	Enterococcus	Enterococcus faecium	Enterococcus faecium ATCC 8459
1155766.14	Enterococcus faecium Aus0004	0	0	0	0	0	0	0	0	0	Firmicutes	Bacilli	Lactobacillales	Enterococcaceae	Enterococcus	Enterococcus faecium	Enterococcus faecium Aus0004
565662.4	Enterococcus faecium Com12	0	0	0	0	0	0	0	0	0	Firmicutes	Bacilli	Lactobacillales	Enterococcaceae	Enterococcus	Enterococcus faecium	Enterococcus faecium Com12
565663.4	Enterococcus faecium Com15	0	1	0	0	0	0	0	0	0	Firmicutes	Bacilli	Lactobacillales	Enterococcaceae	Enterococcus	Enterococcus faecium	Enterococcus faecium Com15
333849.6	Enterococcus faecium DO	0	0	0	1	0	0	0	0	0	Firmicutes	Bacilli	Lactobacillales	Enterococcaceae	Enterococcus	Enterococcus faecium	Enterococcus faecium DO
1138885.3	Enterococcus faecium E0679	0	0	0	0	0	0	0	0	0	Firmicutes	Bacilli	Lactobacillales	Enterococcaceae	Enterococcus	Enterococcus faecium	Enterococcus faecium EnGen0014
1138887.3	Enterococcus faecium E0688	0	0	0	0	0	0	0	0	0	Firmicutes	Bacilli	Lactobacillales	Enterococcaceae	Enterococcus	Enterococcus faecium	Enterococcus faecium EnGen0008
1138889.3	Enterococcus faecium E1050	0	0	0	0	0	0	1	0	0	Firmicutes	Bacilli	Lactobacillales	Enterococcaceae	Enterococcus	Enterococcus faecium	Enterococcus faecium EnGen0017
1138892.3	Enterococcus faecium E1258	0	0	0	0	0	0	0	0	0	Firmicutes	Bacilli	Lactobacillales	Enterococcaceae	Enterococcus	Enterococcus faecium	Enterococcus faecium EnGen0004
1138926.3	Enterococcus faecium E3548	0	0	0	0	0	0	0	0	0	Firmicutes	Bacilli	Lactobacillales	Enterococcaceae	Enterococcus	Enterococcus faecium	Enterococcus faecium EnGen0047
1138937.4	Enterococcus faecium EnGen0375	0	0	0	1	0	0	0	0	0	Firmicutes	Bacilli	Lactobacillales	Enterococcaceae	Enterococcus	Enterococcus faecium	Enterococcus faecium EnGen0375
1138938.4	Enterococcus faecium EnGen0376	0	0	0	1	0	0	0	0	0	Firmicutes	Bacilli	Lactobacillales	Enterococcaceae	Enterococcus	Enterococcus faecium	Enterococcus faecium EnGen0376
1138939.4	Enterococcus faecium EnGen0377	0	0	0	1	0	0	0	0	0	Firmicutes	Bacilli	Lactobacillales	Enterococcaceae	Enterococcus	Enterococcus faecium	Enterococcus faecium EnGen0377
1134819.3	Enterococcus faecium ERV1	0	0	0	0	0	0	0	0	0	Firmicutes	Bacilli	Lactobacillales	Enterococcaceae	Enterococcus	Enterococcus faecium	Enterococcus faecium ERV1
1157483.3	Enterococcus faecium HF50203	0	0	0	0	0	0	0	0	0	Firmicutes	Bacilli	Lactobacillales	Enterococcaceae	Enterococcus	Enterococcus faecium	Enterococcus faecium EnGen0188
1157486.3	Enterococcus faecium HM1073	0	0	0	0	0	0	0	0	0	Firmicutes	Bacilli	Lactobacillales	Enterococcaceae	Enterococcus	Enterococcus faecium	Enterococcus faecium EnGen0191
1104325.3	Enterococcus faecium NRRL B-2354	0	0	0	0	0	0	0	0	0	Firmicutes	Bacilli	Lactobacillales	Enterococcaceae	Enterococcus	Enterococcus faecium	Enterococcus faecium NRRL B-2354
791161.5	Enterococcus faecium PC4.1	0	0	0	0	0	0	0	0	0	Firmicutes	Bacilli	Lactobacillales	Enterococcaceae	Enterococcus	Enterococcus faecium	Enterococcus faecium PC4.1
749520.3	Enterococcus faecium TX0082	0	0	0	0	0	0	0	0	0	Firmicutes	Bacilli	Lactobacillales	Enterococcaceae	Enterococcus	Enterococcus faecium	Enterococcus faecium TX0082
749521.3	Enterococcus faecium TX0133A	0	0	0	0	0	0	0	0	0	Firmicutes	Bacilli	Lactobacillales	Enterococcaceae	Enterococcus	Enterococcus faecium	Enterococcus faecium TX0133A
749523.3	Enterococcus faecium TX0133a04	0	0	0	0	0	0	0	0	0	Firmicutes	Bacilli	Lactobacillales	Enterococcaceae	Enterococcus	Enterococcus faecium	Enterococcus faecium TX0133a04
749524.3	Enterococcus faecium TX0133B	0	0	0	0	0	0	0	0	0	Firmicutes	Bacilli	Lactobacillales	Enterococcaceae	Enterococcus	Enterococcus faecium	Enterococcus faecium TX0133B
749525.3	Enterococcus faecium TX0133C	0	0	0	0	0	0	0	0	0	Firmicutes	Bacilli	Lactobacillales	Enterococcaceae	Enterococcus	Enterococcus faecium	Enterococcus faecium TX0133C
525279.3	Enterococcus faecium TX1330	0	0	0	0	0	0	0	0	0	Firmicutes	Bacilli	Lactobacillales	Enterococcaceae	Enterococcus	Enterococcus faecium	Enterococcus faecium TX1330
565653.4	Enterococcus gallinarum EG2	0	1	0	0	0	0	0	0	0	Firmicutes	Bacilli	Lactobacillales	Enterococcaceae	Enterococcus	Enterococcus gallinarum	Enterococcus gallinarum EG2
768486.3	Enterococcus hirae ATCC 9790	0	1	0	0	0	0	0	0	0	Firmicutes	Bacilli	Lactobacillales	Enterococcaceae	Enterococcus	Enterococcus hirae	Enterococcus hirae ATCC 9790
1158610.4	Enterococcus phoeniculicola ATCC BAA-412	0	0	0	0	0	0	0	0	0	Firmicutes	Bacilli	Lactobacillales	Enterococcaceae	Enterococcus	Enterococcus phoeniculicola	Enterococcus phoeniculicola ATCC BAA-412
1158602.4	Enterococcus raffinosus ATCC 49464	0	0	0	0	0	0	0	1	0	Firmicutes	Bacilli	Lactobacillales	Enterococcaceae	Enterococcus	Enterococcus raffinosus	Enterococcus raffinosus ATCC 49464
742813.4	Enterococcus saccharolyticus 30_1	0	1	0	0	0	0	0	0	0	Firmicutes	Bacilli	Lactobacillales	Enterococcaceae	Enterococcus	Enterococcus saccharolyticus	Enterococcus saccharolyticus 30_1
1139996.4	Enterococcus saccharolyticus ATCC 43076	0	0	0	0	0	0	0	0	0	Firmicutes	Bacilli	Lactobacillales	Enterococcaceae	Enterococcus	Enterococcus saccharolyticus	Enterococcus saccharolyticus subsp. saccharolyticus ATCC 43076
657310.3	Enterococcus sp. 7L76	0	0	0	0	0	0	1	0	0	Firmicutes	Bacilli	Lactobacillales	Enterococcaceae	Enterococcus	-	Enterococcus sp. 7L76
1182762.3	Enterococcus sp. C1	0	1	0	0	0	0	0	0	0	Firmicutes	Bacilli	Lactobacillales	Enterococcaceae	Enterococcus	-	Enterococcus sp. C1
1169666.3	Enterococcus sp. GMD2E	0	0	0	0	0	0	0	0	0	Firmicutes	Bacilli	Lactobacillales	Enterococcaceae	Enterococcus	-	Enterococcus sp. GMD2E
1169667.3	Enterococcus sp. GMD3E	0	0	0	0	0	0	0	0	0	Firmicutes	Bacilli	Lactobacillales	Enterococcaceae	Enterococcus	-	Enterococcus sp. GMD3E
1169668.3	Enterococcus sp. GMD4E	0	0	0	0	0	0	0	0	0	Firmicutes	Bacilli	Lactobacillales	Enterococcaceae	Enterococcus	-	Enterococcus sp. GMD4E
1169669.3	Enterococcus sp. GMD5E	0	0	0	0	0	0	0	0	0	Firmicutes	Bacilli	Lactobacillales	Enterococcaceae	Enterococcus	-	Enterococcus sp. GMD5E
908337.3	Eremococcus coleocola ACS-139-V-Col8	0	0	0	0	0	0	0	0	0	Firmicutes	Bacilli	Lactobacillales	Aerococcaceae	Eremococcus	Eremococcus coleocola	Eremococcus coleocola ACS-139-V-Col8
457422.3	Erysipelotrichaceae bacterium 2_2_44A	0	0	1	0	0	0	0	0	0	Firmicutes	Erysipelotrichia	Erysipelotrichales	Erysipelotrichaceae	-	-	Erysipelotrichaceae bacterium 2_2_44A
658657.3	Erysipelotrichaceae bacterium 21_3	0	1	1	0	0	0	0	0	0	Firmicutes	Erysipelotrichia	Erysipelotrichales	Erysipelotrichaceae	-	-	Erysipelotrichaceae bacterium 21_3
658659.3	Erysipelotrichaceae bacterium 3_1_53	0	1	1	0	0	0	0	0	0	Firmicutes	Erysipelotrichia	Erysipelotrichales	Erysipelotrichaceae	-	-	Erysipelotrichaceae bacterium 3_1_53
552396.3	Erysipelotrichaceae bacterium 5_2_54FAA	0	0	0	0	0	0	0	0	0	Firmicutes	Erysipelotrichia	Erysipelotrichales	Erysipelotrichaceae	-	-	Erysipelotrichaceae bacterium 5_2_54FAA
469614.3	Erysipelotrichaceae bacterium 6_1_45	0	1	1	0	0	0	0	0	0	Firmicutes	Erysipelotrichia	Erysipelotrichales	Erysipelotrichaceae	-	-	Erysipelotrichaceae bacterium 6_1_45
1211844.4	Erysipelotrichaceae bacterium AP9	0	0	0	0	0	0	0	0	0	Firmicutes	Erysipelotrichia	Erysipelotrichales	Erysipelotrichaceae	Candidatus Stoquefichus	Candidatus Stoquefichus massiliensis	Stoquefichus massiliensis AP9
1834207.4	Erysipelotrichaceae bacterium I46	0	1	1	0	0	0	0	0	0	Firmicutes	Erysipelotrichia	Erysipelotrichales	Erysipelotrichaceae	-	-	Erysipelotrichaceae bacterium I46
208962.36	Escherichia albertii strain EC06-170	1	1	1	1	1	1	1	0	1	Proteobacteria	Gammaproteobacteria	Enterobacterales	Enterobacteriaceae	Escherichia	Escherichia albertii	Escherichia albertii strain EC06-170
502347.3	Escherichia albertii TW07627	1	1	1	1	1	1	1	0	1	Proteobacteria	Gammaproteobacteria	Enterobacterales	Enterobacteriaceae	Escherichia	Escherichia albertii	Escherichia albertii TW07627
754333.3	Escherichia albertii TW11588	1	1	1	1	1	1	1	0	1	Proteobacteria	Gammaproteobacteria	Enterobacterales	Enterobacteriaceae	Escherichia	-	Escherichia albertii TW11588
216592.3	Escherichia coli 042	1	1	1	1	1	1	1	0	1	Proteobacteria	Gammaproteobacteria	Enterobacterales	Enterobacteriaceae	Escherichia	Escherichia coli	Escherichia coli 042
1127356.4	Escherichia coli 4_1_47FAA	1	1	1	1	1	1	1	0	1	Proteobacteria	Gammaproteobacteria	Enterobacterales	Enterobacteriaceae	Escherichia	Escherichia coli	Escherichia coli 4_1_47FAA
362663.9	Escherichia coli 536	1	1	1	1	1	1	1	0	1	Proteobacteria	Gammaproteobacteria	Enterobacterales	Enterobacteriaceae	Escherichia	Escherichia coli	Escherichia coli 536
344610.7	Escherichia coli 53638	1	1	1	1	1	1	1	0	1	Proteobacteria	Gammaproteobacteria	Enterobacterales	Enterobacteriaceae	Escherichia	Escherichia coli	Escherichia coli 53638
585055.8	Escherichia coli 55989	1	1	1	1	1	1	1	0	1	Proteobacteria	Gammaproteobacteria	Enterobacterales	Enterobacteriaceae	Escherichia	Escherichia coli	Escherichia coli 55989
525281.3	Escherichia coli 83972	1	1	1	1	1	1	1	0	1	Proteobacteria	Gammaproteobacteria	Enterobacterales	Enterobacteriaceae	Escherichia	Escherichia coli	Escherichia coli 83972
869683.4	Escherichia coli 96.154	1	1	1	1	1	1	1	0	1	Proteobacteria	Gammaproteobacteria	Enterobacterales	Enterobacteriaceae	Escherichia	Escherichia coli	Escherichia coli 96.154
655817.3	Escherichia coli ABU 83972	1	1	1	1	1	1	1	0	1	Proteobacteria	Gammaproteobacteria	Enterobacterales	Enterobacteriaceae	Escherichia	Escherichia coli	Escherichia coli ABU 83972
405955.13	Escherichia coli APEC O1	1	1	1	1	1	1	1	0	1	Proteobacteria	Gammaproteobacteria	Enterobacterales	Enterobacteriaceae	Escherichia	Escherichia coli	Escherichia coli APEC O1
1274814.3	Escherichia coli APEC O78	1	1	1	1	1	1	1	0	1	Proteobacteria	Gammaproteobacteria	Enterobacterales	Enterobacteriaceae	Escherichia	Escherichia coli	Escherichia coli APEC O78
481805.6	Escherichia coli ATCC 8739	1	1	1	1	1	1	1	0	1	Proteobacteria	Gammaproteobacteria	Enterobacterales	Enterobacteriaceae	Escherichia	Escherichia coli	Escherichia coli ATCC 8739
413997.3	Escherichia coli B str. REL606	1	1	1	1	1	1	1	0	1	Proteobacteria	Gammaproteobacteria	Enterobacterales	Enterobacteriaceae	Escherichia	Escherichia coli	Escherichia coli B str. REL606
344601.5	Escherichia coli B171	1	1	1	1	1	1	1	0	1	Proteobacteria	Gammaproteobacteria	Enterobacterales	Enterobacteriaceae	Escherichia	Escherichia coli	Escherichia coli B171
511693.5	Escherichia coli BL21	1	1	1	1	1	1	1	0	1	Proteobacteria	Gammaproteobacteria	Enterobacterales	Enterobacteriaceae	Escherichia	Escherichia coli	Escherichia coli BL21
469008.4	Escherichia coli BL21(DE3)	1	1	1	1	1	1	1	0	1	Proteobacteria	Gammaproteobacteria	Enterobacterales	Enterobacteriaceae	Escherichia	Escherichia coli	Escherichia coli BL21(DE3)
595496.3	Escherichia coli BW2952	1	1	1	1	1	1	1	0	1	Proteobacteria	Gammaproteobacteria	Enterobacterales	Enterobacteriaceae	Escherichia	Escherichia coli	Escherichia coli BW2952
199310.1	Escherichia coli CFT073	1	1	1	1	1	1	1	0	1	Proteobacteria	Gammaproteobacteria	Enterobacterales	Enterobacteriaceae	Escherichia	Escherichia coli	Escherichia coli CFT073
536056.3	Escherichia coli DH1	1	1	1	1	1	1	1	0	1	Proteobacteria	Gammaproteobacteria	Enterobacterales	Enterobacteriaceae	Escherichia	Escherichia coli	Escherichia coli DH1
585397.9	Escherichia coli ED1a	1	1	1	1	1	1	1	0	1	Proteobacteria	Gammaproteobacteria	Enterobacterales	Enterobacteriaceae	Escherichia	Escherichia coli	Escherichia coli ED1a
316401.4	Escherichia coli ETEC H10407	1	1	1	1	1	1	1	0	1	Proteobacteria	Gammaproteobacteria	Enterobacterales	Enterobacteriaceae	Escherichia	Escherichia coli	Escherichia coli ETEC H10407
331112.6	Escherichia coli HS	1	1	1	1	1	1	1	0	1	Proteobacteria	Gammaproteobacteria	Enterobacterales	Enterobacteriaceae	Escherichia	Escherichia coli	Escherichia coli HS
585034.5	Escherichia coli IAI1	1	1	1	1	1	1	1	0	1	Proteobacteria	Gammaproteobacteria	Enterobacterales	Enterobacteriaceae	Escherichia	Escherichia coli	Escherichia coli IAI1
585057.6	Escherichia coli IAI39	1	1	1	1	1	1	1	0	1	Proteobacteria	Gammaproteobacteria	Enterobacterales	Enterobacteriaceae	Escherichia	Escherichia coli	Escherichia coli IAI39
714962.3	Escherichia coli IHE3034	1	1	1	1	1	1	1	0	1	Proteobacteria	Gammaproteobacteria	Enterobacterales	Enterobacteriaceae	Escherichia	Escherichia coli	Escherichia coli IHE3034
83333.1	Escherichia coli K12	1	1	1	1	1	1	1	0	1	Proteobacteria	Gammaproteobacteria	Enterobacterales	Enterobacteriaceae	Escherichia	Escherichia coli	Escherichia coli K-12
595495.5	Escherichia coli KO11	1	1	1	1	1	1	1	0	1	Proteobacteria	Gammaproteobacteria	Enterobacterales	Enterobacteriaceae	Escherichia	Escherichia coli	Escherichia coli KO11FL
591946.4	Escherichia coli LF82	1	1	1	1	1	1	1	0	1	Proteobacteria	Gammaproteobacteria	Enterobacterales	Enterobacteriaceae	Escherichia	Escherichia coli	Escherichia coli LF82
679207.4	Escherichia coli MS 107-1	1	1	1	1	1	1	1	0	1	Proteobacteria	Gammaproteobacteria	Enterobacterales	Enterobacteriaceae	Escherichia	Escherichia coli	Escherichia coli MS 107-1
749537.3	Escherichia coli MS 115-1	1	1	1	1	1	1	1	0	1	Proteobacteria	Gammaproteobacteria	Enterobacterales	Enterobacteriaceae	Escherichia	Escherichia coli	Escherichia coli MS 115-1
749538.3	Escherichia coli MS 116-1	1	1	1	1	1	1	1	0	1	Proteobacteria	Gammaproteobacteria	Enterobacterales	Enterobacteriaceae	Escherichia	Escherichia coli	Escherichia coli MS 116-1
679206.4	Escherichia coli MS 119-7	1	1	1	1	1	1	1	0	1	Proteobacteria	Gammaproteobacteria	Enterobacterales	Enterobacteriaceae	Escherichia	Escherichia coli	Escherichia coli MS 119-7
679205.4	Escherichia coli MS 124-1	1	1	1	1	1	1	1	0	1	Proteobacteria	Gammaproteobacteria	Enterobacterales	Enterobacteriaceae	Escherichia	Escherichia coli	Escherichia coli MS 124-1
679204.3	Escherichia coli MS 145-7	1	1	1	1	1	1	1	0	1	Proteobacteria	Gammaproteobacteria	Enterobacterales	Enterobacteriaceae	Escherichia	Escherichia coli	Escherichia coli MS 145-7
749540.3	Escherichia coli MS 146-1	1	1	1	1	1	1	1	0	1	Proteobacteria	Gammaproteobacteria	Enterobacterales	Enterobacteriaceae	Escherichia	Escherichia coli	Escherichia coli MS 146-1
749545.3	Escherichia coli MS 182-1	1	1	1	1	1	1	1	0	1	Proteobacteria	Gammaproteobacteria	Enterobacterales	Enterobacteriaceae	Escherichia	Escherichia coli	Escherichia coli MS 182-1
749546.3	Escherichia coli MS 185-1	1	1	1	1	1	1	1	0	1	Proteobacteria	Gammaproteobacteria	Enterobacterales	Enterobacteriaceae	Escherichia	Escherichia coli	Escherichia coli MS 185-1
749547.3	Escherichia coli MS 187-1	1	1	1	1	1	1	1	0	1	Proteobacteria	Gammaproteobacteria	Enterobacterales	Enterobacteriaceae	Escherichia	Escherichia coli	Escherichia coli MS 187-1
749548.3	Escherichia coli MS 196-1	1	1	1	1	1	1	1	0	1	Proteobacteria	Gammaproteobacteria	Enterobacterales	Enterobacteriaceae	Escherichia	Escherichia coli	Escherichia coli MS 196-1
749549.3	Escherichia coli MS 198-1	1	1	1	1	1	1	1	0	1	Proteobacteria	Gammaproteobacteria	Enterobacterales	Enterobacteriaceae	Escherichia	Escherichia coli	Escherichia coli MS 198-1
749550.3	Escherichia coli MS 200-1	1	1	1	1	1	1	1	0	1	Proteobacteria	Gammaproteobacteria	Enterobacterales	Enterobacteriaceae	Escherichia	Escherichia coli	Escherichia coli MS 200-1
749527.3	Escherichia coli MS 21-1	1	1	1	1	1	1	1	0	1	Proteobacteria	Gammaproteobacteria	Enterobacterales	Enterobacteriaceae	Escherichia	Escherichia coli	Escherichia coli MS 21-1
749528.3	Escherichia coli MS 45-1	1	1	1	1	1	1	1	0	1	Proteobacteria	Gammaproteobacteria	Enterobacterales	Enterobacteriaceae	Escherichia	Escherichia coli	Escherichia coli MS 45-1
749531.3	Escherichia coli MS 69-1	1	1	1	1	1	1	1	0	1	Proteobacteria	Gammaproteobacteria	Enterobacterales	Enterobacteriaceae	Escherichia	Escherichia coli	Escherichia coli MS 69-1
749532.3	Escherichia coli MS 78-1	1	1	1	1	1	1	1	0	1	Proteobacteria	Gammaproteobacteria	Enterobacterales	Enterobacteriaceae	Escherichia	Escherichia coli	Escherichia coli MS 78-1
796392.4	Escherichia coli MS 79-10	1	1	1	1	1	1	1	0	1	Proteobacteria	Gammaproteobacteria	Enterobacterales	Enterobacteriaceae	Escherichia	Escherichia coli	Escherichia coli MS 79-10
749533.3	Escherichia coli MS 84-1	1	1	1	1	1	1	1	0	1	Proteobacteria	Gammaproteobacteria	Enterobacterales	Enterobacteriaceae	Escherichia	Escherichia coli	Escherichia coli MS 84-1
679202.3	Escherichia coli MS 85-1	1	1	1	1	1	1	1	0	1	Proteobacteria	Gammaproteobacteria	Enterobacterales	Enterobacteriaceae	Escherichia	Escherichia coli	Escherichia coli MS 85-1
1033813.3	Escherichia coli NA114	1	1	1	1	1	1	1	0	1	Proteobacteria	Gammaproteobacteria	Enterobacterales	Enterobacteriaceae	Escherichia	Escherichia coli	Escherichia coli NA114
1169862.3	Escherichia coli NCCP15658	1	1	1	1	1	1	1	0	1	Proteobacteria	Gammaproteobacteria	Enterobacterales	Enterobacteriaceae	Escherichia	Escherichia coli	Escherichia coli NCCP15658
585395.4	Escherichia coli O103:H2 str. 12009	1	1	1	1	1	1	1	0	1	Proteobacteria	Gammaproteobacteria	Enterobacterales	Enterobacteriaceae	Escherichia	Escherichia coli	Escherichia coli O103:H2 str. 12009
1048265.3	Escherichia coli O104:H4 str. 04-8351	1	1	1	1	1	1	1	0	1	Proteobacteria	Gammaproteobacteria	Enterobacterales	Enterobacteriaceae	Escherichia	Escherichia coli	Escherichia coli O104:H4 str. 04-8351
1048266.3	Escherichia coli O104:H4 str. 09-7901	1	1	1	1	1	1	1	0	1	Proteobacteria	Gammaproteobacteria	Enterobacterales	Enterobacteriaceae	Escherichia	Escherichia coli	Escherichia coli O104:H4 str. 09-7901
1048334.3	Escherichia coli O104:H4 str. 11-3677	1	1	1	1	1	1	1	0	1	Proteobacteria	Gammaproteobacteria	Enterobacterales	Enterobacteriaceae	Escherichia	Escherichia coli	Escherichia coli O104:H4 str. 11-3677
1134782.3	Escherichia coli O104:H4 str. 2009EL-2050	1	1	1	1	1	1	1	0	1	Proteobacteria	Gammaproteobacteria	Enterobacterales	Enterobacteriaceae	Escherichia	Escherichia coli	Escherichia coli O104:H4 str. 2009EL-2050
1133853.3	Escherichia coli O104:H4 str. 2009EL-2071	1	1	1	1	1	1	1	0	1	Proteobacteria	Gammaproteobacteria	Enterobacterales	Enterobacteriaceae	Escherichia	Escherichia coli	Escherichia coli O104:H4 str. 2009EL-2071
1133852.3	Escherichia coli O104:H4 str. 2011C-3493	1	1	1	1	1	1	1	0	1	Proteobacteria	Gammaproteobacteria	Enterobacterales	Enterobacteriaceae	Escherichia	Escherichia coli	Escherichia coli O104:H4 str. 2011C-3493
1048254.3	Escherichia coli O104:H4 str. C227-11	1	1	1	1	1	1	1	0	1	Proteobacteria	Gammaproteobacteria	Enterobacterales	Enterobacteriaceae	Escherichia	Escherichia coli	Escherichia coli O104:H4 str. C227-11
1042804.3	Escherichia coli O104:H4 str. H112180280	1	1	1	1	1	1	1	0	1	Proteobacteria	Gammaproteobacteria	Enterobacterales	Enterobacteriaceae	Escherichia	Escherichia coli	Escherichia coli O104:H4 str. H112180280
1038844.18	Escherichia coli O104:H4 str. TY-2482	1	1	1	1	1	1	1	0	1	Proteobacteria	Gammaproteobacteria	Enterobacterales	Enterobacteriaceae	Escherichia	Escherichia coli	Escherichia coli O104:H4 str. TY-2482
574521.7	Escherichia coli O127:H6 str. E2348/69	1	1	1	1	1	1	1	0	1	Proteobacteria	Gammaproteobacteria	Enterobacterales	Enterobacteriaceae	Escherichia	Escherichia coli	Escherichia coli O127:H6 str. E2348/69
83334.1	Escherichia coli O157:H7	1	1	1	1	1	1	1	0	1	Proteobacteria	Gammaproteobacteria	Enterobacterales	Enterobacteriaceae	Escherichia	Escherichia coli	Escherichia coli O157:H7
155864.8	Escherichia coli O157:H7 EDL933	1	1	1	1	1	1	1	0	1	Proteobacteria	Gammaproteobacteria	Enterobacterales	Enterobacteriaceae	Escherichia	Escherichia coli	Escherichia coli O157:H7 str. EDL933
444454.5	Escherichia coli O157:H7 str. EC4024	1	1	1	1	1	1	1	0	1	Proteobacteria	Gammaproteobacteria	Enterobacterales	Enterobacteriaceae	Escherichia	Escherichia coli	Escherichia coli O157:H7 str. EC4024
444449.5	Escherichia coli O157:H7 str. EC4042	1	1	1	1	1	1	1	0	1	Proteobacteria	Gammaproteobacteria	Enterobacterales	Enterobacteriaceae	Escherichia	Escherichia coli	Escherichia coli O157:H7 str. EC4042
444450.8	Escherichia coli O157:H7 str. EC4115	1	1	1	1	1	1	1	0	1	Proteobacteria	Gammaproteobacteria	Enterobacterales	Enterobacteriaceae	Escherichia	Escherichia coli	Escherichia coli O157:H7 str. EC4115
386585.9	Escherichia coli O157:H7 str. Sakai	1	1	1	1	1	1	1	0	1	Proteobacteria	Gammaproteobacteria	Enterobacterales	Enterobacteriaceae	Escherichia	Escherichia coli	Escherichia coli O157:H7 str. Sakai
544404.4	Escherichia coli O157:H7 str. TW14359	1	1	1	1	1	1	1	0	1	Proteobacteria	Gammaproteobacteria	Enterobacterales	Enterobacteriaceae	Escherichia	Escherichia coli	Escherichia coli O157:H7 str. TW14359
502346.5	Escherichia coli O157:H7 str. TW14588	1	1	1	1	1	1	1	0	1	Proteobacteria	Gammaproteobacteria	Enterobacterales	Enterobacteriaceae	Escherichia	Escherichia coli	Escherichia coli O157:H7 str. TW14588
573235.3	Escherichia coli O26:H11 str. 11368	1	1	1	1	1	1	1	0	1	Proteobacteria	Gammaproteobacteria	Enterobacterales	Enterobacteriaceae	Escherichia	Escherichia coli	Escherichia coli O26:H11 str. 11368
701177.3	Escherichia coli O55:H7 str. CB9615	1	1	1	1	1	1	1	0	1	Proteobacteria	Gammaproteobacteria	Enterobacterales	Enterobacteriaceae	Escherichia	Escherichia coli	Escherichia coli O55:H7 str. CB9615
685038.3	Escherichia coli O83:H1 str. NRG 857C	1	1	1	1	1	1	1	0	1	Proteobacteria	Gammaproteobacteria	Enterobacterales	Enterobacteriaceae	Escherichia	Escherichia coli	Escherichia coli O83:H1 str. NRG 857C
910348.4	Escherichia coli P12b	1	1	1	1	1	1	1	0	1	Proteobacteria	Gammaproteobacteria	Enterobacterales	Enterobacteriaceae	Escherichia	Escherichia coli	Escherichia coli P12b
585035.6	Escherichia coli S88	1	1	1	1	1	1	1	0	1	Proteobacteria	Gammaproteobacteria	Enterobacterales	Enterobacteriaceae	Escherichia	Escherichia coli	Escherichia coli S88
409438.11	Escherichia coli SE11	1	1	1	1	1	1	1	0	1	Proteobacteria	Gammaproteobacteria	Enterobacterales	Enterobacteriaceae	Escherichia	Escherichia coli	Escherichia coli SE11
431946.3	Escherichia coli SE15	1	1	1	1	1	1	1	0	1	Proteobacteria	Gammaproteobacteria	Enterobacterales	Enterobacteriaceae	Escherichia	Escherichia coli	Escherichia coli SE15
885275.3	Escherichia coli str. 'clone D i14'	1	1	1	1	1	1	1	0	1	Proteobacteria	Gammaproteobacteria	Enterobacterales	Enterobacteriaceae	Escherichia	Escherichia coli	Escherichia coli str. 'clone D i14'
885276.3	Escherichia coli str. 'clone D i2'	1	1	1	1	1	1	1	0	1	Proteobacteria	Gammaproteobacteria	Enterobacterales	Enterobacteriaceae	Escherichia	Escherichia coli	Escherichia coli str. 'clone D i2'
316385.7	Escherichia coli str. K-12 substr. DH10B	1	1	1	1	1	1	1	0	1	Proteobacteria	Gammaproteobacteria	Enterobacterales	Enterobacteriaceae	Escherichia	Escherichia coli	Escherichia coli str. K-12 substr. DH10B
1110693.3	Escherichia coli str. K-12 substr. MDS42	1	1	1	1	1	1	1	0	1	Proteobacteria	Gammaproteobacteria	Enterobacterales	Enterobacteriaceae	Escherichia	Escherichia coli	Escherichia coli str. K-12 substr. MDS42
511145.12	Escherichia coli str. K-12 substr. MG1655	1	1	1	1	1	1	1	0	1	Proteobacteria	Gammaproteobacteria	Enterobacterales	Enterobacteriaceae	Escherichia	Escherichia coli	Escherichia coli str. K-12 substr. MG1655
879462.4	Escherichia coli str. K-12 substr. MG1655star	1	1	1	1	1	1	1	0	1	Proteobacteria	Gammaproteobacteria	Enterobacterales	Enterobacteriaceae	Escherichia	Escherichia coli	Escherichia coli str. K-12 substr. MG1655star
316407.9	Escherichia coli str. K-12 substr. W3110	1	1	1	1	1	1	1	0	1	Proteobacteria	Gammaproteobacteria	Enterobacterales	Enterobacteriaceae	Escherichia	Escherichia coli	Escherichia coli str. K-12 substr. W3110
869729.3	Escherichia coli UM146	1	1	1	1	1	1	1	0	1	Proteobacteria	Gammaproteobacteria	Enterobacterales	Enterobacteriaceae	Escherichia	Escherichia coli	Escherichia coli UM146
585056.7	Escherichia coli UMN026	1	1	1	1	1	1	1	0	1	Proteobacteria	Gammaproteobacteria	Enterobacterales	Enterobacteriaceae	Escherichia	Escherichia coli	Escherichia coli UMN026
1050617.5	Escherichia coli UMNF18	1	1	1	1	1	1	1	0	1	Proteobacteria	Gammaproteobacteria	Enterobacterales	Enterobacteriaceae	Escherichia	Escherichia coli	Escherichia coli UMNF18
364106.8	Escherichia coli UTI89	1	1	1	1	1	1	1	0	1	Proteobacteria	Gammaproteobacteria	Enterobacterales	Enterobacteriaceae	Escherichia	Escherichia coli	Escherichia coli UTI89
566546.4	Escherichia coli W	1	1	1	1	1	1	1	0	1	Proteobacteria	Gammaproteobacteria	Enterobacterales	Enterobacteriaceae	Escherichia	Escherichia coli	Escherichia coli W
741093.3	Escherichia coli Xuzhou21	1	1	1	1	1	1	1	0	1	Proteobacteria	Gammaproteobacteria	Enterobacterales	Enterobacteriaceae	Escherichia	Escherichia coli	Escherichia coli Xuzhou21
585054.5	Escherichia fergusonii ATCC 35469	1	1	1	1	1	1	1	0	1	Proteobacteria	Gammaproteobacteria	Enterobacterales	Enterobacteriaceae	Escherichia	Escherichia fergusonii	Escherichia fergusonii ATCC 35469
550694.3	Escherichia fergusonii B253	1	1	1	1	1	1	1	0	1	Proteobacteria	Gammaproteobacteria	Enterobacterales	Enterobacteriaceae	Escherichia	Escherichia fergusonii	Escherichia fergusonii B253
981367.3	Escherichia fergusonii ECD227	1	1	1	1	1	1	1	0	1	Proteobacteria	Gammaproteobacteria	Enterobacterales	Enterobacteriaceae	Escherichia	Escherichia fergusonii	Escherichia fergusonii ECD227
564.14	Escherichia fergusonii strain FDAARGOS_170	1	1	1	1	1	1	1	0	1	Proteobacteria	Gammaproteobacteria	Enterobacterales	Enterobacteriaceae	Escherichia	Escherichia fergusonii	Escherichia fergusonii strain FDAARGOS_170
1115512.3	Escherichia hermannii NBRC 105704	1	1	1	1	1	1	1	0	1	Proteobacteria	Gammaproteobacteria	Enterobacterales	Enterobacteriaceae	Atlantibacter	Atlantibacter hermannii	Atlantibacter hermannii NBRC 105704
469598.5	Escherichia sp. 3_2_53FAA	1	1	1	1	1	1	1	0	1	Proteobacteria	Gammaproteobacteria	Enterobacterales	Enterobacteriaceae	Escherichia	-	Escherichia sp. 3_2_53FAA
457401.3	Escherichia sp. 4_1_40B	1	1	1	1	1	1	1	0	1	Proteobacteria	Gammaproteobacteria	Enterobacterales	Enterobacteriaceae	Escherichia	-	Escherichia sp. 4_1_40B
754331.3	Escherichia sp. TW09308	1	1	1	1	1	1	1	0	1	Proteobacteria	Gammaproteobacteria	Enterobacterales	Enterobacteriaceae	Escherichia	-	Escherichia sp. TW09308
796937.3	Eubacteriaceae bacterium ACC19a	0	0	0	0	0	0	0	1	0	Firmicutes	Clostridia	Clostridiales	Peptostreptococcaceae	Peptoanaerobacter	Peptoanaerobacter stomatis	Eubacteriaceae bacterium ACC19a
796939.3	Eubacteriaceae bacterium CM2	0	0	0	0	0	0	0	1	0	Firmicutes	Clostridia	Clostridiales	Peptostreptococcaceae	Peptoanaerobacter	Peptoanaerobacter stomatis	Eubacteriaceae bacterium CM2
796940.3	Eubacteriaceae bacterium CM5	0	0	0	0	0	0	0	1	0	Firmicutes	Clostridia	Clostridiales	Peptostreptococcaceae	Peptoanaerobacter	Peptoanaerobacter stomatis	Eubacteriaceae bacterium CM5
796941.3	Eubacteriaceae bacterium OBRC8	0	0	0	0	0	0	0	1	0	Firmicutes	Clostridia	Clostridiales	Peptostreptococcaceae	Peptoanaerobacter	Peptoanaerobacter stomatis	Eubacteriaceae bacterium OBRC8
518637.5	Eubacterium biforme DSM 3989	0	1	1	0	0	0	0	0	0	Firmicutes	Erysipelotrichia	Erysipelotrichales	Erysipelotrichaceae	Holdemanella	Holdemanella biformis	Holdemanella biformis DSM 3989
1321814.3	Eubacterium brachy ATCC 33089	1	1	1	0	1	0	0	0	0	Firmicutes	Clostridia	Clostridiales	Clostridiales Family XIII. Incertae Sedis	-	[Eubacterium] brachy	Eubacterium brachy ATCC 33089
1408436.3	Eubacterium cellulosolvens LD2006	0	1	1	0	0	0	0	1	1	Firmicutes	Clostridia	Clostridiales	Eubacteriaceae	Eubacterium	[Eubacterium] cellulosolvens	[Eubacterium] cellulosolvens LD2006
717960.3	Eubacterium cylindroides T2-87	0	1	1	1	0	0	0	0	0	Firmicutes	Erysipelotrichia	Erysipelotrichales	Erysipelotrichaceae	Faecalitalea	Faecalitalea cylindroides	Faecalitalea cylindroides T2-87
428127.7	Eubacterium dolichum DSM 3991	0	0	0	0	0	0	0	0	0	Firmicutes	Erysipelotrichia	Erysipelotrichales	Erysipelotrichaceae	Absiella	Absiella dolichum	[Eubacterium] dolichum DSM 3991
515620.4	Eubacterium eligens ATCC 27750	1	1	1	0	1	0	0	1	1	Firmicutes	Clostridia	Clostridiales	Eubacteriaceae	Eubacterium	[Eubacterium] eligens	[Eubacterium] eligens ATCC 27750
411469.3	Eubacterium hallii DSM 3353	1	1	1	1	1	0	1	1	1	Firmicutes	Clostridia	Clostridiales	Eubacteriaceae	Eubacterium	[Eubacterium] hallii	[Eubacterium] hallii DSM 3353
883109.3	Eubacterium infirmum F0142	1	0	0	0	0	0	0	1	0	Firmicutes	Clostridia	Clostridiales	Clostridiales Family XIII. Incertae Sedis	-	[Eubacterium] infirmum	Eubacterium infirmum F0142
903814.3	Eubacterium limosum KIST612	1	1	1	0	1	0	1	1	0	Firmicutes	Clostridia	Clostridiales	Eubacteriaceae	Eubacterium	Eubacterium limosum	Eubacterium limosum KIST612
1256908.3	Eubacterium ramulus ATCC 29099	1	1	1	1	1	0	1	1	1	Firmicutes	Clostridia	Clostridiales	Eubacteriaceae	Eubacterium	Eubacterium ramulus	Eubacterium ramulus ATCC 29099
515619.6	Eubacterium rectale ATCC 33656	1	1	1	1	1	0	0	1	0	Firmicutes	Clostridia	Clostridiales	Lachnospiraceae	-	[Eubacterium] rectale	[Eubacterium rectale] ATCC 33656
657318.4	Eubacterium rectale DSM 17629	1	1	1	1	1	0	0	1	0	Firmicutes	Clostridia	Clostridiales	Lachnospiraceae	-	[Eubacterium] rectale	[Eubacterium] rectale DSM 17629
657317.3	Eubacterium rectale M104/1	1	1	1	1	1	0	0	1	0	Firmicutes	Clostridia	Clostridiales	Lachnospiraceae	-	[Eubacterium] rectale	[Eubacterium] rectale M104/1
887325.3	Eubacterium saburreum DSM 3986	0	0	0	0	0	0	0	1	0	Firmicutes	Clostridia	Clostridiales	Lachnospiraceae	Lachnoanaerobaculum	Lachnoanaerobaculum saburreum	Lachnoanaerobaculum saburreum DSM 3986
1095750.3	Eubacterium saburreum F0468	0	0	0	0	0	0	0	1	0	Firmicutes	Clostridia	Clostridiales	Lachnospiraceae	Lachnoanaerobaculum	Lachnoanaerobaculum saburreum	Lachnoanaerobaculum saburreum F0468
592031.3	Eubacterium saphenum ATCC 49989	0	1	0	0	0	0	0	0	0	Firmicutes	Clostridia	Clostridiales	Clostridiales Family XIII. Incertae Sedis	-	[Eubacterium] saphenum	Eubacterium saphenum ATCC 49989
657319.3	Eubacterium siraeum 70/3	0	0	1	0	1	0	0	0	0	Firmicutes	Clostridia	Clostridiales	Ruminococcaceae	Ruminiclostridium	[Eubacterium] siraeum	[Eubacterium] siraeum 70/3
428128.7	Eubacterium siraeum DSM 15702	0	0	1	0	1	0	0	0	0	Firmicutes	Clostridia	Clostridiales	Ruminococcaceae	Ruminiclostridium	[Eubacterium] siraeum	[Eubacterium] siraeum DSM 15702
717961.3	Eubacterium siraeum V10Sc8a	0	0	1	0	1	0	0	0	0	Firmicutes	Clostridia	Clostridiales	Ruminococcaceae	Ruminiclostridium	[Eubacterium] siraeum	[Eubacterium] siraeum V10Sc8a
1235790.3	Eubacterium sp. 14-2	1	1	1	1	0	0	1	1	0	Firmicutes	Clostridia	Clostridiales	Eubacteriaceae	Eubacterium	-	Eubacterium sp. 14-2
457402.3	Eubacterium sp. 3_1_31	0	1	0	0	0	0	0	0	0	Firmicutes	Clostridia	Clostridiales	Eubacteriaceae	Eubacterium	-	Eubacterium sp. 3_1_31
1115804.3	Eubacterium sp. AS15	0	1	0	0	0	0	0	1	0	Firmicutes	Clostridia	Clostridiales	Peptostreptococcaceae	-	Peptostreptococcaceae bacterium AS15	Eubacterium sp. AS15
411463.4	Eubacterium ventriosum ATCC 27560	0	0	1	1	1	0	1	0	0	Firmicutes	Clostridia	Clostridiales	Eubacteriaceae	Eubacterium	Eubacterium ventriosum	Eubacterium ventriosum ATCC 27560
864565.3	Eubacterium yurii subsp. margaretiae ATCC 43715	0	1	0	0	0	0	0	1	0	Firmicutes	Clostridia	Clostridiales	Peptostreptococcaceae	Peptoanaerobacter	[Eubacterium] yurii	[Eubacterium] yurii subsp. margaretiae ATCC 43715
748224.3	Faecalibacterium cf. prausnitzii KLE1255	0	1	0	0	0	0	0	1	0	Firmicutes	Clostridia	Clostridiales	Ruminococcaceae	Faecalibacterium	Faecalibacterium prausnitzii	Faecalibacterium cf. prausnitzii KLE1255
411483.3	Faecalibacterium prausnitzii A2-165	0	0	0	0	0	0	0	1	0	Firmicutes	Clostridia	Clostridiales	Ruminococcaceae	Faecalibacterium	Faecalibacterium prausnitzii	Faecalibacterium prausnitzii A2-165
718252.3	Faecalibacterium prausnitzii L2-6	0	1	0	0	0	0	0	1	0	Firmicutes	Clostridia	Clostridiales	Ruminococcaceae	Faecalibacterium	Faecalibacterium prausnitzii	Faecalibacterium prausnitzii L2-6
411485.10	Faecalibacterium prausnitzii M21/2	0	1	0	0	0	0	0	1	0	Firmicutes	Clostridia	Clostridiales	Ruminococcaceae	Faecalibacterium	Faecalibacterium prausnitzii	Faecalibacterium prausnitzii M21/2
657322.3	Faecalibacterium prausnitzii SL3/3	0	1	0	0	0	0	0	1	0	Firmicutes	Clostridia	Clostridiales	Ruminococcaceae	Faecalibacterium	Faecalibacterium prausnitzii	Faecalibacterium prausnitzii SL3/3
546269.3	Filifactor alocis ATCC 35896	0	1	1	0	1	0	0	0	0	Firmicutes	Clostridia	Clostridiales	Peptostreptococcaceae	Filifactor	Filifactor alocis	Filifactor alocis ATCC 35896
768713.4	Finegoldia magna ACS-171-V-Col3	1	0	0	0	1	0	1	0	0	Firmicutes	Tissierellia	Tissierellales	Peptoniphilaceae	Finegoldia	Finegoldia magna	Finegoldia magna ACS-171-V-Col3
334413.6	Finegoldia magna ATCC 29328	1	0	0	0	1	0	1	0	0	Firmicutes	Tissierellia	Tissierellales	Peptoniphilaceae	Finegoldia	Finegoldia magna	Finegoldia magna ATCC 29328
525282.5	Finegoldia magna ATCC 53516	1	0	0	0	1	0	1	0	0	Firmicutes	Tissierellia	Tissierellales	Peptoniphilaceae	Finegoldia	Finegoldia magna	Finegoldia magna ATCC 53516
866773.4	Finegoldia magna BVS033A4	1	0	0	0	1	0	1	0	0	Firmicutes	Tissierellia	Tissierellales	Peptoniphilaceae	Finegoldia	Finegoldia magna	Finegoldia magna BVS033A4
866779.4	Finegoldia magna SY403409CC001050417	1	0	0	0	1	0	1	0	0	Firmicutes	Tissierellia	Tissierellales	Peptoniphilaceae	Finegoldia	Finegoldia magna	Finegoldia magna SY403409CC001050417
411475.3	Flavonifractor plautii ATCC 29863	0	0	0	0	0	0	0	1	0	Firmicutes	Clostridia	Clostridiales	-	Flavonifractor	Flavonifractor plautii	Flavonifractor plautii ATCC 29863
292800.11	Flavonifractor plautii YL31	0	0	0	0	0	0	0	1	0	Firmicutes	Clostridia	Clostridiales	-	Flavonifractor	Flavonifractor plautii	Flavonifractor plautii YL31
469605.7	Fusobacterium gonidiaformans 3-1-5R	1	1	0	0	1	1	1	1	1	Fusobacteria	Fusobacteriia	Fusobacteriales	Fusobacteriaceae	Fusobacterium	Fusobacterium gonidiaformans	Fusobacterium gonidiaformans 3-1-5R
469615.3	Fusobacterium gonidiaformans ATCC 25563	1	1	0	0	1	1	1	1	1	Fusobacteria	Fusobacteriia	Fusobacteriales	Fusobacteriaceae	Fusobacterium	Fusobacterium gonidiaformans	Fusobacterium gonidiaformans ATCC 25563
469616.3	Fusobacterium mortiferum ATCC 9817	1	1	1	0	1	1	1	1	1	Fusobacteria	Fusobacteriia	Fusobacteriales	Fusobacteriaceae	Fusobacterium	Fusobacterium mortiferum	Fusobacterium mortiferum ATCC 9817
742814.3	Fusobacterium necrophorum subsp. funduliforme 1_1_36S	1	1	0	1	1	1	1	1	1	Fusobacteria	Fusobacteriia	Fusobacteriales	Fusobacteriaceae	Fusobacterium	Fusobacterium necrophorum	Fusobacterium necrophorum subsp. funduliforme
1095747.3	Fusobacterium necrophorum subsp. funduliforme ATCC 51357	1	1	1	1	1	1	1	1	1	Fusobacteria	Fusobacteriia	Fusobacteriales	Fusobacteriaceae	Fusobacterium	Fusobacterium necrophorum	Fusobacterium necrophorum subsp. funduliforme
1161424.3	Fusobacterium necrophorum subsp. funduliforme Fnf 1007	1	1	1	1	1	1	1	1	1	Fusobacteria	Fusobacteriia	Fusobacteriales	Fusobacteriaceae	Fusobacterium	Fusobacterium necrophorum	Fusobacterium necrophorum subsp. funduliforme
457403.8	Fusobacterium nucleatum subsp. animalis 11_3_2	1	1	1	0	1	1	1	1	0	Fusobacteria	Fusobacteriia	Fusobacteriales	Fusobacteriaceae	Fusobacterium	Fusobacterium nucleatum	Fusobacterium nucleatum subsp. animalis
469601.8	Fusobacterium nucleatum subsp. animalis 21_1A	1	1	1	0	1	1	1	1	0	Fusobacteria	Fusobacteriia	Fusobacteriales	Fusobacteriaceae	Fusobacterium	Fusobacterium nucleatum	Fusobacterium nucleatum subsp. animalis
469607.3	Fusobacterium nucleatum subsp. animalis 4_8	1	1	1	0	1	1	1	1	0	Fusobacteria	Fusobacteriia	Fusobacteriales	Fusobacteriaceae	Fusobacterium	Fusobacterium nucleatum	Fusobacterium nucleatum subsp. animalis
457405.9	Fusobacterium nucleatum subsp. animalis 7_1	1	1	1	0	1	1	1	1	0	Fusobacteria	Fusobacteriia	Fusobacteriales	Fusobacteriaceae	Fusobacterium	Fusobacterium nucleatum	Fusobacterium nucleatum subsp. animalis
999414.3	Fusobacterium nucleatum subsp. animalis OT 420	1	1	1	0	1	1	1	1	0	Fusobacteria	Fusobacteriia	Fusobacteriales	Fusobacteriaceae	Fusobacterium	Fusobacterium nucleatum	Fusobacterium nucleatum subsp. animalis
525283.3	Fusobacterium nucleatum subsp. nucleatum ATCC 23726	1	1	1	0	1	1	1	1	0	Fusobacteria	Fusobacteriia	Fusobacteriales	Fusobacteriaceae	Fusobacterium	Fusobacterium nucleatum	Fusobacterium nucleatum subsp. nucleatum
190304.8	Fusobacterium nucleatum subsp. nucleatum ATCC 25586	1	1	1	0	1	1	1	1	0	Fusobacteria	Fusobacteriia	Fusobacteriales	Fusobacteriaceae	Fusobacterium	Fusobacterium nucleatum	Fusobacterium nucleatum subsp. nucleatum
393480.8	Fusobacterium nucleatum subsp. polymorphum ATCC 10953	1	1	1	0	1	1	1	1	0	Fusobacteria	Fusobacteriia	Fusobacteriales	Fusobacteriaceae	Fusobacterium	Fusobacterium nucleatum	Fusobacterium nucleatum subsp. polymorphum
693991.3	Fusobacterium nucleatum subsp. polymorphum F0401	1	1	1	0	1	1	1	1	0	Fusobacteria	Fusobacteriia	Fusobacteriales	Fusobacteriaceae	Fusobacterium	Fusobacterium nucleatum	Fusobacterium nucleatum subsp. polymorphum
469602.7	Fusobacterium nucleatum subsp. vincentii 3_1_27	1	1	1	0	1	1	1	1	0	Fusobacteria	Fusobacteriia	Fusobacteriales	Fusobacteriaceae	Fusobacterium	Fusobacterium nucleatum	Fusobacterium nucleatum subsp. vincentii
469604.7	Fusobacterium nucleatum subsp. vincentii 3_1_36A2	1	1	1	0	1	1	1	1	0	Fusobacteria	Fusobacteriia	Fusobacteriales	Fusobacteriaceae	Fusobacterium	Fusobacterium nucleatum	Fusobacterium nucleatum subsp. vincentii
469606.8	Fusobacterium nucleatum subsp. vincentii 4_1_13	1	1	1	0	1	1	1	1	0	Fusobacteria	Fusobacteriia	Fusobacteriales	Fusobacteriaceae	Fusobacterium	Fusobacterium nucleatum	Fusobacterium nucleatum subsp. vincentii
469621.8	Fusobacterium periodonticum 1_1_41FAA	1	1	1	0	1	1	1	1	0	Fusobacteria	Fusobacteriia	Fusobacteriales	Fusobacteriaceae	Fusobacterium	Fusobacterium periodonticum	Fusobacterium periodonticum 1_1_41FAA
469599.8	Fusobacterium periodonticum 2_1_31	1	1	1	0	1	1	1	1	0	Fusobacteria	Fusobacteriia	Fusobacteriales	Fusobacteriaceae	Fusobacterium	Fusobacterium periodonticum	Fusobacterium periodonticum 2_1_31
546275.3	Fusobacterium periodonticum ATCC 33693	1	1	1	0	1	1	1	1	0	Fusobacteria	Fusobacteriia	Fusobacteriales	Fusobacteriaceae	Fusobacterium	Fusobacterium periodonticum	Fusobacterium periodonticum ATCC 33693
1278306.3	Fusobacterium russii ATCC 25533	0	1	1	1	0	1	1	1	0	Fusobacteria	Fusobacteriia	Fusobacteriales	Fusobacteriaceae	Fusobacterium	Fusobacterium russii	Fusobacterium russii ATCC 25533
469621.3	Fusobacterium sp. 1_1_41FAA	1	1	1	0	1	1	1	1	0	Fusobacteria	Fusobacteriia	Fusobacteriales	Fusobacteriaceae	Fusobacterium	Fusobacterium periodonticum	Fusobacterium periodonticum 1_1_41FAA
457403.3	Fusobacterium sp. 11_3_2	1	1	1	0	1	1	1	1	0	Fusobacteria	Fusobacteriia	Fusobacteriales	Fusobacteriaceae	Fusobacterium	Fusobacterium nucleatum	Fusobacterium nucleatum subsp. animalis
457404.3	Fusobacterium sp. 12_1B	1	1	1	0	1	1	1	1	0	Fusobacteria	Fusobacteriia	Fusobacteriales	Fusobacteriaceae	Fusobacterium	Fusobacterium ulcerans	Fusobacterium ulcerans 12-1B
469599.3	Fusobacterium sp. 2_1_31	1	1	1	0	1	1	1	1	0	Fusobacteria	Fusobacteriia	Fusobacteriales	Fusobacteriaceae	Fusobacterium	Fusobacterium periodonticum	Fusobacterium periodonticum 2_1_31
469601.3	Fusobacterium sp. 21_1A	1	1	1	0	1	1	1	1	0	Fusobacteria	Fusobacteriia	Fusobacteriales	Fusobacteriaceae	Fusobacterium	Fusobacterium nucleatum	Fusobacterium nucleatum subsp. animalis
469602.3	Fusobacterium sp. 3_1_27	1	1	1	0	1	1	1	1	0	Fusobacteria	Fusobacteriia	Fusobacteriales	Fusobacteriaceae	Fusobacterium	Fusobacterium nucleatum	Fusobacterium nucleatum subsp. vincentii
469603.3	Fusobacterium sp. 3_1_33	1	1	1	0	1	1	1	1	0	Fusobacteria	Fusobacteriia	Fusobacteriales	Fusobacteriaceae	Fusobacterium	Fusobacterium nucleatum	Fusobacterium nucleatum subsp. animalis
469604.3	Fusobacterium sp. 3_1_36A2	1	1	1	0	1	1	1	1	0	Fusobacteria	Fusobacteriia	Fusobacteriales	Fusobacteriaceae	Fusobacterium	Fusobacterium nucleatum	Fusobacterium nucleatum subsp. vincentii
469605.3	Fusobacterium sp. 3_1_5R	1	1	0	0	1	1	1	1	1	Fusobacteria	Fusobacteriia	Fusobacteriales	Fusobacteriaceae	Fusobacterium	Fusobacterium gonidiaformans	Fusobacterium gonidiaformans 3-1-5R
469606.3	Fusobacterium sp. 4_1_13	1	1	1	0	1	1	1	1	0	Fusobacteria	Fusobacteriia	Fusobacteriales	Fusobacteriaceae	Fusobacterium	Fusobacterium nucleatum	Fusobacterium nucleatum subsp. vincentii
457405.3	Fusobacterium sp. 7_1	1	1	1	0	1	1	1	1	0	Fusobacteria	Fusobacteriia	Fusobacteriales	Fusobacteriaceae	Fusobacterium	Fusobacterium nucleatum	Fusobacterium nucleatum subsp. animalis
556264.3	Fusobacterium sp. D11	1	1	1	0	1	1	1	1	0	Fusobacteria	Fusobacteriia	Fusobacteriales	Fusobacteriaceae	Fusobacterium	Fusobacterium nucleatum	Fusobacterium nucleatum subsp. animalis
556263.3	Fusobacterium sp. D12	1	1	1	1	1	1	1	1	1	Fusobacteria	Fusobacteriia	Fusobacteriales	Fusobacteriaceae	Fusobacterium	Fusobacterium necrophorum	Fusobacterium necrophorum D12
457404.5	Fusobacterium ulcerans 12-1B	1	1	1	0	1	1	1	1	0	Fusobacteria	Fusobacteriia	Fusobacteriales	Fusobacteriaceae	Fusobacterium	Fusobacterium ulcerans	Fusobacterium ulcerans 12-1B
469617.3	Fusobacterium ulcerans ATCC 49185	1	1	1	0	1	1	1	1	0	Fusobacteria	Fusobacteriia	Fusobacteriales	Fusobacteriaceae	Fusobacterium	Fusobacterium ulcerans	Fusobacterium ulcerans ATCC 49185
469618.3	Fusobacterium varium ATCC 27725	1	1	1	0	1	1	1	1	0	Fusobacteria	Fusobacteriia	Fusobacteriales	Fusobacteriaceae	Fusobacterium	Fusobacterium varium	Fusobacterium varium ATCC 27725
546270.5	Gemella haemolysans ATCC 10379	0	1	0	0	0	0	1	0	0	Firmicutes	Bacilli	Bacillales	-	Gemella	Gemella haemolysans	Gemella haemolysans ATCC 10379
562981.3	Gemella haemolysans M341	0	1	0	0	0	0	1	0	0	Firmicutes	Bacilli	Bacillales	-	Gemella	Gemella haemolysans	Gemella haemolysans M341
562982.3	Gemella moribillum M424	0	0	0	0	0	0	1	0	0	Firmicutes	Bacilli	Bacillales	-	Gemella	Gemella morbillorum	Gemella morbillorum M424
562983.3	Gemella sanguinis M325	0	0	0	0	0	0	1	0	0	Firmicutes	Bacilli	Bacillales	-	Gemella	Gemella sanguinis	Gemella sanguinis M325
1077975.4	Gordonia rubripertincta NBRC 101908	1	1	1	1	1	1	1	1	0	Actinobacteria	Actinobacteria	Corynebacteriales	Gordoniaceae	Gordonia	Gordonia rubripertincta	Gordonia rubripertincta NBRC 101908
1316928.3	Gordonia terrae C-6	1	1	1	1	1	1	1	1	0	Actinobacteria	Actinobacteria	Corynebacteriales	Gordoniaceae	Gordonia	Gordonia terrae	Gordonia terrae C-6
1089454.3	Gordonia terrae NBRC 100016	0	1	1	1	1	1	1	1	0	Actinobacteria	Actinobacteria	Corynebacteriales	Gordoniaceae	Gordonia	Gordonia terrae	Gordonia terrae NBRC 100016
657308.3	Gordonibacter pamelaeae 7-10-1-b	0	0	0	0	1	0	1	1	0	Actinobacteria	Coriobacteriia	Eggerthellales	Eggerthellaceae	Gordonibacter	Gordonibacter pamelaeae	Gordonibacter pamelaeae 7-10-1-b
638301.3	Granulicatella adiacens ATCC 49175	0	0	0	0	0	0	0	0	0	Firmicutes	Bacilli	Lactobacillales	Carnobacteriaceae	Granulicatella	Granulicatella adiacens	Granulicatella adiacens ATCC 49175
626369.3	Granulicatella elegans ATCC 700633	0	0	0	0	0	0	0	0	0	Firmicutes	Bacilli	Lactobacillales	Carnobacteriaceae	Granulicatella	Granulicatella elegans	Granulicatella elegans ATCC 700633
675812.3	Grimontia hollisae CIP 101886	1	1	1	1	1	1	1	0	1	Proteobacteria	Gammaproteobacteria	Vibrionales	Vibrionaceae	Grimontia	Grimontia hollisae	Grimontia hollisae CIP 101886
888728.3	Haemophilus aegyptius ATCC 11116	0	1	0	0	1	1	1	0	1	Proteobacteria	Gammaproteobacteria	Pasteurellales	Pasteurellaceae	Haemophilus	Haemophilus aegyptius	Haemophilus aegyptius ATCC 11116
862964.3	Haemophilus influenzae 10810	0	1	0	0	1	1	1	0	1	Proteobacteria	Gammaproteobacteria	Pasteurellales	Pasteurellaceae	Haemophilus	Haemophilus influenzae	Haemophilus influenzae 10810
281310.6	Haemophilus influenzae 86-028NP	0	1	0	0	1	1	1	0	1	Proteobacteria	Gammaproteobacteria	Pasteurellales	Pasteurellaceae	Haemophilus	Haemophilus influenzae	Haemophilus influenzae 86-028NP
866630.3	Haemophilus influenzae F3031	0	1	0	0	1	1	1	0	1	Proteobacteria	Gammaproteobacteria	Pasteurellales	Pasteurellaceae	Haemophilus	Haemophilus influenzae	Haemophilus influenzae F3031
935897.3	Haemophilus influenzae F3047	0	1	0	0	1	1	1	0	1	Proteobacteria	Gammaproteobacteria	Pasteurellales	Pasteurellaceae	Haemophilus	Haemophilus influenzae	Haemophilus influenzae F3047
727.305	Haemophilus influenzae Hi375	0	1	0	0	1	1	1	0	1	Proteobacteria	Gammaproteobacteria	Pasteurellales	Pasteurellaceae	Haemophilus	Haemophilus influenzae	Haemophilus influenzae Hi375
374930.9	Haemophilus influenzae PittEE	0	1	0	0	1	1	1	0	1	Proteobacteria	Gammaproteobacteria	Pasteurellales	Pasteurellaceae	Haemophilus	Haemophilus influenzae	Haemophilus influenzae PittEE
374931.9	Haemophilus influenzae PittGG	0	1	0	0	1	1	1	0	1	Proteobacteria	Gammaproteobacteria	Pasteurellales	Pasteurellaceae	Haemophilus	Haemophilus influenzae	Haemophilus influenzae PittGG
262727.7	Haemophilus influenzae R2846	0	1	0	0	1	1	1	0	1	Proteobacteria	Gammaproteobacteria	Pasteurellales	Pasteurellaceae	Haemophilus	Haemophilus influenzae	Haemophilus influenzae R2846
262728.5	Haemophilus influenzae R2866	0	1	0	0	1	1	1	0	1	Proteobacteria	Gammaproteobacteria	Pasteurellales	Pasteurellaceae	Haemophilus	Haemophilus influenzae	Haemophilus influenzae R2866
71421.8	Haemophilus influenzae Rd KW20	0	1	0	0	1	1	1	0	1	Proteobacteria	Gammaproteobacteria	Pasteurellales	Pasteurellaceae	Haemophilus	Haemophilus influenzae	Haemophilus influenzae Rd KW20
727.532	Haemophilus influenzae strain 477	0	1	0	0	1	1	1	0	1	Proteobacteria	Gammaproteobacteria	Pasteurellales	Pasteurellaceae	Haemophilus	Haemophilus influenzae	Haemophilus influenzae strain 477
1095744.4	Haemophilus parahaemolyticus HK385	0	1	0	0	0	1	1	0	1	Proteobacteria	Gammaproteobacteria	Pasteurellales	Pasteurellaceae	Haemophilus	Haemophilus parahaemolyticus	Haemophilus parahaemolyticus HK385
888828.3	Haemophilus parainfluenzae ATCC 33392	0	1	0	0	0	1	1	0	0	Proteobacteria	Gammaproteobacteria	Pasteurellales	Pasteurellaceae	Haemophilus	Haemophilus parainfluenzae	Haemophilus parainfluenzae ATCC 33392
1095746.3	Haemophilus parainfluenzae HK2019	0	1	0	0	0	1	1	0	0	Proteobacteria	Gammaproteobacteria	Pasteurellales	Pasteurellaceae	Haemophilus	Haemophilus parainfluenzae	Haemophilus parainfluenzae HK2019
1095745.3	Haemophilus parainfluenzae HK262	0	1	0	0	0	1	1	0	0	Proteobacteria	Gammaproteobacteria	Pasteurellales	Pasteurellaceae	Haemophilus	Haemophilus parainfluenzae	Haemophilus parainfluenzae HK262
729.20	Haemophilus parainfluenzae strain 215035-2-ISO5	0	1	0	0	0	0	1	0	0	Proteobacteria	Gammaproteobacteria	Pasteurellales	Pasteurellaceae	Haemophilus	Haemophilus parainfluenzae	Haemophilus parainfluenzae strain 215035-2-ISO5
862965.3	Haemophilus parainfluenzae T3T1	0	1	0	0	0	0	1	0	0	Proteobacteria	Gammaproteobacteria	Pasteurellales	Pasteurellaceae	Haemophilus	Haemophilus parainfluenzae	Haemophilus parainfluenzae T3T1
1035188.3	Haemophilus pittmaniae HK 85	0	1	0	0	0	0	1	0	1	Proteobacteria	Gammaproteobacteria	Pasteurellales	Pasteurellaceae	Haemophilus	Haemophilus pittmaniae	Haemophilus pittmaniae HK 85
1035839.4	Haemophilus sputorum CCUG 13788	0	1	0	0	0	0	1	0	1	Proteobacteria	Gammaproteobacteria	Pasteurellales	Pasteurellaceae	Haemophilus	Haemophilus sputorum	Haemophilus sputorum CCUG 13788
1078483.3	Haemophilus sputorum HK 2154	0	1	0	0	0	0	1	0	1	Proteobacteria	Gammaproteobacteria	Pasteurellales	Pasteurellaceae	Haemophilus	Haemophilus sputorum	Haemophilus sputorum HK 2154
1002364.3	Hafnia alvei ATCC 51873	1	1	1	1	1	1	1	1	1	Proteobacteria	Gammaproteobacteria	Enterobacterales	Hafniaceae	Hafnia	Hafnia alvei	Hafnia alvei ATCC 51873
1453496.5	Hafnia alvei FB1	1	1	1	1	1	1	1	1	1	Proteobacteria	Gammaproteobacteria	Enterobacterales	Hafniaceae	Hafnia	Hafnia alvei	Hafnia alvei FB1
569.31	Hafnia alvei strain FDAARGOS_158	1	1	1	1	1	1	1	1	1	Proteobacteria	Gammaproteobacteria	Enterobacterales	Hafniaceae	Hafnia	Hafnia alvei	Hafnia alvei strain FDAARGOS_158
569.38	Hafnia alvei strain HUMV-5920	1	1	1	1	1	1	1	1	1	Proteobacteria	Gammaproteobacteria	Enterobacterales	Hafniaceae	Hafnia	Hafnia alvei	Hafnia alvei strain HUMV-5920
613026.4	Helicobacter bilis ATCC 43879	1	1	0	1	1	1	1	0	0	Proteobacteria	Epsilonproteobacteria	Campylobacterales	Helicobacteraceae	Helicobacter	Helicobacter bilis	Helicobacter bilis ATCC 43879
1235804.3	Helicobacter bilis WiWa	1	1	0	1	1	1	1	0	0	Proteobacteria	Epsilonproteobacteria	Campylobacterales	Helicobacteraceae	Helicobacter	Helicobacter bilis	Helicobacter bilis WiWa
537970.5	Helicobacter canadensis MIT 98-5491	1	1	1	1	1	1	1	0	0	Proteobacteria	Epsilonproteobacteria	Campylobacterales	Helicobacteraceae	Helicobacter	Helicobacter canadensis	Helicobacter canadensis MIT 98-5491
1206745.3	Helicobacter cinaedi ATCC BAA-847	1	1	1	1	1	1	1	0	0	Proteobacteria	Epsilonproteobacteria	Campylobacterales	Helicobacteraceae	Helicobacter	Helicobacter cinaedi	Helicobacter cinaedi ATCC BAA-847
537971.5	Helicobacter cinaedi CCUG 18818	1	1	1	1	1	1	1	0	0	Proteobacteria	Epsilonproteobacteria	Campylobacterales	Helicobacteraceae	Helicobacter	Helicobacter cinaedi	Helicobacter cinaedi CCUG 18818 = ATCC BAA-847
537972.5	Helicobacter pullorum MIT 98-5489	1	1	1	1	1	1	1	0	0	Proteobacteria	Epsilonproteobacteria	Campylobacterales	Helicobacteraceae	Helicobacter	Helicobacter pullorum	Helicobacter pullorum MIT 98-5489
985081.3	Helicobacter pylori 2017	0	1	1	1	1	1	1	0	1	Proteobacteria	Epsilonproteobacteria	Campylobacterales	Helicobacteraceae	Helicobacter	Helicobacter pylori	Helicobacter pylori 2017
85962.8	Helicobacter pylori 26695	0	1	1	1	1	1	1	0	1	Proteobacteria	Epsilonproteobacteria	Campylobacterales	Helicobacteraceae	Helicobacter	Helicobacter pylori	Helicobacter pylori 26695
210.1381	Helicobacter pylori 26695-1MET	0	1	1	1	1	1	1	0	1	Proteobacteria	Epsilonproteobacteria	Campylobacterales	Helicobacteraceae	Helicobacter	Helicobacter pylori	Helicobacter pylori 26695-1MET
585535.5	Helicobacter pylori 35A	0	1	1	1	1	1	1	0	1	Proteobacteria	Epsilonproteobacteria	Campylobacterales	Helicobacteraceae	Helicobacter	Helicobacter pylori	Helicobacter pylori 35A
684950.4	Helicobacter pylori 52	0	1	1	1	1	1	1	0	1	Proteobacteria	Epsilonproteobacteria	Campylobacterales	Helicobacteraceae	Helicobacter	Helicobacter pylori	Helicobacter pylori 52
585538.3	Helicobacter pylori 83	0	1	1	1	1	1	1	0	1	Proteobacteria	Epsilonproteobacteria	Campylobacterales	Helicobacteraceae	Helicobacter	Helicobacter pylori	Helicobacter pylori 83
693745.3	Helicobacter pylori B8	0	1	1	1	1	1	1	0	1	Proteobacteria	Epsilonproteobacteria	Campylobacterales	Helicobacteraceae	Helicobacter	Helicobacter pylori	Helicobacter pylori B8
866344.4	Helicobacter pylori F16	0	1	1	1	1	1	1	0	1	Proteobacteria	Epsilonproteobacteria	Campylobacterales	Helicobacteraceae	Helicobacter	Helicobacter pylori	Helicobacter pylori F16
563041.6	Helicobacter pylori G27	0	1	1	1	1	1	1	0	1	Proteobacteria	Epsilonproteobacteria	Campylobacterales	Helicobacteraceae	Helicobacter	Helicobacter pylori	Helicobacter pylori G27
992119.3	Helicobacter pylori Hp M3	0	1	1	1	1	1	1	0	1	Proteobacteria	Epsilonproteobacteria	Campylobacterales	Helicobacteraceae	Helicobacter	Helicobacter pylori	Helicobacter pylori Hp M3
210.1380	Helicobacter pylori Hp238	0	1	1	1	1	1	1	0	1	Proteobacteria	Epsilonproteobacteria	Campylobacterales	Helicobacteraceae	Helicobacter	Helicobacter pylori	Helicobacter pylori Hp238
85963.7	Helicobacter pylori J99	0	1	1	1	1	1	1	0	1	Proteobacteria	Epsilonproteobacteria	Campylobacterales	Helicobacteraceae	Helicobacter	Helicobacter pylori	Helicobacter pylori J99
570508.6	Helicobacter pylori P12	0	1	1	1	1	1	1	0	1	Proteobacteria	Epsilonproteobacteria	Campylobacterales	Helicobacteraceae	Helicobacter	Helicobacter pylori	Helicobacter pylori P12
1055529.4	Helicobacter pylori Puno135	0	1	1	1	1	1	1	0	1	Proteobacteria	Epsilonproteobacteria	Campylobacterales	Helicobacteraceae	Helicobacter	Helicobacter pylori	Helicobacter pylori Puno135
512562.5	Helicobacter pylori Shi470	0	1	1	1	1	1	1	0	1	Proteobacteria	Epsilonproteobacteria	Campylobacterales	Helicobacteraceae	Helicobacter	Helicobacter pylori	Helicobacter pylori Shi470
210.1916	Helicobacter pylori strain BM013A	0	1	1	1	1	1	1	0	1	Proteobacteria	Epsilonproteobacteria	Campylobacterales	Helicobacteraceae	Helicobacter	Helicobacter pylori	Helicobacter pylori strain BM013A
1321938.4	Helicobacter pylori UM299	0	1	1	1	1	1	1	0	1	Proteobacteria	Epsilonproteobacteria	Campylobacterales	Helicobacteraceae	Helicobacter	Helicobacter pylori	Helicobacter pylori UM299
556267.4	Helicobacter winghamensis ATCC BAA-430	1	1	1	1	1	1	1	0	0	Proteobacteria	Epsilonproteobacteria	Campylobacterales	Helicobacteraceae	Helicobacter	Helicobacter winghamensis	Helicobacter winghamensis ATCC BAA-430
1095769.4	Herbaspirillum sp. JC206	1	1	1	1	1	1	1	0	1	Proteobacteria	Betaproteobacteria	Burkholderiales	Oxalobacteraceae	Noviherbaspirillum	Noviherbaspirillum massiliense	Noviherbaspirillum massiliense JC206
545696.5	Holdemania filiformis DSM 12042	0	0	0	0	0	0	0	0	0	Firmicutes	Erysipelotrichia	Erysipelotrichales	Erysipelotrichaceae	Holdemania	Holdemania filiformis	Holdemania filiformis DSM 12042
1211819.3	Holdemania sp. AP2	0	0	0	0	0	0	0	0	0	Firmicutes	Erysipelotrichia	Erysipelotrichales	Erysipelotrichaceae	Holdemania	Holdemania massiliensis	Holdemania massiliensis AP2
629741.3	Kingella oralis ATCC 51147	0	1	0	1	1	0	1	0	0	Proteobacteria	Betaproteobacteria	Neisseriales	Neisseriaceae	Kingella	Kingella oralis	Kingella oralis ATCC 51147
883117.3	Klebsiella oxytoca 10-5242	1	1	1	1	1	1	1	1	1	Proteobacteria	Gammaproteobacteria	Enterobacterales	Enterobacteriaceae	Klebsiella	Klebsiella oxytoca	Klebsiella oxytoca 10-5242
883118.3	Klebsiella oxytoca 10-5243	1	1	1	1	1	1	1	1	1	Proteobacteria	Gammaproteobacteria	Enterobacterales	Enterobacteriaceae	Klebsiella	Klebsiella oxytoca	Klebsiella oxytoca 10-5243
883120.3	Klebsiella oxytoca 10-5245	1	1	1	1	1	1	1	1	1	Proteobacteria	Gammaproteobacteria	Enterobacterales	Enterobacteriaceae	Klebsiella	Klebsiella oxytoca	Klebsiella oxytoca 10-5245
883121.3	Klebsiella oxytoca 10-5246	1	1	1	1	1	1	1	0	1	Proteobacteria	Gammaproteobacteria	Enterobacterales	Enterobacteriaceae	Raoultella	Raoultella ornithinolytica	Raoultella ornithinolytica 10-5246
883123.3	Klebsiella oxytoca 10-5248	1	1	1	1	1	1	1	1	1	Proteobacteria	Gammaproteobacteria	Enterobacterales	Enterobacteriaceae	Klebsiella	Klebsiella oxytoca	Klebsiella oxytoca 10-5248
883125.3	Klebsiella oxytoca 10-5250	1	1	1	1	1	1	1	0	1	Proteobacteria	Gammaproteobacteria	Enterobacterales	Enterobacteriaceae	Klebsiella	Klebsiella oxytoca	Klebsiella oxytoca 10-5250
1191061.3	Klebsiella oxytoca E718	1	1	1	1	1	1	1	1	1	Proteobacteria	Gammaproteobacteria	Enterobacterales	Enterobacteriaceae	Klebsiella	Klebsiella michiganensis	Klebsiella michiganensis E718
1006551.4	Klebsiella oxytoca KCTC 1686	1	1	1	1	1	1	1	1	1	Proteobacteria	Gammaproteobacteria	Enterobacterales	Enterobacteriaceae	Klebsiella	Klebsiella michiganensis	Klebsiella michiganensis KCTC 1686
290336.9	Klebsiella oxytoca M5al	1	1	1	1	1	1	1	1	1	Proteobacteria	Gammaproteobacteria	Enterobacterales	Enterobacteriaceae	Klebsiella	Klebsiella michiganensis	Klebsiella michiganensis M5al
571.63	Klebsiella oxytoca strain CAV1099	1	1	1	1	1	1	1	1	1	Proteobacteria	Gammaproteobacteria	Enterobacterales	Enterobacteriaceae	Klebsiella	Klebsiella oxytoca	Klebsiella oxytoca strain CAV1099
571.108	Klebsiella oxytoca strain CAV1335	1	1	1	1	1	1	1	1	1	Proteobacteria	Gammaproteobacteria	Enterobacterales	Enterobacteriaceae	Klebsiella	Klebsiella oxytoca	Klebsiella oxytoca strain CAV1335
571.62	Klebsiella oxytoca strain CAV1374	1	1	1	1	1	1	1	1	1	Proteobacteria	Gammaproteobacteria	Enterobacterales	Enterobacteriaceae	Klebsiella	Klebsiella oxytoca	Klebsiella oxytoca strain CAV1374
571.66	Klebsiella oxytoca strain CHS143	1	1	1	1	1	1	1	1	1	Proteobacteria	Gammaproteobacteria	Enterobacterales	Enterobacteriaceae	Klebsiella	Klebsiella oxytoca	Klebsiella oxytoca strain CHS143
571.67	Klebsiella oxytoca strain CHS153	1	1	1	1	1	1	1	1	1	Proteobacteria	Gammaproteobacteria	Enterobacterales	Enterobacteriaceae	Klebsiella	Klebsiella oxytoca	Klebsiella oxytoca strain CHS153
571.68	Klebsiella oxytoca strain CHS222	1	1	1	1	1	1	1	1	1	Proteobacteria	Gammaproteobacteria	Enterobacterales	Enterobacteriaceae	Klebsiella	Klebsiella oxytoca	Klebsiella oxytoca strain CHS222
571.57	Klebsiella oxytoca strain FDAARGOS_66	1	1	1	1	1	1	1	1	1	Proteobacteria	Gammaproteobacteria	Enterobacterales	Enterobacteriaceae	Klebsiella	Klebsiella oxytoca	Klebsiella oxytoca strain FDAARGOS_66
571.121	Klebsiella oxytoca strain ICU1-2b	1	1	1	1	1	1	1	1	1	Proteobacteria	Gammaproteobacteria	Enterobacterales	Enterobacteriaceae	Klebsiella	Klebsiella oxytoca	Klebsiella oxytoca strain ICU1-2b
571.110	Klebsiella oxytoca strain JKo3	1	1	1	1	1	1	1	1	1	Proteobacteria	Gammaproteobacteria	Enterobacterales	Enterobacteriaceae	Klebsiella	Klebsiella oxytoca	Klebsiella oxytoca strain JKo3
571.33	Klebsiella oxytoca strain M1	1	1	1	1	1	1	1	1	1	Proteobacteria	Gammaproteobacteria	Enterobacterales	Enterobacteriaceae	Klebsiella	Klebsiella oxytoca	Klebsiella oxytoca strain M1
571.69	Klebsiella oxytoca strain MGH87	1	1	1	1	1	1	1	1	1	Proteobacteria	Gammaproteobacteria	Enterobacterales	Enterobacteriaceae	Klebsiella	Klebsiella oxytoca	Klebsiella oxytoca strain MGH87
571.70	Klebsiella oxytoca strain MGH88	1	1	1	1	1	1	1	1	1	Proteobacteria	Gammaproteobacteria	Enterobacterales	Enterobacteriaceae	Klebsiella	Klebsiella oxytoca	Klebsiella oxytoca strain MGH88
1037908.3	Klebsiella pneumoniae 1162281	1	1	1	1	1	1	1	1	1	Proteobacteria	Gammaproteobacteria	Enterobacterales	Enterobacteriaceae	Klebsiella	Klebsiella pneumoniae	Klebsiella pneumoniae 1162281
507522.6	Klebsiella pneumoniae 342	1	1	1	1	1	1	1	1	1	Proteobacteria	Gammaproteobacteria	Enterobacterales	Enterobacteriaceae	Klebsiella	Klebsiella pneumoniae	Klebsiella pneumoniae 342
484021.4	Klebsiella pneumoniae NTUH-K2044	1	1	1	1	1	1	1	1	1	Proteobacteria	Gammaproteobacteria	Enterobacterales	Enterobacteriaceae	Klebsiella	Klebsiella pneumoniae	Klebsiella pneumoniae subsp. pneumoniae NTUH-K2044
573.1493	Klebsiella pneumoniae strain yzusk-4	1	1	1	1	1	1	1	1	1	Proteobacteria	Gammaproteobacteria	Enterobacterales	Enterobacteriaceae	Klebsiella	Klebsiella pneumoniae	Klebsiella pneumoniae strain yzusk-4
1193292.6	Klebsiella pneumoniae subsp. pneumoniae 1084	1	1	1	1	1	1	1	1	1	Proteobacteria	Gammaproteobacteria	Enterobacterales	Enterobacteriaceae	Klebsiella	Klebsiella pneumoniae	Klebsiella pneumoniae subsp. pneumoniae 1084
272620.9	Klebsiella pneumoniae subsp. pneumoniae MGH 78578	1	1	1	1	1	1	1	1	1	Proteobacteria	Gammaproteobacteria	Enterobacterales	Enterobacteriaceae	Klebsiella	Klebsiella pneumoniae	Klebsiella pneumoniae subsp. pneumoniae MGH 78578
484021.57	Klebsiella pneumoniae subsp. pneumoniae NTUH-K2044	1	1	1	1	1	1	1	1	1	Proteobacteria	Gammaproteobacteria	Enterobacterales	Enterobacteriaceae	Klebsiella	Klebsiella pneumoniae	Klebsiella pneumoniae subsp. pneumoniae NTUH-K2044
1203544.3	Klebsiella pneumoniae subsp. pneumoniae WGLW1	1	1	1	1	1	1	1	1	1	Proteobacteria	Gammaproteobacteria	Enterobacterales	Enterobacteriaceae	Klebsiella	Klebsiella pneumoniae	Klebsiella pneumoniae subsp. pneumoniae WGLW1
1203545.3	Klebsiella pneumoniae subsp. pneumoniae WGLW2	1	1	1	1	1	1	1	1	1	Proteobacteria	Gammaproteobacteria	Enterobacterales	Enterobacteriaceae	Klebsiella	Klebsiella pneumoniae	Klebsiella pneumoniae subsp. pneumoniae WGLW2
1203547.3	Klebsiella pneumoniae subsp. pneumoniae WGLW5	1	1	1	1	1	1	1	1	1	Proteobacteria	Gammaproteobacteria	Enterobacterales	Enterobacteriaceae	Klebsiella	Klebsiella pneumoniae	Klebsiella pneumoniae subsp. pneumoniae WGLW5
667127.3	Klebsiella pneumoniae subsp. rhinoscleromatis ATCC 13884	1	1	1	1	1	1	1	1	1	Proteobacteria	Gammaproteobacteria	Enterobacterales	Enterobacteriaceae	Klebsiella	Klebsiella pneumoniae	Klebsiella pneumoniae subsp. rhinoscleromatis ATCC 13884
469608.3	Klebsiella sp. 1_1_55	1	1	1	1	1	1	1	1	1	Proteobacteria	Gammaproteobacteria	Enterobacterales	Enterobacteriaceae	Klebsiella	-	Klebsiella sp. 1_1_55
665944.3	Klebsiella sp. 4_1_44FAA	1	1	1	1	1	1	1	1	1	Proteobacteria	Gammaproteobacteria	Enterobacterales	Enterobacteriaceae	Klebsiella	-	Klebsiella sp. 4_1_44FAA
936565.3	Klebsiella sp. OBRC7	1	1	1	1	1	1	1	1	1	Proteobacteria	Gammaproteobacteria	Enterobacterales	Enterobacteriaceae	Klebsiella	-	Klebsiella sp. OBRC7
1236550.3	Kocuria palustris PEL	0	1	0	1	1	1	1	0	0	Actinobacteria	Actinobacteria	Micrococcales	Micrococcaceae	Kocuria	Kocuria palustris	Kocuria palustris PEL
71999.7	Kocuria palustris strain CD07_3	0	1	0	1	1	1	1	0	0	Actinobacteria	Actinobacteria	Micrococcales	Micrococcaceae	Kocuria	Kocuria palustris	Kocuria palustris strain CD07_3
378753.5	Kocuria rhizophila DC2201	1	1	1	1	1	1	1	0	0	Actinobacteria	Actinobacteria	Micrococcales	Micrococcaceae	Kocuria	Kocuria rhizophila	Kocuria rhizophila DC2201
1029824.3	Kocuria rhizophila P7-4	1	1	1	1	1	1	1	0	0	Actinobacteria	Actinobacteria	Micrococcales	Micrococcaceae	Kocuria	Kocuria rhizophila	Kocuria rhizophila P7-4
478801.5	Kytococcus sedentarius DSM 20547	0	1	1	0	1	0	1	0	0	Actinobacteria	Actinobacteria	Micrococcales	Dermacoccaceae	Kytococcus	Kytococcus sedentarius	Kytococcus sedentarius DSM 20547
1276.4	Kytococcus sedentarius strain 1083_KSED	0	0	0	1	1	0	1	0	0	Actinobacteria	Actinobacteria	Micrococcales	Dermacoccaceae	Kytococcus	Kytococcus sedentarius	Kytococcus sedentarius strain 1083_KSED
1276.5	Kytococcus sedentarius strain 262_KSED	0	0	0	1	1	0	1	0	0	Actinobacteria	Actinobacteria	Micrococcales	Dermacoccaceae	Kytococcus	Kytococcus sedentarius	Kytococcus sedentarius strain 262_KSED
467210.3	Lachnoanaerobaculum saburreum strain DNF00896	0	1	0	0	0	0	0	1	0	Firmicutes	Clostridia	Clostridiales	Lachnospiraceae	Lachnoanaerobaculum	Lachnoanaerobaculum saburreum	Lachnoanaerobaculum saburreum strain DNF00896
1122142.3	Lachnobacterium bovis DSM 14045	1	1	1	1	1	0	0	1	1	Firmicutes	Clostridia	Clostridiales	Lachnospiraceae	Lachnobacterium	Lachnobacterium bovis	Lachnobacterium bovis DSM 14045
140626.3	Lachnobacterium bovis strain AE2004	1	1	1	1	1	0	0	1	1	Firmicutes	Clostridia	Clostridiales	Lachnospiraceae	Lachnobacterium	Lachnobacterium bovis	Lachnobacterium bovis strain AE2004
140626.5	Lachnobacterium bovis strain S1b	1	1	1	1	1	0	0	1	1	Firmicutes	Clostridia	Clostridiales	Lachnospiraceae	Lachnobacterium	Lachnobacterium bovis	Lachnobacterium bovis strain S1b
1834196.5	Lachnoclostridium sp. YL32	0	1	1	0	0	0	0	1	0	Firmicutes	Clostridia	Clostridiales	Lachnospiraceae	Lachnoclostridium	-	Lachnoclostridium sp. YL32
658081.3	Lachnospiraceae bacterium 1_1_57FAA	0	1	1	1	0	0	1	1	0	Firmicutes	Clostridia	Clostridiales	Lachnospiraceae	-	-	Lachnospiraceae bacterium 1_1_57FAA
658655.3	Lachnospiraceae bacterium 1_4_56FAA	0	0	1	0	0	0	1	1	0	Firmicutes	Clostridia	Clostridiales	Lachnospiraceae	-	-	Lachnospiraceae bacterium 1_4_56FAA
742723.3	Lachnospiraceae bacterium 2_1_46FAA	0	0	1	0	0	0	0	0	0	Firmicutes	Clostridia	Clostridiales	Lachnospiraceae	-	-	Lachnospiraceae bacterium 2_1_46FAA
658082.3	Lachnospiraceae bacterium 2_1_58FAA	0	0	1	1	1	0	0	1	0	Firmicutes	Clostridia	Clostridiales	Lachnospiraceae	-	-	Lachnospiraceae bacterium 2_1_58FAA
665950.3	Lachnospiraceae bacterium 3_1_46FAA	0	1	1	1	0	0	1	1	0	Firmicutes	Clostridia	Clostridiales	Lachnospiraceae	-	-	Lachnospiraceae bacterium 3_1_46FAA
658086.3	Lachnospiraceae bacterium 3_1_57FAA_CT1	0	0	0	0	1	0	1	1	0	Firmicutes	Clostridia	Clostridiales	Lachnospiraceae	-	-	Lachnospiraceae bacterium 3_1_57FAA_CT1
552395.3	Lachnospiraceae bacterium 4_1_37FAA	0	0	1	0	0	0	0	1	0	Firmicutes	Clostridia	Clostridiales	Lachnospiraceae	-	-	Lachnospiraceae bacterium 4_1_37FAA
658085.3	Lachnospiraceae bacterium 5_1_57FAA	1	0	1	0	0	0	1	1	0	Firmicutes	Clostridia	Clostridiales	Lachnospiraceae	-	-	Lachnospiraceae bacterium 5_1_57FAA
658089.3	Lachnospiraceae bacterium 5_1_63FAA	1	1	1	1	1	0	1	0	1	Firmicutes	Clostridia	Clostridiales	Lachnospiraceae	-	-	Lachnospiraceae bacterium 5_1_63FAA
658083.3	Lachnospiraceae bacterium 6_1_63FAA	1	0	1	0	0	0	1	1	0	Firmicutes	Clostridia	Clostridiales	Lachnospiraceae	-	-	Lachnospiraceae bacterium 6_1_63FAA
665951.3	Lachnospiraceae bacterium 8_1_57FAA	0	1	1	1	0	0	1	1	0	Firmicutes	Clostridia	Clostridiales	Lachnospiraceae	-	-	Lachnospiraceae bacterium 8_1_57FAA
658088.3	Lachnospiraceae bacterium 9_1_43BFAA	0	0	1	0	0	0	0	1	0	Firmicutes	Clostridia	Clostridiales	Lachnospiraceae	-	-	Lachnospiraceae bacterium 9_1_43BFAA
796942.3	Lachnospiraceae bacterium ACC2	0	1	0	0	0	0	0	1	0	Firmicutes	Clostridia	Clostridiales	Lachnospiraceae	Stomatobaculum	Stomatobaculum longum	Lachnospiraceae bacterium ACC2
936594.3	Lachnospiraceae bacterium ICM7	0	0	0	0	0	0	0	1	0	Firmicutes	Clostridia	Clostridiales	Lachnospiraceae	Lachnoanaerobaculum	-	Lachnoanaerobaculum sp. ICM7
861454.3	Lachnospiraceae bacterium oral taxon 082 str. F0431	0	1	0	0	0	0	0	1	0	Firmicutes	Clostridia	Clostridiales	Lachnospiraceae	-	-	Lachnospiraceae bacterium oral taxon 082 str. F0431
575593.3	Lachnospiraceae oral taxon 107 str. F0167	0	0	0	0	0	0	0	1	0	Firmicutes	Clostridia	Clostridiales	Lachnospiraceae	-	-	Lachnospiraceae oral taxon 107 str. F0167
891391.3	Lactobacillus acidophilus 30SC	0	0	0	0	0	0	0	0	0	Firmicutes	Bacilli	Lactobacillales	Lactobacillaceae	Lactobacillus	Lactobacillus acidophilus	Lactobacillus acidophilus 30SC
525306.3	Lactobacillus acidophilus ATCC 4796	0	0	0	0	0	0	0	0	0	Firmicutes	Bacilli	Lactobacillales	Lactobacillaceae	Lactobacillus	Lactobacillus acidophilus	Lactobacillus acidophilus ATCC 4796
1314884.3	Lactobacillus acidophilus La-14	0	0	0	0	0	0	0	0	0	Firmicutes	Bacilli	Lactobacillales	Lactobacillaceae	Lactobacillus	Lactobacillus acidophilus	Lactobacillus acidophilus La-14
272621.13	Lactobacillus acidophilus NCFM	0	0	0	0	0	0	0	0	0	Firmicutes	Bacilli	Lactobacillales	Lactobacillaceae	Lactobacillus	Lactobacillus acidophilus	Lactobacillus acidophilus NCFM
585524.3	Lactobacillus amylolyticus DSM 11664	0	1	0	0	0	0	0	0	0	Firmicutes	Bacilli	Lactobacillales	Lactobacillaceae	Lactobacillus	Lactobacillus amylolyticus	Lactobacillus amylolyticus DSM 11664
695560.3	Lactobacillus amylovorus GRL 1112	0	0	0	0	0	0	0	0	0	Firmicutes	Bacilli	Lactobacillales	Lactobacillaceae	Lactobacillus	Lactobacillus amylovorus	Lactobacillus amylovorus GRL 1112
695562.4	Lactobacillus amylovorus GRL1118	0	0	0	0	0	0	0	0	0	Firmicutes	Bacilli	Lactobacillales	Lactobacillaceae	Lactobacillus	Lactobacillus amylovorus	Lactobacillus amylovorus GRL1118
930942.3	Lactobacillus animalis KCTC 3501	0	0	0	0	0	0	0	0	0	Firmicutes	Bacilli	Lactobacillales	Lactobacillaceae	Lactobacillus	Lactobacillus animalis	Lactobacillus animalis KCTC 3501 = DSM 20602
525309.3	Lactobacillus antri DSM 16041	0	1	0	0	0	0	0	0	0	Firmicutes	Bacilli	Lactobacillales	Lactobacillaceae	Lactobacillus	Lactobacillus antri	Lactobacillus antri DSM 16041
387344.15	Lactobacillus brevis ATCC 367	0	1	0	0	0	0	0	0	0	Firmicutes	Bacilli	Lactobacillales	Lactobacillaceae	Lactobacillus	Lactobacillus brevis	Lactobacillus brevis ATCC 367
1001583.3	Lactobacillus brevis KB290	0	1	0	0	0	0	0	0	0	Firmicutes	Bacilli	Lactobacillales	Lactobacillaceae	Lactobacillus	Lactobacillus brevis	Lactobacillus brevis KB290
525310.3	Lactobacillus brevis subsp. gravesensis ATCC 27305	0	0	1	0	1	0	1	0	0	Firmicutes	Bacilli	Lactobacillales	Lactobacillaceae	Lactobacillus	Lactobacillus brevis	Lactobacillus brevis subsp. gravesensis ATCC 27305
525318.3	Lactobacillus buchneri ATCC 11577	0	0	0	0	0	0	1	0	0	Firmicutes	Bacilli	Lactobacillales	Lactobacillaceae	Lactobacillus	Lactobacillus buchneri	Lactobacillus buchneri ATCC 11577
1071400.3	Lactobacillus buchneri CD034	0	1	0	0	0	0	1	0	0	Firmicutes	Bacilli	Lactobacillales	Lactobacillaceae	Lactobacillus	Lactobacillus buchneri	Lactobacillus buchneri CD034
511437.3	Lactobacillus buchneri NRRL B-30929	0	0	0	0	0	0	1	0	0	Firmicutes	Bacilli	Lactobacillales	Lactobacillaceae	Lactobacillus	Lactobacillus buchneri	Lactobacillus buchneri NRRL B-30929
321967.11	Lactobacillus casei ATCC 334	0	0	0	0	0	0	0	0	0	Firmicutes	Bacilli	Lactobacillales	Lactobacillaceae	Lactobacillus	Lactobacillus paracasei	Lactobacillus paracasei ATCC 334
998820.3	Lactobacillus casei BD-II	0	0	0	0	0	0	0	0	0	Firmicutes	Bacilli	Lactobacillales	Lactobacillaceae	Lactobacillus	Lactobacillus casei	Lactobacillus casei BD-II
543734.4	Lactobacillus casei BL23	0	0	0	0	0	0	0	0	0	Firmicutes	Bacilli	Lactobacillales	Lactobacillaceae	Lactobacillus	Lactobacillus casei	Lactobacillus casei BL23
999378.3	Lactobacillus casei LC2W	0	0	0	0	0	0	0	0	0	Firmicutes	Bacilli	Lactobacillales	Lactobacillaceae	Lactobacillus	Lactobacillus casei	Lactobacillus casei LC2W
498216.5	Lactobacillus casei str. Zhang	0	0	0	0	0	0	0	0	0	Firmicutes	Bacilli	Lactobacillales	Lactobacillaceae	Lactobacillus	Lactobacillus casei	Lactobacillus casei str. Zhang
1215914.3	Lactobacillus casei W56	0	0	0	0	0	0	0	0	0	Firmicutes	Bacilli	Lactobacillales	Lactobacillaceae	Lactobacillus	Lactobacillus casei	Lactobacillus casei W56
575594.3	Lactobacillus coleohominis 101-4-CHN	0	0	0	0	0	0	1	0	0	Firmicutes	Bacilli	Lactobacillales	Lactobacillaceae	Lactobacillus	Lactobacillus coleohominis	Lactobacillus coleohominis 101-4-CHN
913848.6	Lactobacillus coryniformis subsp. coryniformis KCTC 3167 = DSM 20001	0	0	0	0	0	0	1	1	0	Firmicutes	Bacilli	Lactobacillales	Lactobacillaceae	Lactobacillus	Lactobacillus coryniformis	Lactobacillus coryniformis subsp. coryniformis KCTC 3167 = DSM 20001
575595.3	Lactobacillus crispatus 125-2-CHN	0	1	0	0	0	0	0	0	0	Firmicutes	Bacilli	Lactobacillales	Lactobacillaceae	Lactobacillus	Lactobacillus crispatus	Lactobacillus crispatus 125-2-CHN
679188.3	Lactobacillus crispatus 214-1	0	1	0	0	0	0	0	0	0	Firmicutes	Bacilli	Lactobacillales	Lactobacillaceae	Lactobacillus	Lactobacillus crispatus	Lactobacillus crispatus 214-1
440496.3	Lactobacillus crispatus CTV-05	0	1	0	0	0	0	0	0	0	Firmicutes	Bacilli	Lactobacillales	Lactobacillaceae	Lactobacillus	Lactobacillus crispatus	Lactobacillus crispatus CTV-05
491076.4	Lactobacillus crispatus JV-V01	0	1	0	0	0	0	0	0	0	Firmicutes	Bacilli	Lactobacillales	Lactobacillaceae	Lactobacillus	Lactobacillus crispatus	Lactobacillus crispatus JV-V01
575596.3	Lactobacillus crispatus MV-1A-US	0	1	0	0	0	0	0	0	0	Firmicutes	Bacilli	Lactobacillales	Lactobacillaceae	Lactobacillus	Lactobacillus crispatus	Lactobacillus crispatus MV-1A-US
575597.3	Lactobacillus crispatus MV-3A-US	0	1	0	0	0	0	0	0	0	Firmicutes	Bacilli	Lactobacillales	Lactobacillaceae	Lactobacillus	Lactobacillus crispatus	Lactobacillus crispatus MV-3A-US
748671.3	Lactobacillus crispatus ST1	0	1	0	0	0	0	0	0	0	Firmicutes	Bacilli	Lactobacillales	Lactobacillaceae	Lactobacillus	Lactobacillus crispatus	Lactobacillus crispatus ST1
1293592.4	Lactobacillus curvatus JCM 1096 = DSM 20019	0	0	0	0	0	0	0	0	0	Firmicutes	Bacilli	Lactobacillales	Lactobacillaceae	Lactobacillus	Lactobacillus curvatus	Lactobacillus curvatus JCM 1096 = DSM 20019
353496.3	Lactobacillus delbrueckii subsp. bulgaricus 2038	0	1	0	0	0	0	1	0	0	Firmicutes	Bacilli	Lactobacillales	Lactobacillaceae	Lactobacillus	Lactobacillus delbrueckii	Lactobacillus delbrueckii subsp. bulgaricus 2038
390333.7	Lactobacillus delbrueckii subsp. bulgaricus ATCC 11842	0	0	0	0	0	0	1	0	0	Firmicutes	Bacilli	Lactobacillales	Lactobacillaceae	Lactobacillus	Lactobacillus delbrueckii	Lactobacillus delbrueckii subsp. bulgaricus ATCC 11842 = JCM 1002
321956.7	Lactobacillus delbrueckii subsp. bulgaricus ATCC BAA-365	0	0	0	0	0	0	1	0	0	Firmicutes	Bacilli	Lactobacillales	Lactobacillaceae	Lactobacillus	Lactobacillus delbrueckii	Lactobacillus delbrueckii subsp. bulgaricus ATCC BAA-365
767455.3	Lactobacillus delbrueckii subsp. bulgaricus ND02	0	1	0	0	0	0	1	0	0	Firmicutes	Bacilli	Lactobacillales	Lactobacillaceae	Lactobacillus	Lactobacillus delbrueckii	Lactobacillus delbrueckii subsp. bulgaricus ND02
936140.3	Lactobacillus farciminis KCTC 3681	0	1	0	0	0	0	0	0	0	Firmicutes	Bacilli	Lactobacillales	Lactobacillaceae	Lactobacillus	Lactobacillus farciminis	Lactobacillus farciminis KCTC 3681 = DSM 20184
575599.3	Lactobacillus fermentum 28-3-CHN	0	1	0	0	0	0	1	0	0	Firmicutes	Bacilli	Lactobacillales	Lactobacillaceae	Lactobacillus	Lactobacillus fermentum	Lactobacillus fermentum 28-3-CHN
525325.3	Lactobacillus fermentum ATCC 14931	0	1	0	0	0	0	1	0	0	Firmicutes	Bacilli	Lactobacillales	Lactobacillaceae	Lactobacillus	Lactobacillus fermentum	Lactobacillus fermentum ATCC 14931
712938.3	Lactobacillus fermentum CECT 5716	0	1	0	0	0	0	1	0	0	Firmicutes	Bacilli	Lactobacillales	Lactobacillaceae	Lactobacillus	Lactobacillus fermentum	Lactobacillus fermentum CECT 5716
767453.3	Lactobacillus fermentum F-6	0	1	0	0	0	0	1	0	0	Firmicutes	Bacilli	Lactobacillales	Lactobacillaceae	Lactobacillus	Lactobacillus fermentum	Lactobacillus fermentum F-6
334390.3	Lactobacillus fermentum IFO 3956	0	1	0	0	0	0	1	0	0	Firmicutes	Bacilli	Lactobacillales	Lactobacillaceae	Lactobacillus	Lactobacillus fermentum	Lactobacillus fermentum IFO 3956
1221537.3	Lactobacillus florum 2F	0	0	0	0	0	0	0	0	0	Firmicutes	Bacilli	Lactobacillales	Lactobacillaceae	Lactobacillus	Lactobacillus florum	Lactobacillus florum 2F
941770.3	Lactobacillus fructivorans KCTC 3543	0	0	0	0	0	0	0	0	0	Firmicutes	Bacilli	Lactobacillales	Lactobacillaceae	Lactobacillus	Lactobacillus fructivorans	Lactobacillus fructivorans KCTC 3543 = DSM 20203
630527.3	Lactobacillus gasseri 202-4	0	0	0	0	0	0	0	0	0	Firmicutes	Bacilli	Lactobacillales	Lactobacillaceae	Lactobacillus	Lactobacillus gasseri	Lactobacillus gasseri 202-4
679196.3	Lactobacillus gasseri 224-1	0	0	0	0	0	0	0	0	0	Firmicutes	Bacilli	Lactobacillales	Lactobacillaceae	Lactobacillus	Lactobacillus gasseri	Lactobacillus gasseri 224-1
324831.13	Lactobacillus gasseri ATCC 33323	0	0	0	0	0	0	0	0	0	Firmicutes	Bacilli	Lactobacillales	Lactobacillaceae	Lactobacillus	Lactobacillus gasseri	Lactobacillus gasseri ATCC 33323 = JCM 1131
525326.3	Lactobacillus gasseri JV-V03	0	0	0	0	0	0	0	0	0	Firmicutes	Bacilli	Lactobacillales	Lactobacillaceae	Lactobacillus	Lactobacillus gasseri	Lactobacillus gasseri JV-V03
559301.5	Lactobacillus gasseri MV-22	0	0	0	0	0	0	0	0	0	Firmicutes	Bacilli	Lactobacillales	Lactobacillaceae	Lactobacillus	Lactobacillus gasseri	Lactobacillus gasseri MV-22
575603.3	Lactobacillus gasseri SJ-9E-US	0	0	0	0	0	0	0	0	0	Firmicutes	Bacilli	Lactobacillales	Lactobacillaceae	Lactobacillus	Lactobacillus gasseri	Lactobacillus gasseri SJ-9E-US
575604.3	Lactobacillus gasseri SV-16A-US	0	0	0	0	0	0	0	0	0	Firmicutes	Bacilli	Lactobacillales	Lactobacillaceae	Lactobacillus	Lactobacillus gasseri	Lactobacillus gasseri SV-16A-US
1144300.3	Lactobacillus gastricus PS3	0	1	0	0	0	0	0	0	0	Firmicutes	Bacilli	Lactobacillales	Lactobacillaceae	Lactobacillus	Lactobacillus gastricus	Lactobacillus gastricus PS3
405566.6	Lactobacillus helveticus DPC 4571	0	0	0	0	0	0	1	0	0	Firmicutes	Bacilli	Lactobacillales	Lactobacillaceae	Lactobacillus	Lactobacillus helveticus	Lactobacillus helveticus DPC 4571
585520.4	Lactobacillus helveticus DSM 20075	0	0	0	0	0	0	1	0	0	Firmicutes	Bacilli	Lactobacillales	Lactobacillaceae	Lactobacillus	Lactobacillus helveticus	Lactobacillus helveticus DSM 20075 = CGMCC 1.1877
767462.3	Lactobacillus helveticus H10	0	0	0	0	0	0	0	0	0	Firmicutes	Bacilli	Lactobacillales	Lactobacillaceae	Lactobacillus	Lactobacillus helveticus	Lactobacillus helveticus H10
880633.7	Lactobacillus helveticus R0052	0	0	0	0	0	0	0	0	0	Firmicutes	Bacilli	Lactobacillales	Lactobacillaceae	Lactobacillus	Lactobacillus helveticus	Lactobacillus helveticus R0052
525327.3	Lactobacillus hilgardii ATCC 8290	0	0	0	0	0	0	1	0	0	Firmicutes	Bacilli	Lactobacillales	Lactobacillaceae	Lactobacillus	Lactobacillus hilgardii	Lactobacillus hilgardii ATCC 8290
713605.5	Lactobacillus iners AB-1	0	0	0	0	0	0	1	0	0	Firmicutes	Bacilli	Lactobacillales	Lactobacillaceae	Lactobacillus	Lactobacillus iners	Lactobacillus iners AB-1
888801.3	Lactobacillus iners ATCC 55195	0	0	0	0	0	0	1	0	0	Firmicutes	Bacilli	Lactobacillales	Lactobacillaceae	Lactobacillus	Lactobacillus iners	Lactobacillus iners ATCC 55195
525328.4	Lactobacillus iners DSM 13335	0	0	0	0	0	0	1	0	0	Firmicutes	Bacilli	Lactobacillales	Lactobacillaceae	Lactobacillus	Lactobacillus iners	Lactobacillus iners DSM 13335
879298.3	Lactobacillus iners LactinV 03V1-b	0	0	0	0	0	0	1	0	0	Firmicutes	Bacilli	Lactobacillales	Lactobacillaceae	Lactobacillus	Lactobacillus iners	Lactobacillus iners LactinV 03V1-b
879299.3	Lactobacillus iners LactinV 09V1-c	0	0	0	0	0	0	1	0	0	Firmicutes	Bacilli	Lactobacillales	Lactobacillaceae	Lactobacillus	Lactobacillus iners	Lactobacillus iners LactinV 09V1-c
879300.3	Lactobacillus iners LactinV 11V1-d	0	0	0	0	0	0	1	0	0	Firmicutes	Bacilli	Lactobacillales	Lactobacillaceae	Lactobacillus	Lactobacillus iners	Lactobacillus iners LactinV 11V1-d
879302.3	Lactobacillus iners LEAF 2052A-d	0	0	0	0	0	0	1	0	0	Firmicutes	Bacilli	Lactobacillales	Lactobacillaceae	Lactobacillus	Lactobacillus iners	Lactobacillus iners LEAF 2052A-d
879301.3	Lactobacillus iners LEAF 2053A-b	0	0	0	0	0	0	1	0	0	Firmicutes	Bacilli	Lactobacillales	Lactobacillaceae	Lactobacillus	Lactobacillus iners	Lactobacillus iners LEAF 2053A-b
879303.3	Lactobacillus iners LEAF 2062A-h1	0	0	0	0	0	0	1	0	0	Firmicutes	Bacilli	Lactobacillales	Lactobacillaceae	Lactobacillus	Lactobacillus iners	Lactobacillus iners LEAF 2062A-h1
879304.3	Lactobacillus iners LEAF 3008A-a	0	0	0	0	0	0	1	0	0	Firmicutes	Bacilli	Lactobacillales	Lactobacillaceae	Lactobacillus	Lactobacillus iners	Lactobacillus iners LEAF 3008A-a
879295.3	Lactobacillus iners SPIN 1401G	0	0	0	0	0	0	1	0	0	Firmicutes	Bacilli	Lactobacillales	Lactobacillaceae	Lactobacillus	Lactobacillus iners	Lactobacillus iners SPIN 1401G
879296.3	Lactobacillus iners SPIN 2503V10-D	0	0	0	0	0	0	1	0	0	Firmicutes	Bacilli	Lactobacillales	Lactobacillaceae	Lactobacillus	Lactobacillus iners	Lactobacillus iners SPIN 2503V10-D
928327.3	Lactobacillus iners UPII 143-D	0	0	0	0	0	0	1	0	0	Firmicutes	Bacilli	Lactobacillales	Lactobacillaceae	Lactobacillus	Lactobacillus iners	Lactobacillus iners UPII 143-D
928328.3	Lactobacillus iners UPII 60-B	0	0	0	0	0	0	1	0	0	Firmicutes	Bacilli	Lactobacillales	Lactobacillaceae	Lactobacillus	Lactobacillus iners	Lactobacillus iners UPII 60-B
1203076.3	Lactobacillus ingluviei str. Autruche 4	0	0	0	0	0	0	1	0	0	Firmicutes	Bacilli	Lactobacillales	Lactobacillaceae	Lactobacillus	Lactobacillus ingluviei	Lactobacillus ingluviei str. Autruche 4
440497.10	Lactobacillus jensenii 1153	0	1	0	0	0	0	0	0	0	Firmicutes	Bacilli	Lactobacillales	Lactobacillaceae	Lactobacillus	Lactobacillus jensenii	Lactobacillus jensenii 1153
575605.3	Lactobacillus jensenii 115-3-CHN	0	1	0	0	0	0	0	0	0	Firmicutes	Bacilli	Lactobacillales	Lactobacillaceae	Lactobacillus	Lactobacillus jensenii	Lactobacillus jensenii 115-3-CHN
596326.3	Lactobacillus jensenii 208-1	0	1	0	0	0	0	0	0	0	Firmicutes	Bacilli	Lactobacillales	Lactobacillaceae	Lactobacillus	Lactobacillus jensenii	Lactobacillus jensenii 208-1
596325.3	Lactobacillus jensenii 269-3	0	1	0	0	0	0	0	0	0	Firmicutes	Bacilli	Lactobacillales	Lactobacillaceae	Lactobacillus	Lactobacillus jensenii	Lactobacillus jensenii 269-3
575606.3	Lactobacillus jensenii 27-2-CHN	0	1	0	0	0	0	0	0	0	Firmicutes	Bacilli	Lactobacillales	Lactobacillaceae	Lactobacillus	Lactobacillus jensenii	Lactobacillus jensenii 27-2-CHN
525329.3	Lactobacillus jensenii JV-V16	0	1	0	0	0	0	0	0	0	Firmicutes	Bacilli	Lactobacillales	Lactobacillaceae	Lactobacillus	Lactobacillus jensenii	Lactobacillus jensenii JV-V16
575607.3	Lactobacillus jensenii SJ-7A-US	0	1	0	0	0	0	0	0	0	Firmicutes	Bacilli	Lactobacillales	Lactobacillaceae	Lactobacillus	Lactobacillus jensenii	Lactobacillus jensenii SJ-7A-US
525330.3	Lactobacillus johnsonii ATCC 33200	0	0	0	0	0	0	0	0	0	Firmicutes	Bacilli	Lactobacillales	Lactobacillaceae	Lactobacillus	Lactobacillus johnsonii	Lactobacillus johnsonii ATCC 33200
909954.3	Lactobacillus johnsonii DPC 6026	0	0	0	0	0	0	0	0	0	Firmicutes	Bacilli	Lactobacillales	Lactobacillaceae	Lactobacillus	Lactobacillus johnsonii	Lactobacillus johnsonii DPC 6026
633699.4	Lactobacillus johnsonii FI9785	0	0	0	0	0	0	0	0	0	Firmicutes	Bacilli	Lactobacillales	Lactobacillaceae	Lactobacillus	Lactobacillus johnsonii	Lactobacillus johnsonii FI9785
257314.1	Lactobacillus johnsonii NCC 533	0	0	0	0	0	0	0	0	0	Firmicutes	Bacilli	Lactobacillales	Lactobacillaceae	Lactobacillus	Lactobacillus johnsonii	Lactobacillus johnsonii NCC 533
1037411.3	Lactobacillus johnsonii pf01	0	0	0	0	0	0	0	0	0	Firmicutes	Bacilli	Lactobacillales	Lactobacillaceae	Lactobacillus	Lactobacillus johnsonii	Lactobacillus johnsonii pf01
1033837.3	Lactobacillus kefiranofaciens ZW3	0	0	0	0	0	0	0	0	0	Firmicutes	Bacilli	Lactobacillales	Lactobacillaceae	Lactobacillus	Lactobacillus kefiranofaciens	Lactobacillus kefiranofaciens ZW3
1046596.4	Lactobacillus mali KCTC 3596	0	0	0	0	1	0	0	0	0	Firmicutes	Bacilli	Lactobacillales	Lactobacillaceae	Lactobacillus	Lactobacillus mali	Lactobacillus mali KCTC 3596 = DSM 20444
1130798.3	Lactobacillus mucosae LM1	0	0	0	0	0	0	1	0	0	Firmicutes	Bacilli	Lactobacillales	Lactobacillaceae	Lactobacillus	Lactobacillus mucosae	Lactobacillus mucosae LM1
1235801.4	Lactobacillus murinus ASF361	0	0	0	0	0	0	0	0	0	Firmicutes	Bacilli	Lactobacillales	Lactobacillaceae	Lactobacillus	Lactobacillus murinus	Lactobacillus murinus ASF361
944562.4	Lactobacillus oris F0423	0	1	0	0	0	0	0	0	0	Firmicutes	Bacilli	Lactobacillales	Lactobacillaceae	Lactobacillus	Lactobacillus oris	Lactobacillus oris F0423
908339.3	Lactobacillus oris PB013-T2-3	0	1	0	0	0	0	0	0	0	Firmicutes	Bacilli	Lactobacillales	Lactobacillaceae	Lactobacillus	Lactobacillus oris	Lactobacillus oris PB013-T2-3
1267003.3	Lactobacillus parabrevis ATCC 53295	0	0	0	0	0	0	0	0	0	Firmicutes	Bacilli	Lactobacillales	Lactobacillaceae	Lactobacillus	Lactobacillus parabrevis	Lactobacillus parabrevis ATCC 53295
537973.8	Lactobacillus paracasei subsp. paracasei 8700:2	0	0	0	0	0	0	0	0	0	Firmicutes	Bacilli	Lactobacillales	Lactobacillaceae	Lactobacillus	Lactobacillus paracasei	Lactobacillus paracasei subsp. paracasei 8700:2
525337.3	Lactobacillus paracasei subsp. paracasei ATCC 25302	0	0	0	0	0	0	0	0	0	Firmicutes	Bacilli	Lactobacillales	Lactobacillaceae	Lactobacillus	Lactobacillus paracasei	Lactobacillus paracasei subsp. paracasei ATCC 25302
1203066.3	Lactobacillus pasteurii CRBIP 24.76	0	1	0	0	0	0	0	0	0	Firmicutes	Bacilli	Lactobacillales	Lactobacillaceae	Lactobacillus	Lactobacillus pasteurii	Lactobacillus pasteurii CRBIP 24.76
1136177.4	Lactobacillus pentosus KCA1	0	1	0	0	0	0	1	0	0	Firmicutes	Bacilli	Lactobacillales	Lactobacillaceae	Lactobacillus	Lactobacillus pentosus	Lactobacillus pentosus KCA1
1327988.3	Lactobacillus plantarum 16	0	1	0	0	0	0	1	0	0	Firmicutes	Bacilli	Lactobacillales	Lactobacillaceae	Lactobacillus	Lactobacillus plantarum	Lactobacillus plantarum 16
644042.3	Lactobacillus plantarum JDM1	0	1	0	0	0	0	1	0	0	Firmicutes	Bacilli	Lactobacillales	Lactobacillaceae	Lactobacillus	Lactobacillus plantarum	Lactobacillus plantarum JDM1
525338.3	Lactobacillus plantarum subsp. plantarum ATCC 14917	0	1	0	0	0	0	1	0	0	Firmicutes	Bacilli	Lactobacillales	Lactobacillaceae	Lactobacillus	Lactobacillus plantarum	Lactobacillus plantarum subsp. plantarum ATCC 14917 = JCM 1149 = CGMCC 1.2437
767468.48	Lactobacillus plantarum subsp. plantarum P-8	0	1	0	0	0	0	1	0	0	Firmicutes	Bacilli	Lactobacillales	Lactobacillaceae	Lactobacillus	Lactobacillus plantarum	Lactobacillus plantarum subsp. plantarum P-8
889932.4	Lactobacillus plantarum subsp. plantarum ST-III	0	1	0	0	0	0	1	0	0	Firmicutes	Bacilli	Lactobacillales	Lactobacillaceae	Lactobacillus	Lactobacillus plantarum	Lactobacillus plantarum subsp. plantarum ST-III
220668.1	Lactobacillus plantarum WCFS1	0	0	0	0	0	0	1	0	0	Firmicutes	Bacilli	Lactobacillales	Lactobacillaceae	Lactobacillus	Lactobacillus plantarum	Lactobacillus plantarum WCFS1
1284663.3	Lactobacillus plantarum ZJ316	0	1	0	0	0	0	1	0	0	Firmicutes	Bacilli	Lactobacillales	Lactobacillaceae	Lactobacillus	Lactobacillus plantarum	Lactobacillus plantarum ZJ316
1242253.3	Lactobacillus pobuzihii E100301	0	0	0	0	0	0	0	0	0	Firmicutes	Bacilli	Lactobacillales	Lactobacillaceae	Lactobacillus	Lactobacillus pobuzihii	Lactobacillus pobuzihii E100301 = KCTC 13174
349123.6	Lactobacillus reuteri 100-23	0	0	0	0	0	0	1	0	0	Firmicutes	Bacilli	Lactobacillales	Lactobacillaceae	Lactobacillus	Lactobacillus reuteri	Lactobacillus reuteri 100-23
525341.3	Lactobacillus reuteri CF48-3A	0	0	0	0	0	0	1	1	0	Firmicutes	Bacilli	Lactobacillales	Lactobacillaceae	Lactobacillus	Lactobacillus reuteri	Lactobacillus reuteri CF48-3A
557436.4	Lactobacillus reuteri DSM 20016	0	1	0	0	0	0	1	1	0	Firmicutes	Bacilli	Lactobacillales	Lactobacillaceae	Lactobacillus	Lactobacillus reuteri	Lactobacillus reuteri DSM 20016
299033.6	Lactobacillus reuteri F275	0	1	0	0	0	0	1	1	0	Firmicutes	Bacilli	Lactobacillales	Lactobacillaceae	Lactobacillus	Lactobacillus reuteri	Lactobacillus reuteri F275
1598.263	Lactobacillus reuteri I49	0	1	0	0	0	0	1	0	0	Firmicutes	Bacilli	Lactobacillales	Lactobacillaceae	Lactobacillus	Lactobacillus reuteri	Lactobacillus reuteri I49
1340495.3	Lactobacillus reuteri I5007	0	1	0	0	0	0	1	0	0	Firmicutes	Bacilli	Lactobacillales	Lactobacillaceae	Lactobacillus	Lactobacillus reuteri	Lactobacillus reuteri I5007
557433.3	Lactobacillus reuteri JCM 1112	0	1	0	0	0	0	1	1	0	Firmicutes	Bacilli	Lactobacillales	Lactobacillaceae	Lactobacillus	Lactobacillus reuteri	Lactobacillus reuteri JCM 1112
585517.3	Lactobacillus reuteri MM2-3	0	1	0	0	0	0	1	1	0	Firmicutes	Bacilli	Lactobacillales	Lactobacillaceae	Lactobacillus	Lactobacillus reuteri	Lactobacillus reuteri MM2-3
548485.3	Lactobacillus reuteri MM4-1A	0	1	0	0	0	0	1	1	0	Firmicutes	Bacilli	Lactobacillales	Lactobacillaceae	Lactobacillus	Lactobacillus reuteri	Lactobacillus reuteri MM4-1A
491077.3	Lactobacillus reuteri SD2112	0	0	0	0	0	0	1	1	0	Firmicutes	Bacilli	Lactobacillales	Lactobacillaceae	Lactobacillus	Lactobacillus reuteri	Lactobacillus reuteri SD2112
1002365.5	Lactobacillus rhamnosus ATCC 21052	0	0	0	0	0	0	0	0	0	Firmicutes	Bacilli	Lactobacillales	Lactobacillaceae	Lactobacillus	Lactobacillus rhamnosus	Lactobacillus rhamnosus ATCC 21052
1088720.3	Lactobacillus rhamnosus ATCC 8530	0	0	0	0	0	0	0	0	0	Firmicutes	Bacilli	Lactobacillales	Lactobacillaceae	Lactobacillus	Lactobacillus rhamnosus	Lactobacillus rhamnosus ATCC 8530
568703.9	Lactobacillus rhamnosus GG	0	0	0	0	0	0	0	0	0	Firmicutes	Bacilli	Lactobacillales	Lactobacillaceae	Lactobacillus	Lactobacillus rhamnosus	Lactobacillus rhamnosus GG
568704.3	Lactobacillus rhamnosus Lc 705	0	0	0	0	0	0	0	0	0	Firmicutes	Bacilli	Lactobacillales	Lactobacillaceae	Lactobacillus	Lactobacillus rhamnosus	Lactobacillus rhamnosus Lc 705
525361.3	Lactobacillus rhamnosus LMS2-1	0	0	0	0	0	0	0	0	0	Firmicutes	Bacilli	Lactobacillales	Lactobacillaceae	Lactobacillus	Lactobacillus rhamnosus	Lactobacillus rhamnosus LMS2-1
880592.5	Lactobacillus rhamnosus R0011	0	0	0	0	0	0	0	0	0	Firmicutes	Bacilli	Lactobacillales	Lactobacillaceae	Lactobacillus	Lactobacillus rhamnosus	Lactobacillus rhamnosus R0011
525362.3	Lactobacillus ruminis ATCC 25644	0	0	1	0	1	0	0	0	0	Firmicutes	Bacilli	Lactobacillales	Lactobacillaceae	Lactobacillus	Lactobacillus ruminis	Lactobacillus ruminis ATCC 25644
1069534.5	Lactobacillus ruminis ATCC 27782	0	0	1	0	1	0	0	0	0	Firmicutes	Bacilli	Lactobacillales	Lactobacillaceae	Lactobacillus	Lactobacillus ruminis	Lactobacillus ruminis ATCC 27782
1040964.3	Lactobacillus ruminis SPM0211	0	0	1	0	1	0	0	0	0	Firmicutes	Bacilli	Lactobacillales	Lactobacillaceae	Lactobacillus	Lactobacillus ruminis	Lactobacillus ruminis SPM0211
1227363.6	Lactobacillus saerimneri 30a	0	0	0	0	0	0	0	0	0	Firmicutes	Bacilli	Lactobacillales	Lactobacillaceae	Lactobacillus	Lactobacillus saerimneri	Lactobacillus saerimneri 30a
314315.12	Lactobacillus sakei subsp. sakei 23K	0	0	0	0	0	0	1	0	0	Firmicutes	Bacilli	Lactobacillales	Lactobacillaceae	Lactobacillus	Lactobacillus sakei	Lactobacillus sakei subsp. sakei 23K
525364.3	Lactobacillus salivarius ATCC 11741	0	0	0	0	0	0	0	0	0	Firmicutes	Bacilli	Lactobacillales	Lactobacillaceae	Lactobacillus	Lactobacillus salivarius	Lactobacillus salivarius ATCC 11741
712961.3	Lactobacillus salivarius CECT 5713	0	0	0	0	0	0	0	0	0	Firmicutes	Bacilli	Lactobacillales	Lactobacillaceae	Lactobacillus	Lactobacillus salivarius	Lactobacillus salivarius CECT 5713
1041521.3	Lactobacillus salivarius GJ-24	0	0	0	0	0	0	0	0	0	Firmicutes	Bacilli	Lactobacillales	Lactobacillaceae	Lactobacillus	Lactobacillus salivarius	Lactobacillus salivarius GJ-24
1029822.3	Lactobacillus salivarius NIAS840	0	0	0	0	0	0	0	0	0	Firmicutes	Bacilli	Lactobacillales	Lactobacillaceae	Lactobacillus	Lactobacillus salivarius	Lactobacillus salivarius NIAS840
362948.14	Lactobacillus salivarius UCC118	0	0	0	0	0	0	0	0	0	Firmicutes	Bacilli	Lactobacillales	Lactobacillaceae	Lactobacillus	Lactobacillus salivarius	Lactobacillus salivarius UCC118
714313.3	Lactobacillus sanfranciscensis TMW 1.1304	0	0	0	0	0	0	0	0	0	Firmicutes	Bacilli	Lactobacillales	Lactobacillaceae	Lactobacillus	Lactobacillus sanfranciscensis	Lactobacillus sanfranciscensis TMW 1.1304
348151.3	Lactobacillus siliginis strain DSM 22696	0	1	0	0	0	0	1	1	0	Firmicutes	Bacilli	Lactobacillales	Lactobacillaceae	Lactobacillus	Lactobacillus siliginis	Lactobacillus siliginis strain DSM 22696
665945.3	Lactobacillus sp. 7_1_47FAA	0	0	0	0	0	0	1	0	0	Firmicutes	Bacilli	Lactobacillales	Lactobacillaceae	Lactobacillus	-	Lactobacillus sp. 7_1_47FAA
1046595.4	Lactobacillus suebicus KCTC 3549	0	1	0	0	1	0	1	0	0	Firmicutes	Bacilli	Lactobacillales	Lactobacillaceae	Lactobacillus	Lactobacillus suebicus	Lactobacillus suebicus KCTC 3549
525365.3	Lactobacillus ultunensis DSM 16047	0	1	0	0	0	0	0	0	0	Firmicutes	Bacilli	Lactobacillales	Lactobacillaceae	Lactobacillus	Lactobacillus ultunensis	Lactobacillus ultunensis DSM 16047
525366.3	Lactobacillus vaginalis ATCC 49540	0	0	0	0	0	0	0	0	0	Firmicutes	Bacilli	Lactobacillales	Lactobacillaceae	Lactobacillus	Lactobacillus vaginalis	Lactobacillus vaginalis ATCC 49540
1046598.4	Lactobacillus versmoldensis KCTC 3814	0	1	0	0	0	0	1	1	0	Firmicutes	Bacilli	Lactobacillales	Lactobacillaceae	Lactobacillus	Lactobacillus versmoldensis	Lactobacillus versmoldensis KCTC 3814
1046597.4	Lactobacillus zeae KCTC 3804	0	0	0	0	0	0	1	0	0	Firmicutes	Bacilli	Lactobacillales	Lactobacillaceae	Lactobacillus	Lactobacillus zeae	Lactobacillus zeae KCTC 3804
420889.6	Lactococcus garvieae ATCC 49156	0	0	0	0	0	0	1	0	0	Firmicutes	Bacilli	Lactobacillales	Streptococcaceae	Lactococcus	Lactococcus garvieae	Lactococcus garvieae ATCC 49156
1181234.4	Lactococcus garvieae IPLA 31405	0	0	0	0	0	0	1	0	0	Firmicutes	Bacilli	Lactobacillales	Streptococcaceae	Lactococcus	Lactococcus garvieae	Lactococcus garvieae IPLA 31405
420890.5	Lactococcus garvieae Lg2	0	0	0	0	0	0	1	0	0	Firmicutes	Bacilli	Lactobacillales	Streptococcaceae	Lactococcus	Lactococcus garvieae	Lactococcus garvieae Lg2
1104322.3	Lactococcus lactis subsp. cremoris A76	0	1	0	0	0	0	1	0	0	Firmicutes	Bacilli	Lactobacillales	Streptococcaceae	Lactococcus	Lactococcus lactis	Lactococcus lactis subsp. cremoris A76
416870.9	Lactococcus lactis subsp. cremoris MG1363	0	1	0	0	0	0	1	0	0	Firmicutes	Bacilli	Lactobacillales	Streptococcaceae	Lactococcus	Lactococcus lactis	Lactococcus lactis subsp. cremoris MG1363
746361.3	Lactococcus lactis subsp. cremoris NZ9000	0	1	0	0	0	0	1	0	0	Firmicutes	Bacilli	Lactobacillales	Streptococcaceae	Lactococcus	Lactococcus lactis	Lactococcus lactis subsp. cremoris NZ9000
272622.8	Lactococcus lactis subsp. cremoris SK11	0	1	0	0	0	0	1	0	0	Firmicutes	Bacilli	Lactobacillales	Streptococcaceae	Lactococcus	Lactococcus lactis	Lactococcus lactis subsp. cremoris SK11
1111678.3	Lactococcus lactis subsp. cremoris UC509.9	0	1	0	0	0	0	1	0	0	Firmicutes	Bacilli	Lactobacillales	Streptococcaceae	Lactococcus	Lactococcus lactis	Lactococcus lactis subsp. cremoris UC509.9
929102.3	Lactococcus lactis subsp. lactis CV56	0	1	0	0	0	0	1	0	0	Firmicutes	Bacilli	Lactobacillales	Streptococcaceae	Lactococcus	Lactococcus lactis	Lactococcus lactis subsp. lactis CV56
272623.7	Lactococcus lactis subsp. lactis Il1403	0	1	0	0	0	0	1	0	0	Firmicutes	Bacilli	Lactobacillales	Streptococcaceae	Lactococcus	Lactococcus lactis	Lactococcus lactis subsp. lactis Il1403
1046624.4	Lactococcus lactis subsp. lactis IO-1	0	1	0	0	0	0	1	0	0	Firmicutes	Bacilli	Lactobacillales	Streptococcaceae	Lactococcus	Lactococcus lactis	Lactococcus lactis subsp. lactis IO-1
684738.3	Lactococcus lactis subsp. lactis KF147	0	1	0	0	0	0	1	0	0	Firmicutes	Bacilli	Lactobacillales	Streptococcaceae	Lactococcus	Lactococcus lactis	Lactococcus lactis subsp. lactis KF147
1215915.3	Lactococcus raffinolactis 4877	0	0	1	1	0	0	1	0	0	Firmicutes	Bacilli	Lactobacillales	Streptococcaceae	Lactococcus	Lactococcus raffinolactis	Lactococcus raffinolactis 4877
557598.3	Laribacter hongkongensis HLHK9	1	1	1	1	1	1	1	0	1	Proteobacteria	Betaproteobacteria	Neisseriales	Chromobacteriaceae	Laribacter	Laribacter hongkongensis	Laribacter hongkongensis HLHK9
887898.3	Lautropia mirabilis ATCC 51599	0	1	1	0	1	0	1	1	1	Proteobacteria	Betaproteobacteria	Burkholderiales	Burkholderiaceae	Lautropia	Lautropia mirabilis	Lautropia mirabilis ATCC 51599
1005999.3	Leminorella grimontii ATCC 33999	1	1	0	1	1	0	1	0	0	Proteobacteria	Gammaproteobacteria	Enterobacterales	Budviciaceae	Leminorella	Leminorella grimontii	Leminorella grimontii ATCC 33999 = DSM 5078
523794.5	Leptotrichia buccalis C-1013-b	0	1	0	0	1	0	1	1	0	Fusobacteria	Fusobacteriia	Fusobacteriales	Leptotrichiaceae	Leptotrichia	Leptotrichia buccalis	Leptotrichia buccalis C-1013-b
596323.3	Leptotrichia goodfellowii F0264	0	1	0	0	0	0	0	1	0	Fusobacteria	Fusobacteriia	Fusobacteriales	Leptotrichiaceae	Leptotrichia	Leptotrichia goodfellowii	Leptotrichia goodfellowii F0264
1229756.3	Leuconostoc gelidum JB7	0	0	0	0	0	0	0	0	0	Firmicutes	Bacilli	Lactobacillales	Leuconostocaceae	Leuconostoc	Leuconostoc gelidum	Leuconostoc gelidum JB7
927691.3	Leuconostoc gelidum KCTC 3527	0	0	0	0	0	0	0	0	0	Firmicutes	Bacilli	Lactobacillales	Leuconostocaceae	Leuconostoc	Leuconostoc gelidum	Leuconostoc gelidum subsp. gelidum KCTC 3527
586220.3	Leuconostoc mesenteroides subsp. cremoris ATCC 19254	0	0	0	0	0	0	0	0	0	Firmicutes	Bacilli	Lactobacillales	Leuconostocaceae	Leuconostoc	Leuconostoc mesenteroides	Leuconostoc mesenteroides subsp. cremoris ATCC 19254
203120.7	Leuconostoc mesenteroides subsp. mesenteroides ATCC 8293	0	1	0	0	0	0	0	0	0	Firmicutes	Bacilli	Lactobacillales	Leuconostocaceae	Leuconostoc	Leuconostoc mesenteroides	Leuconostoc mesenteroides subsp. mesenteroides ATCC 8293
1154757.4	Leuconostoc pseudomesenteroides 4882	0	0	0	0	0	0	0	0	0	Firmicutes	Bacilli	Lactobacillales	Leuconostocaceae	Leuconostoc	Leuconostoc pseudomesenteroides	Leuconostoc pseudomesenteroides 4882
525367.9	Listeria grayi DSM 20601	0	1	0	1	1	0	1	0	0	Firmicutes	Bacilli	Bacillales	Listeriaceae	Listeria	Listeria grayi	Listeria grayi DSM 20601
1002366.3	Listeria innocua ATCC 33091	0	0	1	1	1	0	1	1	0	Firmicutes	Bacilli	Bacillales	Listeriaceae	Listeria	Listeria innocua	Listeria innocua ATCC 33091
272626.9	Listeria innocua Clip11262	0	0	1	1	1	0	1	1	0	Firmicutes	Bacilli	Bacillales	Listeriaceae	Listeria	Listeria innocua	Listeria innocua Clip11262
1126011.4	Listeria monocytogenes 07PF0776	0	0	1	1	1	0	1	1	0	Firmicutes	Bacilli	Bacillales	Listeriaceae	Listeria	Listeria monocytogenes	Listeria monocytogenes 07PF0776
637381.3	Listeria monocytogenes 08-5923	0	0	1	1	1	0	1	1	0	Firmicutes	Bacilli	Bacillales	Listeriaceae	Listeria	Listeria monocytogenes	Listeria monocytogenes 08-5923
882095.3	Listeria monocytogenes ATCC 19117	0	0	1	1	1	0	1	1	0	Firmicutes	Bacilli	Bacillales	Listeriaceae	Listeria	Listeria monocytogenes	Listeria monocytogenes ATCC 19117
634178.4	Listeria monocytogenes Clip80459	0	0	1	1	1	0	1	1	0	Firmicutes	Bacilli	Bacillales	Listeriaceae	Listeria	Listeria monocytogenes	Listeria monocytogenes Clip80459
169963.11	Listeria monocytogenes EGD-e	0	0	1	1	1	0	1	1	0	Firmicutes	Bacilli	Bacillales	Listeriaceae	Listeria	Listeria monocytogenes	Listeria monocytogenes EGD-e
552536.6	Listeria monocytogenes HCC23	0	0	1	1	1	0	1	1	0	Firmicutes	Bacilli	Bacillales	Listeriaceae	Listeria	Listeria monocytogenes	Listeria monocytogenes HCC23
563174.3	Listeria monocytogenes L99	0	0	1	1	1	0	1	1	0	Firmicutes	Bacilli	Bacillales	Listeriaceae	Listeria	Listeria monocytogenes	Listeria monocytogenes L99
1639.166	Listeria monocytogenes serotype 7 str. SLCC2482	0	0	1	1	1	0	1	1	0	Firmicutes	Bacilli	Bacillales	Listeriaceae	Listeria	Listeria monocytogenes	Listeria monocytogenes serotype 7 str. SLCC2482
267409.1	Listeria monocytogenes str. 1/2a F6854	0	0	1	1	1	0	1	1	0	Firmicutes	Bacilli	Bacillales	Listeriaceae	Listeria	Listeria monocytogenes	Listeria monocytogenes serotype 1/2a str. F6854
265669.9	Listeria monocytogenes str. 4b F2365	0	0	1	1	1	0	1	1	0	Firmicutes	Bacilli	Bacillales	Listeriaceae	Listeria	Listeria monocytogenes	Listeria monocytogenes serotype 4b str. F2365
267410.1	Listeria monocytogenes str. 4b H7858	0	0	1	1	1	0	1	1	0	Firmicutes	Bacilli	Bacillales	Listeriaceae	Listeria	Listeria monocytogenes	Listeria monocytogenes serotype 4b str. H7858
1639.1007	Listeria monocytogenes strain JF5171	0	0	1	1	1	0	1	1	0	Firmicutes	Bacilli	Bacillales	Listeriaceae	Listeria	Listeria monocytogenes	Listeria monocytogenes strain JF5171
1231627.3	Lysinibacillus fusiformis ZB2	0	1	1	1	1	0	1	1	1	Firmicutes	Bacilli	Bacillales	Bacillaceae	Lysinibacillus	Lysinibacillus fusiformis	Lysinibacillus fusiformis ZB2
714961.3	Lysinibacillus fusiformis ZC1	0	1	1	1	1	0	1	1	1	Firmicutes	Bacilli	Bacillales	Bacillaceae	Lysinibacillus	Lysinibacillus fusiformis	Lysinibacillus fusiformis ZC1
444177.5	Lysinibacillus sphaericus C3-41	0	1	1	1	1	0	1	1	1	Firmicutes	Bacilli	Bacillales	Bacillaceae	Lysinibacillus	Lysinibacillus sphaericus	Lysinibacillus sphaericus C3-41
1285586.5	Lysinibacillus sphaericus OT4b.31	0	1	1	1	1	0	1	1	1	Firmicutes	Bacilli	Bacillales	Bacillaceae	Lysinibacillus	Lysinibacillus sphaericus	Lysinibacillus sphaericus OT4b.31
1421.41	Lysinibacillus sphaericus strain 2362	0	1	1	1	1	0	1	1	1	Firmicutes	Bacilli	Bacillales	Bacillaceae	Lysinibacillus	Lysinibacillus sphaericus	Lysinibacillus sphaericus strain 2362
1421.39	Lysinibacillus sphaericus strain III(3)7	0	1	1	1	1	0	1	1	1	Firmicutes	Bacilli	Bacillales	Bacillaceae	Lysinibacillus	Lysinibacillus sphaericus	Lysinibacillus sphaericus strain III(3)7
1421.38	Lysinibacillus sphaericus strain OT4b.25	0	1	1	1	1	0	1	1	1	Firmicutes	Bacilli	Bacillales	Bacillaceae	Lysinibacillus	Lysinibacillus sphaericus	Lysinibacillus sphaericus strain OT4b.25
1421.40	Lysinibacillus sphaericus strain OT4b.49	0	1	1	1	1	0	1	1	1	Firmicutes	Bacilli	Bacillales	Bacillaceae	Lysinibacillus	Lysinibacillus sphaericus	Lysinibacillus sphaericus strain OT4b.49
742816.3	Megamonas funiformis YIT 11815	1	1	1	1	1	1	1	1	1	Firmicutes	Negativicutes	Selenomonadales	Selenomonadaceae	Megamonas	Megamonas funiformis	Megamonas funiformis YIT 11815
657316.3	Megamonas hypermegale ART12/1	1	1	1	1	1	1	1	1	1	Firmicutes	Negativicutes	Selenomonadales	Selenomonadaceae	Megamonas	Megamonas hypermegale	Megamonas hypermegale ART12/1
1122217.3	Megamonas rupellensis DSM 19944	1	1	1	1	1	1	1	1	1	Firmicutes	Negativicutes	Selenomonadales	Selenomonadaceae	Megamonas	Megamonas rupellensis	Megamonas rupellensis DSM 19944
907.4	Megasphaera elsdenii	1	1	1	1	0	0	1	1	1	Firmicutes	Negativicutes	Veillonellales	Veillonellaceae	Megasphaera	Megasphaera elsdenii	Megasphaera elsdenii
266835.9	Mesorhizobium loti MAFF303099	1	1	1	1	1	1	1	1	1	Proteobacteria	Alphaproteobacteria	Rhizobiales	Phyllobacteriaceae	Mesorhizobium	Mesorhizobium japonicum	Mesorhizobium loti MAFF303099
935546.3	Mesorhizobium loti NZP2037	1	1	1	1	1	1	1	1	1	Proteobacteria	Alphaproteobacteria	Rhizobiales	Phyllobacteriaceae	Mesorhizobium	Mesorhizobium loti	Mesorhizobium loti NZP2037
908290.3	Methylobacterium mesophilicum SR1.6/6	1	1	1	1	1	1	1	1	1	Proteobacteria	Alphaproteobacteria	Rhizobiales	Methylobacteriaceae	Methylobacterium	Methylobacterium mesophilicum	Methylobacterium mesophilicum SR1.6/6
441620.7	Methylobacterium populi BJ001	1	1	1	1	1	1	1	1	1	Proteobacteria	Alphaproteobacteria	Rhizobiales	Methylobacteriaceae	Methylobacterium	Methylobacterium populi	Methylobacterium populi BJ001
426355.14	Methylobacterium radiotolerans JCM 2831	1	1	1	1	1	1	1	1	1	Proteobacteria	Alphaproteobacteria	Rhizobiales	Methylobacteriaceae	Methylobacterium	Methylobacterium radiotolerans	Methylobacterium radiotolerans JCM 2831
999628.3	Methyloversatilis universalis EHg5	1	1	1	1	1	1	1	0	1	Proteobacteria	Betaproteobacteria	Nitrosomonadales	Sterolibacteriaceae	Methyloversatilis	Methyloversatilis universalis	Methyloversatilis universalis EHg5
1000565.3	Methyloversatilis universalis FAM5	1	1	1	1	1	1	1	0	1	Proteobacteria	Betaproteobacteria	Nitrosomonadales	Sterolibacteriaceae	Methyloversatilis	Methyloversatilis universalis	Methyloversatilis universalis FAM5
1122237.3	Microbacterium gubbeenense DSM 15944	0	1	1	0	1	0	1	0	0	Actinobacteria	Actinobacteria	Micrococcales	Microbacteriaceae	Microbacterium	Microbacterium gubbeenense	Microbacterium gubbeenense DSM 15944
1151126.3	Microbacterium paraoxydans 77MFTsu3.2	0	1	1	0	1	0	1	0	0	Actinobacteria	Actinobacteria	Micrococcales	Microbacteriaceae	Microbacterium	Microbacterium paraoxydans	Microbacterium paraoxydans 77MFTsu3.2
465515.4	Micrococcus luteus NCTC 2665	1	1	1	1	1	0	1	0	0	Actinobacteria	Actinobacteria	Micrococcales	Micrococcaceae	Micrococcus	Micrococcus luteus	Micrococcus luteus NCTC 2665
596312.3	Micrococcus luteus SK58	1	1	1	1	1	0	1	0	0	Actinobacteria	Actinobacteria	Micrococcales	Micrococcaceae	Micrococcus	Micrococcus luteus	Micrococcus luteus SK58
1270.32	Micrococcus luteus strain 1058_MLUT	1	1	1	1	1	0	1	0	0	Actinobacteria	Actinobacteria	Micrococcales	Micrococcaceae	Micrococcus	Micrococcus luteus	Micrococcus luteus strain 1058_MLUT
1270.34	Micrococcus luteus strain NDB3Y10	1	1	1	1	1	0	1	0	0	Actinobacteria	Actinobacteria	Micrococcales	Micrococcaceae	Micrococcus	Micrococcus luteus	Micrococcus luteus strain NDB3Y10
1270.28	Micrococcus luteus strain RIT304	1	1	1	1	1	1	1	0	0	Actinobacteria	Actinobacteria	Micrococcales	Micrococcaceae	Micrococcus	Micrococcus luteus	Micrococcus luteus strain RIT304
1270.29	Micrococcus luteus strain RIT305	1	1	1	1	1	0	1	0	0	Actinobacteria	Actinobacteria	Micrococcales	Micrococcaceae	Micrococcus	Micrococcus luteus	Micrococcus luteus strain RIT305
1270.27	Micrococcus luteus strain RIT324w	1	1	1	1	1	1	1	0	0	Actinobacteria	Actinobacteria	Micrococcales	Micrococcaceae	Micrococcus	Micrococcus luteus	Micrococcus luteus strain RIT324w
1270.31	Micrococcus luteus strain trpE16	1	1	1	1	1	0	1	0	0	Actinobacteria	Actinobacteria	Micrococcales	Micrococcaceae	Micrococcus	Micrococcus luteus	Micrococcus luteus strain trpE16
644283.4	Micromonospora aurantiaca ATCC 27029	1	1	1	1	1	1	1	0	0	Actinobacteria	Actinobacteria	Micromonosporales	Micromonosporaceae	Micromonospora	Micromonospora aurantiaca	Micromonospora aurantiaca ATCC 27029
500635.8	Mitsuokella multacida DSM 20544	1	1	0	0	1	0	1	1	1	Firmicutes	Negativicutes	Selenomonadales	Selenomonadaceae	Mitsuokella	Mitsuokella multacida	Mitsuokella multacida DSM 20544
548479.6	Mobiluncus curtisii ATCC 43063	0	0	1	1	1	0	1	0	0	Actinobacteria	Actinobacteria	Actinomycetales	Actinomycetaceae	Mobiluncus	Mobiluncus curtisii	Mobiluncus curtisii ATCC 43063
887326.3	Mobiluncus curtisii ATCC 51333	0	0	1	1	1	0	1	0	0	Actinobacteria	Actinobacteria	Actinomycetales	Actinomycetaceae	Mobiluncus	Mobiluncus curtisii	Mobiluncus curtisii ATCC 51333
887899.3	Mobiluncus curtisii subsp. holmesii ATCC 35242	0	0	1	1	1	0	1	0	0	Actinobacteria	Actinobacteria	Actinomycetales	Actinomycetaceae	Mobiluncus	Mobiluncus curtisii	Mobiluncus curtisii subsp. holmesii ATCC 35242
596328.3	Mobiluncus mulieris 28-1	0	0	0	1	1	0	1	0	0	Actinobacteria	Actinobacteria	Actinomycetales	Actinomycetaceae	Mobiluncus	Mobiluncus mulieris	Mobiluncus mulieris 28-1
871571.3	Mobiluncus mulieris ATCC 35239	0	0	0	1	1	0	1	0	0	Actinobacteria	Actinobacteria	Actinomycetales	Actinomycetaceae	Mobiluncus	Mobiluncus mulieris	Mobiluncus mulieris ATCC 35239
585199.3	Mobiluncus mulieris ATCC 35243	0	0	0	1	1	0	1	0	0	Actinobacteria	Actinobacteria	Actinomycetales	Actinomycetaceae	Mobiluncus	Mobiluncus mulieris	Mobiluncus mulieris ATCC 35243
866770.3	Mobiluncus mulieris FB024-16	0	0	0	1	1	0	1	0	0	Actinobacteria	Actinobacteria	Actinomycetales	Actinomycetaceae	Mobiluncus	Mobiluncus mulieris	Mobiluncus mulieris FB024-16
556270.3	Mollicutes bacterium D7	0	0	1	0	0	0	0	0	1	Firmicutes	Erysipelotrichia	Erysipelotrichales	Erysipelotrichaceae	Coprobacillus	-	Coprobacillus sp. D7
749219.3	Moraxella catarrhalis RH4	1	1	1	1	1	1	1	0	1	Proteobacteria	Gammaproteobacteria	Pseudomonadales	Moraxellaceae	Moraxella	Moraxella catarrhalis	Moraxella catarrhalis RH4
480.212	Moraxella catarrhalis strain 25240	1	1	1	1	1	1	1	0	1	Proteobacteria	Gammaproteobacteria	Pseudomonadales	Moraxellaceae	Moraxella	Moraxella catarrhalis	Moraxella catarrhalis strain 25240
1239989.3	Morganella morganii SC01	1	1	0	0	1	1	1	1	1	Proteobacteria	Gammaproteobacteria	Enterobacterales	Morganellaceae	Morganella	Morganella morganii	Morganella morganii SC01
582.34	Morganella morganii strain FDAARGOS_172	1	1	0	0	1	1	1	1	1	Proteobacteria	Gammaproteobacteria	Enterobacterales	Morganellaceae	Morganella	Morganella morganii	Morganella morganii strain FDAARGOS_172
582.26	Morganella morganii strain FDAARGOS_63	1	1	0	0	1	1	1	1	1	Proteobacteria	Gammaproteobacteria	Enterobacterales	Morganellaceae	Morganella	Morganella morganii	Morganella morganii strain FDAARGOS_63
1124991.3	Morganella morganii subsp. morganii KT	1	1	0	0	1	1	1	1	1	Proteobacteria	Gammaproteobacteria	Enterobacterales	Morganellaceae	Morganella	Morganella morganii	Morganella morganii subsp. morganii KT
36809.5	Mycobacterium abscessus	1	1	1	1	1	1	1	1	0	Actinobacteria	Actinobacteria	Corynebacteriales	Mycobacteriaceae	Mycobacterium	Mycobacterium abscessus	Mycobacterium abscessus
1001725.3	Mycobacterium abscessus 4S-0116-R	1	1	1	1	1	1	1	1	0	Actinobacteria	Actinobacteria	Corynebacteriales	Mycobacteriaceae	Mycobacterium	Mycobacterium abscessus	Mycobacterium abscessus 4S-0116-R
1001740.3	Mycobacterium abscessus 6G-0125-R	1	1	1	1	1	1	1	1	0	Actinobacteria	Actinobacteria	Corynebacteriales	Mycobacteriaceae	Mycobacterium	Mycobacterium abscessus	Mycobacterium abscessus 6G-0125-R
243243.7	Mycobacterium avium 104	1	1	1	1	1	1	1	1	0	Actinobacteria	Actinobacteria	Corynebacteriales	Mycobacteriaceae	Mycobacterium	Mycobacterium avium	Mycobacterium avium 104
1199187.3	Mycobacterium avium subsp. paratuberculosis MAP4	1	1	1	1	1	1	1	1	0	Actinobacteria	Actinobacteria	Corynebacteriales	Mycobacteriaceae	Mycobacterium	Mycobacterium avium	Mycobacterium avium subsp. paratuberculosis MAP4
262316.1	Mycobacterium avium subsp. paratuberculosis str. k10	1	1	1	1	1	1	1	1	0	Actinobacteria	Actinobacteria	Corynebacteriales	Mycobacteriaceae	Mycobacterium	Mycobacterium avium	Mycobacterium avium subsp. paratuberculosis K-10
1214102.3	Mycobacterium fortuitum subsp. fortuitum DSM 46621	1	1	1	1	1	1	1	1	0	Actinobacteria	Actinobacteria	Corynebacteriales	Mycobacteriaceae	Mycobacterium	Mycobacterium fortuitum	Mycobacterium fortuitum subsp. fortuitum DSM 46621 = ATCC 6841
347256.5	Mycoplasma hominis ATCC 23114	0	0	0	0	0	0	0	0	0	Tenericutes	Mollicutes	Mycoplasmatales	Mycoplasmataceae	Mycoplasma	Mycoplasma hominis	Mycoplasma hominis ATCC 23114
1267000.3	Mycoplasma hominis ATCC 27545	0	0	0	0	0	0	0	0	0	Tenericutes	Mollicutes	Mycoplasmatales	Mycoplasmataceae	Mycoplasma	Mycoplasma hominis	Mycoplasma hominis ATCC 27545
1112856.4	Mycoplasma pneumoniae 309	0	0	0	0	0	0	0	0	0	Tenericutes	Mollicutes	Mycoplasmatales	Mycoplasmataceae	Mycoplasma	Mycoplasma pneumoniae	Mycoplasma pneumoniae 309
722438.3	Mycoplasma pneumoniae FH	0	0	0	0	0	0	0	0	0	Tenericutes	Mollicutes	Mycoplasmatales	Mycoplasmataceae	Mycoplasma	Mycoplasma pneumoniae	Mycoplasma pneumoniae FH
272634.6	Mycoplasma pneumoniae M129	0	0	0	0	0	0	0	0	0	Tenericutes	Mollicutes	Mycoplasmatales	Mycoplasmataceae	Mycoplasma	Mycoplasma pneumoniae	Mycoplasma pneumoniae M129
1238993.3	Mycoplasma pneumoniae M129-B7	0	0	0	0	0	0	0	0	0	Tenericutes	Mollicutes	Mycoplasmatales	Mycoplasmataceae	Mycoplasma	Mycoplasma pneumoniae	Mycoplasma pneumoniae M129-B7
883150.3	Myroides odoratimimus CCUG 10230	1	1	1	1	1	1	1	0	0	Bacteroidetes	Flavobacteriia	Flavobacteriales	Flavobacteriaceae	Myroides	Myroides odoratimimus	Myroides odoratimimus CCUG 10230
883151.3	Myroides odoratimimus CCUG 12700	1	1	1	1	1	1	1	0	0	Bacteroidetes	Flavobacteriia	Flavobacteriales	Flavobacteriaceae	Myroides	Myroides odoratimimus	Myroides odoratimimus CCUG 12700
883152.3	Myroides odoratimimus CCUG 12901	1	1	1	1	1	1	1	0	0	Bacteroidetes	Flavobacteriia	Flavobacteriales	Flavobacteriaceae	Myroides	Myroides odoratimimus	Myroides odoratimimus CCUG 12901
883153.3	Myroides odoratimimus CCUG 3837	1	1	1	1	1	1	1	0	0	Bacteroidetes	Flavobacteriia	Flavobacteriales	Flavobacteriaceae	Myroides	Myroides odoratimimus	Myroides odoratimimus CCUG 3837
883154.3	Myroides odoratimimus CIP 101113	1	1	1	1	1	1	1	0	0	Bacteroidetes	Flavobacteriia	Flavobacteriales	Flavobacteriaceae	Myroides	Myroides odoratimimus	Myroides odoratimimus CIP 101113
76832.7	Myroides odoratimimus strain PR63039	1	1	1	1	1	1	1	0	0	Bacteroidetes	Flavobacteriia	Flavobacteriales	Flavobacteriaceae	Myroides	Myroides odoratimimus	Myroides odoratimimus strain PR63039
546262.4	Neisseria cinerea ATCC 14685	1	1	1	1	1	0	1	0	1	Proteobacteria	Betaproteobacteria	Neisseriales	Neisseriaceae	Neisseria	Neisseria cinerea	Neisseria cinerea ATCC 14685
546263.7	Neisseria elongata subsp. glycolytica ATCC 29315	1	1	1	1	1	0	1	0	1	Proteobacteria	Betaproteobacteria	Neisseriales	Neisseriaceae	Neisseria	Neisseria elongata	Neisseria elongata subsp. glycolytica ATCC 29315
546264.5	Neisseria flavescens NRL30031/H210	1	1	1	1	1	1	1	0	1	Proteobacteria	Betaproteobacteria	Neisseriales	Neisseriaceae	Neisseria	Neisseria flavescens	Neisseria flavescens NRL30031/H210
596320.3	Neisseria flavescens SK114	1	1	1	1	1	0	1	0	1	Proteobacteria	Betaproteobacteria	Neisseriales	Neisseriaceae	Neisseria	Neisseria flavescens	Neisseria flavescens SK114
546265.5	Neisseria lactamica ATCC 23970	1	1	1	1	1	0	1	0	1	Proteobacteria	Betaproteobacteria	Neisseriales	Neisseriaceae	Neisseria	Neisseria lactamica	Neisseria lactamica ATCC 23970
997348.4	Neisseria macacae ATCC 33926	1	1	1	1	1	0	1	0	1	Proteobacteria	Betaproteobacteria	Neisseriales	Neisseriaceae	Neisseria	Neisseria macacae	Neisseria macacae ATCC 33926
862513.3	Neisseria meningitidis ATCC 13091	1	1	1	1	1	1	1	0	1	Proteobacteria	Betaproteobacteria	Neisseriales	Neisseriaceae	Neisseria	Neisseria meningitidis	Neisseria meningitidis ATCC 13091
546266.6	Neisseria mucosa ATCC 25996	1	1	1	1	1	0	1	0	1	Proteobacteria	Betaproteobacteria	Neisseriales	Neisseriaceae	Neisseria	Neisseria mucosa	Neisseria mucosa ATCC 25996
435832.3	Neisseria mucosa C102	1	1	1	1	1	0	1	0	1	Proteobacteria	Betaproteobacteria	Neisseriales	Neisseriaceae	Neisseria	Neisseria mucosa	Neisseria mucosa C102
1032488.3	Neisseria shayeganii 871	1	1	1	1	1	1	1	0	1	Proteobacteria	Betaproteobacteria	Neisseriales	Neisseriaceae	Neisseria	Neisseria shayeganii	Neisseria shayeganii 871
546268.4	Neisseria subflava NJ9703	1	1	1	1	1	0	1	0	1	Proteobacteria	Betaproteobacteria	Neisseriales	Neisseriaceae	Neisseria	Neisseria subflava	Neisseria subflava NJ9703
1122603.3	Nevskia ramosa DSM 11499	1	1	1	1	1	1	1	0	1	Proteobacteria	Gammaproteobacteria	Nevskiales	Sinobacteraceae	Nevskia	Nevskia ramosa	Nevskia ramosa DSM 11499
946235.3	Oceanobacillus sp. Ndiop	0	1	0	0	1	0	1	0	1	Firmicutes	Bacilli	Bacillales	Bacillaceae	Oceanobacillus	Oceanobacillus massiliensis	Oceanobacillus massiliensis str. N'diop
439375.7	Ochrobactrum anthropi ATCC 49188	0	1	1	1	1	1	1	1	1	Proteobacteria	Alphaproteobacteria	Rhizobiales	Brucellaceae	Ochrobactrum	Ochrobactrum anthropi	Ochrobactrum anthropi ATCC 49188
1151114.3	Ochrobactrum anthropi CTS-325	0	1	1	1	1	1	1	1	1	Proteobacteria	Alphaproteobacteria	Rhizobiales	Brucellaceae	Ochrobactrum	Ochrobactrum anthropi	Ochrobactrum anthropi CTS-325
529.12	Ochrobactrum anthropi strain FRAF13	0	1	1	1	1	1	1	1	1	Proteobacteria	Alphaproteobacteria	Rhizobiales	Brucellaceae	Ochrobactrum	Ochrobactrum anthropi	Ochrobactrum anthropi strain FRAF13
641118.3	Ochrobactrum intermedium LMG 3301	0	1	1	1	1	1	1	1	1	Proteobacteria	Alphaproteobacteria	Rhizobiales	Brucellaceae	Ochrobactrum	Ochrobactrum intermedium	Ochrobactrum intermedium LMG 3301
742817.3	Odoribacter laneus YIT 12061	1	1	1	1	1	1	1	1	1	Bacteroidetes	Bacteroidia	Bacteroidales	Odoribacteraceae	Odoribacter	Odoribacter laneus	Odoribacter laneus YIT 12061
709991.3	Odoribacter splanchnicus DSM 20712	1	1	1	1	1	1	1	1	1	Bacteroidetes	Bacteroidia	Bacteroidales	Odoribacteraceae	Odoribacter	Odoribacter splanchnicus	Odoribacter splanchnicus DSM 20712
1125712.3	Olsenella profusa F0195	0	0	1	0	0	0	1	0	0	Actinobacteria	Coriobacteriia	Coriobacteriales	Atopobiaceae	Olsenella	Olsenella profusa	Olsenella profusa F0195
633147.4	Olsenella uli DSM 7084	0	0	1	0	0	0	1	0	0	Actinobacteria	Coriobacteriia	Coriobacteriales	Atopobiaceae	Olsenella	Olsenella uli	Olsenella uli DSM 7084
585501.3	Oribacterium sinus F0268	0	0	0	0	0	0	0	0	0	Firmicutes	Clostridia	Clostridiales	Lachnospiraceae	Oribacterium	Oribacterium sinus	Oribacterium sinus F0268
556268.6	Oxalobacter formigenes HOxBLS	1	1	1	1	1	1	1	0	1	Proteobacteria	Betaproteobacteria	Burkholderiales	Oxalobacteraceae	Oxalobacter	Oxalobacter formigenes	Oxalobacter formigenes HOxBLS
556269.4	Oxalobacter formigenes OXCC13	1	1	1	1	1	1	1	0	1	Proteobacteria	Betaproteobacteria	Burkholderiales	Oxalobacteraceae	Oxalobacter	Oxalobacter formigenes	Oxalobacter formigenes OXCC13
1206781.3	Paenibacillus alvei DSM 29	0	1	1	1	1	1	1	0	1	Firmicutes	Bacilli	Bacillales	Paenibacillaceae	Paenibacillus	Paenibacillus alvei	Paenibacillus alvei DSM 29
1235795.3	Paenibacillus barengoltzii G22	0	1	1	1	1	0	1	0	1	Firmicutes	Bacilli	Bacillales	Paenibacillaceae	Paenibacillus	Paenibacillus barengoltzii	Paenibacillus barengoltzii G22
743719.3	Paenibacillus lactis 154	0	1	1	1	1	0	1	0	1	Firmicutes	Bacilli	Bacillales	Paenibacillaceae	Paenibacillus	Paenibacillus lactis	Paenibacillus lactis 154
908341.3	Paenibacillus sp. HGF5	0	1	1	1	1	0	1	0	1	Firmicutes	Bacilli	Bacillales	Paenibacillaceae	Paenibacillus	-	Paenibacillus sp. HGF5
944559.3	Paenibacillus sp. HGF7	1	1	1	1	1	1	1	1	1	Firmicutes	Bacilli	Bacillales	Paenibacillaceae	Paenibacillus	-	Paenibacillus sp. HGF7
1078505.3	Paenibacillus sp. HGH0039	1	1	1	1	1	1	1	1	1	Firmicutes	Bacilli	Bacillales	Paenibacillaceae	Paenibacillus	-	Paenibacillus sp. HGH0039
1034769.3	Paenibacillus sp. HW567	1	1	1	1	1	0	1	1	1	Firmicutes	Bacilli	Bacillales	Paenibacillaceae	Paenibacillus	-	Paenibacillus sp. HW567
996640.3	Paenibacillus sp. ICGEB2008	1	1	1	1	1	0	1	1	1	Firmicutes	Bacilli	Bacillales	Paenibacillaceae	Paenibacillus	-	Paenibacillus sp. ICGEB2008
1033743.3	Paenibacillus sp. JC66	1	1	1	1	1	0	1	0	0	Firmicutes	Bacilli	Bacillales	Paenibacillaceae	Paenibacillus	Paenibacillus senegalensis	Paenibacillus senegalensis JC66
324057.4	Paenibacillus sp. JDR-2	1	1	1	1	1	1	1	0	1	Firmicutes	Bacilli	Bacillales	Paenibacillaceae	Paenibacillus	-	Paenibacillus sp. JDR-2
1078085.3	Paenisporosarcina sp. HGH0030	0	1	1	1	1	1	1	0	1	Firmicutes	Bacilli	Bacillales	Planococcaceae	Paenisporosarcina	-	Paenisporosarcina sp. HGH0030
1231057.3	Paenisporosarcina sp. TG-14	0	1	1	1	1	0	1	0	1	Firmicutes	Bacilli	Bacillales	Planococcaceae	Paenisporosarcina	-	Paenisporosarcina sp. TG-14
1261128.3	Pantoea agglomerans 299R	1	1	1	0	1	1	1	0	1	Proteobacteria	Gammaproteobacteria	Enterobacterales	Erwiniaceae	Pantoea	Pantoea agglomerans	Pantoea agglomerans 299R
1110694.4	Pantoea agglomerans IG1	1	1	1	1	1	1	1	0	1	Proteobacteria	Gammaproteobacteria	Enterobacterales	Erwiniaceae	Pantoea	Pantoea agglomerans	Pantoea agglomerans IG1
549.15	Pantoea agglomerans MP2	1	1	1	1	1	1	1	0	1	Proteobacteria	Gammaproteobacteria	Enterobacterales	Erwiniaceae	Pantoea	Pantoea agglomerans	Pantoea agglomerans MP2
549.21	Pantoea agglomerans strain 190	1	1	1	1	1	1	1	0	1	Proteobacteria	Gammaproteobacteria	Enterobacterales	Erwiniaceae	Pantoea	Pantoea agglomerans	Pantoea agglomerans strain 190
549.25	Pantoea agglomerans strain 3	1	1	1	1	1	1	1	0	1	Proteobacteria	Gammaproteobacteria	Enterobacterales	Erwiniaceae	Pantoea	Pantoea agglomerans	Pantoea agglomerans strain 3
549.22	Pantoea agglomerans strain 4	1	1	1	1	1	1	1	0	1	Proteobacteria	Gammaproteobacteria	Enterobacterales	Erwiniaceae	Pantoea	Pantoea agglomerans	Pantoea agglomerans strain 4
549.23	Pantoea agglomerans strain P10c	1	1	1	1	1	1	1	0	1	Proteobacteria	Gammaproteobacteria	Enterobacterales	Erwiniaceae	Pantoea	Pantoea agglomerans	Pantoea agglomerans strain P10c
1144341.3	Pantoea sp. YR343	1	1	1	1	1	1	1	0	1	Proteobacteria	Gammaproteobacteria	Enterobacterales	Erwiniaceae	Pantoea	-	Pantoea sp. YR343
435591.13	Parabacteroides distasonis ATCC 8503	1	1	1	1	1	1	1	1	1	Bacteroidetes	Bacteroidia	Bacteroidales	Tannerellaceae	Parabacteroides	Parabacteroides distasonis	Parabacteroides distasonis ATCC 8503
999416.3	Parabacteroides distasonis CL03T12C09	1	1	1	1	1	1	1	1	1	Bacteroidetes	Bacteroidia	Bacteroidales	Tannerellaceae	Parabacteroides	Parabacteroides distasonis	Parabacteroides distasonis CL03T12C09
999417.3	Parabacteroides distasonis CL09T03C24	1	1	1	1	1	1	1	1	1	Bacteroidetes	Bacteroidia	Bacteroidales	Tannerellaceae	Parabacteroides	Parabacteroides distasonis	Parabacteroides distasonis CL09T03C24
999418.3	Parabacteroides goldsteinii CL02T12C30	1	1	1	1	1	1	1	1	1	Bacteroidetes	Bacteroidia	Bacteroidales	Tannerellaceae	Parabacteroides	Parabacteroides goldsteinii	Parabacteroides goldsteinii CL02T12C30
1235789.3	Parabacteroides goldsteinii dnLKV18	1	1	1	1	1	1	1	1	1	Bacteroidetes	Bacteroidia	Bacteroidales	Tannerellaceae	Parabacteroides	Parabacteroides goldsteinii	Parabacteroides goldsteinii dnLKV18
927665.4	Parabacteroides goldsteinii DSM 19448 = WAL 12034	1	1	1	1	1	1	1	1	1	Bacteroidetes	Bacteroidia	Bacteroidales	Tannerellaceae	Parabacteroides	Parabacteroides goldsteinii	Parabacteroides goldsteinii DSM 19448 = WAL 12034
1122931.3	Parabacteroides gordonii DSM 23371	1	1	1	1	1	1	1	1	1	Bacteroidetes	Bacteroidia	Bacteroidales	Tannerellaceae	Parabacteroides	Parabacteroides gordonii	Parabacteroides gordonii DSM 23371
999419.3	Parabacteroides johnsonii CL02T12C29	1	1	1	1	1	1	1	1	1	Bacteroidetes	Bacteroidia	Bacteroidales	Tannerellaceae	Parabacteroides	Parabacteroides johnsonii	Parabacteroides johnsonii CL02T12C29
537006.5	Parabacteroides johnsonii DSM 18315	1	1	1	1	1	1	1	1	1	Bacteroidetes	Bacteroidia	Bacteroidales	Tannerellaceae	Parabacteroides	Parabacteroides johnsonii	Parabacteroides johnsonii DSM 18315
411477.4	Parabacteroides merdae ATCC 43184	1	1	1	1	1	1	1	1	1	Bacteroidetes	Bacteroidia	Bacteroidales	Tannerellaceae	Parabacteroides	Parabacteroides merdae	Parabacteroides merdae ATCC 43184
999420.3	Parabacteroides merdae CL03T12C32	1	1	1	1	1	1	1	1	1	Bacteroidetes	Bacteroidia	Bacteroidales	Tannerellaceae	Parabacteroides	Parabacteroides merdae	Parabacteroides merdae CL03T12C32
999421.3	Parabacteroides merdae CL09T00C40	1	1	1	1	1	1	1	1	1	Bacteroidetes	Bacteroidia	Bacteroidales	Tannerellaceae	Parabacteroides	Parabacteroides merdae	Parabacteroides merdae CL09T00C40
1235803.3	Parabacteroides sp. ASF519	1	1	1	1	1	1	1	1	1	Bacteroidetes	Bacteroidia	Bacteroidales	Tannerellaceae	Parabacteroides	-	Parabacteroides sp. ASF519
563193.3	Parabacteroides sp. D13	1	1	1	1	1	1	1	1	1	Bacteroidetes	Bacteroidia	Bacteroidales	Tannerellaceae	Parabacteroides	-	Parabacteroides sp. D13
658661.3	Parabacteroides sp. D25	1	1	1	1	1	1	1	1	1	Bacteroidetes	Bacteroidia	Bacteroidales	Tannerellaceae	Parabacteroides	-	Parabacteroides sp. D25
658662.3	Parabacteroides sp. D26	1	1	1	1	1	1	1	1	1	Bacteroidetes	Bacteroidia	Bacteroidales	Tannerellaceae	Parabacteroides	-	Parabacteroides sp. D26
1834200.5	Parabacteroides sp. YL27	1	1	1	1	1	1	1	0	1	Bacteroidetes	Bacteroidia	Bacteroidales	Tannerellaceae	Parabacteroides	-	Parabacteroides sp. YL27
332977.5	Parapedobacter koreensis Jip14	1	1	1	1	1	0	1	0	0	Bacteroidetes	Sphingobacteriia	Sphingobacteriales	Sphingobacteriaceae	Parapedobacter	Parapedobacter koreensis	Parapedobacter koreensis Jip14
762968.3	Paraprevotella clara YIT 11840	1	1	1	1	1	1	1	0	0	Bacteroidetes	Bacteroidia	Bacteroidales	Prevotellaceae	Paraprevotella	Paraprevotella clara	Paraprevotella clara YIT 11840
762982.3	Paraprevotella xylaniphila YIT 11841	1	1	1	1	1	1	1	0	0	Bacteroidetes	Bacteroidia	Bacteroidales	Prevotellaceae	Paraprevotella	Paraprevotella xylaniphila	Paraprevotella xylaniphila YIT 11841
864564.3	Parascardovia denticolens DSM 10105	0	0	0	0	0	0	1	0	0	Actinobacteria	Actinobacteria	Bifidobacteriales	Bifidobacteriaceae	Parascardovia	Parascardovia denticolens	Parascardovia denticolens DSM 10105 = JCM 12538
762966.3	Parasutterella excrementihominis YIT 11859	0	1	0	1	0	0	1	0	0	Proteobacteria	Betaproteobacteria	Burkholderiales	Sutterellaceae	Parasutterella	Parasutterella excrementihominis	Parasutterella excrementihominis YIT 11859
411465.10	Parvimonas micra ATCC 33270	0	0	0	0	1	0	0	0	0	Firmicutes	Tissierellia	Tissierellales	Peptoniphilaceae	Parvimonas	Parvimonas micra	Parvimonas micra ATCC 33270
563194.3	Pediococcus acidilactici 7_4	0	0	0	0	0	0	1	0	0	Firmicutes	Bacilli	Lactobacillales	Lactobacillaceae	Pediococcus	Pediococcus acidilactici	Pediococcus acidilactici 7_4
1306952.3	Pediococcus acidilactici D3	0	1	0	0	0	0	1	0	0	Firmicutes	Bacilli	Lactobacillales	Lactobacillaceae	Pediococcus	Pediococcus acidilactici	Pediococcus acidilactici D3
862514.3	Pediococcus acidilactici DSM 20284	0	0	0	0	0	0	1	0	0	Firmicutes	Bacilli	Lactobacillales	Lactobacillaceae	Pediococcus	Pediococcus acidilactici	Pediococcus acidilactici DSM 20284
1080365.4	Pediococcus acidilactici MA18/5M	0	1	0	0	0	0	1	0	0	Firmicutes	Bacilli	Lactobacillales	Lactobacillaceae	Pediococcus	Pediococcus acidilactici	Pediococcus acidilactici MA18/5M
278197.12	Pediococcus pentosaceus ATCC 25745	0	1	0	0	0	0	0	0	0	Firmicutes	Bacilli	Lactobacillales	Lactobacillaceae	Pediococcus	Pediococcus pentosaceus	Pediococcus pentosaceus ATCC 25745
1133596.3	Pediococcus pentosaceus IE-3	0	1	0	0	0	0	0	0	0	Firmicutes	Bacilli	Lactobacillales	Lactobacillaceae	Pediococcus	Pediococcus pentosaceus	Pediococcus pentosaceus IE-3
908338.3	Peptoniphilus harei ACS-146-V-Sch2b	0	1	1	0	0	0	1	0	0	Firmicutes	Tissierellia	Tissierellales	Peptoniphilaceae	Peptoniphilus	Peptoniphilus harei	Peptoniphilus harei ACS-146-V-Sch2b
997350.3	Peptoniphilus indolicus ATCC 29427	0	1	0	1	1	1	1	0	1	Firmicutes	Tissierellia	Tissierellales	Peptoniphilaceae	Peptoniphilus	Peptoniphilus indolicus	Peptoniphilus indolicus ATCC 29427
596330.3	Peptoniphilus lacrimalis 315-B	0	1	1	0	0	0	0	0	0	Firmicutes	Tissierellia	Tissierellales	Peptoniphilaceae	Peptoniphilus	Peptoniphilus lacrimalis	Peptoniphilus lacrimalis 315-B
1122949.3	Peptoniphilus lacrimalis DSM 7455	0	1	1	0	0	0	0	0	0	Firmicutes	Tissierellia	Tissierellales	Peptoniphilaceae	Peptoniphilus	Peptoniphilus lacrimalis	Peptoniphilus lacrimalis DSM 7455
1033744.3	Peptoniphilus sp. JC140	0	1	0	0	0	0	1	0	0	Firmicutes	Tissierellia	Tissierellales	Peptoniphilaceae	Peptoniphilus	Peptoniphilus senegalensis	Peptoniphilus senegalensis JC140
1118057.3	Peptoniphilus sp. ph5	0	1	1	0	0	0	1	0	0	Firmicutes	Tissierellia	Tissierellales	Peptoniphilaceae	Peptoniphilus	Peptoniphilus grossensis	Peptoniphilus grossensis ph5
1095770.3	Peptoniphilus timonensis JC401	0	1	1	0	0	0	1	0	0	Firmicutes	Tissierellia	Tissierellales	Peptoniphilaceae	Peptoniphilus	Peptoniphilus timonensis	Peptoniphilus timonensis JC401
596329.3	Peptostreptococcus anaerobius 653-L	1	1	1	1	1	0	1	1	0	Firmicutes	Clostridia	Clostridiales	Peptostreptococcaceae	Peptostreptococcus	Peptostreptococcus anaerobius	Peptostreptococcus anaerobius 653-L
1122950.3	Peptostreptococcus anaerobius DSM 2949	1	1	1	1	1	0	1	1	0	Firmicutes	Clostridia	Clostridiales	Peptostreptococcaceae	Peptostreptococcus	Peptostreptococcus anaerobius	Peptostreptococcus anaerobius DSM 2949
1035196.3	Peptostreptococcus anaerobius VPI 4330	1	1	1	1	1	0	1	1	0	Firmicutes	Clostridia	Clostridiales	Peptostreptococcaceae	Peptostreptococcus	Peptostreptococcus anaerobius	Peptostreptococcus anaerobius VPI 4330 = DSM 2949
596315.3	Peptostreptococcus stomatis DSM 17678	1	1	1	1	1	0	0	1	0	Firmicutes	Clostridia	Clostridiales	Peptostreptococcaceae	Peptostreptococcus	Peptostreptococcus stomatis	Peptostreptococcus stomatis DSM 17678
626939.3	Phascolarctobacterium sp. YIT 12067	1	1	0	1	1	1	1	1	1	Firmicutes	Negativicutes	Acidaminococcales	Acidaminococcaceae	Phascolarctobacterium	Phascolarctobacterium succinatutens	Phascolarctobacterium succinatutens YIT 12067
1315976.3	Plesiomonas shigelloides 302-73	1	1	1	1	1	1	1	0	1	Proteobacteria	Gammaproteobacteria	Enterobacterales	-	Plesiomonas	Plesiomonas shigelloides	Plesiomonas shigelloides 302-73
703.7	Plesiomonas shigelloides GN7	1	1	1	1	1	1	1	0	1	Proteobacteria	Gammaproteobacteria	Enterobacterales	-	Plesiomonas	Plesiomonas shigelloides	Plesiomonas shigelloides GN7
879243.3	Porphyromonas asaccharolytica DSM 20707	1	1	1	1	1	1	1	1	1	Bacteroidetes	Bacteroidia	Bacteroidales	Porphyromonadaceae	Porphyromonas	Porphyromonas asaccharolytica	Porphyromonas asaccharolytica DSM 20707
910312.3	Porphyromonas asaccharolytica PR426713P-I	1	1	1	1	1	1	1	1	1	Bacteroidetes	Bacteroidia	Bacteroidales	Porphyromonadaceae	Porphyromonas	Porphyromonas asaccharolytica	Porphyromonas asaccharolytica PR426713P-I
553175.3	Porphyromonas endodontalis ATCC 35406	1	1	1	1	1	1	1	1	1	Bacteroidetes	Bacteroidia	Bacteroidales	Porphyromonadaceae	Porphyromonas	Porphyromonas endodontalis	Porphyromonas endodontalis ATCC 35406
431947.6	Porphyromonas gingivalis ATCC 33277	1	1	1	1	1	1	1	1	1	Bacteroidetes	Bacteroidia	Bacteroidales	Porphyromonadaceae	Porphyromonas	Porphyromonas gingivalis	Porphyromonas gingivalis ATCC 33277
837.83	Porphyromonas gingivalis strain A7436	1	1	1	1	1	1	1	1	1	Bacteroidetes	Bacteroidia	Bacteroidales	Porphyromonadaceae	Porphyromonas	Porphyromonas gingivalis	Porphyromonas gingivalis strain A7436
1030843.3	Porphyromonas gingivalis TDC60	1	1	1	1	1	1	1	1	1	Bacteroidetes	Bacteroidia	Bacteroidales	Porphyromonadaceae	Porphyromonas	Porphyromonas gingivalis	Porphyromonas gingivalis TDC60
242619.1	Porphyromonas gingivalis W83	1	1	1	1	1	1	1	1	1	Bacteroidetes	Bacteroidia	Bacteroidales	Porphyromonadaceae	Porphyromonas	Porphyromonas gingivalis	Porphyromonas gingivalis W83
1236526.3	Porphyromonas gingivicanis JCM 15907	1	1	1	1	1	1	1	0	1	Bacteroidetes	Bacteroidia	Bacteroidales	Porphyromonadaceae	Porphyromonas	Porphyromonas gingivicanis	Porphyromonas gingivicanis JCM 15907
1122975.3	Porphyromonas somerae DSM 23386	1	1	1	1	1	1	1	1	1	Bacteroidetes	Bacteroidia	Bacteroidales	Porphyromonadaceae	Porphyromonas	Porphyromonas somerae	Porphyromonas somerae DSM 23386
596327.3	Porphyromonas uenonis 60-3	1	1	1	1	1	1	1	1	1	Bacteroidetes	Bacteroidia	Bacteroidales	Porphyromonadaceae	Porphyromonas	Porphyromonas uenonis	Porphyromonas uenonis 60-3
1122978.3	Prevotella albensis DSM 11370	0	1	1	1	1	0	1	1	1	Bacteroidetes	Bacteroidia	Bacteroidales	Prevotellaceae	Prevotella	Prevotella albensis	Prevotella albensis DSM 11370 = JCM 12258
868129.3	Prevotella bivia DSM 20514	1	1	1	1	1	0	1	0	1	Bacteroidetes	Bacteroidia	Bacteroidales	Prevotellaceae	Prevotella	Prevotella bivia	Prevotella bivia DSM 20514
553171.3	Prevotella bivia JCVIHMP010	1	1	1	1	1	0	1	0	1	Bacteroidetes	Bacteroidia	Bacteroidales	Prevotellaceae	Prevotella	Prevotella bivia	Prevotella bivia JCVIHMP010
752555.5	Prevotella bryantii B14	1	1	1	1	1	0	1	0	1	Bacteroidetes	Bacteroidia	Bacteroidales	Prevotellaceae	Prevotella	Prevotella bryantii	Prevotella bryantii B14
873513.3	Prevotella buccae ATCC 33574	1	1	1	1	1	0	1	0	1	Bacteroidetes	Bacteroidia	Bacteroidales	Prevotellaceae	Prevotella	Prevotella buccae	Prevotella buccae ATCC 33574
575611.3	Prevotella buccae D17	1	1	1	1	1	0	1	0	1	Bacteroidetes	Bacteroidia	Bacteroidales	Prevotellaceae	Prevotella	Prevotella buccae	Prevotella buccae D17
1197728.3	Prevotella conceptionensis 9403948	0	1	1	1	1	0	1	0	0	Bacteroidetes	Bacteroidia	Bacteroidales	Prevotellaceae	Prevotella	Prevotella conceptionensis	Prevotella conceptionensis 9403948
537011.5	Prevotella copri DSM 18205	1	1	1	1	1	0	1	0	0	Bacteroidetes	Bacteroidia	Bacteroidales	Prevotellaceae	Prevotella	Prevotella copri	Prevotella copri DSM 18205
1122981.3	Prevotella corporis DSM 18810	1	1	1	1	1	0	1	0	0	Bacteroidetes	Bacteroidia	Bacteroidales	Prevotellaceae	Prevotella	Prevotella corporis	Prevotella corporis DSM 18810 = JCM 8529
28128.5	Prevotella corporis strain MJR7716	1	1	1	1	1	0	1	0	0	Bacteroidetes	Bacteroidia	Bacteroidales	Prevotellaceae	Prevotella	Prevotella corporis	Prevotella corporis strain MJR7716
944557.3	Prevotella denticola CRIS 18C-A	0	1	1	1	1	0	1	0	0	Bacteroidetes	Bacteroidia	Bacteroidales	Prevotellaceae	Prevotella	Prevotella denticola	Prevotella denticola CRIS 18C-A
767031.3	Prevotella denticola F0289	0	1	1	1	1	0	1	0	0	Bacteroidetes	Bacteroidia	Bacteroidales	Prevotellaceae	Prevotella	Prevotella denticola	Prevotella denticola F0289
866771.4	Prevotella disiens FB035-09AN	1	1	1	1	1	0	1	0	0	Bacteroidetes	Bacteroidia	Bacteroidales	Prevotellaceae	Prevotella	Prevotella disiens	Prevotella disiens FB035-09AN
1122984.7	Prevotella intermedia ATCC 25611 [PRJNA169798]	1	1	1	1	1	0	1	0	0	Bacteroidetes	Bacteroidia	Bacteroidales	Prevotellaceae	Prevotella	Prevotella intermedia	Prevotella intermedia ATCC 25611 = DSM 20706
28131.5	Prevotella intermedia strain ATCC 49046	1	1	1	1	1	0	1	0	0	Bacteroidetes	Bacteroidia	Bacteroidales	Prevotellaceae	Prevotella	Prevotella intermedia	Prevotella intermedia strain ATCC 49046
1122985.3	Prevotella loescheii DSM 19665 = JCM 12249 = ATCC 15930	0	1	1	1	1	0	1	0	0	Bacteroidetes	Bacteroidia	Bacteroidales	Prevotellaceae	Prevotella	Prevotella loescheii	Prevotella loescheii DSM 19665 = JCM 12249 = ATCC 15930
553174.6	Prevotella melaninogenica ATCC 25845	1	1	1	1	1	0	1	0	0	Bacteroidetes	Bacteroidia	Bacteroidales	Prevotellaceae	Prevotella	Prevotella melaninogenica	Prevotella melaninogenica ATCC 25845
575612.3	Prevotella melaninogenica D18	1	1	1	1	1	0	1	0	0	Bacteroidetes	Bacteroidia	Bacteroidales	Prevotellaceae	Prevotella	Prevotella melaninogenica	Prevotella melaninogenica D18
1122988.3	Prevotella nanceiensis DSM 19126	0	1	0	1	1	0	1	0	0	Bacteroidetes	Bacteroidia	Bacteroidales	Prevotellaceae	Prevotella	Prevotella nanceiensis	Prevotella nanceiensis DSM 19126 = JCM 15639
997352.4	Prevotella nigrescens ATCC 33563	1	1	1	1	1	0	1	0	0	Bacteroidetes	Bacteroidia	Bacteroidales	Prevotellaceae	Prevotella	Prevotella nigrescens	Prevotella nigrescens ATCC 33563
702439.3	Prevotella nigrescens F0103	1	1	1	1	1	0	1	0	0	Bacteroidetes	Bacteroidia	Bacteroidales	Prevotellaceae	Prevotella	Prevotella nigrescens	Prevotella nigrescens F0103
873533.3	Prevotella oralis ATCC 33269	0	1	1	0	1	0	1	0	0	Bacteroidetes	Bacteroidia	Bacteroidales	Prevotellaceae	Prevotella	Prevotella oralis	Prevotella oralis ATCC 33269
1203550.3	Prevotella oralis HGA0225	0	1	1	0	1	0	1	0	0	Bacteroidetes	Bacteroidia	Bacteroidales	Prevotellaceae	Prevotella	Prevotella oralis	Prevotella oralis HGA0225
702438.4	Prevotella oulorum F0390	0	1	0	1	1	0	1	0	0	Bacteroidetes	Bacteroidia	Bacteroidales	Prevotellaceae	Prevotella	Prevotella oulorum	Prevotella oulorum F0390
997353.4	Prevotella pallens ATCC 700821	1	1	1	1	1	0	1	0	0	Bacteroidetes	Bacteroidia	Bacteroidales	Prevotellaceae	Prevotella	Prevotella pallens	Prevotella pallens ATCC 700821
264731.4	Prevotella ruminicola 23	1	1	1	1	1	0	1	1	0	Bacteroidetes	Bacteroidia	Bacteroidales	Prevotellaceae	Prevotella	Prevotella ruminicola	Prevotella ruminicola 23
888832.3	Prevotella salivae DSM 15606	0	1	0	1	1	0	1	0	1	Bacteroidetes	Bacteroidia	Bacteroidales	Prevotellaceae	Prevotella	Prevotella salivae	Prevotella salivae DSM 15606
563031.3	Prevotella sp. C561	0	1	1	1	1	0	1	0	0	Bacteroidetes	Bacteroidia	Bacteroidales	Prevotellaceae	Prevotella	-	Prevotella sp. C561
1263103.3	Prevotella stercorea CAG:629	0	1	0	1	1	0	1	0	0	Bacteroidetes	Bacteroidia	Bacteroidales	Prevotellaceae	Prevotella	Prevotella stercorea	Prevotella stercorea CAG:629
1002367.3	Prevotella stercorea DSM 18206	1	1	1	1	1	0	1	0	0	Bacteroidetes	Bacteroidia	Bacteroidales	Prevotellaceae	Prevotella	Prevotella stercorea	Prevotella stercorea DSM 18206
626522.3	Prevotella tannerae ATCC 51259	0	1	1	1	1	0	1	0	1	Bacteroidetes	Bacteroidia	Bacteroidales	Prevotellaceae	Alloprevotella	Alloprevotella tannerae	Alloprevotella tannerae ATCC 51259
679189.3	Prevotella timonensis CRIS 5C-B1	0	1	1	0	1	0	1	0	1	Bacteroidetes	Bacteroidia	Bacteroidales	Prevotellaceae	Prevotella	Prevotella timonensis	Prevotella timonensis CRIS 5C-B1
1122993.3	Prevotella veroralis DSM 19559	0	1	0	1	1	0	1	0	0	Bacteroidetes	Bacteroidia	Bacteroidales	Prevotellaceae	Prevotella	Prevotella veroralis	Prevotella veroralis DSM 19559 = JCM 6290
1171373.8	Propionibacterium acidipropionici ATCC 4875	1	1	1	0	1	0	1	1	0	Actinobacteria	Actinobacteria	Propionibacteriales	Propionibacteriaceae	Acidipropionibacterium	Acidipropionibacterium acidipropionici	Acidipropionibacterium acidipropionici ATCC 4875
1748.13	Propionibacterium acidipropionici strain ATCC 55737	1	1	1	0	1	0	1	1	0	Actinobacteria	Actinobacteria	Propionibacteriales	Propionibacteriaceae	Acidipropionibacterium	Acidipropionibacterium acidipropionici	Propionibacterium acidipropionici strain ATCC 55737
1748.12	Propionibacterium acidipropionici strain CGMCC 1.2230	1	1	1	0	1	0	1	1	0	Actinobacteria	Actinobacteria	Propionibacteriales	Propionibacteriaceae	Acidipropionibacterium	Acidipropionibacterium acidipropionici	Propionibacterium acidipropionici strain CGMCC 1.2230
909952.3	Propionibacterium acnes 266	0	1	0	0	1	1	1	1	0	Actinobacteria	Actinobacteria	Propionibacteriales	Propionibacteriaceae	Cutibacterium	Cutibacterium acnes	Propionibacterium acnes 266
1031709.3	Propionibacterium acnes 6609	0	1	0	0	1	1	1	1	0	Actinobacteria	Actinobacteria	Propionibacteriales	Propionibacteriaceae	Cutibacterium	Cutibacterium acnes	Propionibacterium acnes 6609
1091045.3	Propionibacterium acnes ATCC 11828	0	1	0	0	1	1	1	1	0	Actinobacteria	Actinobacteria	Propionibacteriales	Propionibacteriaceae	Cutibacterium	Cutibacterium acnes	Propionibacterium acnes subsp. defendens ATCC 11828
1234380.3	Propionibacterium acnes C1	0	1	0	0	1	1	1	1	0	Actinobacteria	Actinobacteria	Propionibacteriales	Propionibacteriaceae	Cutibacterium	Cutibacterium acnes	Propionibacterium acnes C1
1276649.3	Propionibacterium acnes FZ1/2/0	0	1	0	0	1	1	1	1	0	Actinobacteria	Actinobacteria	Propionibacteriales	Propionibacteriaceae	Cutibacterium	Cutibacterium acnes	Propionibacterium acnes FZ1/2/0
765105.8	Propionibacterium acnes HL001PA1	0	1	0	0	1	1	1	1	0	Actinobacteria	Actinobacteria	Propionibacteriales	Propionibacteriaceae	Cutibacterium	Cutibacterium acnes	Propionibacterium acnes HL001PA1
765115.3	Propionibacterium acnes HL002PA1	0	1	0	0	1	1	1	1	0	Actinobacteria	Actinobacteria	Propionibacteriales	Propionibacteriaceae	Cutibacterium	Cutibacterium acnes	Propionibacterium acnes HL002PA1
765116.3	Propionibacterium acnes HL002PA2	0	1	0	0	1	1	1	1	0	Actinobacteria	Actinobacteria	Propionibacteriales	Propionibacteriaceae	Cutibacterium	Cutibacterium acnes	Propionibacterium acnes HL002PA2
765117.3	Propionibacterium acnes HL002PA3	0	1	0	0	1	1	1	1	0	Actinobacteria	Actinobacteria	Propionibacteriales	Propionibacteriaceae	Cutibacterium	Cutibacterium acnes	Propionibacterium acnes HL002PA3
765096.3	Propionibacterium acnes HL005PA1	0	1	0	0	1	1	1	1	0	Actinobacteria	Actinobacteria	Propionibacteriales	Propionibacteriaceae	Cutibacterium	Cutibacterium acnes	Propionibacterium acnes HL005PA1
765097.3	Propionibacterium acnes HL005PA2	0	1	0	0	1	1	1	1	0	Actinobacteria	Actinobacteria	Propionibacteriales	Propionibacteriaceae	Cutibacterium	Cutibacterium acnes	Propionibacterium acnes HL005PA2
765099.3	Propionibacterium acnes HL005PA4	0	1	0	0	1	1	1	1	0	Actinobacteria	Actinobacteria	Propionibacteriales	Propionibacteriaceae	Cutibacterium	Cutibacterium acnes	Propionibacterium acnes HL005PA4
765118.3	Propionibacterium acnes HL007PA1	0	1	0	0	1	1	1	1	0	Actinobacteria	Actinobacteria	Propionibacteriales	Propionibacteriaceae	Cutibacterium	Cutibacterium acnes	Propionibacterium acnes HL007PA1
765069.3	Propionibacterium acnes HL013PA1	0	1	0	0	1	1	1	1	0	Actinobacteria	Actinobacteria	Propionibacteriales	Propionibacteriaceae	Cutibacterium	Cutibacterium acnes	Propionibacterium acnes HL013PA1
765070.3	Propionibacterium acnes HL013PA2	0	1	0	0	1	1	1	1	0	Actinobacteria	Actinobacteria	Propionibacteriales	Propionibacteriaceae	Cutibacterium	Cutibacterium acnes	Propionibacterium acnes HL013PA2
765065.3	Propionibacterium acnes HL020PA1	0	1	0	0	1	1	1	1	0	Actinobacteria	Actinobacteria	Propionibacteriales	Propionibacteriaceae	Cutibacterium	Cutibacterium acnes	Propionibacterium acnes HL020PA1
765089.3	Propionibacterium acnes HL025PA1	0	1	0	0	1	1	1	1	0	Actinobacteria	Actinobacteria	Propionibacteriales	Propionibacteriaceae	Cutibacterium	Cutibacterium acnes	Propionibacterium acnes HL025PA1
765111.3	Propionibacterium acnes HL027PA1	0	1	0	0	1	1	1	1	0	Actinobacteria	Actinobacteria	Propionibacteriales	Propionibacteriaceae	Cutibacterium	Cutibacterium acnes	Propionibacterium acnes HL027PA1
765112.3	Propionibacterium acnes HL027PA2	0	1	0	0	1	1	1	1	0	Actinobacteria	Actinobacteria	Propionibacteriales	Propionibacteriaceae	Cutibacterium	Cutibacterium acnes	Propionibacterium acnes HL027PA2
765103.3	Propionibacterium acnes HL030PA1	0	1	0	0	1	1	1	1	0	Actinobacteria	Actinobacteria	Propionibacteriales	Propionibacteriaceae	Cutibacterium	Cutibacterium acnes	Propionibacterium acnes HL030PA1
765106.3	Propionibacterium acnes HL036PA1	0	1	0	0	1	1	1	1	0	Actinobacteria	Actinobacteria	Propionibacteriales	Propionibacteriaceae	Cutibacterium	Cutibacterium acnes	Propionibacterium acnes HL036PA1
765107.3	Propionibacterium acnes HL036PA2	0	1	0	0	1	1	1	1	0	Actinobacteria	Actinobacteria	Propionibacteriales	Propionibacteriaceae	Cutibacterium	Cutibacterium acnes	Propionibacterium acnes HL036PA2
765122.3	Propionibacterium acnes HL037PA1	0	1	0	0	1	1	1	1	0	Actinobacteria	Actinobacteria	Propionibacteriales	Propionibacteriaceae	Cutibacterium	Cutibacterium acnes	Propionibacterium acnes HL037PA1
765123.3	Propionibacterium acnes HL037PA2	0	1	1	0	1	1	1	1	0	Actinobacteria	Actinobacteria	Propionibacteriales	Propionibacteriaceae	Cutibacterium	[Propionibacterium] humerusii	Propionibacterium humerusii HL037PA2
765085.3	Propionibacterium acnes HL038PA1	0	1	0	0	1	1	1	1	0	Actinobacteria	Actinobacteria	Propionibacteriales	Propionibacteriaceae	Cutibacterium	Cutibacterium acnes	Propionibacterium acnes HL038PA1
765072.3	Propionibacterium acnes HL043PA1	0	1	0	0	1	1	1	1	0	Actinobacteria	Actinobacteria	Propionibacteriales	Propionibacteriaceae	Cutibacterium	Cutibacterium acnes	Propionibacterium acnes HL043PA1
765073.3	Propionibacterium acnes HL043PA2	0	1	0	0	1	1	1	1	0	Actinobacteria	Actinobacteria	Propionibacteriales	Propionibacteriaceae	Cutibacterium	Cutibacterium acnes	Propionibacterium acnes HL043PA2
765109.3	Propionibacterium acnes HL044PA1	0	1	1	0	1	1	1	1	0	Actinobacteria	Actinobacteria	Propionibacteriales	Propionibacteriaceae	Cutibacterium	[Propionibacterium] humerusii	Propionibacterium humerusii HL044PA1
765068.3	Propionibacterium acnes HL045PA1	0	1	0	0	1	1	1	1	0	Actinobacteria	Actinobacteria	Propionibacteriales	Propionibacteriaceae	Cutibacterium	Cutibacterium acnes	Propionibacterium acnes HL045PA1
765094.3	Propionibacterium acnes HL046PA1	0	1	0	0	1	1	1	1	0	Actinobacteria	Actinobacteria	Propionibacteriales	Propionibacteriaceae	Cutibacterium	Cutibacterium acnes	Propionibacterium acnes HL046PA1
765095.3	Propionibacterium acnes HL046PA2	0	1	0	0	1	1	1	1	0	Actinobacteria	Actinobacteria	Propionibacteriales	Propionibacteriaceae	Cutibacterium	Cutibacterium acnes	Propionibacterium acnes HL046PA2
765100.3	Propionibacterium acnes HL050PA1	0	1	0	0	1	1	1	1	0	Actinobacteria	Actinobacteria	Propionibacteriales	Propionibacteriaceae	Cutibacterium	Cutibacterium acnes	Propionibacterium acnes HL050PA1
765101.3	Propionibacterium acnes HL050PA2	0	1	0	0	1	1	1	1	0	Actinobacteria	Actinobacteria	Propionibacteriales	Propionibacteriaceae	Cutibacterium	Cutibacterium acnes	Propionibacterium acnes HL050PA2
765102.3	Propionibacterium acnes HL050PA3	0	1	0	0	1	1	1	1	0	Actinobacteria	Actinobacteria	Propionibacteriales	Propionibacteriaceae	Cutibacterium	Cutibacterium acnes	Propionibacterium acnes HL050PA3
765066.3	Propionibacterium acnes HL053PA1	0	1	0	0	1	1	1	1	0	Actinobacteria	Actinobacteria	Propionibacteriales	Propionibacteriaceae	Cutibacterium	Cutibacterium acnes	Propionibacterium acnes HL053PA1
765067.3	Propionibacterium acnes HL053PA2	0	1	0	0	1	1	1	1	0	Actinobacteria	Actinobacteria	Propionibacteriales	Propionibacteriaceae	Cutibacterium	Cutibacterium acnes	Propionibacterium acnes HL053PA2
765119.3	Propionibacterium acnes HL056PA1	0	1	0	0	1	1	1	1	0	Actinobacteria	Actinobacteria	Propionibacteriales	Propionibacteriaceae	Cutibacterium	Cutibacterium acnes	Propionibacterium acnes HL056PA1
765091.3	Propionibacterium acnes HL059PA1	0	1	0	0	1	1	1	1	0	Actinobacteria	Actinobacteria	Propionibacteriales	Propionibacteriaceae	Cutibacterium	Cutibacterium acnes	Propionibacterium acnes HL059PA1
765092.3	Propionibacterium acnes HL059PA2	0	1	0	0	1	1	1	1	0	Actinobacteria	Actinobacteria	Propionibacteriales	Propionibacteriaceae	Cutibacterium	Cutibacterium acnes	Propionibacterium acnes HL059PA2
765084.3	Propionibacterium acnes HL060PA1	0	1	0	0	1	1	1	1	0	Actinobacteria	Actinobacteria	Propionibacteriales	Propionibacteriaceae	Cutibacterium	Cutibacterium acnes	Propionibacterium acnes HL060PA1
765113.3	Propionibacterium acnes HL063PA1	0	1	0	0	1	1	1	1	0	Actinobacteria	Actinobacteria	Propionibacteriales	Propionibacteriaceae	Cutibacterium	Cutibacterium acnes	Propionibacterium acnes HL063PA1
765114.3	Propionibacterium acnes HL063PA2	0	1	0	0	1	1	1	1	0	Actinobacteria	Actinobacteria	Propionibacteriales	Propionibacteriaceae	Cutibacterium	Cutibacterium acnes	Propionibacterium acnes HL063PA2
765110.3	Propionibacterium acnes HL067PA1	0	1	0	0	1	1	1	1	0	Actinobacteria	Actinobacteria	Propionibacteriales	Propionibacteriaceae	Cutibacterium	Cutibacterium acnes	Propionibacterium acnes HL067PA1
765074.3	Propionibacterium acnes HL072PA1	0	1	0	0	1	1	1	1	0	Actinobacteria	Actinobacteria	Propionibacteriales	Propionibacteriaceae	Cutibacterium	Cutibacterium acnes	Propionibacterium acnes HL072PA1
765075.3	Propionibacterium acnes HL072PA2	0	1	0	0	1	1	1	1	0	Actinobacteria	Actinobacteria	Propionibacteriales	Propionibacteriaceae	Cutibacterium	Cutibacterium acnes	Propionibacterium acnes HL072PA2
765076.3	Propionibacterium acnes HL074PA1	0	1	0	0	1	1	1	1	0	Actinobacteria	Actinobacteria	Propionibacteriales	Propionibacteriaceae	Cutibacterium	Cutibacterium acnes	Propionibacterium acnes HL074PA1
765071.3	Propionibacterium acnes HL078PA1	0	1	0	0	1	1	1	1	0	Actinobacteria	Actinobacteria	Propionibacteriales	Propionibacteriaceae	Cutibacterium	Cutibacterium acnes	Propionibacterium acnes HL078PA1
765120.3	Propionibacterium acnes HL082PA1	0	1	0	0	1	1	1	1	0	Actinobacteria	Actinobacteria	Propionibacteriales	Propionibacteriaceae	Cutibacterium	Cutibacterium acnes	Propionibacterium acnes HL082PA1
765121.3	Propionibacterium acnes HL082PA2	0	1	0	0	1	1	1	1	0	Actinobacteria	Actinobacteria	Propionibacteriales	Propionibacteriaceae	Cutibacterium	Cutibacterium acnes	Propionibacterium acnes HL082PA2
765087.3	Propionibacterium acnes HL083PA1	0	1	0	0	1	1	1	1	0	Actinobacteria	Actinobacteria	Propionibacteriales	Propionibacteriaceae	Cutibacterium	Cutibacterium acnes	Propionibacterium acnes HL083PA1
765088.3	Propionibacterium acnes HL083PA2	0	1	0	0	1	1	1	1	0	Actinobacteria	Actinobacteria	Propionibacteriales	Propionibacteriaceae	Cutibacterium	Cutibacterium acnes	Propionibacterium acnes HL083PA2
765093.3	Propionibacterium acnes HL086PA1	0	1	0	0	1	1	1	1	0	Actinobacteria	Actinobacteria	Propionibacteriales	Propionibacteriaceae	Cutibacterium	Cutibacterium acnes	Propionibacterium acnes HL086PA1
765082.3	Propionibacterium acnes HL087PA2	0	1	0	0	1	1	1	1	0	Actinobacteria	Actinobacteria	Propionibacteriales	Propionibacteriaceae	Cutibacterium	Cutibacterium acnes	Propionibacterium acnes HL087PA2
765083.3	Propionibacterium acnes HL087PA3	0	1	0	0	1	1	1	1	0	Actinobacteria	Actinobacteria	Propionibacteriales	Propionibacteriaceae	Cutibacterium	Cutibacterium acnes	Propionibacterium acnes HL087PA3
765086.3	Propionibacterium acnes HL092PA1	0	1	0	0	1	1	1	1	0	Actinobacteria	Actinobacteria	Propionibacteriales	Propionibacteriaceae	Cutibacterium	Cutibacterium acnes	Propionibacterium acnes HL092PA1
1134454.3	Propionibacterium acnes HL096PA1	0	1	0	0	1	1	1	1	0	Actinobacteria	Actinobacteria	Propionibacteriales	Propionibacteriaceae	Cutibacterium	Cutibacterium acnes	Propionibacterium acnes HL096PA1
765058.3	Propionibacterium acnes HL096PA2	0	1	0	0	1	1	1	1	0	Actinobacteria	Actinobacteria	Propionibacteriales	Propionibacteriaceae	Cutibacterium	Cutibacterium acnes	Propionibacterium acnes HL096PA2
765057.3	Propionibacterium acnes HL096PA3	0	1	0	0	1	1	1	1	0	Actinobacteria	Actinobacteria	Propionibacteriales	Propionibacteriaceae	Cutibacterium	Cutibacterium acnes	Propionibacterium acnes HL096PA3
765064.3	Propionibacterium acnes HL097PA1	0	1	0	0	1	1	1	1	0	Actinobacteria	Actinobacteria	Propionibacteriales	Propionibacteriaceae	Cutibacterium	Cutibacterium acnes	Propionibacterium acnes HL097PA1
765063.3	Propionibacterium acnes HL099PA1	0	1	0	0	1	1	1	1	0	Actinobacteria	Actinobacteria	Propionibacteriales	Propionibacteriaceae	Cutibacterium	Cutibacterium acnes	Propionibacterium acnes HL099PA1
765061.3	Propionibacterium acnes HL103PA1	0	1	0	0	1	1	1	1	0	Actinobacteria	Actinobacteria	Propionibacteriales	Propionibacteriaceae	Cutibacterium	Cutibacterium acnes	Propionibacterium acnes HL103PA1
765077.3	Propionibacterium acnes HL110PA1	0	1	0	0	1	1	1	1	0	Actinobacteria	Actinobacteria	Propionibacteriales	Propionibacteriaceae	Cutibacterium	Cutibacterium acnes	Propionibacterium acnes HL110PA1
765078.3	Propionibacterium acnes HL110PA2	0	1	0	0	1	1	1	1	0	Actinobacteria	Actinobacteria	Propionibacteriales	Propionibacteriaceae	Cutibacterium	Cutibacterium acnes	Propionibacterium acnes HL110PA2
765079.3	Propionibacterium acnes HL110PA3	0	1	0	0	1	1	1	1	0	Actinobacteria	Actinobacteria	Propionibacteriales	Propionibacteriaceae	Cutibacterium	Cutibacterium acnes	Propionibacterium acnes HL110PA3
765080.3	Propionibacterium acnes HL110PA4	0	1	0	0	1	1	1	1	0	Actinobacteria	Actinobacteria	Propionibacteriales	Propionibacteriaceae	Cutibacterium	Cutibacterium acnes	Propionibacterium acnes HL110PA4
679194.3	Propionibacterium acnes J139	0	1	0	0	1	1	1	1	0	Actinobacteria	Actinobacteria	Propionibacteriales	Propionibacteriaceae	Cutibacterium	Cutibacterium acnes	Propionibacterium acnes J139
679195.3	Propionibacterium acnes J165	0	1	0	0	1	1	1	1	0	Actinobacteria	Actinobacteria	Propionibacteriales	Propionibacteriaceae	Cutibacterium	Cutibacterium acnes	Propionibacterium acnes J165
267747.1	Propionibacterium acnes KPA171202	0	1	0	0	1	1	1	1	0	Actinobacteria	Actinobacteria	Propionibacteriales	Propionibacteriaceae	Cutibacterium	Cutibacterium acnes	Propionibacterium acnes KPA171202
1136877.3	Propionibacterium acnes PRP-38	0	1	0	0	1	1	1	1	0	Actinobacteria	Actinobacteria	Propionibacteriales	Propionibacteriaceae	Cutibacterium	Cutibacterium acnes	Propionibacterium acnes PRP-38
553199.9	Propionibacterium acnes SK137	0	1	0	0	1	1	1	1	0	Actinobacteria	Actinobacteria	Propionibacteriales	Propionibacteriaceae	Cutibacterium	Cutibacterium acnes	Propionibacterium acnes SK137
679193.4	Propionibacterium acnes SK182	0	1	0	0	1	1	1	1	0	Actinobacteria	Actinobacteria	Propionibacteriales	Propionibacteriaceae	Cutibacterium	Cutibacterium acnes	Propionibacterium acnes SK182
1051006.4	Propionibacterium acnes SK182B-JCVI	0	1	0	0	1	1	1	1	0	Actinobacteria	Actinobacteria	Propionibacteriales	Propionibacteriaceae	Cutibacterium	[Propionibacterium] namnetense	Propionibacterium acnes SK182B-JCVI
686659.3	Propionibacterium acnes SK187	0	1	0	0	1	1	1	1	0	Actinobacteria	Actinobacteria	Propionibacteriales	Propionibacteriaceae	Cutibacterium	Cutibacterium acnes	Propionibacterium acnes SK187
1747.92	Propionibacterium acnes strain A1-14	0	1	0	0	1	1	1	1	0	Actinobacteria	Actinobacteria	Propionibacteriales	Propionibacteriaceae	Cutibacterium	Cutibacterium acnes	Propionibacterium acnes strain A1-14
1747.94	Propionibacterium acnes strain KCOM 1861 (= ChDC B594)	0	1	0	0	1	1	1	1	0	Actinobacteria	Actinobacteria	Propionibacteriales	Propionibacteriaceae	Cutibacterium	Cutibacterium acnes	Propionibacterium acnes strain KCOM 1861 (= ChDC B594)
1747.91	Propionibacterium acnes strain PA_12_1_L1	0	1	0	0	1	1	1	1	0	Actinobacteria	Actinobacteria	Propionibacteriales	Propionibacteriaceae	Cutibacterium	Cutibacterium acnes	Propionibacterium acnes strain PA_12_1_L1
1747.90	Propionibacterium acnes strain PA_12_1_R1	0	1	0	0	1	1	1	1	0	Actinobacteria	Actinobacteria	Propionibacteriales	Propionibacteriaceae	Cutibacterium	Cutibacterium acnes	Propionibacterium acnes strain PA_12_1_R1
1747.89	Propionibacterium acnes strain PA_15_2_L1	0	1	0	0	1	1	1	1	0	Actinobacteria	Actinobacteria	Propionibacteriales	Propionibacteriaceae	Cutibacterium	Cutibacterium acnes	Propionibacterium acnes strain PA_15_2_L1
1747.88	Propionibacterium acnes strain PA_21_1_L1	0	1	0	0	1	1	1	1	0	Actinobacteria	Actinobacteria	Propionibacteriales	Propionibacteriaceae	Cutibacterium	Cutibacterium acnes	Propionibacterium acnes strain PA_21_1_L1
1747.86	Propionibacterium acnes strain PA_30_2_L1	0	1	0	0	1	1	1	1	0	Actinobacteria	Actinobacteria	Propionibacteriales	Propionibacteriaceae	Cutibacterium	Cutibacterium acnes	Propionibacterium acnes strain PA_30_2_L1
1114967.3	Propionibacterium acnes TypeIA2 P.acn17	0	1	0	0	1	1	1	1	0	Actinobacteria	Actinobacteria	Propionibacteriales	Propionibacteriaceae	Cutibacterium	Cutibacterium acnes	Propionibacterium acnes TypeIA2 P.acn17
1114969.3	Propionibacterium acnes TypeIA2 P.acn31	0	1	0	0	1	1	1	1	0	Actinobacteria	Actinobacteria	Propionibacteriales	Propionibacteriaceae	Cutibacterium	Cutibacterium acnes	Propionibacterium acnes TypeIA2 P.acn31
1114966.3	Propionibacterium acnes TypeIA2 P.acn33	0	1	0	0	1	1	1	1	0	Actinobacteria	Actinobacteria	Propionibacteriales	Propionibacteriaceae	Cutibacterium	Cutibacterium acnes	Propionibacterium acnes TypeIA2 P.acn33
1170318.3	Propionibacterium avidum 44067	0	1	1	0	1	1	1	1	0	Actinobacteria	Actinobacteria	Propionibacteriales	Propionibacteriaceae	Cutibacterium	Cutibacterium avidum	Propionibacterium avidum 44067
66712.6	Propionibacterium freudenreichii subsp. freudenreichii strain 20271T	1	1	1	0	1	0	1	1	0	Actinobacteria	Actinobacteria	Propionibacteriales	Propionibacteriaceae	Propionibacterium	Propionibacterium freudenreichii	Propionibacterium freudenreichii subsp. freudenreichii
754252.3	Propionibacterium freudenreichii subsp. shermanii CIRM-BIA1	1	1	1	0	1	0	1	1	0	Actinobacteria	Actinobacteria	Propionibacteriales	Propionibacteriaceae	Propionibacterium	Propionibacterium freudenreichii	Propionibacterium freudenreichii subsp. shermanii CIRM-BIA1
1160719.7	Propionibacterium granulosum DSM 20700	0	1	1	0	1	1	1	1	0	Actinobacteria	Actinobacteria	Propionibacteriales	Propionibacteriaceae	Cutibacterium	Cutibacterium granulosum	Propionibacterium granulosum DSM 20700
1292373.3	Propionibacterium granulosum TM11	0	1	1	0	1	1	1	1	0	Actinobacteria	Actinobacteria	Propionibacteriales	Propionibacteriaceae	Cutibacterium	Cutibacterium granulosum	Propionibacterium granulosum TM11
1122997.3	Propionibacterium jensenii DSM 20535	0	1	1	0	1	0	1	1	0	Actinobacteria	Actinobacteria	Propionibacteriales	Propionibacteriaceae	Acidipropionibacterium	Acidipropionibacterium jensenii	Acidipropionibacterium jensenii DSM 20535
767029.3	Propionibacterium propionicum F0230a	0	0	0	0	0	0	1	1	0	Actinobacteria	Actinobacteria	Propionibacteriales	Propionibacteriaceae	Pseudopropionibacterium	Pseudopropionibacterium propionicum	Pseudopropionibacterium propionicum F0230a
936047.3	Propionibacterium sp. 409-HC1	0	1	0	0	1	1	1	1	0	Actinobacteria	Actinobacteria	Propionibacteriales	Propionibacteriaceae	Propionibacterium	-	Propionibacterium sp. 409-HC1
450748.3	Propionibacterium sp. 5_U_42AFAA	0	1	0	0	1	1	1	1	0	Actinobacteria	Actinobacteria	Propionibacteriales	Propionibacteriaceae	Propionibacterium	-	Propionibacterium sp. 5_U_42AFAA
1203571.3	Propionibacterium sp. HGH0353	0	1	1	0	1	1	1	1	0	Actinobacteria	Actinobacteria	Propionibacteriales	Propionibacteriaceae	Propionibacterium	-	Propionibacterium sp. HGH0353
525369.4	Proteus mirabilis ATCC 29906	1	1	0	1	1	1	1	0	1	Proteobacteria	Gammaproteobacteria	Enterobacterales	Morganellaceae	Proteus	Proteus mirabilis	Proteus mirabilis ATCC 29906
529507.6	Proteus mirabilis HI4320	1	1	0	1	1	1	1	0	1	Proteobacteria	Gammaproteobacteria	Enterobacterales	Morganellaceae	Proteus	Proteus mirabilis	Proteus mirabilis HI4320
584.140	Proteus mirabilis strain AOUC-001	1	1	0	1	1	1	1	0	1	Proteobacteria	Gammaproteobacteria	Enterobacterales	Morganellaceae	Proteus	Proteus mirabilis	Proteus mirabilis strain AOUC-001
584.106	Proteus mirabilis strain CYPM1	1	1	0	1	1	1	1	0	1	Proteobacteria	Gammaproteobacteria	Enterobacterales	Morganellaceae	Proteus	Proteus mirabilis	Proteus mirabilis strain CYPM1
471881.3	Proteus penneri ATCC 35198	1	1	0	1	1	1	1	0	1	Proteobacteria	Gammaproteobacteria	Enterobacterales	Morganellaceae	Proteus	Proteus penneri	Proteus penneri ATCC 35198
585.9	Proteus vulgaris strain ATCC 49132	1	1	0	1	1	1	1	0	1	Proteobacteria	Gammaproteobacteria	Enterobacterales	Morganellaceae	Proteus	Proteus vulgaris	Proteus vulgaris strain ATCC 49132
585.10	Proteus vulgaris strain CSUR P1867	1	1	0	1	1	1	1	0	1	Proteobacteria	Gammaproteobacteria	Enterobacterales	Morganellaceae	Proteus	Proteus vulgaris	Proteus vulgaris strain CSUR P1867
1141661.3	Providencia alcalifaciens Dmel2	1	1	1	1	1	1	1	0	1	Proteobacteria	Gammaproteobacteria	Enterobacterales	Morganellaceae	Providencia	Providencia alcalifaciens	Providencia alcalifaciens Dmel2
520999.6	Providencia alcalifaciens DSM 30120	1	1	1	1	1	1	1	0	1	Proteobacteria	Gammaproteobacteria	Enterobacterales	Morganellaceae	Providencia	Providencia alcalifaciens	Providencia alcalifaciens DSM 30120
1141662.3	Providencia burhodogranariea DSM 19968	1	1	1	1	1	1	1	0	1	Proteobacteria	Gammaproteobacteria	Enterobacterales	Morganellaceae	Providencia	Providencia burhodogranariea	Providencia burhodogranariea DSM 19968
1141663.3	Providencia rettgeri Dmel1	1	1	1	1	1	1	1	0	1	Proteobacteria	Gammaproteobacteria	Enterobacterales	Morganellaceae	Providencia	Providencia rettgeri	Providencia rettgeri Dmel1
521000.6	Providencia rettgeri DSM 1131	1	1	1	1	1	1	1	0	1	Proteobacteria	Gammaproteobacteria	Enterobacterales	Morganellaceae	Providencia	Providencia rettgeri	Providencia rettgeri DSM 1131
500637.6	Providencia rustigianii DSM 4541	1	1	1	1	1	1	1	0	1	Proteobacteria	Gammaproteobacteria	Enterobacterales	Morganellaceae	Providencia	Providencia rustigianii	Providencia rustigianii DSM 4541
1141660.3	Providencia sneebia DSM 19967	0	1	0	1	1	1	1	0	1	Proteobacteria	Gammaproteobacteria	Enterobacterales	Morganellaceae	Providencia	Providencia sneebia	Providencia sneebia DSM 19967
471874.6	Providencia stuartii ATCC 25827	1	1	1	1	1	1	1	0	1	Proteobacteria	Gammaproteobacteria	Enterobacterales	Morganellaceae	Providencia	Providencia stuartii	Providencia stuartii ATCC 25827
1157951.4	Providencia stuartii MRSN 2154	1	1	1	1	1	1	1	0	1	Proteobacteria	Gammaproteobacteria	Enterobacterales	Morganellaceae	Providencia	Providencia stuartii	Providencia stuartii MRSN 2154
588.6	Providencia stuartii strain 33672	1	1	1	1	1	1	1	0	1	Proteobacteria	Gammaproteobacteria	Enterobacterales	Morganellaceae	Providencia	Providencia stuartii	Providencia stuartii strain 33672
588.10	Providencia stuartii strain FDAARGOS_87	1	1	1	1	1	1	1	0	1	Proteobacteria	Gammaproteobacteria	Enterobacterales	Morganellaceae	Providencia	Providencia stuartii	Providencia stuartii strain FDAARGOS_87
1051003.3	Pseudomonas aeruginosa 19BR	1	1	1	1	1	1	1	1	1	Proteobacteria	Gammaproteobacteria	Pseudomonadales	Pseudomonadaceae	Pseudomonas	Pseudomonas aeruginosa	Pseudomonas aeruginosa 19BR
350703.9	Pseudomonas aeruginosa 2192	1	1	1	1	1	1	1	1	1	Proteobacteria	Gammaproteobacteria	Pseudomonadales	Pseudomonadaceae	Pseudomonas	Pseudomonas aeruginosa	Pseudomonas aeruginosa 2192
798130.4	Pseudomonas aeruginosa 39016	1	1	1	1	1	1	1	1	1	Proteobacteria	Gammaproteobacteria	Pseudomonadales	Pseudomonadaceae	Pseudomonas	Pseudomonas aeruginosa	Pseudomonas aeruginosa 39016
1051005.3	Pseudomonas aeruginosa 9BR	1	1	1	1	1	1	1	1	1	Proteobacteria	Gammaproteobacteria	Pseudomonadales	Pseudomonadaceae	Pseudomonas	Pseudomonas aeruginosa	Pseudomonas aeruginosa 9BR
1280938.3	Pseudomonas aeruginosa B136-33	1	1	1	1	1	1	1	1	1	Proteobacteria	Gammaproteobacteria	Pseudomonadales	Pseudomonadaceae	Pseudomonas	Pseudomonas aeruginosa	Pseudomonas aeruginosa B136-33
287.1306	Pseudomonas aeruginosa F22031	1	1	1	1	1	1	1	1	1	Proteobacteria	Gammaproteobacteria	Pseudomonadales	Pseudomonadaceae	Pseudomonas	Pseudomonas aeruginosa	Pseudomonas aeruginosa F22031
557722.4	Pseudomonas aeruginosa LESB58	1	1	1	1	1	1	1	1	1	Proteobacteria	Gammaproteobacteria	Pseudomonadales	Pseudomonadaceae	Pseudomonas	Pseudomonas aeruginosa	Pseudomonas aeruginosa LESB58
287.1307	Pseudomonas aeruginosa NCGM 1984	1	1	1	1	1	1	1	1	1	Proteobacteria	Gammaproteobacteria	Pseudomonadales	Pseudomonadaceae	Pseudomonas	Pseudomonas aeruginosa	Pseudomonas aeruginosa NCGM 1984
381754.6	Pseudomonas aeruginosa PA7	1	1	1	1	1	1	1	1	1	Proteobacteria	Gammaproteobacteria	Pseudomonadales	Pseudomonadaceae	Pseudomonas	Pseudomonas aeruginosa	Pseudomonas aeruginosa PA7
208964.1	Pseudomonas aeruginosa PAO1	1	1	1	1	1	1	1	1	1	Proteobacteria	Gammaproteobacteria	Pseudomonadales	Pseudomonadaceae	Pseudomonas	Pseudomonas aeruginosa	Pseudomonas aeruginosa PAO1
1191475.3	Pseudomonas aeruginosa PAO579	1	1	1	1	1	1	1	1	1	Proteobacteria	Gammaproteobacteria	Pseudomonadales	Pseudomonadaceae	Pseudomonas	Pseudomonas aeruginosa	Pseudomonas aeruginosa PAO579
208963.12	Pseudomonas aeruginosa UCBPP-PA14	1	1	1	1	1	1	1	1	1	Proteobacteria	Gammaproteobacteria	Pseudomonadales	Pseudomonadaceae	Pseudomonas	Pseudomonas aeruginosa	Pseudomonas aeruginosa UCBPP-PA14
1248438.3	Pseudomonas alcaliphila 34	1	1	1	1	1	1	1	1	1	Proteobacteria	Gammaproteobacteria	Pseudomonadales	Pseudomonadaceae	Pseudomonas	Pseudomonas alcaliphila	Pseudomonas alcaliphila 34
1037911.3	Pseudomonas fluorescens A506	1	1	1	1	1	1	1	1	1	Proteobacteria	Gammaproteobacteria	Pseudomonadales	Pseudomonadaceae	Pseudomonas	Pseudomonas fluorescens	Pseudomonas fluorescens A506
1114970.3	Pseudomonas fluorescens F113	1	1	1	1	1	1	1	1	1	Proteobacteria	Gammaproteobacteria	Pseudomonadales	Pseudomonadaceae	Pseudomonas	Pseudomonas fluorescens	Pseudomonas fluorescens F113
1221522.3	Pseudomonas fluorescens NCIMB 11764	1	1	1	1	1	1	1	1	1	Proteobacteria	Gammaproteobacteria	Pseudomonadales	Pseudomonadaceae	Pseudomonas	Pseudomonas fluorescens	Pseudomonas fluorescens NCIMB 11764
205922.5	Pseudomonas fluorescens Pf0-1	1	1	1	1	1	1	1	1	1	Proteobacteria	Gammaproteobacteria	Pseudomonadales	Pseudomonadaceae	Pseudomonas	Pseudomonas fluorescens	Pseudomonas fluorescens Pf0-1
220664.3	Pseudomonas fluorescens Pf-5	1	1	1	1	1	1	1	1	1	Proteobacteria	Gammaproteobacteria	Pseudomonadales	Pseudomonadaceae	Pseudomonas	Pseudomonas protegens	Pseudomonas protegens Pf-5
1038922.3	Pseudomonas fluorescens Q2-87	1	1	1	1	1	1	1	1	1	Proteobacteria	Gammaproteobacteria	Pseudomonadales	Pseudomonadaceae	Pseudomonas	Pseudomonas fluorescens	Pseudomonas fluorescens Q2-87
1038923.3	Pseudomonas fluorescens Q8r1-96	1	1	1	1	1	1	1	1	1	Proteobacteria	Gammaproteobacteria	Pseudomonadales	Pseudomonadaceae	Pseudomonas	Pseudomonas fluorescens	Pseudomonas fluorescens Q8r1-96
216595.4	Pseudomonas fluorescens SBW25	1	1	1	1	1	1	1	1	1	Proteobacteria	Gammaproteobacteria	Pseudomonadales	Pseudomonadaceae	Pseudomonas	Pseudomonas fluorescens	Pseudomonas fluorescens SBW25
1038924.3	Pseudomonas fluorescens SS101	1	1	1	1	1	1	1	1	1	Proteobacteria	Gammaproteobacteria	Pseudomonadales	Pseudomonadaceae	Pseudomonas	Pseudomonas fluorescens	Pseudomonas fluorescens SS101
294.123	Pseudomonas fluorescens strain UK4	1	1	1	1	1	1	1	1	1	Proteobacteria	Gammaproteobacteria	Pseudomonadales	Pseudomonadaceae	Pseudomonas	Pseudomonas fluorescens	Pseudomonas fluorescens strain UK4
746360.3	Pseudomonas fluorescens WH6	1	1	1	1	1	1	1	1	1	Proteobacteria	Gammaproteobacteria	Pseudomonadales	Pseudomonadaceae	Pseudomonas	Pseudomonas fluorescens	Pseudomonas fluorescens WH6
76759.14	Pseudomonas monteilii strain USDA-ARS-USMARC-56711	1	1	1	1	1	1	1	1	1	Proteobacteria	Gammaproteobacteria	Pseudomonadales	Pseudomonadaceae	Pseudomonas	Pseudomonas monteilii	Pseudomonas monteilii strain USDA-ARS-USMARC-56711
931281.3	Pseudomonas putida BIRD-1	1	1	1	1	1	1	1	1	1	Proteobacteria	Gammaproteobacteria	Pseudomonadales	Pseudomonadaceae	Pseudomonas	Pseudomonas putida	Pseudomonas putida BIRD-1
1196325.3	Pseudomonas putida DOT-T1E	1	1	1	1	1	1	1	1	1	Proteobacteria	Gammaproteobacteria	Pseudomonadales	Pseudomonadaceae	Pseudomonas	Pseudomonas putida	Pseudomonas putida DOT-T1E
351746.6	Pseudomonas putida F1	1	1	1	1	1	1	1	1	1	Proteobacteria	Gammaproteobacteria	Pseudomonadales	Pseudomonadaceae	Pseudomonas	Pseudomonas putida	Pseudomonas putida F1
76869.5	Pseudomonas putida GB-1	1	1	1	1	1	1	1	1	1	Proteobacteria	Gammaproteobacteria	Pseudomonadales	Pseudomonadaceae	Pseudomonas	Pseudomonas putida	Pseudomonas putida GB-1
1331671.3	Pseudomonas putida H8234	1	1	1	1	1	1	1	1	1	Proteobacteria	Gammaproteobacteria	Pseudomonadales	Pseudomonadaceae	Pseudomonas	Pseudomonas putida	Pseudomonas putida H8234
1215088.3	Pseudomonas putida HB3267	1	1	1	1	1	1	1	1	1	Proteobacteria	Gammaproteobacteria	Pseudomonadales	Pseudomonadaceae	Pseudomonas	Pseudomonas putida	Pseudomonas putida HB3267
160488.4	Pseudomonas putida KT2440	1	1	1	1	1	1	1	1	1	Proteobacteria	Gammaproteobacteria	Pseudomonadales	Pseudomonadaceae	Pseudomonas	Pseudomonas putida	Pseudomonas putida KT2440
1211579.3	Pseudomonas putida NBRC 14164	1	1	1	1	1	1	1	1	1	Proteobacteria	Gammaproteobacteria	Pseudomonadales	Pseudomonadaceae	Pseudomonas	Pseudomonas putida	Pseudomonas putida NBRC 14164
231023.4	Pseudomonas putida ND6	1	1	1	1	1	1	1	1	1	Proteobacteria	Gammaproteobacteria	Pseudomonadales	Pseudomonadaceae	Pseudomonas	Pseudomonas putida	Pseudomonas putida ND6
1042876.5	Pseudomonas putida S16	1	1	1	1	1	1	1	1	1	Proteobacteria	Gammaproteobacteria	Pseudomonadales	Pseudomonadaceae	Pseudomonas	Pseudomonas putida	Pseudomonas putida S16
303.167	Pseudomonas putida strain DLL-E4	1	1	1	1	1	1	1	1	1	Proteobacteria	Gammaproteobacteria	Pseudomonadales	Pseudomonadaceae	Pseudomonas	Pseudomonas putida	Pseudomonas putida strain DLL-E4
303.200	Pseudomonas putida strain PC2	1	1	1	1	1	1	1	1	1	Proteobacteria	Gammaproteobacteria	Pseudomonadales	Pseudomonadaceae	Pseudomonas	Pseudomonas putida	Pseudomonas putida strain PC2
390235.5	Pseudomonas putida W619	1	1	1	1	1	1	1	1	1	Proteobacteria	Gammaproteobacteria	Pseudomonadales	Pseudomonadaceae	Pseudomonas	Pseudomonas putida	Pseudomonas putida W619
665948.3	Pseudomonas sp. 2_1_26	1	1	1	1	1	1	1	1	1	Proteobacteria	Gammaproteobacteria	Pseudomonadales	Pseudomonadaceae	Pseudomonas	-	Pseudomonas sp. 2_1_26
379731.5	Pseudomonas stutzeri A1501	1	1	1	1	1	1	1	0	1	Proteobacteria	Gammaproteobacteria	Pseudomonadales	Pseudomonadaceae	Pseudomonas	Pseudomonas stutzeri	Pseudomonas stutzeri A1501
32042.3	Pseudomonas stutzeri ATCC 14405 = CCUG 16156	1	1	1	1	1	1	1	1	1	Proteobacteria	Gammaproteobacteria	Pseudomonadales	Pseudomonadaceae	Pseudomonas	Pseudomonas stutzeri	Pseudomonas stutzeri ATCC 14405 = CCUG 16156
96563.4	Pseudomonas stutzeri ATCC 17588 = LMG 11199	1	1	1	1	1	1	1	0	1	Proteobacteria	Gammaproteobacteria	Pseudomonadales	Pseudomonadaceae	Pseudomonas	Pseudomonas stutzeri	Pseudomonas stutzeri ATCC 17588 = LMG 11199
1196835.3	Pseudomonas stutzeri CCUG 29243	1	1	1	1	1	1	1	0	1	Proteobacteria	Gammaproteobacteria	Pseudomonadales	Pseudomonadaceae	Pseudomonas	Pseudomonas stutzeri	Pseudomonas stutzeri CCUG 29243
1123519.7	Pseudomonas stutzeri DSM 10701	1	1	1	1	1	1	1	0	1	Proteobacteria	Gammaproteobacteria	Pseudomonadales	Pseudomonadaceae	Pseudomonas	Pseudomonas stutzeri	Pseudomonas stutzeri DSM 10701
996285.3	Pseudomonas stutzeri DSM 4166	1	1	1	1	1	1	1	0	1	Proteobacteria	Gammaproteobacteria	Pseudomonadales	Pseudomonadaceae	Pseudomonas	Pseudomonas stutzeri	Pseudomonas stutzeri DSM 4166
1218352.3	Pseudomonas stutzeri KOS6	1	1	1	1	1	1	1	0	1	Proteobacteria	Gammaproteobacteria	Pseudomonadales	Pseudomonadaceae	Pseudomonas	Pseudomonas stutzeri	Pseudomonas stutzeri KOS6
1212548.4	Pseudomonas stutzeri NF13	1	1	1	1	1	1	1	0	1	Proteobacteria	Gammaproteobacteria	Pseudomonadales	Pseudomonadaceae	Pseudomonas	Pseudomonas stutzeri	Pseudomonas stutzeri NF13
644801.3	Pseudomonas stutzeri RCH2	1	1	1	1	1	1	1	0	1	Proteobacteria	Gammaproteobacteria	Pseudomonadales	Pseudomonadaceae	Pseudomonas	Pseudomonas stutzeri	Pseudomonas stutzeri RCH2
1109445.3	Pseudomonas stutzeri SDM-LAC	1	1	1	1	1	1	1	0	1	Proteobacteria	Gammaproteobacteria	Pseudomonadales	Pseudomonadaceae	Pseudomonas	Pseudomonas stutzeri	Pseudomonas stutzeri SDM-LAC
316.77	Pseudomonas stutzeri strain 28a24	1	1	1	1	1	1	1	0	1	Proteobacteria	Gammaproteobacteria	Pseudomonadales	Pseudomonadaceae	Pseudomonas	Pseudomonas stutzeri	Pseudomonas stutzeri strain 28a24
316.105	Pseudomonas stutzeri strain SLG510A3-8	1	1	1	1	1	1	1	0	1	Proteobacteria	Gammaproteobacteria	Pseudomonadales	Pseudomonadaceae	Pseudomonas	Pseudomonas stutzeri	Pseudomonas stutzeri strain SLG510A3-8
1210443.6	Pseudomonas stutzeri T13	1	1	1	1	1	1	1	0	1	Proteobacteria	Gammaproteobacteria	Pseudomonadales	Pseudomonadaceae	Pseudomonas	Pseudomonas stutzeri	Pseudomonas stutzeri T13
477228.3	Pseudomonas stutzeri TS44	1	1	1	1	1	1	1	0	1	Proteobacteria	Gammaproteobacteria	Pseudomonadales	Pseudomonadaceae	Pseudomonas	Pseudomonas stutzeri	Pseudomonas stutzeri TS44
1200345.6	Pseudomonas stutzeri XLDN-R	1	1	1	1	1	1	1	0	1	Proteobacteria	Gammaproteobacteria	Pseudomonadales	Pseudomonadaceae	Pseudomonas	Pseudomonas stutzeri	Pseudomonas stutzeri XLDN-R
352165.3	Pyramidobacter piscolens W5455	0	1	0	0	0	0	0	1	0	Synergistetes	Synergistia	Synergistales	Synergistaceae	Pyramidobacter	Pyramidobacter piscolens	Pyramidobacter piscolens W5455
658080.3	Ralstonia sp. 5_2_56FAA	1	1	1	1	1	1	1	0	1	Proteobacteria	Betaproteobacteria	Burkholderiales	Burkholderiaceae	Ralstonia	-	Ralstonia sp. 5_2_56FAA
658664.3	Ralstonia sp. 5_7_47FAA	1	1	1	1	1	1	1	0	1	Proteobacteria	Betaproteobacteria	Burkholderiales	Burkholderiaceae	Ralstonia	-	Ralstonia sp. 5_7_47FAA
685727.3	Rhodococcus equi 103S	0	1	1	1	1	1	1	1	0	Actinobacteria	Actinobacteria	Corynebacteriales	Nocardiaceae	Rhodococcus	Rhodococcus hoagii	Rhodococcus equi 103S
525370.3	Rhodococcus equi ATCC 33707	0	1	1	1	1	1	1	1	0	Actinobacteria	Actinobacteria	Corynebacteriales	Nocardiaceae	Rhodococcus	Rhodococcus hoagii	Rhodococcus equi ATCC 33707
234621.6	Rhodococcus erythropolis PR4	1	1	1	1	1	1	1	1	0	Actinobacteria	Actinobacteria	Corynebacteriales	Nocardiaceae	Rhodococcus	Rhodococcus erythropolis	Rhodococcus erythropolis PR4
596309.3	Rhodococcus erythropolis SK121	0	1	1	1	1	1	1	1	0	Actinobacteria	Actinobacteria	Corynebacteriales	Nocardiaceae	Rhodococcus	Rhodococcus erythropolis	Rhodococcus erythropolis SK121
1833.80	Rhodococcus erythropolis strain BG43	1	1	1	1	1	1	1	1	0	Actinobacteria	Actinobacteria	Corynebacteriales	Nocardiaceae	Rhodococcus	Rhodococcus erythropolis	Rhodococcus erythropolis strain BG43
1078016.3	Rhodococcus erythropolis XP	1	1	1	1	1	1	1	1	0	Actinobacteria	Actinobacteria	Corynebacteriales	Nocardiaceae	Rhodococcus	Rhodococcus erythropolis	Rhodococcus erythropolis XP
1330040.3	Rhodococcus rhodochrous ATCC 17895	1	1	1	1	1	1	1	1	0	Actinobacteria	Actinobacteria	Corynebacteriales	Nocardiaceae	Rhodococcus	Rhodococcus rhodochrous	Rhodococcus rhodochrous ATCC 17895
1429046.4	Rhodococcus rhodochrous ATCC 21198	1	1	1	1	1	1	1	1	0	Actinobacteria	Actinobacteria	Corynebacteriales	Nocardiaceae	Rhodococcus	Rhodococcus rhodochrous	Rhodococcus rhodochrous ATCC 21198
880526.4	Rikenella microfusus DSM 15922	1	1	1	1	1	1	1	0	0	Bacteroidetes	Bacteroidia	Bacteroidales	Rikenellaceae	Rikenella	Rikenella microfusus	Rikenella microfusus DSM 15922
585394.18	Roseburia hominis A2-183	0	1	1	1	0	0	0	1	0	Firmicutes	Clostridia	Clostridiales	Lachnospiraceae	Roseburia	Roseburia hominis	Roseburia hominis A2-183
536231.5	Roseburia intestinalis L1-82	1	1	1	1	1	0	0	1	0	Firmicutes	Clostridia	Clostridiales	Lachnospiraceae	Roseburia	Roseburia intestinalis	Roseburia intestinalis L1-82
657315.3	Roseburia intestinalis M50/1	1	1	1	1	1	0	0	1	0	Firmicutes	Clostridia	Clostridiales	Lachnospiraceae	Roseburia	Roseburia intestinalis	Roseburia intestinalis M50/1
718255.3	Roseburia intestinalis XB6B4	1	1	1	1	1	0	0	1	0	Firmicutes	Clostridia	Clostridiales	Lachnospiraceae	Roseburia	Roseburia intestinalis	Roseburia intestinalis XB6B4
622312.4	Roseburia inulinivorans DSM 16841	0	0	1	0	0	0	1	1	0	Firmicutes	Clostridia	Clostridiales	Lachnospiraceae	Roseburia	Roseburia inulinivorans	Roseburia inulinivorans DSM 16841
525371.3	Roseomonas cervicalis ATCC 49957	0	1	0	0	1	0	1	1	0	Proteobacteria	Alphaproteobacteria	Rhodospirillales	Acetobacteraceae	Roseomonas	Roseomonas cervicalis	Roseomonas cervicalis ATCC 49957
1125724.3	Rothia aeria F0474	0	1	0	1	1	0	1	0	0	Actinobacteria	Actinobacteria	Micrococcales	Micrococcaceae	Rothia	Rothia aeria	Rothia aeria F0474
762948.4	Rothia dentocariosa ATCC 17931	0	1	0	1	1	0	1	0	0	Actinobacteria	Actinobacteria	Micrococcales	Micrococcaceae	Rothia	Rothia dentocariosa	Rothia dentocariosa ATCC 17931
563032.4	Rothia dentocariosa M567	0	1	0	1	1	0	1	0	0	Actinobacteria	Actinobacteria	Micrococcales	Micrococcaceae	Rothia	Rothia dentocariosa	Rothia dentocariosa M567
553201.3	Rothia mucilaginosa ATCC 25296	0	1	0	1	1	0	1	0	0	Actinobacteria	Actinobacteria	Micrococcales	Micrococcaceae	Rothia	Rothia mucilaginosa	Rothia mucilaginosa ATCC 25296
680646.3	Rothia mucilaginosa DY-18	0	1	0	1	1	0	1	0	0	Actinobacteria	Actinobacteria	Micrococcales	Micrococcaceae	Rothia	Rothia mucilaginosa	Rothia mucilaginosa DY-18
563033.4	Rothia mucilaginosa M508	0	1	0	1	1	0	1	0	0	Actinobacteria	Actinobacteria	Micrococcales	Micrococcaceae	Rothia	Rothia mucilaginosa	Rothia mucilaginosa M508
43675.28	Rothia mucilaginosa strain NUM-Rm6536	0	1	0	1	1	0	1	0	0	Actinobacteria	Actinobacteria	Micrococcales	Micrococcaceae	Rothia	Rothia mucilaginosa	Rothia mucilaginosa strain NUM-Rm6536
1089547.3	Rudanella lutea DSM 19387	0	1	1	1	1	1	1	0	0	Bacteroidetes	Cytophagia	Cytophagales	Cytophagaceae	Rudanella	Rudanella lutea	Rudanella lutea DSM 19387
1834198.6	Ruminiclostridium sp. KB18	0	0	0	0	0	0	1	0	0	Firmicutes	Clostridia	Clostridiales	Ruminococcaceae	Ruminiclostridium	-	Ruminiclostridium sp. KB18
552398.3	Ruminococcaceae bacterium D16	0	1	0	0	0	1	0	1	0	Firmicutes	Clostridia	Clostridiales	Ruminococcaceae	-	-	Ruminococcaceae bacterium D16
246199.4	Ruminococcus albus 8	1	1	1	1	1	0	0	0	1	Firmicutes	Clostridia	Clostridiales	Ruminococcaceae	Ruminococcus	Ruminococcus albus	Ruminococcus albus 8
657321.5	Ruminococcus bromii L2-63	0	0	1	0	0	0	0	0	0	Firmicutes	Clostridia	Clostridiales	Ruminococcaceae	Ruminococcus	Ruminococcus bromii	Ruminococcus bromii L2-63
411473.3	Ruminococcus callidus ATCC 27760	1	1	1	1	1	0	0	1	1	Firmicutes	Clostridia	Clostridiales	Ruminococcaceae	Ruminococcus	Ruminococcus callidus	Ruminococcus callidus ATCC 27760
641112.4	Ruminococcus flavefaciens FD-1	1	1	1	1	0	0	1	1	1	Firmicutes	Clostridia	Clostridiales	Ruminococcaceae	Ruminococcus	Ruminococcus flavefaciens	Ruminococcus flavefaciens FD-1
1123075.3	Ruminococcus gauvreauii DSM 19829	1	1	1	0	0	0	1	1	0	Firmicutes	Clostridia	Clostridiales	Ruminococcaceae	Ruminococcus	Ruminococcus gauvreauii	Ruminococcus gauvreauii DSM 19829
411470.6	Ruminococcus gnavus ATCC 29149	0	0	1	0	1	0	0	1	0	Firmicutes	Clostridia	Clostridiales	Lachnospiraceae	Blautia	[Ruminococcus] gnavus	Ruminococcus gnavus ATCC 29149
471875.6	Ruminococcus lactaris ATCC 29176	1	0	1	0	1	0	1	1	1	Firmicutes	Clostridia	Clostridiales	Ruminococcaceae	Ruminococcus	Ruminococcus lactaris	Ruminococcus lactaris ATCC 29176
657314.3	Ruminococcus obeum A2-162	1	1	1	0	0	0	1	1	0	Firmicutes	Clostridia	Clostridiales	Lachnospiraceae	Blautia	Blautia obeum	Blautia obeum A2-162
411459.7	Ruminococcus obeum ATCC 29174	1	1	1	0	0	0	1	1	0	Firmicutes	Clostridia	Clostridiales	Lachnospiraceae	Blautia	Blautia obeum	Blautia obeum ATCC 29174
213810.4	Ruminococcus sp. 18P13	0	0	1	0	0	0	1	0	0	Firmicutes	Clostridia	Clostridiales	Ruminococcaceae	Ruminococcus	Ruminococcus champanellensis	Ruminococcus champanellensis 18P13 = JCM 17042
457412.4	Ruminococcus sp. 5_1_39BFAA	1	1	1	0	0	0	1	1	0	Firmicutes	Clostridia	Clostridiales	Ruminococcaceae	Ruminococcus	-	Ruminococcus sp. 5_1_39BFAA
657323.3	Ruminococcus sp. SR1/5	1	1	1	0	0	0	1	1	1	Firmicutes	Clostridia	Clostridiales	Ruminococcaceae	Ruminococcus	-	Ruminococcus sp. SR1/5
411460.6	Ruminococcus torques ATCC 27756	0	1	1	1	0	0	1	1	0	Firmicutes	Clostridia	Clostridiales	Lachnospiraceae	Blautia	[Ruminococcus] torques	Ruminococcus torques ATCC 27756
657313.3	Ruminococcus torques L2-14	1	0	1	0	1	1	1	1	1	Firmicutes	Clostridia	Clostridiales	Lachnospiraceae	Blautia	[Ruminococcus] torques	Ruminococcus torques L2-14
41514.7	Salmonella enterica subsp. arizonae serovar 62:z4_z23	1	1	1	1	1	1	1	1	1	Proteobacteria	Gammaproteobacteria	Enterobacterales	Enterobacteriaceae	Salmonella	Salmonella enterica	Salmonella enterica subsp. arizonae serovar 62:z4,z23:-
1265617.3	Salmonella enterica subsp. enterica serovar Agona str. 36.H.00	1	1	1	1	1	1	1	1	1	Proteobacteria	Gammaproteobacteria	Enterobacterales	Enterobacteriaceae	Salmonella	Salmonella enterica	Salmonella enterica subsp. enterica serovar Agona str. 36.H.00
454166.8	Salmonella enterica subsp. enterica serovar Agona str. SL483	1	1	1	1	1	1	1	1	1	Proteobacteria	Gammaproteobacteria	Enterobacterales	Enterobacteriaceae	Salmonella	Salmonella enterica	Salmonella enterica subsp. enterica serovar Agona str. SL483
321314.9	Salmonella enterica subsp. enterica serovar Choleraesuis str.	1	1	1	1	1	1	1	1	1	Proteobacteria	Gammaproteobacteria	Enterobacterales	Enterobacteriaceae	Salmonella	Salmonella enterica	Salmonella enterica subsp. enterica serovar Choleraesuis str. SC-B67
439851.8	Salmonella enterica subsp. enterica serovar Dublin str. CT_02021853	1	1	1	1	1	1	1	1	1	Proteobacteria	Gammaproteobacteria	Enterobacterales	Enterobacteriaceae	Salmonella	Salmonella enterica	Salmonella enterica subsp. enterica serovar Dublin str. CT_02021853
550537.5	Salmonella enterica subsp. enterica serovar Enteritidis str.	1	1	1	1	1	1	1	1	1	Proteobacteria	Gammaproteobacteria	Enterobacterales	Enterobacteriaceae	Salmonella	Salmonella enterica	Salmonella enterica subsp. enterica serovar Enteritidis str. P125109
550538.5	Salmonella enterica subsp. enterica serovar Gallinarum str. 287/91	1	1	1	1	1	1	1	1	1	Proteobacteria	Gammaproteobacteria	Enterobacterales	Enterobacteriaceae	Salmonella	Salmonella enterica	Salmonella enterica subsp. enterica serovar Gallinarum str. 287/91
554290.9	Salmonella enterica subsp. enterica serovar Paratyphi A str.	1	1	1	1	1	1	1	1	1	Proteobacteria	Gammaproteobacteria	Enterobacterales	Enterobacteriaceae	Salmonella	Salmonella enterica	Salmonella enterica subsp. enterica serovar Paratyphi A str. AKU_12601
295319.15	Salmonella enterica subsp. enterica serovar Paratyphi A str. ATCC 9150	1	1	1	1	1	1	1	1	1	Proteobacteria	Gammaproteobacteria	Enterobacterales	Enterobacteriaceae	Salmonella	Salmonella enterica	Salmonella enterica subsp. enterica serovar Paratyphi A str. ATCC 9150
272994.6	Salmonella enterica subsp. enterica serovar Paratyphi B str. SPB7	1	1	1	1	1	1	1	1	1	Proteobacteria	Gammaproteobacteria	Enterobacterales	Enterobacteriaceae	Salmonella	Salmonella enterica	Salmonella enterica subsp. enterica serovar Paratyphi B str. SPB7
209261.1	Salmonella enterica subsp. enterica serovar Typhi Ty2	1	1	1	1	1	1	1	1	1	Proteobacteria	Gammaproteobacteria	Enterobacterales	Enterobacteriaceae	Salmonella	Salmonella enterica	Salmonella enterica subsp. enterica serovar Typhi str. Ty2
946034.3	Salmonella enterica subsp. enterica serovar Typhimurium str.	1	1	1	1	1	1	1	1	1	Proteobacteria	Gammaproteobacteria	Enterobacterales	Enterobacteriaceae	Salmonella	Salmonella enterica	Salmonella enterica subsp. enterica serovar Typhimurium str. TN061786
99287.12	Salmonella enterica subsp. enterica serovar Typhimurium str. LT2	1	1	1	1	1	1	1	1	1	Proteobacteria	Gammaproteobacteria	Enterobacterales	Enterobacteriaceae	Salmonella	Salmonella enterica	Salmonella enterica subsp. enterica serovar Typhimurium str. LT2
216597.6	Salmonella enterica subsp. enterica serovar Typhimurium str. SL1344	1	1	1	1	1	1	1	1	1	Proteobacteria	Gammaproteobacteria	Enterobacterales	Enterobacteriaceae	Salmonella	Salmonella enterica	Salmonella enterica subsp. enterica serovar Typhimurium str. SL1344
718274.8	Salmonella enterica subsp. enterica serovar Typhimurium str. T000240	1	1	1	1	1	1	1	1	1	Proteobacteria	Gammaproteobacteria	Enterobacterales	Enterobacteriaceae	Salmonella	Salmonella enterica	Salmonella enterica subsp. enterica serovar Typhimurium str. T000240
990282.4	Salmonella enterica subsp. enterica serovar Typhimurium str. UK-1	1	1	1	1	1	1	1	1	1	Proteobacteria	Gammaproteobacteria	Enterobacterales	Enterobacteriaceae	Salmonella	Salmonella enterica	Salmonella enterica subsp. enterica serovar Typhimurium str. UK-1
641146.3	Scardovia inopinata F0304	0	0	0	0	0	0	1	0	0	Actinobacteria	Actinobacteria	Bifidobacteriales	Bifidobacteriaceae	Scardovia	Scardovia inopinata	Scardovia inopinata F0304
1123242.3	Schlesneria paludicola DSM 18645	1	1	1	1	1	1	1	0	1	Planctomycetes	Planctomycetia	Planctomycetales	Planctomycetaceae	Schlesneria	Schlesneria paludicola	Schlesneria paludicola DSM 18645
971.17	Selenomonas ruminantium strain L14	0	1	0	0	0	0	1	1	1	Firmicutes	Negativicutes	Selenomonadales	Selenomonadaceae	Selenomonas	Selenomonas ruminantium	Selenomonas ruminantium strain L14
1280706.4	Selenomonas ruminantium subsp. ruminantium ATCC 12561	0	1	0	1	0	0	1	1	1	Firmicutes	Negativicutes	Selenomonadales	Selenomonadaceae	Selenomonas	Selenomonas ruminantium	Selenomonas ruminantium subsp. ruminantium ATCC 12561
999423.3	Selenomonas sp. F0473	0	1	0	0	0	0	1	1	1	Firmicutes	Negativicutes	Selenomonadales	Selenomonadaceae	Selenomonas	-	Selenomonas sp. F0473
546271.3	Selenomonas sputigena ATCC 35185	1	1	0	0	0	1	1	1	1	Firmicutes	Negativicutes	Selenomonadales	Selenomonadaceae	Selenomonas	Selenomonas sputigena	Selenomonas sputigena ATCC 35185
47917.12	Serratia fonticola strain GS2	1	1	1	1	1	1	1	0	1	Proteobacteria	Gammaproteobacteria	Enterobacterales	Yersiniaceae	Serratia	Serratia fonticola	Serratia fonticola strain GS2
614.9	Serratia liquefaciens strain FDAARGOS_125	1	1	1	1	1	1	1	0	1	Proteobacteria	Gammaproteobacteria	Enterobacterales	Yersiniaceae	Serratia	Serratia liquefaciens	Serratia liquefaciens strain FDAARGOS_125
615.1	Serratia marcescens Db11	1	1	1	1	1	1	1	0	1	Proteobacteria	Gammaproteobacteria	Enterobacterales	Yersiniaceae	Serratia	Serratia marcescens	Serratia marcescens Db11
1249634.3	Serratia marcescens FGI94	1	1	1	1	1	1	1	0	1	Proteobacteria	Gammaproteobacteria	Enterobacterales	Yersiniaceae	Serratia	Serratia marcescens	Serratia marcescens FGI94
1162294.5	Serratia marcescens LCT-SM213	1	1	1	1	1	1	1	0	1	Proteobacteria	Gammaproteobacteria	Enterobacterales	Yersiniaceae	Serratia	Serratia marcescens	Serratia marcescens LCT-SM213
615.109	Serratia marcescens strain UCI88	1	1	1	1	1	1	1	0	1	Proteobacteria	Gammaproteobacteria	Enterobacterales	Yersiniaceae	Serratia	Serratia marcescens	Serratia marcescens strain UCI88
435998.3	Serratia marcescens WW4	1	1	1	1	1	1	1	0	1	Proteobacteria	Gammaproteobacteria	Enterobacterales	Yersiniaceae	Serratia	Serratia marcescens	Serratia marcescens WW4
667129.3	Serratia odorifera DSM 4582	1	1	1	1	1	1	1	0	1	Proteobacteria	Gammaproteobacteria	Enterobacterales	Yersiniaceae	Serratia	Serratia odorifera	Serratia odorifera DSM 4582
754093.4	Shigella dysenteriae 1617	1	1	1	1	1	1	1	0	1	Proteobacteria	Gammaproteobacteria	Enterobacterales	Enterobacteriaceae	Shigella	Shigella dysenteriae	Shigella dysenteriae 1617
622.8	Shigella dysenteriae CDC 74-1112	1	1	1	1	1	1	1	0	1	Proteobacteria	Gammaproteobacteria	Enterobacterales	Enterobacteriaceae	Shigella	Shigella dysenteriae	Shigella dysenteriae CDC 74-1112
300267.13	Shigella dysenteriae Sd197	1	1	1	1	1	1	1	0	1	Proteobacteria	Gammaproteobacteria	Enterobacterales	Enterobacteriaceae	Shigella	Shigella dysenteriae	Shigella dysenteriae Sd197
42897.19	Shigella flexneri 2a	1	1	1	1	1	1	1	0	1	Proteobacteria	Gammaproteobacteria	Enterobacterales	Enterobacteriaceae	Shigella	Shigella flexneri	Shigella flexneri 2a
198215.1	Shigella flexneri 2a str. 2457T	1	1	1	1	1	1	1	0	1	Proteobacteria	Gammaproteobacteria	Enterobacterales	Enterobacteriaceae	Shigella	Shigella flexneri	Shigella flexneri 2a str. 2457T
198214.1	Shigella flexneri 2a str. 301	1	1	1	1	1	1	1	0	1	Proteobacteria	Gammaproteobacteria	Enterobacterales	Enterobacteriaceae	Shigella	Shigella flexneri	Shigella flexneri 2a str. 301
373384.11	Shigella flexneri 5 str. 8401	1	1	1	1	1	1	1	0	1	Proteobacteria	Gammaproteobacteria	Enterobacterales	Enterobacteriaceae	Shigella	Shigella flexneri	Shigella flexneri 5 str. 8401
623.158	Shigella flexneri strain NCTC1	1	1	1	1	1	1	1	0	1	Proteobacteria	Gammaproteobacteria	Enterobacterales	Enterobacteriaceae	Shigella	Shigella flexneri	Shigella flexneri strain NCTC1
766162.3	Shigella sonnei 3226-85	1	1	1	1	1	1	1	0	1	Proteobacteria	Gammaproteobacteria	Enterobacterales	Enterobacteriaceae	Shigella	Shigella sonnei	Shigella sonnei 3226-85
216599.12	Shigella sonnei 53G	1	1	1	1	1	1	1	0	1	Proteobacteria	Gammaproteobacteria	Enterobacterales	Enterobacteriaceae	Shigella	Shigella sonnei	Shigella sonnei 53G
300269.12	Shigella sonnei Ss046	1	1	1	1	1	1	1	0	1	Proteobacteria	Gammaproteobacteria	Enterobacterales	Enterobacteriaceae	Shigella	Shigella sonnei	Shigella sonnei Ss046
754077.4	Shigella sonnei str. Moseley	1	1	1	1	1	1	1	0	1	Proteobacteria	Gammaproteobacteria	Enterobacterales	Enterobacteriaceae	Shigella	Shigella sonnei	Shigella sonnei str. Moseley
624.634	Shigella sonnei strain FDAARGOS_128	1	1	1	1	1	1	1	0	1	Proteobacteria	Gammaproteobacteria	Enterobacterales	Enterobacteriaceae	Shigella	Shigella sonnei	Shigella sonnei strain FDAARGOS_128
624.68	Shigella sonnei strain FDAARGOS_71	1	1	1	1	1	1	1	0	1	Proteobacteria	Gammaproteobacteria	Enterobacterales	Enterobacteriaceae	Shigella	Shigella sonnei	Shigella sonnei strain FDAARGOS_71
556266.3	Shigella sp. D9	1	1	1	1	1	1	1	0	1	Proteobacteria	Gammaproteobacteria	Enterobacterales	Enterobacteriaceae	Escherichia	Escherichia coli	Escherichia coli D9
1123253.3	Silanimonas lenta DSM 16282	1	1	1	1	1	1	1	0	1	Proteobacteria	Gammaproteobacteria	Xanthomonadales	Xanthomonadaceae	Silanimonas	Silanimonas lenta	Silanimonas lenta DSM 16282
649764.3	Slackia exigua ATCC 700122	0	0	0	0	1	0	1	0	0	Actinobacteria	Coriobacteriia	Eggerthellales	Eggerthellaceae	Slackia	Slackia exigua	Slackia exigua ATCC 700122
742818.3	Slackia piriformis YIT 12062	0	0	1	0	1	0	1	0	0	Actinobacteria	Coriobacteriia	Eggerthellales	Eggerthellaceae	Slackia	Slackia piriformis	Slackia piriformis YIT 12062
706433.3	Solobacterium moorei F0204	0	0	0	0	0	0	0	0	0	Firmicutes	Erysipelotrichia	Erysipelotrichales	Erysipelotrichaceae	Solobacterium	Solobacterium moorei	Solobacterium moorei F0204
504472.7	Spirosoma linguale DSM 74	0	1	1	1	1	1	1	0	0	Bacteroidetes	Cytophagia	Cytophagales	Cytophagaceae	Spirosoma	Spirosoma linguale	Spirosoma linguale DSM 74
1212545.3	Staphylococcus arlettae CVD059	0	1	1	1	1	0	1	0	1	Firmicutes	Bacilli	Bacillales	Staphylococcaceae	Staphylococcus	Staphylococcus arlettae	Staphylococcus arlettae CVD059
703339.3	Staphylococcus aureus 04-02981	0	1	0	1	1	1	1	0	1	Firmicutes	Bacilli	Bacillales	Staphylococcaceae	Staphylococcus	Staphylococcus aureus	Staphylococcus aureus 04-02981
1229492.3	Staphylococcus aureus 08BA02176	0	1	0	1	1	1	1	0	1	Firmicutes	Bacilli	Bacillales	Staphylococcaceae	Staphylococcus	Staphylococcus aureus	Staphylococcus aureus 08BA02176
1323661.3	Staphylococcus aureus CA-347	0	1	0	1	1	1	1	0	1	Firmicutes	Bacilli	Bacillales	Staphylococcaceae	Staphylococcus	Staphylococcus aureus	Staphylococcus aureus CA-347
1305598.3	Staphylococcus aureus M1	0	1	0	1	1	1	1	0	1	Firmicutes	Bacilli	Bacillales	Staphylococcaceae	Staphylococcus	Staphylococcus aureus	Staphylococcus aureus M1
273036.6	Staphylococcus aureus RF122	0	1	0	1	1	1	1	0	1	Firmicutes	Bacilli	Bacillales	Staphylococcaceae	Staphylococcus	Staphylococcus aureus	Staphylococcus aureus RF122
1075076.3	Staphylococcus aureus ST228/10388	0	1	0	1	1	1	1	0	1	Firmicutes	Bacilli	Bacillales	Staphylococcaceae	Staphylococcus	Staphylococcus aureus	Staphylococcus aureus ST228/10388
1075077.3	Staphylococcus aureus ST228/10497	0	1	0	1	1	1	1	0	1	Firmicutes	Bacilli	Bacillales	Staphylococcaceae	Staphylococcus	Staphylococcus aureus	Staphylococcus aureus ST228/10497
1075078.3	Staphylococcus aureus ST228/15532	0	1	0	1	1	1	1	0	1	Firmicutes	Bacilli	Bacillales	Staphylococcaceae	Staphylococcus	Staphylococcus aureus	Staphylococcus aureus ST228/15532
1075079.3	Staphylococcus aureus ST228/16035	0	1	0	1	1	1	1	0	1	Firmicutes	Bacilli	Bacillales	Staphylococcaceae	Staphylococcus	Staphylococcus aureus	Staphylococcus aureus ST228/16035
1075082.3	Staphylococcus aureus ST228/18412	0	1	0	1	1	1	1	0	1	Firmicutes	Bacilli	Bacillales	Staphylococcaceae	Staphylococcus	Staphylococcus aureus	Staphylococcus aureus ST228/18412
1123523.3	Staphylococcus aureus subsp. aureus 11819-97	0	1	0	1	1	1	1	0	1	Firmicutes	Bacilli	Bacillales	Staphylococcaceae	Staphylococcus	Staphylococcus aureus	Staphylococcus aureus subsp. aureus 11819-97
1155084.3	Staphylococcus aureus subsp. aureus 71193	0	1	0	1	1	1	1	0	1	Firmicutes	Bacilli	Bacillales	Staphylococcaceae	Staphylococcus	Staphylococcus aureus	Staphylococcus aureus subsp. aureus 71193
762962.3	Staphylococcus aureus subsp. aureus ATCC 51811	0	1	0	1	1	1	1	0	1	Firmicutes	Bacilli	Bacillales	Staphylococcaceae	Staphylococcus	Staphylococcus aureus	Staphylococcus aureus subsp. aureus ATCC 51811
862516.3	Staphylococcus aureus subsp. aureus ATCC BAA-39	0	1	0	1	1	1	1	0	1	Firmicutes	Bacilli	Bacillales	Staphylococcaceae	Staphylococcus	Staphylococcus aureus	Staphylococcus aureus subsp. aureus ATCC BAA-39
1134842.3	Staphylococcus aureus subsp. aureus CM05	0	1	0	1	1	1	1	0	1	Firmicutes	Bacilli	Bacillales	Staphylococcaceae	Staphylococcus	Staphylococcus aureus	Staphylococcus aureus subsp. aureus CM05
93062.19	Staphylococcus aureus subsp. aureus COL	0	1	0	1	1	1	1	0	1	Firmicutes	Bacilli	Bacillales	Staphylococcaceae	Staphylococcus	Staphylococcus aureus	Staphylococcus aureus subsp. aureus COL
685039.3	Staphylococcus aureus subsp. aureus ED133	0	1	0	1	1	1	1	0	1	Firmicutes	Bacilli	Bacillales	Staphylococcaceae	Staphylococcus	Staphylococcus aureus	Staphylococcus aureus subsp. aureus ED133
1074252.3	Staphylococcus aureus subsp. aureus HO 5096 0412	0	1	0	1	1	1	1	0	1	Firmicutes	Bacilli	Bacillales	Staphylococcaceae	Staphylococcus	Staphylococcus aureus	Staphylococcus aureus subsp. aureus HO 5096 0412
359787.11	Staphylococcus aureus subsp. aureus JH1	0	1	0	1	1	1	1	0	1	Firmicutes	Bacilli	Bacillales	Staphylococcaceae	Staphylococcus	Staphylococcus aureus	Staphylococcus aureus subsp. aureus JH1
359786.13	Staphylococcus aureus subsp. aureus JH9	0	1	0	1	1	1	1	0	1	Firmicutes	Bacilli	Bacillales	Staphylococcaceae	Staphylococcus	Staphylococcus aureus	Staphylococcus aureus subsp. aureus JH9
869816.3	Staphylococcus aureus subsp. aureus JKD6159	0	1	0	1	1	1	1	0	1	Firmicutes	Bacilli	Bacillales	Staphylococcaceae	Staphylococcus	Staphylococcus aureus	Staphylococcus aureus subsp. aureus JKD6159
985006.4	Staphylococcus aureus subsp. aureus LGA251	0	1	0	1	1	1	1	0	1	Firmicutes	Bacilli	Bacillales	Staphylococcaceae	Staphylococcus	Staphylococcus aureus	Staphylococcus aureus subsp. aureus LGA251
548470.3	Staphylococcus aureus subsp. aureus MN8	0	1	0	1	1	1	1	0	1	Firmicutes	Bacilli	Bacillales	Staphylococcaceae	Staphylococcus	Staphylococcus aureus	Staphylococcus aureus subsp. aureus MN8
754025.3	Staphylococcus aureus subsp. aureus MRSA131	0	1	0	1	1	1	1	0	1	Firmicutes	Bacilli	Bacillales	Staphylococcaceae	Staphylococcus	Staphylococcus aureus	Staphylococcus aureus subsp. aureus MRSA131
754026.3	Staphylococcus aureus subsp. aureus MRSA177	0	1	0	1	1	1	1	0	1	Firmicutes	Bacilli	Bacillales	Staphylococcaceae	Staphylococcus	Staphylococcus aureus	Staphylococcus aureus subsp. aureus MRSA177
282458.4	Staphylococcus aureus subsp. aureus MRSA252	0	1	0	1	1	1	1	0	1	Firmicutes	Bacilli	Bacillales	Staphylococcaceae	Staphylococcus	Staphylococcus aureus	Staphylococcus aureus subsp. aureus MRSA252
985002.3	Staphylococcus aureus subsp. aureus MSHR1132	0	1	0	1	1	1	1	0	1	Firmicutes	Bacilli	Bacillales	Staphylococcaceae	Staphylococcus	Staphylococcus argenteus	Staphylococcus aureus subsp. aureus MSHR113
282459.5	Staphylococcus aureus subsp. aureus MSSA476	0	1	0	1	1	1	1	0	1	Firmicutes	Bacilli	Bacillales	Staphylococcaceae	Staphylococcus	Staphylococcus aureus	Staphylococcus aureus subsp. aureus MSSA476
418127.6	Staphylococcus aureus subsp. aureus Mu3	0	1	0	1	1	1	1	0	1	Firmicutes	Bacilli	Bacillales	Staphylococcaceae	Staphylococcus	Staphylococcus aureus	Staphylococcus aureus subsp. aureus Mu3
158878.14	Staphylococcus aureus subsp. aureus Mu50	0	1	0	1	1	1	1	0	1	Firmicutes	Bacilli	Bacillales	Staphylococcaceae	Staphylococcus	Staphylococcus aureus	Staphylococcus aureus subsp. aureus Mu50
585891.3	Staphylococcus aureus subsp. aureus Mu50-omega	0	1	0	1	1	1	1	0	1	Firmicutes	Bacilli	Bacillales	Staphylococcaceae	Staphylococcus	Staphylococcus aureus	Staphylococcus aureus subsp. aureus Mu50-omega
196620.1	Staphylococcus aureus subsp. aureus MW2	0	1	0	1	1	1	1	0	1	Firmicutes	Bacilli	Bacillales	Staphylococcaceae	Staphylococcus	Staphylococcus aureus	Staphylococcus aureus subsp. aureus MW2
158879.11	Staphylococcus aureus subsp. aureus N315	0	1	0	1	1	1	1	0	1	Firmicutes	Bacilli	Bacillales	Staphylococcaceae	Staphylococcus	Staphylococcus aureus	Staphylococcus aureus subsp. aureus N315
1223492.3	Staphylococcus aureus subsp. aureus NBRC 100910	0	1	0	1	1	1	1	0	1	Firmicutes	Bacilli	Bacillales	Staphylococcaceae	Staphylococcus	Staphylococcus aureus	Staphylococcus aureus subsp. aureus NBRC 100910
93061.5	Staphylococcus aureus subsp. aureus NCTC 8325	0	1	0	1	1	1	1	0	1	Firmicutes	Bacilli	Bacillales	Staphylococcaceae	Staphylococcus	Staphylococcus aureus	Staphylococcus aureus subsp. aureus NCTC 8325
546342.4	Staphylococcus aureus subsp. aureus str. JKD6008	0	1	0	1	1	1	1	0	1	Firmicutes	Bacilli	Bacillales	Staphylococcaceae	Staphylococcus	Staphylococcus aureus	Staphylococcus aureus subsp. aureus str. JKD6008
426430.8	Staphylococcus aureus subsp. aureus str. Newman	0	1	0	1	1	1	1	0	1	Firmicutes	Bacilli	Bacillales	Staphylococcaceae	Staphylococcus	Staphylococcus aureus	Staphylococcus aureus subsp. aureus str. Newman
548474.3	Staphylococcus aureus subsp. aureus TCH130	0	1	0	1	1	1	1	0	1	Firmicutes	Bacilli	Bacillales	Staphylococcaceae	Staphylococcus	Staphylococcus aureus	Staphylococcus aureus subsp. aureus TCH130
548473.6	Staphylococcus aureus subsp. aureus TCH60	0	1	0	1	1	1	1	0	1	Firmicutes	Bacilli	Bacillales	Staphylococcaceae	Staphylococcus	Staphylococcus aureus	Staphylococcus aureus subsp. aureus TCH60
548475.3	Staphylococcus aureus subsp. aureus TCH70	0	1	0	1	1	1	1	0	1	Firmicutes	Bacilli	Bacillales	Staphylococcaceae	Staphylococcus	Staphylococcus aureus	Staphylococcus aureus subsp. aureus TCH70
450394.6	Staphylococcus aureus subsp. aureus USA300_TCH959	0	1	0	1	1	1	1	0	1	Firmicutes	Bacilli	Bacillales	Staphylococcaceae	Staphylococcus	Staphylococcus aureus	Staphylococcus aureus subsp. aureus USA300_TCH959
1028799.3	Staphylococcus aureus subsp. aureus VC40	0	1	0	1	1	1	1	0	1	Firmicutes	Bacilli	Bacillales	Staphylococcaceae	Staphylococcus	Staphylococcus aureus	Staphylococcus aureus subsp. aureus VC40
1189311.3	Staphylococcus capitis QN1	0	1	0	1	1	0	1	0	1	Firmicutes	Bacilli	Bacillales	Staphylococcaceae	Staphylococcus	Staphylococcus capitis	Staphylococcus capitis QN1
553212.3	Staphylococcus capitis SK14	0	1	0	1	1	0	1	0	1	Firmicutes	Bacilli	Bacillales	Staphylococcaceae	Staphylococcus	Staphylococcus capitis	Staphylococcus capitis SK14
904334.4	Staphylococcus capitis VCU116	0	1	0	1	1	0	1	0	1	Firmicutes	Bacilli	Bacillales	Staphylococcaceae	Staphylococcus	Staphylococcus capitis	Staphylococcus capitis VCU116
435838.3	Staphylococcus caprae C87	0	1	0	1	1	0	1	0	1	Firmicutes	Bacilli	Bacillales	Staphylococcaceae	Staphylococcus	Staphylococcus capitis	Staphylococcus capitis C87
74704.5	Staphylococcus cohnii subsp. cohnii strain 532	0	1	0	1	1	0	1	0	1	Firmicutes	Bacilli	Bacillales	Staphylococcaceae	Staphylococcus	Staphylococcus cohnii	Staphylococcus cohnii subsp. cohnii strain 532
1000590.6	Staphylococcus epidermidis 14.1.R1.SE	0	1	0	1	1	1	1	0	1	Firmicutes	Bacilli	Bacillales	Staphylococcaceae	Staphylococcus	Staphylococcus epidermidis	Staphylococcus epidermidis 14.1.R1.SE
176280.1	Staphylococcus epidermidis ATCC 12228	0	1	0	1	1	1	1	0	1	Firmicutes	Bacilli	Bacillales	Staphylococcaceae	Staphylococcus	Staphylococcus epidermidis	Staphylococcus epidermidis ATCC 12228
1220510.3	Staphylococcus epidermidis AU12-03	0	1	0	1	1	1	1	0	1	Firmicutes	Bacilli	Bacillales	Staphylococcaceae	Staphylococcus	Staphylococcus epidermidis	Staphylococcus epidermidis AU12-03
525374.3	Staphylococcus epidermidis BCM-HMP0060	0	1	0	1	1	1	1	0	1	Firmicutes	Bacilli	Bacillales	Staphylococcaceae	Staphylococcus	Staphylococcus epidermidis	Staphylococcus epidermidis BCM-HMP0060
883130.3	Staphylococcus epidermidis BVS058A4	0	1	0	1	1	1	1	0	1	Firmicutes	Bacilli	Bacillales	Staphylococcaceae	Staphylococcus	Staphylococcus epidermidis	Staphylococcus epidermidis BVS058A4
525378.3	Staphylococcus epidermidis M23864:W1	0	1	0	1	1	0	1	0	1	Firmicutes	Bacilli	Bacillales	Staphylococcaceae	Staphylococcus	Staphylococcus caprae	Staphylococcus caprae M23864:W1
525375.3	Staphylococcus epidermidis M23864:W2(grey)	0	1	0	1	1	1	1	0	1	Firmicutes	Bacilli	Bacillales	Staphylococcaceae	Staphylococcus	Staphylococcus epidermidis	Staphylococcus epidermidis M23864:W2(grey)
1155132.3	Staphylococcus epidermidis NIH04003	0	1	0	1	1	1	1	0	1	Firmicutes	Bacilli	Bacillales	Staphylococcaceae	Staphylococcus	Staphylococcus epidermidis	Staphylococcus epidermidis NIH04003
979222.3	Staphylococcus epidermidis NIH04008	0	1	0	1	1	1	1	0	1	Firmicutes	Bacilli	Bacillales	Staphylococcaceae	Staphylococcus	Staphylococcus epidermidis	Staphylococcus epidermidis NIH04008
979221.3	Staphylococcus epidermidis NIH05001	0	1	0	1	1	1	1	0	1	Firmicutes	Bacilli	Bacillales	Staphylococcaceae	Staphylococcus	Staphylococcus epidermidis	Staphylococcus epidermidis NIH05001
1155133.3	Staphylococcus epidermidis NIH05003	0	1	0	1	1	1	1	0	1	Firmicutes	Bacilli	Bacillales	Staphylococcaceae	Staphylococcus	Staphylococcus epidermidis	Staphylococcus epidermidis NIH05003
979220.3	Staphylococcus epidermidis NIH05005	0	1	0	1	1	1	1	0	1	Firmicutes	Bacilli	Bacillales	Staphylococcaceae	Staphylococcus	Staphylococcus epidermidis	Staphylococcus epidermidis NIH05005
1155130.3	Staphylococcus epidermidis NIH051475	0	1	0	1	1	1	1	0	1	Firmicutes	Bacilli	Bacillales	Staphylococcaceae	Staphylococcus	Staphylococcus epidermidis	Staphylococcus epidermidis NIH051475
1155131.3	Staphylococcus epidermidis NIH051668	0	1	0	1	1	1	1	0	1	Firmicutes	Bacilli	Bacillales	Staphylococcaceae	Staphylococcus	Staphylococcus epidermidis	Staphylococcus epidermidis NIH051668
1155134.3	Staphylococcus epidermidis NIH06004	0	1	0	1	1	1	1	0	1	Firmicutes	Bacilli	Bacillales	Staphylococcaceae	Staphylococcus	Staphylococcus epidermidis	Staphylococcus epidermidis NIH06004
1155135.3	Staphylococcus epidermidis NIH08001	0	1	0	1	1	1	1	0	1	Firmicutes	Bacilli	Bacillales	Staphylococcaceae	Staphylococcus	Staphylococcus epidermidis	Staphylococcus epidermidis NIH08001
979219.3	Staphylococcus epidermidis NIHLM001	0	1	0	1	1	1	1	0	1	Firmicutes	Bacilli	Bacillales	Staphylococcaceae	Staphylococcus	Staphylococcus epidermidis	Staphylococcus epidermidis NIHLM001
979218.3	Staphylococcus epidermidis NIHLM003	0	1	0	1	1	1	1	0	1	Firmicutes	Bacilli	Bacillales	Staphylococcaceae	Staphylococcus	Staphylococcus epidermidis	Staphylococcus epidermidis NIHLM003
979217.3	Staphylococcus epidermidis NIHLM008	0	1	0	1	1	1	1	0	1	Firmicutes	Bacilli	Bacillales	Staphylococcaceae	Staphylococcus	Staphylococcus epidermidis	Staphylococcus epidermidis NIHLM008
979216.3	Staphylococcus epidermidis NIHLM015	0	1	0	1	1	1	1	0	1	Firmicutes	Bacilli	Bacillales	Staphylococcaceae	Staphylococcus	Staphylococcus epidermidis	Staphylococcus epidermidis NIHLM015
979215.3	Staphylococcus epidermidis NIHLM018	0	1	0	1	1	1	1	0	1	Firmicutes	Bacilli	Bacillales	Staphylococcaceae	Staphylococcus	Staphylococcus epidermidis	Staphylococcus epidermidis NIHLM018
979213.3	Staphylococcus epidermidis NIHLM020	0	1	0	1	1	1	1	0	1	Firmicutes	Bacilli	Bacillales	Staphylococcaceae	Staphylococcus	Staphylococcus epidermidis	Staphylococcus epidermidis NIHLM020
979212.3	Staphylococcus epidermidis NIHLM021	0	1	0	1	1	1	1	0	1	Firmicutes	Bacilli	Bacillales	Staphylococcaceae	Staphylococcus	Staphylococcus epidermidis	Staphylococcus epidermidis NIHLM021
979211.3	Staphylococcus epidermidis NIHLM023	0	1	0	1	1	1	1	0	1	Firmicutes	Bacilli	Bacillales	Staphylococcaceae	Staphylococcus	Staphylococcus epidermidis	Staphylococcus epidermidis NIHLM023
979214.3	Staphylococcus epidermidis NIHLM031	0	1	0	1	1	1	1	0	1	Firmicutes	Bacilli	Bacillales	Staphylococcaceae	Staphylococcus	Staphylococcus epidermidis	Staphylococcus epidermidis NIHLM031
979210.3	Staphylococcus epidermidis NIHLM037	0	1	0	1	1	1	1	0	1	Firmicutes	Bacilli	Bacillales	Staphylococcaceae	Staphylococcus	Staphylococcus epidermidis	Staphylococcus epidermidis NIHLM037
979209.3	Staphylococcus epidermidis NIHLM039	0	1	0	1	1	1	1	0	1	Firmicutes	Bacilli	Bacillales	Staphylococcaceae	Staphylococcus	Staphylococcus epidermidis	Staphylococcus epidermidis NIHLM039
979208.3	Staphylococcus epidermidis NIHLM040	0	1	0	1	1	1	1	0	1	Firmicutes	Bacilli	Bacillales	Staphylococcaceae	Staphylococcus	Staphylococcus epidermidis	Staphylococcus epidermidis NIHLM040
979207.3	Staphylococcus epidermidis NIHLM049	0	1	0	1	1	1	1	0	1	Firmicutes	Bacilli	Bacillales	Staphylococcaceae	Staphylococcus	Staphylococcus epidermidis	Staphylococcus epidermidis NIHLM049
979205.3	Staphylococcus epidermidis NIHLM057	0	1	0	1	1	1	1	0	1	Firmicutes	Bacilli	Bacillales	Staphylococcaceae	Staphylococcus	Staphylococcus epidermidis	Staphylococcus epidermidis NIHLM057
979204.3	Staphylococcus epidermidis NIHLM061	0	1	0	1	1	1	1	0	1	Firmicutes	Bacilli	Bacillales	Staphylococcaceae	Staphylococcus	Staphylococcus epidermidis	Staphylococcus epidermidis NIHLM061
979203.3	Staphylococcus epidermidis NIHLM067	0	1	0	1	1	1	1	0	1	Firmicutes	Bacilli	Bacillales	Staphylococcaceae	Staphylococcus	Staphylococcus epidermidis	Staphylococcus epidermidis NIHLM067
979202.3	Staphylococcus epidermidis NIHLM070	0	1	0	1	1	1	1	0	1	Firmicutes	Bacilli	Bacillales	Staphylococcaceae	Staphylococcus	Staphylococcus epidermidis	Staphylococcus epidermidis NIHLM070
979201.3	Staphylococcus epidermidis NIHLM087	0	1	0	1	1	1	1	0	1	Firmicutes	Bacilli	Bacillales	Staphylococcaceae	Staphylococcus	Staphylococcus epidermidis	Staphylococcus epidermidis NIHLM087
979200.3	Staphylococcus epidermidis NIHLM088	0	1	0	1	1	1	1	0	1	Firmicutes	Bacilli	Bacillales	Staphylococcaceae	Staphylococcus	Staphylococcus epidermidis	Staphylococcus epidermidis NIHLM088
979199.3	Staphylococcus epidermidis NIHLM095	0	1	0	1	1	1	1	0	1	Firmicutes	Bacilli	Bacillales	Staphylococcaceae	Staphylococcus	Staphylococcus epidermidis	Staphylococcus epidermidis NIHLM095
176279.9	Staphylococcus epidermidis RP62A	0	1	0	1	1	1	1	0	1	Firmicutes	Bacilli	Bacillales	Staphylococcaceae	Staphylococcus	Staphylococcus epidermidis	Staphylococcus epidermidis RP62A
596317.3	Staphylococcus epidermidis SK135	0	1	0	1	1	1	1	0	1	Firmicutes	Bacilli	Bacillales	Staphylococcaceae	Staphylococcus	Staphylococcus epidermidis	Staphylococcus epidermidis SK135
525376.3	Staphylococcus epidermidis W23144	0	1	0	1	1	1	1	0	1	Firmicutes	Bacilli	Bacillales	Staphylococcaceae	Staphylococcus	Staphylococcus epidermidis	Staphylococcus epidermidis W23144
1159488.5	Staphylococcus equorum subsp. equorum Mu2	0	1	0	1	1	0	1	0	1	Firmicutes	Bacilli	Bacillales	Staphylococcaceae	Staphylococcus	Staphylococcus equorum	Staphylococcus equorum subsp. equorum Mu2
279808.8	Staphylococcus haemolyticus JCSC1435	0	1	0	1	1	0	1	0	1	Firmicutes	Bacilli	Bacillales	Staphylococcaceae	Staphylococcus	Staphylococcus haemolyticus	Staphylococcus haemolyticus JCSC1435
1134914.3	Staphylococcus haemolyticus R1P1	0	1	0	1	1	0	1	0	1	Firmicutes	Bacilli	Bacillales	Staphylococcaceae	Staphylococcus	Staphylococcus haemolyticus	Staphylococcus haemolyticus R1P1
629742.3	Staphylococcus hominis SK119	1	1	0	1	1	0	1	0	1	Firmicutes	Bacilli	Bacillales	Staphylococcaceae	Staphylococcus	Staphylococcus hominis	Staphylococcus hominis SK119
435837.3	Staphylococcus hominis subsp. hominis C80	1	1	0	1	1	0	1	0	1	Firmicutes	Bacilli	Bacillales	Staphylococcaceae	Staphylococcus	Staphylococcus hominis	Staphylococcus hominis subsp. hominis C80
1185421.3	Staphylococcus hominis subsp. hominis ZBW5	1	1	0	1	1	0	1	0	1	Firmicutes	Bacilli	Bacillales	Staphylococcaceae	Staphylococcus	Staphylococcus hominis	Staphylococcus hominis subsp. hominis ZBW5
904339.3	Staphylococcus hominis VCU122	1	1	0	1	1	0	1	0	1	Firmicutes	Bacilli	Bacillales	Staphylococcaceae	Staphylococcus	Staphylococcus hominis	Staphylococcus hominis VCU122
1141106.7	Staphylococcus intermedius NCTC 11048	1	1	0	1	1	0	1	0	1	Firmicutes	Bacilli	Bacillales	Staphylococcaceae	Staphylococcus	Staphylococcus intermedius	Staphylococcus intermedius NCTC 11048
883164.3	Staphylococcus lugdunensis ACS-027-V-Sch2	1	1	0	0	1	0	1	0	1	Firmicutes	Bacilli	Bacillales	Staphylococcaceae	Staphylococcus	Staphylococcus lugdunensis	Staphylococcus lugdunensis ACS-027-V-Sch2
698737.3	Staphylococcus lugdunensis HKU09-01	1	1	0	0	1	0	1	0	1	Firmicutes	Bacilli	Bacillales	Staphylococcaceae	Staphylococcus	Staphylococcus lugdunensis	Staphylococcus lugdunensis HKU09-01
525377.3	Staphylococcus lugdunensis M23590	1	1	0	0	1	0	1	0	1	Firmicutes	Bacilli	Bacillales	Staphylococcaceae	Staphylococcus	Staphylococcus lugdunensis	Staphylococcus lugdunensis M23590
1034809.4	Staphylococcus lugdunensis N920143	1	1	0	0	1	0	1	0	1	Firmicutes	Bacilli	Bacillales	Staphylococcaceae	Staphylococcus	Staphylococcus lugdunensis	Staphylococcus lugdunensis N920143
904346.3	Staphylococcus lugdunensis VCU139	1	1	0	0	1	0	1	0	1	Firmicutes	Bacilli	Bacillales	Staphylococcaceae	Staphylococcus	Staphylococcus lugdunensis	Staphylococcus lugdunensis VCU139
1276282.3	Staphylococcus pasteuri SP1	0	1	0	1	1	0	1	0	1	Firmicutes	Bacilli	Bacillales	Staphylococcaceae	Staphylococcus	Staphylococcus pasteuri	Staphylococcus pasteuri SP1
45972.8	Staphylococcus pasteuri strain BAB3	0	1	0	1	1	0	1	0	1	Firmicutes	Bacilli	Bacillales	Staphylococcaceae	Staphylococcus	Staphylococcus pasteuri	Staphylococcus pasteuri strain BAB3
904314.5	Staphylococcus pettenkoferi VCU012	1	1	0	1	1	1	1	0	1	Firmicutes	Bacilli	Bacillales	Staphylococcaceae	Staphylococcus	Staphylococcus pettenkoferi	Staphylococcus pettenkoferi VCU012
342451.11	Staphylococcus saprophyticus subsp. saprophyticus ATCC 15305	0	1	0	1	1	0	1	0	1	Firmicutes	Bacilli	Bacillales	Staphylococcaceae	Staphylococcus	Staphylococcus saprophyticus	Staphylococcus saprophyticus subsp. saprophyticus ATCC 15305
1131257.3	Staphylococcus saprophyticus subsp. saprophyticus KACC 16562	0	1	0	1	1	0	1	0	1	Firmicutes	Bacilli	Bacillales	Staphylococcaceae	Staphylococcus	Staphylococcus saprophyticus	Staphylococcus saprophyticus subsp. saprophyticus KACC 16562
147467.8	Staphylococcus sciuri subsp. sciuri strain DSM 20345	0	1	1	1	1	0	1	0	1	Firmicutes	Bacilli	Bacillales	Staphylococcaceae	Staphylococcus	Staphylococcus sciuri	Staphylococcus sciuri subsp. sciuri
1232666.3	Staphylococcus sciuri subsp. sciuri Z8	0	1	1	1	1	0	1	0	1	Firmicutes	Bacilli	Bacillales	Staphylococcaceae	Staphylococcus	Staphylococcus sciuri	Staphylococcus sciuri subsp. sciuri Z8
883166.5	Staphylococcus simulans ACS-120-V-Sch1	1	1	1	0	1	0	1	0	1	Firmicutes	Bacilli	Bacillales	Staphylococcaceae	Staphylococcus	Staphylococcus simulans	Staphylococcus simulans ACS-120-V-Sch1
596319.3	Staphylococcus warneri L37603	0	1	0	1	1	0	1	0	1	Firmicutes	Bacilli	Bacillales	Staphylococcaceae	Staphylococcus	Staphylococcus warneri	Staphylococcus warneri L37603
1194526.3	Staphylococcus warneri SG1	0	1	0	1	1	0	1	0	1	Firmicutes	Bacilli	Bacillales	Staphylococcaceae	Staphylococcus	Staphylococcus warneri	Staphylococcus warneri SG1
1262650.3	Staphylococcus xylosus NJ	0	1	0	1	1	1	1	0	1	Firmicutes	Bacilli	Bacillales	Staphylococcaceae	Staphylococcus	Staphylococcus xylosus	Staphylococcus xylosus NJ
1163399.5	Stenotrophomonas maltophilia D457	1	1	1	1	1	1	1	0	1	Proteobacteria	Gammaproteobacteria	Xanthomonadales	Xanthomonadaceae	Stenotrophomonas	Stenotrophomonas maltophilia	Stenotrophomonas maltophilia D457
522373.3	Stenotrophomonas maltophilia K279a	1	1	1	1	1	1	1	0	1	Proteobacteria	Gammaproteobacteria	Xanthomonadales	Xanthomonadaceae	Stenotrophomonas	Stenotrophomonas maltophilia	Stenotrophomonas maltophilia K279a
391008.4	Stenotrophomonas maltophilia R551-3	1	1	1	1	1	1	1	0	1	Proteobacteria	Gammaproteobacteria	Xanthomonadales	Xanthomonadaceae	Stenotrophomonas	Stenotrophomonas maltophilia	Stenotrophomonas maltophilia R551-3
40324.126	Stenotrophomonas maltophilia strain ISMMS3	1	1	1	1	1	1	1	0	1	Proteobacteria	Gammaproteobacteria	Xanthomonadales	Xanthomonadaceae	Stenotrophomonas	Stenotrophomonas maltophilia	Stenotrophomonas maltophilia strain ISMMS3
1309806.3	Streptococcus agalactiae 09mas018883	0	1	0	0	0	0	1	0	0	Firmicutes	Bacilli	Lactobacillales	Streptococcaceae	Streptococcus	Streptococcus agalactiae	Streptococcus agalactiae 09mas018883
208435.3	Streptococcus agalactiae 2603V/R	0	1	0	0	0	0	1	0	0	Firmicutes	Bacilli	Lactobacillales	Streptococcaceae	Streptococcus	Streptococcus agalactiae	Streptococcus agalactiae 2603V/R
205921.4	Streptococcus agalactiae A909	0	1	0	0	0	0	1	0	0	Firmicutes	Bacilli	Lactobacillales	Streptococcaceae	Streptococcus	Streptococcus agalactiae	Streptococcus agalactiae A909
1105277.3	Streptococcus agalactiae BSU252	0	1	0	0	0	0	1	0	0	Firmicutes	Bacilli	Lactobacillales	Streptococcaceae	Streptococcus	Streptococcus agalactiae	Streptococcus agalactiae BSU252
1154810.3	Streptococcus agalactiae CCUG 37430	0	1	0	0	0	0	1	0	0	Firmicutes	Bacilli	Lactobacillales	Streptococcaceae	Streptococcus	Streptococcus agalactiae	Streptococcus agalactiae CCUG 37430
876138.3	Streptococcus agalactiae FSL S3-026	0	1	0	0	0	0	1	0	0	Firmicutes	Bacilli	Lactobacillales	Streptococcaceae	Streptococcus	Streptococcus agalactiae	Streptococcus agalactiae FSL S3-026
1154925.3	Streptococcus agalactiae GB00640	0	1	0	0	0	0	1	0	0	Firmicutes	Bacilli	Lactobacillales	Streptococcaceae	Streptococcus	Streptococcus agalactiae	Streptococcus agalactiae GB00640
1203670.3	Streptococcus agalactiae GD201008-001	0	1	0	0	0	0	1	0	0	Firmicutes	Bacilli	Lactobacillales	Streptococcaceae	Streptococcus	Streptococcus agalactiae	Streptococcus agalactiae GD201008-001
1309807.3	Streptococcus agalactiae ILRI005	0	1	0	0	0	0	1	0	0	Firmicutes	Bacilli	Lactobacillales	Streptococcaceae	Streptococcus	Streptococcus agalactiae	Streptococcus agalactiae ILRI005
1318615.3	Streptococcus agalactiae ILRI112	0	1	0	0	0	0	1	0	0	Firmicutes	Bacilli	Lactobacillales	Streptococcaceae	Streptococcus	Streptococcus agalactiae	Streptococcus agalactiae ILRI112
1105272.3	Streptococcus agalactiae LMG 15081	0	1	0	0	0	0	1	0	0	Firmicutes	Bacilli	Lactobacillales	Streptococcaceae	Streptococcus	Streptococcus agalactiae	Streptococcus agalactiae LMG 15081
1154841.3	Streptococcus agalactiae MRI Z1-204	0	1	0	0	0	0	1	0	0	Firmicutes	Bacilli	Lactobacillales	Streptococcaceae	Streptococcus	Streptococcus agalactiae	Streptococcus agalactiae MRI Z1-204
211110.1	Streptococcus agalactiae NEM316	0	1	0	0	0	0	1	0	0	Firmicutes	Bacilli	Lactobacillales	Streptococcaceae	Streptococcus	Streptococcus agalactiae	Streptococcus agalactiae NEM316
1154848.3	Streptococcus agalactiae STIR-CD-14	0	1	0	0	0	0	1	0	0	Firmicutes	Bacilli	Lactobacillales	Streptococcaceae	Streptococcus	Streptococcus agalactiae	Streptococcus agalactiae STIR-CD-14
1105236.3	Streptococcus agalactiae str. Gottschalk 1002A	0	1	0	0	0	0	1	0	0	Firmicutes	Bacilli	Lactobacillales	Streptococcaceae	Streptococcus	Streptococcus agalactiae	Streptococcus agalactiae str. Gottschalk 1002A
1156939.3	Streptococcus agalactiae ZQ0910	0	1	0	0	0	0	1	0	0	Firmicutes	Bacilli	Lactobacillales	Streptococcaceae	Streptococcus	Streptococcus agalactiae	Streptococcus agalactiae ZQ0910
742820.3	Streptococcus anginosus 1_2_62CV	0	0	0	0	0	0	0	0	0	Firmicutes	Bacilli	Lactobacillales	Streptococcaceae	Streptococcus	Streptococcus anginosus	Streptococcus anginosus 1_2_62CV
1095729.3	Streptococcus anginosus CCUG 39159	0	0	0	0	0	0	0	0	0	Firmicutes	Bacilli	Lactobacillales	Streptococcaceae	Streptococcus	Streptococcus anginosus	Streptococcus anginosus subsp. whileyi CCUG 39159
1161422.3	Streptococcus anginosus SK1138	0	0	0	0	0	0	0	0	0	Firmicutes	Bacilli	Lactobacillales	Streptococcaceae	Streptococcus	Streptococcus anginosus	Streptococcus anginosus SK1138
1000570.3	Streptococcus anginosus SK52	0	0	0	0	0	0	0	0	0	Firmicutes	Bacilli	Lactobacillales	Streptococcaceae	Streptococcus	Streptococcus anginosus	Streptococcus anginosus SK52 = DSM 20563
888833.3	Streptococcus australis ATCC 700641	0	0	0	0	0	0	1	1	0	Firmicutes	Bacilli	Lactobacillales	Streptococcaceae	Streptococcus	Streptococcus australis	Streptococcus australis ATCC 700641
864569.5	Streptococcus bovis ATCC 700338	0	1	1	0	0	0	1	0	1	Firmicutes	Bacilli	Lactobacillales	Streptococcaceae	Streptococcus	Streptococcus equinus	Streptococcus equinus ATCC 700338
1095730.3	Streptococcus constellatus subsp. constellatus SK53	0	0	0	0	0	0	0	0	0	Firmicutes	Bacilli	Lactobacillales	Streptococcaceae	Streptococcus	Streptococcus constellatus	Streptococcus constellatus subsp. constellatus SK53
1035184.3	Streptococcus constellatus subsp. pharyngis SK1060	0	0	0	0	0	0	0	0	0	Firmicutes	Bacilli	Lactobacillales	Streptococcaceae	Streptococcus	Streptococcus constellatus	Streptococcus constellatus subsp. pharyngis SK1060 = CCUG 46377
889201.3	Streptococcus cristatus ATCC 51100	0	0	0	0	0	0	1	0	0	Firmicutes	Bacilli	Lactobacillales	Streptococcaceae	Streptococcus	Streptococcus cristatus	Streptococcus cristatus ATCC 51100
663952.3	Streptococcus dysgalactiae subsp. dysgalactiae ATCC 27957	0	0	0	0	0	0	1	0	0	Firmicutes	Bacilli	Lactobacillales	Streptococcaceae	Streptococcus	Streptococcus dysgalactiae	Streptococcus dysgalactiae subsp. dysgalactiae ATCC 27957
663954.3	Streptococcus dysgalactiae subsp. equisimilis ATCC 12394	0	0	0	0	0	0	1	0	0	Firmicutes	Bacilli	Lactobacillales	Streptococcaceae	Streptococcus	Streptococcus dysgalactiae	Streptococcus dysgalactiae subsp. equisimilis ATCC 12394
1005706.3	Streptococcus dysgalactiae subsp. equisimilis SK1250	0	0	0	0	0	0	1	0	0	Firmicutes	Bacilli	Lactobacillales	Streptococcaceae	Streptococcus	Streptococcus dysgalactiae	Streptococcus dysgalactiae subsp. equisimilis SK1250
553482.3	Streptococcus equi subsp. equi 4047	0	0	0	0	0	0	1	0	0	Firmicutes	Bacilli	Lactobacillales	Streptococcaceae	Streptococcus	Streptococcus equi	Streptococcus equi subsp. equi 4047
1051072.7	Streptococcus equi subsp. zooepidemicus ATCC 35246	0	0	0	0	0	0	1	0	0	Firmicutes	Bacilli	Lactobacillales	Streptococcaceae	Streptococcus	Streptococcus equi	Streptococcus equi subsp. zooepidemicus ATCC 35246
681573.3	Streptococcus equi subsp. zooepidemicus BHS5	0	0	0	0	0	0	1	0	0	Firmicutes	Bacilli	Lactobacillales	Streptococcaceae	Streptococcus	Streptococcus equi	Streptococcus equi subsp. zooepidemicus BHS5
552526.8	Streptococcus equi subsp. zooepidemicus MGCS10565	0	0	0	0	0	0	1	0	0	Firmicutes	Bacilli	Lactobacillales	Streptococcaceae	Streptococcus	Streptococcus equi	Streptococcus equi subsp. zooepidemicus MGCS10565
525379.3	Streptococcus equinus ATCC 9812	0	1	0	0	1	0	1	0	1	Firmicutes	Bacilli	Lactobacillales	Streptococcaceae	Streptococcus	Streptococcus equinus	Streptococcus equinus ATCC 9812
981539.3	Streptococcus gallolyticus subsp. gallolyticus ATCC 43143	0	1	1	1	1	0	1	0	1	Firmicutes	Bacilli	Lactobacillales	Streptococcaceae	Streptococcus	Streptococcus gallolyticus	Streptococcus gallolyticus subsp. gallolyticus ATCC 43143
[truncated: 230 more rows]
