# Supplementary material for: Micronutrient Requirements and Sharing Capabilities of the Human Gut Microbiome
Source: Front Microbiol. 2019 Jun 12;10:1316. doi: 10.3389/fmicb.2019.01316 (PMC6593275; doi:10.3389/fmicb.2019.01316)
Supplement: Supplementary file 9 [file Table_2.xlsx]

## Sheet: B1
Table S2. A. Metabolic subsystem of genes involved in the biosynthesis and salvage of thiamine/TPP in reference human gut bacteria genomes.
	Pathway	HET biosynthesis						HMP biosynthesis	Salvage/biosynthesis				Salvage	HMP uptake									HET uptake		Thiamine uptake															Thiamine kinases
Genome	Variant	ThiS	ThiF	ThiH	ThiO	ThiG	Thi4	ThiC	ThiE	ThiM	ThiD	ThiD2	TenA	ThiY	ThiX	ThiZ	YkoE	YkoD	YkoDd	YkoC	YkoF	CytX	ThiW	ThiU	ThiT	ThiB	ThiP	ThiQ	ThiV	PnuT	Omr1	YkoE2	YkoD2	YkoD2d	YkoC2	ThiZ2	ThiY2	ThiX2	COG0011	ThiN	ThiL	ThiK	ThiK2	ThiK3	TMPase
Alistipes onderdonkii DSM 19147 (1120974.3)	A&St																													2689	2690										2833, 3276
Bacteroides acidifaciens JCM 10556 (1235814.4)	P1&St	4069	4074	4073		4071		4072	4070		2566																			3181	3182, 3183									3180	3309
Bacteroides barnesiae DSM 18169 (1121094.3)	P1	1307	1188, 1313	1155, 1312		1309		1310	1308, 1314		2565																														508
Bacteroides caccae ATCC 43185 (411901.7)	P1&St	797	802	801		799		800	798		610																			1535	1536									1534	3518
Bacteroides caccae CL03T12C61 (997873.3)	P1&St	1703	1698	1699, 2918		1701		1700	1702		1996																			119	120									118	4505
Bacteroides sp. I48 (1796613.5)	P1&St	1973	1978	1977, 2656		1975		1976	1974, 1979		1841																			3039	3038									3040	3089
Bacteroides cellulosilyticus strain WH2 (246787.4)	P2&St			5155			1896	1895	1894		1914																			3733	3734									3732	1524
Bacteroides cellulosilyticus CL02T12C19 (997874.3)	P2&St			1453			4843	4844	3897, 4827, 4845		4826																			6474	6473									6475	5318
Bacteroides cellulosilyticus DSM 14838 (537012.5)	P2&St						928	929	3964, 927, 930		926																			193	194									192	890
Bacteroides clarus YIT 12056 (762984.3)	P1&St	741	746	745		743		744	742, 747		748																			2626	2627									3111	3028
Bacteroides coprocola DSM 17136 (470145.6)	P1	1736	1731	1732		1734		1733	1730, 1735		1455, 2075																														1661
Bacteroides coprophilus DSM 18228 (547042.5)	P1&St	1275	1270	1271		1273		1272	1269, 1274		715, 716																			459										460	1170
Bacteroides coprosuis DSM 18011 (679937.3)	Ah&St		1580	1579		1574, 1578			1191, 1576, 1577	1190	1192		2401																	656	657									655	821
Bacteroides sp. D4 (556260.3)	P1&St	2633	2640	2639		2635		2636	2634, 2643		1373																			3235										3234	4503
Bacteroides dorei CL02T00C15 (997875.3)	P1&St	4166	4173	2365, 4172		4168		4169	4167, 4176		1709																			4696										4695	5297
Bacteroides dorei CL02T12C06 (997876.3)	P1&St	3756	3763	3762, 4547		3758		3759	3757, 3766		2598																			45										44	3157
Bacteroides dorei CL03T12C01 (997877.3)	P1&St	30	23	24		28		27	20, 29		2056																			3798										3797	3137
Bacteroides dorei DSM 17855 (483217.6)	P1&St	2168	2161	2162, 79		2166		2165	2159, 2167		777																			1354										1355	1789
Bacteroides eggerthii 1_2_48FAA (665953.3)	P1&St	3508	3513	3512		3510		3511	3509, 3514		3515																			1229	1230									1228	3932
Bacteroides eggerthii DSM 20697 (483216.6)	P1&St	2217	2212	2213		2215		2214	2216		2210																			643	644									642	477
Bacteroides faecis MAJ27 (1077285.3)	P1&St	3490	3495	3494, 4312		3492		3493	3491, 3496		3266																			86	80									87	4357
Bacteroides thetaiotaomicron CL09T03C10 (997888.3)	P1&St	2606	2611	2610, 909		2608		2609	2607, 2612		2431																			3074	3073									3075	2685
Bacteroides finegoldii DSM 17565 (483215.6)	P1&St	2694	2689	2690		2692		2691	2688, 2693		374																			3420	3419									3421	1376
Bacteroides fluxus YIT 12057 (763034.3)	P1&St	1972	1967	1968, 3273		1970		1969	1966, 1971, 3150		1965																			1292	1293									1290	1199
Bacteroides fragilis strain BOB25 (817.58)	P1&St	2383	2390	2389		2385		2386, 2387	2384	2624	2128																			487	488									486	3360
Bacteroides fragilis 638R (862962.3)	P1&St	2613	2619	2618		2615		2616	2614	2782	2409																			628	629									627	3421
Bacteroides fragilis CL05T00C42 (997880.3)	P1&St	4319	4325	4324		4321		4322	4320	4458	3826																			2250	2251									2249	3252
Bacteroides fragilis HMW 616 (1073388.3)	P1&St	1970	1976	1975, 3319		1972		1973	1971, 1977	2130	1703																			4567	4568									4566	2764
Bacteroides fragilis NCTC 9343 (272559.17)	P1&St	2567	2573	2572		2569		2570	2568, 2574	2713	2355																			553	554									552	3329
Bacteroides fragilis YCH46 (295405.11)	P1&St	2434	2442	2441		2436		2438	2435, 2443	2591	2191																			631	632									630	3319
Bacteroides gallinarum DSM 18171 (1121096.3)	P1&St	3139	3144	3143		3141		3142	3140, 3145		3146																			1548	1547										413
Bacteroides helcogenes P 36-108 (693979.3)	P1&St	2474	2479	2256, 2478		2476		2477	2475, 2480, 2671		2481																			1240	1241									1239	3329
Bacteroides intestinalis strain KLE1704 (329854.7)	P2&St						619	620	621		617																			4450	4451									4449	5339
Bacteroides intestinalis DSM 17393 (471870.8)	P2&St			3339			63	64	65		60																			4523	4522									4524	3101
Bacteroides massiliensis B84634 = Timone 84634 = DSM 17679 = JCM 13223 (1121098.3)	P1&St	1454	1461	1460, 2368		1456		1457	1455, 1462		723																			1608										1607	3066
Bacteroides massiliensis dnLKV3 (1235788.3)	P1	3438	3445	3444, 4173		3440		3441	3439, 3446		2035																														3227
Bacteroides nordii CL02T12C05 (997884.3)	P1&St	2829	2835	2834, 3015		2831		2832	2830, 2836		2555																			947	948									946	4099
Bacteroides oleiciplenus YIT 12058 (742727.4)	P2&St			5065			2915	2916	2914, 2917, 798		2913																			4567	4566									4568	3421
Bacteroides ovatus strain ATCC 8483 (28116.7)	P1&St	982	987	986		984		985	983		835																			2401	2400									2402	2473
Bacteroides ovatus 3_8_47FAA (665954.3)	P1&St	1111	1116	1115		1113		1114	1112, 1117		893																			4004	4005									4003	4550
Bacteroides ovatus ATCC 8483 (411476.11)	P1&St	116	111	112		114		113	110, 115		263																			2539	2540									2538	2477
Bacteroides ovatus CL02T12C04 (997885.3)	P1&St	337	332	333		335		334	331, 336		548																			6142	6141									6143	6555
Bacteroides ovatus CL03T12C18 (997886.3)	P1&St	3049	3044	3045		3047		3046	3043, 3048		3255																			4074	4073									4075	5256
Bacteroides ovatus SD CMC 3f (702443.3)	P1&St	5234	5239	5238		5236		5237	5235, 5240		1798																			1489	1490									1488	3208
Bacteroides plebeius DSM 17135 (484018.6)	P1&St	3125	3120	3121		3123		3122	3080, 3124		1437, 2612																			411										410	1516
Bacteroides propionicifaciens DSM 19291 (1121099.3)	Ahz&St					98			1726	1727	1725		1134																	1486	1485									1487	1012
Bacteroides pyogenes F0041 (1321819.3)	P1&St	1939	2599	1943		1941		1942	1940		2997																			2558	2557									2559	1759
Bacteroides pyogenes JCM 10003 (1235813.3)	P1&St	3666	3388	3660, 3661, 3662		3664		3663	3665		3132																			1384	1385, 1386									1383	3611
Bacteroides pyogenes JCM 6292 (1235809.3)	P1&St	3490	411	3495, 3496		3493		3494	3491		2962																			1634	1633									1635	2267
Bacteroides salanitronis DSM 18170 (667015.3)	P1	3781	3775	3776		3779		3778	3780		3126																														2696
Bacteroides salyersiae CL02T12C01 (997887.3)	P1&St	3314	3320	3319, 3470		3316		3317	3315, 3321		3111																			868	867									869	4622
Bacteroides salyersiae WAL 10018 = DSM 18765 = JCM 12988 (1121101.3)	P1&St	3256	3250	2407, 3251		3254		3253	3249, 3255		3437																			1300	1299									1301	4015
Bacteroides sartorii JCM 16497 (1236538.3)	P1	4519	4511	4512		4517		4515, 4516	4518		3978																														780
Bacteroides sartorii JCM 17136 = DSM 21941 (1236515.3)	P1		4260	4261		4266		4264, 4265	4267		3299																														5225, 5226
Bacteroides sp. 14(A) (1163670.3)	P2&St						384	385	386		381																			3147	3148									3146	791
Bacteroides sp. 1_1_14 (469585.3)	P1&St	2354	2349	2350		2352		2351	2353		2545																			4906	4912									4905	1598
Bacteroides sp. 1_1_30 (457387.3)	P1&St	3311	3316	3315		3313		3314	3312, 3317		171																			818	819									817	4476
Bacteroides sp. 1_1_6 (469586.3)	P1&St	876	881	880		878		879	877, 882		675																			4365	4359									4366	4949
Bacteroides sp. 2_1_16 (469587.3)	P1&St	1052	1058	1057		1054		1055	1053	1206	763																			2782	2783									2781	3360
Bacteroides sp. 2_1_22 (469588.3)	P1&St	1948	1943	1944		1946		1945	1942, 1947		2079																			1215	1216									1214	4178
Bacteroides sp. 2_1_33B (469589.3)	P2&St						925	480	478, 479		477																			1885	1884									1886	1286
Bacteroides sp. 2_1_56FAA (665938.3)	P1&St	2753	2759	2758		2755		2756	2754	2971	2527																			694	695									693	3616
Bacteroides sp. 2_2_4 (469590.5)	P1&St	3914	3908	3909		3911, 3912		3910	3907, 3913		4560																			5163	5164									5162	27
Bacteroides sp. 3_1_19 (469592.4)	P2&St						1346	1833	1834, 1835		1836																			415	416									414	800
Bacteroides sp. 3_1_23 (457390.3)	P1&St	749	754	753		751		752	750, 755		442																			3191	3192									3190	3122
Bacteroides sp. 3_1_33FAA (457391.3)	P1&St	2440	2433	2434		2438		2437	2430, 2439		1552																			3787										3786	4409
Bacteroides sp. 3_1_40A (469593.3)	P1&St	1296	1303	1302, 2890		1298		1299	1297, 1306		3523																			1889										1890	7
Bacteroides sp. 3_2_5 (457392.3)	P1&St	2694	2700	2699		2696		2697	2695	3932	2456																			556	555									557	2736
Bacteroides sp. 4_1_36 (457393.3)	P1	2504	2509	2508		2506		2507	1421, 2505, 2510		2511																														3850
Bacteroides sp. 4_3_47FAA (457394.3)	P1&St	1083	1076	1077, 4048		1081		1080	1082		897																			2835										2834	2194
Bacteroides sp. 9_1_42FAA (457395.6)	P1&St	2561	2554	2555		2559		2558	2551, 2560		265																			3671										3672	4300
Bacteroides sp. D1 (556258.5)	P1&St	2793	2788	2789		2791		2790	2787, 2792		4159																			3960	3961									3959	3477
Bacteroides sp. D2 (556259.3)	P1&St	4479	4474	4475		4477		4476	4473, 4478		4732																			4108	4107									4109	4805
Bacteroides sp. D20 (585543.3)	P1&St	3387	3392	3391		3389		3390	1184, 3388, 3393		3394																			603	602									604	196
Bacteroides sp. D22 (585544.3)	P1&St	1539	1534	1535		1537		1536	1533, 1538		4983																			3663	3664									3662	2823
Bacteroides sp. HPS0048 (1078089.3)	P1&St	1929	1923	1924, 2920		1927		1926	1922, 1928		2296																			1162	1163									1161	4242
Bacteroides sp. N54.MGS-20 (1637511.3)	P1		1057, 1349	1350		1353		1352	1354		1357																														1836
Bacteroides stercoris ATCC 43183 (449673.7)	P1&St	1193	1188	1189		1191		1190	1187, 1192		1186																			300	299									301	2570
Bacteroides stercoris CC31F (1073351.3)	P1&St	3072	3077	3076		3074		3075	3073, 3078		3079																			5	4										1576
Bacteroides thetaiotaomicron strain 7330 (818.23)	P1&St	2314	2309	2310		2312		2311	2313		2493																			699	707									698	1156
Bacteroides thetaiotaomicron VPI-5482 (226186.1)	P1&St	653	648	649		651		650	652		790																			2396	2390									2397	1882
Bacteroides thetaiotaomicron dnLKV9 (1235785.3)	P1&St	842	1961, 837	838		840		839	841		1044																			3016	3009									3017	4459
Bacteroides uniformis ATCC 8492 (411479.10)	P1&St	953	959	958		955		957	2399, 954, 960		961																			2434	2433									2435	2517
Bacteroides uniformis CL03T00C23 (997889.3)	P1&St	3890	3885	3472, 3886		3888		3887	3424, 3884, 3889		3883																			2130	2131									2129	2628
Bacteroides uniformis CL03T12C37 (997890.3)	P1&St	1325	1330	1329, 1741		1327		1328	1326, 1331, 1788		1332																			3768	3769									3767	4159
Bacteroides uniformis dnLKV2 (1235787.3)	P1&St	2873	2868	2654, 2869		2871		2870	1199, 2867, 2872		2866																			3612	3611									3613	1166
Bacteroides uniformis str. 3978 T3 i (1339348.3)	P1&St	1440	1435	1436		1438		1437	1439		1433																			3699	3698									3700	3769
Bacteroides vulgatus strain mpk (821.40)	P1&St	3704	3712	3710, 3711, 4925		3706		3707, 3708	3705		4225																			3824										3823	525
Bacteroides vulgatus ATCC 8482 (435590.9)	P1&St	3643	3650	360, 3649		3645		3646	3644		4097																			3737										3736	1671
Bacteroides vulgatus CL09T03C04 (997891.3)	P1&St	3537	3544	3543, 3677		3539		3540	3538, 3547		2749																			2972										2971	1421
Bacteroides vulgatus PC510 (702446.3)	P1&St	3330	3323	1613, 3324		3328		3327	3329		2017																			343										342	2929
Bacteroides vulgatus dnLKV7 (1235786.3)	P1&St	4448	4265, 4455	3198, 4454		4450		4451	4449, 4458		1499																			1176										1175	3641
Bacteroides xylanisolvens CL03T12C04 (997892.3)	P1&St	1924	1929	1928, 4287		1926		1927	1925, 1930		1792																			3892	3891									3893	4832
Bacteroides xylanisolvens SD CC 1b (702447.3)	P1&St	1579	1574	1575		1577		1576	1573, 1578		2705																			4583	4584									4582	4131
Bacteroides ovatus SD CC 2a (702444.3)	P1&St	640	646	645		642		643, 644	641, 647		4041																			2891	2890									2892	4340
Bacteroides xylanisolvens XB1A (657309.4)	P1&St	2440	2435	2436		2438		2437	2434, 2439		4171																			4574	4575									4573	561
Bacteroides uniformis CAG:3 (1263055.3)	P1&St	3734	3739	3738		3736		3737	3735		3741																			3333	3334, 3335									3332	1836
Butyricimonas synergistica DSM 23225 (1121129.3)	P1	462	456	2629, 458		459		461	460, 512	511	573																														3945
Odoribacter laneus YIT 12061 (742817.3)	P2&St			2621			1415	911	910		910																			1354	1355									1353	2629
Odoribacter splanchnicus DSM 20712 (709991.3)	P1&St	634	629	3415, 630		631		633	632		632																			1105										1104	3407
Barnesiella intestinihominis YIT 11860 (742726.3)	P1		1788	1787		1785		1786	1783, 1784		1781																														304
Dysgonomonas gadei ATCC BAA-286 (742766.3)	Ahz&St								2684	2685	2682																			964	965									8	3183
Dysgonomonas mossii DSM 22836 (742767.3)	Ahz&St								2229	2228	2231																			1819	1818									2776	211
Parabacteroides distasonis ATCC 8503 (435591.13)	P2&St						1599	1048	1049, 1050		1051																			3495	3496									3494	3891
Parabacteroides distasonis CL03T12C09 (999416.3)	P2&St						2113	1605	1603, 1604		1602																			2925	2924									2926	2382
Parabacteroides distasonis CL09T03C24 (999417.3)	P2&St						2692	196	194, 195		193																			3526	3527									3525	4401
Parabacteroides goldsteinii CL02T12C30 (999418.3)	P2&St		3058				1865	3821	3819, 3820		3818																			2952	2951									2954	2116
Parabacteroides goldsteinii DSM 19448 = WAL 12034 (927665.4)	P2&St						3425	3888	3886, 3887	3172	3885																			1057	1056									1059	4877
Parabacteroides goldsteinii dnLKV18 (1235789.3)	P2&St		2638				1490	955	956, 957		958																			3144	3143									3146	5319
Parabacteroides gordonii DSM 23371 (1122931.3)	P2&St						2238	409	408	3248	406																			963	962									965	2645
Parabacteroides johnsonii CL02T12C29 (999419.3)	P2&St						3316	3082	3080, 3081		3079																			198	199									197	2473
Parabacteroides johnsonii DSM 18315 (537006.5)	P2&St						1522	1209	1208		1206																			3560	3559									3561	2156
Parabacteroides merdae ATCC 43184 (411477.4)	P2&St						2272	3594	3595		3597																			1742	1741									1743	2990
Parabacteroides merdae CL03T12C32 (999420.3)	P2&St						1298	853	851, 852		850																			3188	3189									3187	2514
Parabacteroides merdae CL09T00C40 (999421.3)	P2&St						191	743	741, 742		740																			2510	2509									2511	2733
Bacteroides sp. 2_1_7 (457388.5)	P2&St						3032	1285	1283, 1284		1282																			932	931									933	7
Parabacteroides sp. ASF519 (1235803.3)	P2&St		3301				5237	4706	4707, 4708		4709																			2796	2797									2794	743
Parabacteroides sp. D13 (563193.3)	P2&St						1284	1792	1793, 1794		1795																			378	379									377	726
Parabacteroides sp. D25 (658661.3)	P2&St						284	2269	2270, 2271		2272																			1153	1154									1152	2609
Parabacteroides sp. D26 (658662.3)	P2&St						2340	4220, 964	965, 966		967																			734	735									733	3202
Parabacteroides sp. YL27 (1834200.5)	P1		124	354		1574		1575	1572, 1573		1570																														1856
Porphyromonas asaccharolytica DSM 20707 (879243.3)	P1		966	704, 967		968		970	969		969																														1073
Porphyromonas asaccharolytica PR426713P-I (910312.3)	P1		1647	1646		1645		1643	1644		1644																														707
Porphyromonas endodontalis ATCC 35406 (553175.3)	P1&St		1593	1594		1595		1597	1596		1596																			659	776										1249
Porphyromonas gingivalis strain A7436 (837.83)	P1&St	2156	1610	2152		2153		2155	2154		2154																			1935	1936									1934	1424
Porphyromonas gingivalis ATCC 33277 (431947.6)	P1&St	155	1493	151		152		154	153		153																			1795	1796									1794	665
Porphyromonas gingivalis TDC60 (1030843.3)	P1&St	1262	1523	1266		1265		1263	1264		1264																			155	156									154	1699
Porphyromonas gingivalis W83 (242619.1)	P1&St	1812	387	1808		1809		1811	1810		1810																			1624	1625									1623	563
Porphyromonas gingivicanis JCM 15907 (1236526.3)	P1		936	1241		1242		1244	1243		1243																														148
Porphyromonas somerae DSM 23386 (1122975.3)	P2&St		1838	1257			876	875	1455, 874		873																			1699	1313									1700	32
Porphyromonas uenonis 60-3 (596327.3)	P1		983	984		985		987	986		986																														1205
Tannerella forsythia ATCC 43037 (203275.8)	A&St							1845																						2223	2222									1481	2438
Tannerella sp. 6_1_58FAA_CT1 (665949.3)	P1&St		2946	2947		2950		2949	2951, 2952		2953																			1864										1863	3384
Prevotella tannerae ATCC 51259 (626522.3)	A&St								2104, 4364																					1810, 2550	1809, 2551										2019, 4708
Paraprevotella clara YIT 11840 (762968.3)	P1&St	554	557	556		555		2461	2460, 2462		1318																			241										240	675
Paraprevotella xylaniphila YIT 11841 (762982.3)	P1&St	1430	1427	1428		1429		3	2, 4		640																			2449										2450	1843
Prevotella albensis DSM 11370 (1122978.3)	A&St								1064																					2003	2002									2004	615
Prevotella bivia DSM 20514 (868129.3)	P2&St						413	412	411, 414		1040, 410																			307	308									306	861
Prevotella bivia JCVIHMP010 (553171.3)	P2&St						855	854	853, 856		1564, 852																			1335	1334									1336	1800
Prevotella bryantii B14 (752555.5)	P1&St		1846, 519	415		413		414	412, 416		584																			1059	1058									1060	2721
Prevotella buccae ATCC 33574 (873513.3)	P2&St						2226	2225	2224, 2227		2223, 256																			483	482									484	1052
Prevotella buccae D17 (575611.3)	P2&St						2183	2184	2182, 2185		2125, 2186																			2056	2055									2057	354
Prevotella conceptionensis 9403948 (1197728.3)	A&St										727, 728																			1376	1377										2690
Prevotella copri DSM 18205 (537011.5)	P1&St	171, 4780	212, 2398, 2880, 3272	168, 4783		170, 4781		169, 4782	1046, 3361	4123, 846	2240, 2713, 3842, 436																			316, 4045	315, 4044										2717, 432
Prevotella corporis strain MJR7716 (28128.5)	P2&St						832	831	829		828																			77	76									78	1140
Prevotella corporis DSM 18810 (1122981.3)	P2&St						204	203	201		200																			452	453									451	2223
Prevotella denticola CRIS 18C-A (944557.3)	Ahz&St								2504		2603																			1830	1831									1829	1293
Prevotella denticola F0289 (767031.3)	Ahz&St								1239		312																			2319	2320									2318	1199
Prevotella disiens FB035-09AN (866771.4)	P2&St						1020	1019	1018, 1021, 1783		1017, 862																			621	622									620	1203
Prevotella intermedia strain ATCC 49046 (28131.5)	P2&St						206	207	208		209																			1399	1398									1400	886
Prevotella intermedia ATCC 25611 [PRJNA169798] (1122984.7)	P2&St						1379	1378	1377		1376																			224	223									225	154
Prevotella loescheii DSM 19665 = JCM 12249 = ATCC 15930 (1122985.3)	Ahz&St								2426		850																			1937	1936										2377
Prevotella melaninogenica ATCC 25845 (553174.6)	P2&St						783	782	1669, 781, 784		1259, 780																			1407	1408									1406	828
Prevotella melaninogenica D18 (575612.3)	P2&St						1967	1968	1966, 1969, 955		1840, 1970																			390	391									389	1920
Prevotella nanceiensis DSM 19126 (1122988.3)	Ahz&St								198		267																			1826	1825									1827	295
Prevotella nigrescens ATCC 33563 (997352.4)	P2&St						1370	1369	1368, 1371, 403		1367, 1584																			795	794									796	2081
Prevotella nigrescens F0103 (702439.3)	P2&St						494	495	2394, 493, 496		497, 929																			1193	1194									1192	1676
Prevotella oralis ATCC 33269 (873533.3)	A&St																													1853	1852									1854	399
Prevotella oralis HGA0225 (1203550.3)	A&St																													2039	2038									2040	624
Prevotella oulorum F0390 (702438.4)	A&St																													1242	1243									1241	741
Prevotella pallens ATCC 700821 (997353.4)	P2&St						177	178	176, 179, 990		129, 180																			1485	1486									1484	935
Prevotella ruminicola 23 (264731.4)	P1&St	384	388	389		386		387	385, 644		2689, 391																			2416	2415										300
Prevotella salivae DSM 15606 (888832.3)	A&St										2394																			148	149									147	2582
Prevotella sp. C561 (563031.3)	Ahz&St		1766						1810		2832																			2870	2871									2869	910
Prevotella stercorea DSM 18206 (1002367.3)	P2&St						1599	1598	1597		1596																			1273	1274									1271	168
Prevotella timonensis CRIS 5C-B1 (679189.3)	Ahz&St								1898		647																			275	276									274	70
Prevotella veroralis DSM 19559 (1122993.3)	Ahz&St		83						1800		218																			1568	1567									1569	2411
Prevotella stercorea CAG:629 (1263103.3)	A&St																													1649	1650									1647	1215, 1216
Alistipes finegoldii DSM 17242 (679935.3)	A&St																													2566	2567, 2714										1051, 132
Alistipes sp. AP11 (1211813.3)	P1		1211	1953		1954		1689	1955		541																														230, 540
Alistipes indistinctus YIT 12060 (742725.3)	P1	137	1193	134		135		803	136		1963																														1964, 452
Bacteroidales bacterium ph8 (1118061.3)	A&St																													740	739										1144, 2185
Alistipes putredinis DSM 17216 (445970.5)	Ah&St	480	487	486		484			483		491																			159	158										1177, 779
Alistipes sp. JC50 (1033732.3)	A&St																													711	712										1853, 2404
Alistipes shahii WAL 8301 (717959.3)	A&St																													2800	2801										3082, 733
Alistipes sp. AL-1 (1499682.4)	A&St																													2620	2523, 2619										1275, 1807
Alistipes sp. HGB5 (908612.3)	A&St																													1799	1800										2737, 595
Alistipes timonensis JC136 (1033731.7)	A&St																													239	1451, 238										1223, 2724
Alistipes sp. JC136 (1033731.3)	A&St																													1935	1936										2164, 2306
Rikenella microfusus DSM 15922 (880526.4)	P2						1735	1005	1734, 2505	1994	2507																														1763, 2506
Dyadobacter beijingensis DSM 21582 (1121482.3)	P1	910	414, 905	906		907		909	2317, 908	2316	2318		2319																											1921	4955
Dyadobacter fermentans DSM 18053 (471854.5)	P1		2530, 3014	2529		2528		2526	2527, 4963	4962	4964																													4574	3668
Rudanella lutea DSM 19387 (1089547.3)	A																																							4661	1931
Spirosoma linguale DSM 74 (504472.7)	Ah	6541	3461, 6545	6544		6543			3494, 6542	3493	3495																													2799	5177
Capnocytophaga granulosa ATCC 51502 (641143.3)	A&St																													236	80, 943										372
Capnocytophaga ochracea DSM 7271 (521097.5)	A&St																													1069	1288, 569										388
Capnocytophaga ochracea F0287 (873517.3)	A&St																													1710	1219, 1999										1059
Capnocytophaga ochracea str. Holt 25 (1125719.3)	A&St																													1515	1548, 830										1702
Capnocytophaga sp. CM59 (936370.3)	A&St																													1080	1487										965
Capnocytophaga sp. oral taxon 326 str. F0382 (1035193.3)	A&St																													2709	2436, 982										1014
Capnocytophaga sp. oral taxon 329 str. F0087 (706436.3)	P1&St	4888	4891, 4948	4890		4889		2699	2698, 2700		3405																			4779	2383, 2935									4780	144, 5464
Capnocytophaga sp. oral taxon 332 str. F0381 (1127692.3)	A&St																													449	1822, 306										320
Capnocytophaga sp. oral taxon 335 str. F0486 (1125720.3)	A&St																													661	2044, 988										1116
Capnocytophaga sp. oral taxon 336 str. F0502 (1203603.3)	A&St																													471	2106, 5										2175
Capnocytophaga sp. oral taxon 338 str. F0234 (888059.3)	A&St																													1181	1543										932
Capnocytophaga sp. oral taxon 412 str. F0487 (1125721.3)	A&St																													1681	2133, 700										2010
Capnocytophaga sputigena ATCC 33612 (553177.6)	A&St																													1652	1781, 2606, 2607										1700
Myroides odoratimimus strain PR63039 (76832.7)	P1&St	761	768	767		766		762	765		764																			778	1172, 776									2897	866
Myroides odoratimimus CCUG 10230 (883150.3)	P1&St	2842	2849	2848		2847		2843	2844, 2846		2845																			2859	1065, 2857									1991	2945
Myroides odoratimimus CCUG 12700 (883151.3)	P1&St	3017	3010	3011		3012		3016	3013, 3015		3014																			3000	2191, 3002									993	2910
Myroides odoratimimus CCUG 12901 (883152.3)	P1&St	3349	3356	3355		3354		3350	3351, 3353		3352																			3366	203, 3364									1837	3456
Myroides odoratimimus CCUG 3837 (883153.3)	P1&St	3011	3004	3005		3006		3010	3007, 3009		3008																			2994	1752, 2996									585	2904
Myroides odoratimimus CIP 101113 (883154.3)	P1&St	3304	3297	3298		3299		3303	3300, 3302		3301																			3287	208, 3289									1902	3198
Parapedobacter koreensis Jip14 (332977.5)	P1		2342, 4022, 4159	4023		4024		4027	1863, 4025, 4026	1862	1864		1865																											4198	2906
Bacteroidetes oral taxon 274 str. F0058 (575590.3)	P1&St		147	148		149		151	150		150																			1151	1647										1203
Listeria monocytogenes Clip80459 (634178.4)	Ahz&St								325	323	324, 687		322												1450															1847
Enterococcus faecalis PC1.1 (702448.3)	A&St																								1804											171	172, 173	174		1788
Lactobacillus zeae KCTC 3804 (1046597.4)	Ahz&Shzt		2008						2501	2500	2502, 2804		2497				2494		2495	2496			2498		65															207
Lactobacillus hilgardii ATCC 8290 (525327.3)	Ah&Shzt	1374	1373			1372			1375, 574	572	1804, 573						1429		1428	1427			254									796, 89								868
Lactobacillus pasteurii CRBIP 24.76 (1203066.3)	Ahz&St								208	210	127, 209																					1705		1745	1744					1444
Lactobacillus salivarius ATCC 11741 (525364.3)	A&St										1453														1390															656
Lactobacillus suebicus KCTC 3549 (1046595.4)	Ahz&Sh								1034, 1668	1033, 1666	1667		1661				591		590	589		1497																	1777	1230
Lactobacillus vaginalis ATCC 49540 (525366.3)	Ahz&Sh								634	636	1126, 635						74	73		72		1612, 867																		1223
Lactobacillus versmoldensis KCTC 3814 (1046598.4)	Ahz&Shzt		2099						1241, 1720	1240, 1722	1721, 2184		2034				2035		2036	2037			1239		498															283
Clostridium botulinum B str. Eklund 17B (508765.6)	Ahz&Shzt			1921					3012	3013	3014		1350									1722	3015		111, 1349															1155
Anaerococcus sp. PH9 (1118055.3)	P1&St	1198	1197	1195, 289		1196		380	1193, 1194		883														1654															812
Eubacterium sp. AS15 (1115804.3)	Ahz&Shz								528	1789	1822		653	363	364	365							362																	1125
Eubacteriaceae bacterium CM2 (796939.3)	Ahz&Shz			718, 719					881	880	879		883	1735	1734	1733							1736																	617					881
Eubacteriaceae bacterium CM5 (796940.3)	Ahz&Shz			356, 357					1495	1494	1493		1497	937	936	935							938																	2256	2205				1495
Eubacteriaceae bacterium OBRC8 (796941.3)	Ahz&Shz								157	158	159		155	748	747	746							749																	2067	1039				157
Peptostreptococcus anaerobius DSM 2949 (1122950.3)	P1&St	846	845	506, 843		844		1806	1807, 842		1808																									1542	1543	1544	1545	451
butyrate-producing bacterium SSC/2 (245018.3)	P1&Shz	2041	2266	2043		2042		2446	1316	1315	1628											1629	64																	2758
Cetobacterium somerae ATCC BAA-474 (1319815.3)	Ah&Sh		179	178		177			180	129	130			2523	2522	2521											1158													565
Fusobacterium sp. 3_1_5R (469605.3)	P1&St	1039	1036	1037		1038		1007	1035		1034															1112														1133
Fusobacterium gonidiaformans 3-1-5R (469605.7)	P1&St	1130	1127	1128		1129		1015	1126		1125															1204														1225
Fusobacterium gonidiaformans ATCC 25563 (469615.3)	P1&St	625	622	623		624		515	621		620															701														722
Fusobacterium mortiferum ATCC 9817 (469616.3)	P1&Sht	1625	1628	1627		1626		1624	1629, 1833	1833	1832, 353						86	87	81	88						1610													85	755
Fusobacterium sp. D12 (556263.3)	P1&St	141	138	139		140		50	137		136															943														916
Fusobacterium necrophorum subsp. funduliforme 1_1_36S (742814.3)	P1&St	301	1336, 306, 307	2553, 305		302, 303, 304		610	308		309, 310															236														197
Fusobacterium necrophorum subsp. funduliforme ATCC 51357 (1095747.3)	P1&St	360	1818, 363	1994, 362		361		1175	364		365															314														287
Fusobacterium necrophorum subsp. funduliforme Fnf 1007 (1161424.3)	P1&St	627	624	2121, 625		626		426	623		622															2092														2065
Fusobacterium nucleatum subsp. animalis 11_3_2 (457403.8)	P1&St	1583	1582	1580		1581		1584	1579, 1585		1586																									1880	1879	1878		451
Fusobacterium sp. 11_3_2 (457403.3)	P1&St	1584	1583	1581		1582		1585	1580, 1586		1587																									1880	1879	1878		451
Fusobacterium nucleatum subsp. animalis 21_1A (469601.8)	P1&St	4	5	7		6		3	2, 8		1																									412	413	414		943
Fusobacterium sp. 21_1A (469601.3)	P1&St	4	5	7		6		3	2, 8		1																									412	413	414		942
Fusobacterium sp. 3_1_33 (469603.3)	P1&St	1642	1643	1645		1644		1641	1640		1639																									1752	1751	1750		541
Fusobacterium nucleatum subsp. animalis 4_8 (469607.3)	P1&St	2041	2040	2038		2039		2042	2037, 2043		2044																									1693	1692	1691		1197
Fusobacterium sp. 7_1 (457405.3)	P1&St	2364	2365	2367		2366		2363	2362		2361																									1178	1177	1176		461
Fusobacterium nucleatum subsp. animalis 7_1 (457405.9)	P1&St	2347	2348	2350		2349		2346	2345		2344																									1348	1347	1346		648
Fusobacterium sp. D11 (556264.3)	P1&St	1894	1895	1897		1896		1893	1892		1891																									1885, 1886	1887	1888		229
Fusobacterium nucleatum subsp. animalis OT 420 (999414.3)	P1&St	1678	1679	1681		1680		1677	1676, 1682		1675																									2022	2023	2024		373
Fusobacterium nucleatum subsp. nucleatum ATCC 23726 (525283.3)	P1&St	2023	2022	2020		2021		2024	2025		2026																									386	387	388		1560
Fusobacterium nucleatum subsp. nucleatum ATCC 25586 (190304.8)	P1&St	246	244, 245	242		243		247	248		249																									816	817	818		1453
Fusobacterium nucleatum subsp. polymorphum ATCC 10953 (393480.8)	P1&St	818	817	815		816		819	820		821																									2239	2240	2241		582
Fusobacterium nucleatum subsp. polymorphum F0401 (693991.3)	P1&St	1039	1038	1036		1037		1040	1035, 1041		1042																									624	623	622		1304
Fusobacterium nucleatum subsp. vincentii 3_1_27 (469602.7)	P1&St	640	641	643		642		639	638		637																									566	567	568		1487
Fusobacterium sp. 3_1_27 (469602.3)	P1&St	1551	1552	1554		1553		1550	1549		1548																									580	581	582		1063
Fusobacterium sp. 3_1_36A2 (469604.3)	P1&St	747	746	744		745		748	749		750																									1549	1548	1547		937
Fusobacterium nucleatum subsp. vincentii 3_1_36A2 (469604.7)	P1&St	1349	1348	1346		1347		1350	1351		1352																									1462	1461	1460		356
Fusobacterium nucleatum subsp. vincentii 4_1_13 (469606.8)	P1&St	1419	1418	1416		1417		1420	1421		1422																									1601	1600	1599		405
Fusobacterium sp. 4_1_13 (469606.3)	P1&St	908	907	905		906		909	910		911																									1710	1709	1708		1301
Fusobacterium periodonticum 1_1_41FAA (469621.8)	P1&St	1740	1739	1737		1738		1741	1742		1743																									736	737	738		593
Fusobacterium sp. 1_1_41FAA (469621.3)	P1&St	1939	1938	1936		1937		1940	1941		1942																									1010	1011	1012		597
Fusobacterium periodonticum 2_1_31 (469599.8)	P1&St	1424	1425	1427		1426		1423	1422		1421																									568	567	566		718
Fusobacterium sp. 2_1_31 (469599.3)	P1&St	1070	1071	1073		1072		1069			1068																									481	480	479		629
Fusobacterium periodonticum ATCC 33693 (546275.3)	P1&St	855	854	852		853		856	857		858																									2353	2352	2351		1648
Fusobacterium russii ATCC 25533 (1278306.3)	Az&St							1608	69		70																									1577	1578	1579		871
Fusobacterium ulcerans 12-1B (457404.5)	P1&Sht	1521	1518	1519		1520		1522	1517		1617						3132		3133	3134						2124													3131	736
Fusobacterium sp. 12_1B (457404.3)	P1&Sht	1549	1546	1547		1548		1550	1545		1645						3305		3304	3303						1990													3306	518
Fusobacterium ulcerans ATCC 49185 (469617.3)	P1&Sht	2020	2023	2022		2021		2019	2024		2849						3001	3002		3003						1912													3000	292
Fusobacterium varium ATCC 27725 (469618.3)	P1&Sht	2789	2786	2787		2788		2790	2785		1420						1179	1180		1181						2227	1505												1178	130
Leptotrichia buccalis C-1013-b (523794.5)	A&St																																			1651	1652	1653	1654	2194
Leptotrichia goodfellowii F0264 (596323.3)	A&St										485																									425	426	427	428	1632
Victivallis vadensis ATCC BAA-548 (340101.3)	P1			231		232		1744	1940																																1883
Schlesneria paludicola DSM 18645 (1123242.3)	P1	2106	5246		6216	2107		1314	7653			7653																													2526
Akkermansia muciniphila strain Urmite (239935.4)	P1		625	1332		846		2182	2399, 459	2400	278																														712, 713
Akkermansia muciniphila YL44 (239935.19)	P1		2188	268		2426		1123	1323, 2022	1324	1854																														2282
Akkermansia muciniphila ATCC BAA-835 (349741.6)	P1		589	1265		813		2091	2298, 429	2299	259																														672
Akkermansia sp. KLE1797 (1574264.3)	P1		2314	2251		422		2782	1393, 1676	1392	2402																														235
Akkermansia sp. KLE1798 (1574265.3)	P1		2070	2132		690		3166	1801, 297	296	957																														873
Brevundimonas subvibrioides ATCC 15264 (633149.4)	P1	2216			1487	2215		3239	1441		889																														1906
Afipia birgiae 34632 (1197906.5)	P1&Sh	3381			3380, 3751	3382		3385	231, 3383		3049			4581	4583																										1692
Bradyrhizobium japonicum USDA 110 (224911.1)	P1&Sh	6656			6655	6657		6659	6658		5905			1322, 2837, 4210, 6481, 91	2836, 3315, 4208, 6487, 89	2838, 3318, 4204																									5027
Bradyrhizobium elkanii USDA 76 (398525.3)	P1&Sh	7604			7603	7605		7607	2548, 7606		6970			2493, 3856, 3981, 7421, 983	3855, 3980, 7426, 8320, 981	3854, 3983																									5979
Bradyrhizobium japonicum E109 (375.29)	P1&Sh	2793			2794	2792		2790	2791		3810			1401, 2977, 5605, 6031, 6964, 82	2971, 5607, 6032, 6965, 80	2436, 5611, 6033, 6963																									4704
Bradyrhizobium japonicum USDA 6 (1037409.3)	P1&Sh	2796			2797	2795		2793	2794, 8269		3817			1394, 2980, 5613, 6046, 6981, 83	2974, 5615, 6047, 6982, 81	5619, 6048, 6980																									4716
Ochrobactrum anthropi strain FRAF13 (529.12)	Ah&Sht	573			574	572			571		575			1041, 2622, 3006, 570	3009, 568	4332										4150	4149	4148												4152
Ochrobactrum anthropi ATCC 49188 (439375.7)	Ah&Sht	303			304	302			301		305			300, 3130, 3749, 4042, 4748	298, 4039, 4750	4749										1195	1194	1193												1196
Ochrobactrum anthropi CTS-325 (1151114.3)	Ah&Sht	604			605	603			602		606		600, 875	1350, 1634, 3583, 601	1351, 1631, 599											4111	3342, 4112	4113												4110
Ochrobactrum intermedium LMG 3301 (641118.3)	Ah&Sht	236			237	235			234		238			233, 2829, 3521, 4069	231, 3518, 4070											2150	2151	2152												2149
Methylobacterium mesophilicum SR1.6/6 (908290.3)	P1&Sh	2333			2334	2332		526	1646, 2331, 5227		5228		1083	1492	1491																										4563
Methylobacterium populi BJ001 (441620.7)	P1&Sh	605			606	604		1664	2383, 5017		5016		4998	1134		3901																									3414
Methylobacterium radiotolerans JCM 2831 (426355.14)	P1	606			605	607		3257	2021		2020																														4072
Mesorhizobium loti MAFF303099 (266835.9)	P1&Sht	4607			4608	4606		4609	3113, 4605		4604			1048, 1416, 5409, 6853	1046, 1418, 5408, 6360, 6851	1417										3076	2449, 3075	3074											1419	3077
Mesorhizobium loti NZP2037 (935546.3)	P1&Sht	6582			6583	6581		6584	5134, 6580		6579			1338, 2329, 2792, 3546	1336, 2327, 2794, 3547, 5505, 954	2793										5092	4477, 5091	5090											2795	5093
Agrobacterium tumefaciens str. C58 (176299.3)	P1&Sht	1636			1637, 2399	1635		1638	3389	3388	3390			2146, 2929, 3387	2148, 2930, 3386, 4053	2147, 2931										2003	2002	2001												2006
Agrobacterium tumefaciens F2 (1050720.3)	P1&Sht	367			14, 368	366		369	3166, 4670	4671	4669			2794, 4672	2792, 4673, 5208	2793										515	1696, 514	513												518
Roseomonas cervicalis ATCC 49957 (525371.3)	Ah&Sh	2235	2495			2234			3751		1199			1153	1152, 1366	1151, 1365																									1396
Enhydrobacter aerosaccus SK60 (553217.3)	P1*&Sh	308				2026		1666	414		2199											1501																			252
Achromobacter xylosoxidans strain NCTC10807 (85698.28)	P1*&Sh	5606	3426			510		5926	610	3749	509, 611			4920	1319	666																									5399
Achromobacter xylosoxidans A8 (762376.5)	P1*&Sht	5828				507		6075	605	3937	506, 606			5001	1332, 5793	5795, 654													2586												5566
Alcaligenes faecalis strain ZD02 (511.8)	P1*&Sht	1986				447, 930		510	526		3494, 446, 527			1802, 2343	1310, 1764, 1800, 297	1801													3247												2694
Alcaligenes faecalis strain NBIB-017 (511.9)	P1*&Sht	2408				630		3228	3243		1853, 3244, 631			1314, 2209	2170, 2207, 795	2208													53												3114
Bordetella hinzii strain F582 (103855.15)	P1*&Sh	453				4165		305	4104		4103, 4166			1552, 2231	2230																										790
Burkholderia cepacia strain LO6 (292.26)	P1	4205			4206	4204		3320	4203		2380, 3742																														3969
Burkholderia cepacia R18194 (269483.3)	P1	4814			4813	4815		5433	4816		4779, 6693																														5323
Burkholderia cepacia GG4 (1009846.3)	P1	3240			3241	3239		2368	3238		1463, 2777																														3022
Cupriavidus metallidurans CH34 (266264.4)	P1&Sh	569			568	570		567	571		574			2520, 797	2518, 799	798																									3438
Lautropia mirabilis ATCC 51599 (887898.3)	Ah&St	82				81			37		71, 72																		897												25
Ralstonia sp. 5_2_56FAA (658080.3)	P1	2196	1439		2195	3148		2194	3147		3142																														836
Ralstonia sp. 5_7_47FAA (658664.3)	P1	1898	1564		1899	1897		1900	1896		1891																														4586
Comamonas testosteroni ATCC 11996 (1009852.3)	P1&Sh	3176			3175	3177		3720	3178		1887, 3174		3600	3512, 4084, 4626, 969	3514, 4085, 4628, 965	4086, 966						3171																			2334
Comamonas testosteroni CNB-2 (688245.4)	P1&Sh	3170			3169	3171		3700	3172		3168, 4215			1383, 2235, 4568	1381, 2234, 4564	2233, 4565						3165																			4708
Comamonas testosteroni KF-1 (399795.3)	P1&Sh	1649			1650	1648		1173	1647		1651, 563			254, 256, 2728, 3722, 5381	258, 2729, 3724, 5383	257, 2730						1654																			5429
Delftia acidovorans CCUG 15835 (883100.3)	P1&Sh	3378	1443		3377	3379		4877	3380		2562, 3376, 3793			1935, 1937, 3866, 909	1933, 3867	1934, 3868																									5030
Delftia acidovorans CCUG 274B (883101.3)	P1&Sh	1895			1896	1894		5135	1893		1897, 3206			1760, 1762, 2674, 6127	1758, 6128	1759, 6129																									6092
Delftia acidovorans SPH-1 (398578.5)	P1&Sh	3330			3331	3329		2342	3328		1611, 3332			1164, 1166, 4549, 4936	1168, 4550	1167, 4551																									726
Herbaspirillum sp. JC206 (1095769.4)	P1*&Sh	97	2509, 2763, 796			96		98	94		2558, 95			1132, 3997	3999, 4007	3998																									2328
Oxalobacter formigenes HOxBLS (556268.6)	P1*	2019				2018		2020	2016	2635	2017, 222																														1936
Oxalobacter formigenes OXCC13 (556269.4)	P1*&St	768				767		769	765	67	2352, 766																			1527										1526	686
Parasutterella excrementihominis YIT 11859 (762966.3)	Ahz		659						421	422	2322																														2179
Sutterella parvirubra YIT 11816 (762967.3)	Az			1092				1229	1321	1322	1563																														1604
Sutterella wadsworthensis 2_1_59BFAA (742823.3)	Az		1424	38				2305	1739	1740	510																														1641
Sutterella wadsworthensis 3_1_45B (742821.3)	Az		369					1300	1368	1367	450																														1484
Sutterella wadsworthensis HGA0223 (1203554.3)	Az		2318	688				609	159	160	2232		1547																												32
Burkholderiales bacterium 1_1_47 (469610.4)	Ahz								1275	1276	100																														2198
Burkholderiales bacterium YL45 (1834205.4)	Ahz		1506						216	217	1765																														2499
Laribacter hongkongensis HLHK9 (557598.3)	P1	439		2130		440		2424	2426	2427	16, 2425																														2182
Eikenella corrodens ATCC 23834 (546274.4)	Ahz&Sh		1661		2145				1099	948	947											459																			793
Kingella oralis ATCC 51147 (629741.3)	A&St																									2704															2359
Neisseria cinerea ATCC 14685 (546262.4)	P1&Sht	1332			1336	1331		1365	1333		1762											1337				1900	1375														963
Neisseria elongata subsp. glycolytica ATCC 29315 (546263.7)	P1&St	457			460	456		2399	459		787															104	2407														2349
Neisseria flavescens NRL30031/H210 (546264.5)	P1&St	2144	1941		2162	2145		1788, 1789	2143		699															1582	1808														2133
Neisseria flavescens SK114 (596320.3)	P1&St	954	839		972	955		1889	951		828															1917	520														1335
Neisseria lactamica ATCC 23970 (546265.5)	P1&St	1003			1005	1002		1046, 1047	1004		1125															1912	1983														1483
Neisseria macacae ATCC 33926 (997348.4)	P1&St	326			332	325		1437	329		582															2149	2516														183
Neisseria meningitidis ATCC 13091 (862513.3)	P1&Sht	223			219	224, 225		188, 189	220		958											218				381	2686														1481
Neisseria mucosa ATCC 25996 (546266.6)	P1&St	1446	1990		1441	1447		2125	1444		252															1628	1086														1785
Neisseria mucosa C102 (435832.3)	P1&St	1448	1833		1468	1450		1316	1447		1823															1191	1333														1167
Neisseria shayeganii 871 (1032488.3)	P1	1104	507		1897	2294		2208	69		127																														358
Neisseria subflava NJ9703 (546268.4)	P1&St	183	749		164	181		321	184		759															440	305														1818
Methyloversatilis universalis EHg5 (999628.3)	P1	3229, 3301	3378			3228, 3300		208, 3239	3596		3594, 3597																														384
Methyloversatilis universalis FAM5 (1000565.3)	P1		2760			1782, 1858		1846, 2803	3089		3088, 3093																														3428
Aeromonas caviae strain FDAARGOS_72 (648.77)	P1&St	2548	2549	2546		2547		2551	2550		2550															2062, 2063	2064	2065, 2066, 2067													3986	97
Aeromonas caviae strain FDAARGOS_75 (648.76)	P1&St	1210	1209	1212		1211		1207	1208		1208															1719, 1720	1718	1717													4241	3615
Aeromonas caviae Ae398 (878320.4)	P1&St	438	437	440		439		435	436		436															942	3810, 941	940													3243	2154
Aeromonas hydrophila strain AH10 (644.37)	P1&St	4228	4229	4226		4227		4231	4230		4230															3779	3780	3781													1000	1778
Aeromonas hydrophila strain RB-AH (644.34)	P1&St	3650	3651	3648		3649		3653	3652		3652															3194	3195	3196													216	2111
Aeromonas hydrophila ML09-119 (1288394.3)	P1&St	461	3011, 460	463		462		458	459		459															905	4280, 904	903													3595	2789
Aeromonas hydrophila subsp. hydrophila ATCC 7966 (380703.7)	P1&St	432	431	434, 435		433		429	430		430															876	875	874													3321	2597
Aeromonas media strain CECT 4232 (651.7)	P1&St	2696	2695	2698		2697		2693	2694		2694															99	100	101													1135	2026
Aeromonas media strain ARB13 (651.4)	P1&St	1934	1935	1932		1933		1937	1936		1936															1879	1880	1881													778	1735
Aeromonas media WS (1208104.3)	P1&St	3061	3062	3059		3060		3064	3063		3063															172	173	174													1295	3607
Aeromonas veronii strain TH0426 (654.45)	P1&St	4370	4371	4368		4369		4373	4372		4372															4085	4086	4087													3915	3149
Aeromonas veronii strain AVNIH1 (654.48)	P1&St	2169	2170	2167		2168		2172	2171		2171															1911	1912	1913													1740	4088
Aeromonas veronii strain CB51 (654.49)	P1&St		1345	1347		1346		1343	1344		1344															4517	4518	4519													4312, 4313	3526
Aeromonas veronii AMC35 (1073385.3)	P1&St	863	862	865		864		860	861		861															1111	1110, 215	1109													1277	3077
Aeromonas veronii B565 (998088.4)	P1&St	3660	3661	3658		3659		3663	3662		3662															3417	231, 3418	3419													3249	1445
Anaerobiospirillum succiniciproducens DSM 6400 (1120988.3)	P1			1882		1883		1888	1886		1886																														637
Succinatimonas hippei YIT 12066 (762983.3)	P1	1736	1737	1734		1735		1739	1738	367	1738																														1313
Leminorella grimontii ATCC 33999 (1005999.3)	P1&St		3737	3740		3739		3735	3736	1462	1461															2221	2222	2223													2398
Escherichia hermannii NBRC 105704 (1115512.3)	P1&St	4032	4031	4034		4033		4029	4030	554	553															1297	1296	1295													2937	1769
Cedecea davisae DSM 4568 (566551.4)	Ah&Sht	18	19, 2611	16		17			20	2722	2721		2571	2574	2573	2572										485	484	483													764	1441
Citrobacter amalonaticus strain YG8 (35703.17)	P1&St	2140	2141	2138		2139		2143	2142	4460	4459															3378	3379	3380													3627	375
Citrobacter amalonaticus strain YG6 (35703.16)	P1&St	3078	3077	3080		3079		3075	3076	4487	4488															3546	3545	3544													1817	2588
Citrobacter amalonaticus strain FDAARGOS_122 (35703.30)	P1&St		1447	1449		1448		1445	1446	135, 136	134															2610	2609	2608													2928	3697, 3698
Citrobacter amalonaticus strain FDAARGOS_166 (35703.24)	P1&St	1483	1482	1485		1484		1480	1481	4867, 4868	4866															2749	2748	2747													3007	3728
Citrobacter freundii strain FDAARGOS_61 (546.84)	P1&St	801	800	803		802		798	799	2829	2830															196	197	198													4815	4049
Citrobacter freundii strain P10159 (546.94)	P1&St	3068	3069	3066		3067		3071	3070	4575	4576															2001	2002	2003													1689	834
Citrobacter freundii strain FDAARGOS_73 (546.83)	P1&St	4604	4605	4602		4603		4607	4606	2435	2434															164	163	162													537	1225
Citrobacter freundii 4_7_47CFAA (742730.3)	P1&St	791	790	793		792		788	789	4436	4435															1840	1841	1842													2541	3237
Citrobacter freundii ATCC 8090 = MTCC 1658 (1006003.3)	P1&St	4535	4534	4537		4536		4532	4533	3256	3257															1336	1335	1334													379	4430
Citrobacter freundii GTC 09479 (1288347.3)	P1&St	2213	2212	2215		2214		2210	2211	1076	1075															2536	2535	2534													4244	3443
Citrobacter freundii GTC 09629 (1297584.3)	P1&St	3784	3783	3786		3785		3781	3782	2264	2263															204	205	206													874	3270
Citrobacter youngae ATCC 29220 (500640.5)	P1&St	3532	3533	3530		3531		3535	3534	2249	2248															870	869	868													2946	1188
Citrobacter koseri strain URMITE (545.12)	P1&St	2871	2870	2873		2872		2868	2869	715, 716	717															3143	3144	3145													2595	1845
Citrobacter koseri strain FDAARGOS_164 (545.23)	P1&St	2203	2204	2201		2202		2206	2205	5149	5147, 5148															2775	2774	2773													3183	3970
Citrobacter koseri ATCC BAA-895 (290338.8)	P1&St	2512	2511	2514		2513		2509	2510	585	586															2777	2778	2779													2296	1630
Citrobacter rodentium ICC168 (637910.3)	P1&St	3579	3578	3581		3580		3576	3577	2158	2157															73	72	71													446	1145
Citrobacter sp. 30_2 (469595.3)	P1&St	4694	4693	4696		4695		4691	4692	554	553															3377	3376	3375													1067	1764
Citrobacter sp. A1 (1173691.3)	P1&St	3550	3549	3552		3551		3547	3548	4454	4455															2113	2114	2115													1055	734
Citrobacter sp. KTE151 (1169322.3)	P1&St	4873	4874	4871		4872		4876	4875	2796	2795															511	510	509													896	1640
Citrobacter sp. KTE30 (1169319.3)	P1&St	4610	4611	4608		4609		4613	4612	2751	2750															458	457	456													831	1528
Citrobacter sp. KTE32 (1169350.3)	P1&St	4596	3193, 4597	4594		4595		4599	4598	2703	2702															474	473	472													773	1456
Citrobacter sp. L17 (1212820.3)	P1&St	4537	4536	4539		4538		4534	4535	1934	1933															903	904	905													1980	116
Cronobacter sakazakii strain ATCC 29544 (28141.40)	P1&St	675	674	677		676		672	673	2538	2539															213	214	215													4328	3732
Cronobacter sakazakii strain NCTC 8155 (28141.62)	P1&St	3482	3481	3484		3483		3479	3480	1125	1126															3097	3098	3099													2804	2194
Cronobacter sakazakii ATCC BAA-894 (290339.8)	P1&St	3279	3278	3281		3280		3276	3277	1004	1005															2900	2901	2902													2576	1999
Cronobacter sakazakii ES15 (1138308.5)	P1&St	3622	3621	3624		3623		3619	3620	1367	1368															3251	3252	3253													2965	2364
Cronobacter sakazakii SP291 (956149.6)	P1&St	3399	3398	3401		3400		3396	3397	1061	1062															3008	3009	3010													2719	2091
Enterobacter asburiae strain 35734 (61645.42)	P1&St	221	222	219		220		224	223	3091	3090															727	726	725													988	1780
Enterobacter asburiae L1 (1421338.8)	P1&St	3473	3472	3475		3474		3470	3471	870	871															2999	3000	3001													2748	2048
Enterobacter asburiae LF7a (640513.3)	P1&St	385	386	383		384		388	387	3020	3019															830	829	828													1081	1808
Enterobacter cancerogenus ATCC 35316 (500639.8)	P1&St	2773	2774	2771		2772		2776	2775	2008	2007															465	466	467													2878	928
Enterobacter cloacae strain UW5 (550.412)	P1&St	623	624	621		622		626	625	3556	3555															1084	1083	1082													1339	2167
Enterobacter cloacae strain FDAARGOS_68 (550.252)	P1&St	3976	3975	3978		3977		3973	3974	1361	1362															3526	3527	3528													3240	2485
Enterobacter cloacae GGT036 (550.150)	P1&St	239	240	237		238		242	241	2958	2957															691	690	689													969	1650
Enterobacter cloacae EcWSU1 (1045856.3)	P1&St	207	208	205		206		210	209	2947	2946															665	664	663													909	1650
Enterobacter cloacae subsp. cloacae ATCC 13047 (716541.4)	P1&St	540	541	538		539		543	542	3577	3576															1127	1126	1125													1427	2705
Enterobacter cloacae subsp. cloacae NCTC 9394 (718254.4)	P1&St	4131	4130	4133		4132		4128	4129	3329																3874	3873	3872													1525	503
Enterobacter hormaechei YT2 (1259823.3)	P1&St	2668	2667	2670		2669		2665	2666	910	911															2213	2214	2215													1963	3011
Enterobacter hormaechei YT3 (1260282.3)	P1&St	980	979	982		981		977	978	1646	1647															525	526	527													275	2811
Enterobacter hormaechei ATCC 49162 (888063.3)	P1&St	2124	2123	2126		2125		2121	2122	2932	2931															1682	1683	1684													1415	716
Enterobacter cloacae SCF1 (701347.4)	P1&St	4246	4245	4248		4247		4243	4244	1620	1621															3731	3732	3733													3457	2730
Enterobacter sp. JC163 (1095768.3)	P1&St	4642	4643	4640		4641		4645	4644	402	403															3284	3283	3282													4150	1464
Escherichia albertii strain EC06-170 (208962.36)	P1&St	4065	4066	4063		4064		4068	4067	2185	2184															77	76	75													437	1148
Escherichia albertii TW07627 (502347.3)	P1&St	4620	4621	4618		4619		4623	4622	1765	1766															3641	3642	3643													2932	2028
Escherichia coli 4_1_47FAA (1127356.4)	P1&St	5372	5373	5370		5371		5375	5374	3573	3574															2857	2856	2855													199	1666
Escherichia coli 536 (362663.9)	P1&St	4250	4251	4248		4249		4253	4252	2160	2159															76	75	74													474	1119
Escherichia coli 53638 (344610.7)	P1&St	2156	2155	2158		2157		2153	2154	4218	4217															1673	1674	1675													1258	537
Escherichia coli 55989 (585055.8)	P1&St	4505	4506	4503		4504		4508	4507	2400	2399															69	68	67													435	1249
Escherichia coli 83972 (525281.3)	P1&St	4733	4732	4735		4734		4730	4731	3903	3902															1199	1200	1201													2492	369
Escherichia coli 96.154 (869683.4)	P1&St	2698	2699	2696		2697		2701	2700	790	789															3244	3243	3242													3583	4367
Escherichia coli ABU 83972 (655817.3)	P1&St	4697	4698	4695		4696		4700	4699	2544	2543															78	77	76													531	1394
Escherichia coli APEC O1 (405955.13)	P1&St	4460	4461	4458		4459		4463	4462	2318	2317															77	76	75													417	1110
Escherichia coli APEC O78 (1274814.3)	P1&St	144	145	142		143		147	146	2919	2918															773	772	771													1144	1951
Escherichia coli B171 (344601.5)	P1&St	4525	4526	4523		4524		4528	4527	3358	3359															3881	3882	3883													3308	4361
Escherichia coli B str. REL606 (413997.3)	P1&St	4066	4067	4064		4065		4069	4068	2124	2123															74	73	72													392	1161
Escherichia coli BL21 (511693.5)	P1&St	4086	4087	4084		4085		4089	4088	2131	2130															75	74	73													397	1190
Escherichia coli BL21(DE3) (469008.4)	P1&St	4201	4200	4203		4202		4198	4199	1602	1603															3670	3671	3672													3352	2575
Escherichia coli ATCC 8739 (481805.6)	P1&St	4322	4321	4324		4323		4319	4320	1648	1649															3833	3834	3835													3434	2667
Escherichia coli CFT073 (199310.1)	P1&St	4845	4846	4843		4844		4848	4847	2562	2561															80	79	78													506	1332
Shigella sp. D9 (556266.3)	P1&St	4546	4545	4548		4547		4543	4544	1293	1294															2899	2900	2901													3209	700
Escherichia coli DH1 (536056.3)	P1&St	4255	4254	4257		4256		4252	4253	1639	1640															3734	3735	3736													3374	2675
Escherichia coli ED1a (585397.9)	P1&St	4683	4684	4681		4682		4686	4685	2471	2470															73	72	71													441	1257
Escherichia coli ETEC H10407 (316401.4)	P1&St	4826	4827	4824		4825		4829	4828	2568	2567															74	73	72													542	1351
Escherichia coli HS (331112.6)	P1&St	4110	4111	4108		4109		4113	4112	2192	2191															72	71	70													476	1195
Escherichia coli IAI1 (585034.5)	P1&St	4087	4088	4085		4086		4090	4089	2147	2146															69	68	67													410	1133
Escherichia coli IAI39 (585057.6)	P1&St	4527	4528	4525		4526		4530	4529	963	964															79	78	77													281	2134
Escherichia coli IHE3034 (714962.3)	P1&St	4497	4498	4495		4496		4500	4499	2377	2376															75	74	73													407	1237
Escherichia coli K12 (83333.1)	P1&St	3904	3905	3902		3903		3907	3906	2079	2078															69	68	67													414	1091
Escherichia coli BW2952 (595496.3)	P1&St	3989	3990	3987		3988		3992	3991	2072	2071															72	71	70													336	1051
Escherichia coli str. K-12 substr. DH10B (316385.7)	P1	4208	4209	4206		4207		4211	4210	2270	2269																														376	1203
Escherichia coli str. K-12 substr. MDS42 (1110693.3)	P1&St	3417	3418	3415		3416		3420	3419	1655	1654															60	59	58													316	929
Escherichia coli str. K-12 substr. MG1655 (511145.12)	P1&St	4105	4106	4103		4104		4108	4107	2181	2180															70	69	68													433	1150
Escherichia coli str. K-12 substr. MG1655star (879462.4)	P1&St	4023	4024	4021		4022		4026	4025	2123	2122															62	61	60													411	1106
Escherichia coli str. K-12 substr. W3110 (316407.9)	P1&St	3322	3321	3324		3323		3319	3320	2125	2124															64	63	62													413	1109
Escherichia coli KO11 (595495.5)	P1&St	4402	4401	4404		4403		4399	4400	1680	1681															3904	3905	3906													3478	2754
Escherichia coli LF82 (591946.4)	P1&St	4077	4078	4075		4076		4080	4079	2135	2134															70	69	68													398	1076
Escherichia coli MS 107-1 (679207.4)	P1&St	4726	4727	4724		4725		4729	4728	3842	3843															1105	1104	1103													3214	1821
Escherichia coli MS 115-1 (749537.3)	P1&St	2886	2887	2884		2885		2889	2888	865	866															3161	3160	3159													1893	2367
Escherichia coli MS 116-1 (749538.3)	P1&St	955	954	957		956		952	953	1322	1321															3069	3070	3071													1423	2097
Escherichia coli MS 119-7 (679206.4)	P1&St	4379	4378	4381		4380		4376	4377	1567	1568															1706	1707	1708													136	885
Escherichia coli MS 124-1 (679205.4)	P1&St	726	725	728		727		723	724	3618	3617															3519	3520	3521													119	4124
Escherichia coli MS 145-7 (679204.3)	P1&St	4752	4753	4750		4751		4755	4754	132	131															3181	3180	3179													1990	3638
Escherichia coli MS 146-1 (749540.3)	P1&St	2261	2260	2263		2262		2258	2259	8	9															4639	4640	4641													3732	1132
Escherichia coli MS 182-1 (749545.3)	P1&St	3708	3709	3706		3707		3711	3710	1687	1686															1217	1218	1219													2188	824
Escherichia coli MS 185-1 (749546.3)	P1&St	1672	1673	1670		1671		1675	1674	2879	2878															2375	2374	2373													3523	4789
Escherichia coli MS 187-1 (749547.3)	P1&St	1116	1117	1114		1115		1119	1118	3093	3094															3872	3873	3874													2496	681
Escherichia coli MS 196-1 (749548.3)	P1&St	1708	1709	1706		1707		1711	1710	2957	2956															4180	4179	4178													2640	5045
Escherichia coli MS 198-1 (749549.3)	P1&St	1704	1703	1706		1705		1701	1702	4993	4994															4584	4585	4586													4286	1110
Escherichia coli MS 200-1 (749550.3)	P1&St	2699	2698	2701		2700		2696	2697	1560	1561															2585	2584	2583													4921	2151
Escherichia coli MS 21-1 (749527.3)	P1&St	3439	3438	3441		3440		3436	3437	1485	1486															3147	3146	3145													1865	3353
Escherichia coli MS 45-1 (749528.3)	P1&St	1795	1796	1793		1794		1798	1797	1578	1579															2220	2219	2218													3646	750
Escherichia coli MS 69-1 (749531.3)	P1&St	1074	1075	1072		1073		1077	1076	2045	2046															4548	4549	4550													2834	3031
Escherichia coli MS 78-1 (749532.3)	P1&St	710	711	708		709		713	712	4077	4078															4200	4201	4202													4764	3322
Escherichia coli MS 79-10 (796392.4)	P1&St	3782	3781	3784		3783		3779	3780	1431	1430															136	135	134													643	4620
Escherichia coli MS 84-1 (749533.3)	P1&St	5007	5008	5005		5006		5010	5009	409	410															3350	3349	3348													1384	635
Escherichia coli MS 85-1 (679202.3)	P1&St	4703	4704	4701		4702		4706	4705	2571	2572															2113	2114	2115													1740	4037
Escherichia coli NA114 (1033813.3)	P1&St	3460	3459	3462		3461		3457	3458	2211	2210															62	61	60													396	1167
Escherichia coli NCCP15658 (1169862.3)	P1&St	4945	4946	4943		4944		4948	4947	2861	2860															71	70	69													472	1395
Escherichia coli O103:H2 str. 12009 (585395.4)	P1&St	4967	4968	4965		4966		4970	4969	2699	2698															69	68	67													412	1213
Escherichia coli O104:H4 str. 04-8351 (1048265.3)	P1&St	3517	3518	3515		3516		3520	3519	1408	1407															4064	4063	4062													4420	227
Escherichia coli O104:H4 str. 09-7901 (1048266.3)	P1&St	4934	4935	4932		4933		4937	4936	2820	2819															472	471	470													850	1720
Escherichia coli O104:H4 str. 11-3677 (1048334.3)	P1&St	5006	5007	5004		5005		5009	5008	2901	2900															391	390	389													769	1678
Escherichia coli O104:H4 str. 2009EL-2050 (1134782.3)	P1&St	4980	4979	4982		4981		4977	4978	1854	1855															4398	4399	4400													4032	3100
Escherichia coli O104:H4 str. 2009EL-2071 (1133853.3)	P1&St	5054	5053	5056		5055		5051	5052	1855	1856															4470	4471	4472													4105	3176
Escherichia coli O104:H4 str. 2011C-3493 (1133852.3)	P1&St	5004	5003	5006		5005		5001	5002	1865	1866															4429	4430	4431													4046	3114
Escherichia coli O104:H4 str. C227-11 (1048254.3)	P1&St	3137	3138	3135		3136		3140	3139	1038	1037															3689	3688	3687													4070	4972
Escherichia coli O104:H4 str. H112180280 (1042804.3)	P1&St	5134	5133	5136		5135		5131	5132	1980	1979															4128	4129	4130													3746	762
Escherichia coli O104:H4 str. TY-2482 (1038844.18)	P1&St	3519	3520	3517		3518		3522	3521	1398	1397															4091	4090	4089													4470	159
Escherichia coli O127:H6 str. E2348/69 (574521.7)	P1&St	4396	4397	4394		4395		4400	4398	2297	2296															76	75	74													378	1232
Escherichia coli O157:H7 (83334.1)	P1&St	4890	4891	4888		4889		4893	4892	2911	2910															160	159	158													547	1532
Escherichia coli O157:H7 str. EC4024 (444454.5)	P1&St	4021	4022	4019		4020		4024	4023	1815, 482	1814, 481															128, 4536	129, 4535	4534													4940	5974
Escherichia coli O157:H7 str. EC4042 (444449.5)	P1&St	3477	3478	3475		3476		3480	3479	1290	1289															3985	3984	3983													5279	4832
Escherichia coli O157:H7 str. EC4115 (444450.8)	P1&St	5314	5315	5312		5313		5317	5316	3084	3083															214	213	212													617	1556
Escherichia coli O157:H7 EDL933 (155864.8)	P1&St	4901	4902	4899		4900		4904	4903	2799	2798															73	72	71													470	1331
Escherichia coli O157:H7 str. Sakai (386585.9)	P1&St	5139	5140	5137		5138		5142	5141	3039	3038															172	171	170													570	1585
Escherichia coli O157:H7 str. TW14359 (544404.4)	P1&St	5124	5125	5122		5123		5127	5126	2946	2945															76	75	74													482	1419
Escherichia coli O157:H7 str. TW14588 (502346.5)	P1&St	1680	1679	1682		1681		1677	1678	4477, 4478	4479															1191	1192	1193													742	2800
Escherichia coli O26:H11 str. 11368 (573235.3)	P1&St	5255	5256	5253		5254		5258	5257	3078	3077															71	70	69													453	1473
Escherichia coli 042 (216592.3)	P1&St	4522	4523	4520		4521		4525	4524	2438	2437															78	77	76													476	1223
Escherichia coli O55:H7 str. CB9615 (701177.3)	P1&St	4807	4808	4805		4806		4810	4809	2654	2653															73	72	71													522	1358
Escherichia coli O83:H1 str. NRG 857C (685038.3)	P1&St	4064	4065	4062		4063		4067	4066	2158	2157															70	69	68													391	1075
Escherichia coli P12b (910348.4)	P1&St	4498	1732, 4499	4496		4497		4501	4500	2412	2411															63	62	61													453	2200
Escherichia coli S88 (585035.6)	P1&St	4359	4360	4357		4358		4362	4361	2226	2225															78	77	76													410	1127
Escherichia coli SE11 (409438.11)	P1&St	4458	4459	4456		4457		4461	4460	2525	2524															186	185	184													564	1306
Escherichia coli SE15 (431946.3)	P1&St	4002	4003	4000		4001		4005	4004	2072	2071															78	77	76													391	1055
Escherichia coli UM146 (869729.3)	P1&St	3572	3571	3574		3573		3569	3570	1334	1335															4976	4975	4974													3271	2514
Escherichia coli UMN026 (585056.7)	P1&St	4685	4686	4683		4684		4688	4687	2617	2616															257	256	255													658	1488
Escherichia coli UMNF18 (1050617.5)	P1&St	4833	4834	4831		4832		4836	4835	2627	2626															65	64	63													388	1275
Escherichia coli UTI89 (364106.8)	P1&St	3750	3749	3752		3751		3747	3748	2407	2406															207	206	205													546	1309
Escherichia coli W (566546.4)	P1&St	4283	4284	4281		4282		4286	4285	2285	2284															65	64	63													490	1210
Escherichia coli Xuzhou21 (741093.3)	P1&St	4990	4991	4988		4989		4993	4992	2877	2876															68	67	66													472	1514
Escherichia coli str. 'clone D i14' (885275.3)	P1&St	4340	4341	4338		4339		4343	4342	2329	2328															72	71	70													489	1221
Escherichia coli str. 'clone D i2' (885276.3)	P1&St	4345	4346	4343		4344		4348	4347	2332	2331															72	71	70													489	1222
Escherichia fergusonii strain FDAARGOS_170 (564.14)	P1&St	147	145, 146	149		148		143	144	2256	2257															4718	4719	4720													4305	3526
Escherichia fergusonii ATCC 35469 (585054.5)	P1&St	3625	3624	3627		3626		3622	3623	2107	2106															86	85	84													2523	1766
Escherichia fergusonii B253 (550694.3)	P1&St	4605	4606	4603		4604		4608	4607	1064	1065															2951	2952	2953													656	1480
Escherichia fergusonii ECD227 (981367.3)	P1&St	3692	3691	3694		3693		3689	3690	2218	2217															124	123	122													2630	1841
Escherichia sp. 3_2_53FAA (469598.5)	P1&St	4844	4845	4842		4843		4847	4846	2688	2687															3855	3854	3853													563	832
Escherichia sp. 4_1_40B (457401.3)	P1&St	4734	4735	4732		4733		4737	4736	2050	2051															3570	3569	3568													2250	1085
Escherichia sp. TW09308 (754331.3)	P1&St	330	331	328		329		333, 334	332	4084	4082, 4083															2274	2275	2276													3168	1553
Escherichia albertii TW11588 (754333.3)	P1&St	4331	4330	4333		4332		4328	4329	3030	3029															1361	1362	1363													462	1524
Klebsiella oxytoca E718 (1191061.3)	P1&Sht	233	234, 2599, 5919	231		232		236	235	3987	3986		2932, 2998	2929	2930											847	846	845													1226	2303
Klebsiella oxytoca KCTC 1686 (1006551.4)	P1&Sht	1600	1601	1598		1599		1603	1602	5121	5120		4073	4070	4071											2171	2170	2169													2533	3486
Klebsiella oxytoca M5al (290336.9)	P1&Sht	1400	1399	1402		1401		1397	1398	2614	2613		4672	4669	4670	4671										785	786	787													440	4072
Klebsiella oxytoca strain CAV1099 (571.63)	P1&Sht	3219	3218	3221		3220		3216	3217	5533	5534		654	657	656											2617	2618	2619													2251	1227
Klebsiella oxytoca strain CAV1374 (571.62)	P1&Sht	97	96	99		98		94	95	2316	2317		3655	3652	3653											5583	5584	5585													5172	4131
Klebsiella oxytoca strain CHS143 (571.66)	P1&Sht	5883	5884	5881		5882		5886	5885	4248	4247		3161	3158	3159											1218	1217	1216													1580	2590
Klebsiella oxytoca strain MGH88 (571.70)	P1&Sht	1995	1996	1993		1994		1998	1997	5501	5500		4506	4503	236, 4504											2610	2609	2608													2977	3989
Klebsiella oxytoca strain FDAARGOS_66 (571.57)	P1&Sht	2215	2216	2213		2214		2218	2217	6041	6040		4978	4974	4975, 4976											2856	2855	2854													3229	4343
Klebsiella oxytoca strain CHS153 (571.67)	P1&Sht	2343	2344	2341		2342		2346	2345	3649	3648			2721, 2971, 2977	2720, 2979											1989	1988	1987													1654	784
Klebsiella oxytoca strain CAV1335 (571.108)	P1&Sht	3245	3244	3247		3246		3242	3243	5561	5562		674	677	676											2644	2645	2646													2278	1252
Klebsiella oxytoca strain MGH87 (571.69)	P1&Sht	4379	4380	4377		4378		4382	4381	5536	5535		1832	1829	1830											4992	4991	4990													210	1203
Klebsiella oxytoca strain CHS222 (571.68)	P1&Sht	2946	2947	2944		2945		2949	2948	969	968			289, 295, 42	297, 41											3515	3514	3513													3840	4710
Klebsiella oxytoca strain JKo3 (571.110)	P1&Sht	225	226	223		224		228	227	3979	3978		2815	2812	2813	2814										840	839	838													1244	2205
Klebsiella oxytoca strain ICU1-2b (571.121)	P1&Sht	3839	3840	3837		3838		3842	3841	3096	3095		288	285	286, 755											3614	3613	3612													1028	2066
Klebsiella oxytoca strain M1 (571.33)	P1&Sht	1307	1308	1305		1306		1310	1309	4742	4741		3749	3746	3747											1893	1892	1891													2256	3176
Klebsiella oxytoca 10-5242 (883117.3)	P1&Sht	4538	4539	4536		4537		4541	4540	2548	2547		1589, 1653	1586	1587											5080	5079	5078													181	1101
Klebsiella oxytoca 10-5243 (883118.3)	P1&Sht	5449	5448	5451		5450		5446	5447	2580	2579		1568	1565	1566											4834	4835	4836													191	1072
Klebsiella oxytoca 10-5245 (883120.3)	P1&Sht	5217	5218	5215		5216		5220	5219	3024	3023		2050	2047	2048											235	234	233													592	1546
Klebsiella oxytoca 10-5248 (883123.3)	P1&Sht	838	837	840		839		835	836	2890	2891		3836	3839	3838	3837										174	175	176													5294	4325
Klebsiella oxytoca 10-5250 (883125.3)	P1&Sht	3301	3302	3299		3300		3304	3303	1503	1502		494, 568	571	1524, 570	1525										3892	3891	3890													4252	5149
Klebsiella pneumoniae strain yzusk-4 (573.1493)	P1&Sht	4328	4329	4326		4327		4331	4330	2553	2552			1788, 2026, 2032	1787, 2034											57	56	55													380	1126
Klebsiella pneumoniae 1162281 (1037908.3)	P1&Sht	4368	4369	4366		4367		4371	4370	2220	2219		1800	1883, 4072, 4078	1882, 4080											3574	3573	3572													2470	3298
Klebsiella pneumoniae 342 (507522.6)	P1&Sht	5174	5173	5176		5175		5171	5172	1766	1767		2638	2388, 2394, 2635	2386, 2636											4590	4591	4592													4270	3469
Klebsiella pneumoniae subsp. pneumoniae 1084 (1193292.6)	P1&Sht	4798	4797	4800		4799		4795	4796	1550	1551		2437	2205, 2206, 2212, 2434	2203, 2435											4223	4224	4225													3914	3131
Klebsiella pneumoniae subsp. pneumoniae MGH 78578 (272620.9)	P1&Sht	4421	4422	4419		4420		4424	4423	2571	2570			1830, 2064, 2070	1829, 2072											70	69	68													373	1132
Klebsiella pneumoniae NTUH-K2044 (484021.4)	P1&Sht	206	207	204		205		209	208	3287	3286		2490	2493, 2727, 2733, 2734	2492, 2736											767	766	765													1072	1840
Klebsiella pneumoniae subsp. pneumoniae NTUH-K2044 (484021.57)	P1&Sht	213	214	211		212		216	215	3487	3486			2622, 2868, 2874, 2875	2621, 2877											804	803	802													1123	1915
Klebsiella pneumoniae subsp. pneumoniae WGLW1 (1203544.3)	P1&Sht	4938	4937	4940		4939		4935	4936	1679	1680		2577	2324, 2330, 2574	2322, 2575											4392	4393	4394													4087	3220
Klebsiella pneumoniae subsp. pneumoniae WGLW2 (1203545.3)	P1&Sht	20	21, 3262	18		19		23	22	3168	3167		2381	2384, 2651, 2657	2383, 2659											551	550	549													864	1681
Klebsiella pneumoniae subsp. pneumoniae WGLW5 (1203547.3)	P1&Sht	4526	4527	4524		4525		4529	4528	2794	2793		1914	1917, 2153, 2160	1916, 2162											191	190	189													507	1265
Klebsiella pneumoniae subsp. rhinoscleromatis ATCC 13884 (667127.3)	P1&Sht		5013	5015		5014		5011	5012	2167	2166			1631, 3485, 3593	1630, 3595											4669	4670	4671													2634	115
Klebsiella sp. 1_1_55 (469608.3)	P1&Sht	5043	5042	5045		5044		5040	5041	1640	1641		1070	1067, 656, 662	1068, 654											4406	4407	4408													2419	2248
Klebsiella sp. 4_1_44FAA (665944.3)	P1&Sht	5154	5153	5156		5155, 5333		5151	5152	186	187		1027	695, 701, 950	693, 951											3801	3800	3799													1152	2026
Klebsiella sp. OBRC7 (936565.3)	P1&Sht	2155	2156	2153		2154		2158	2157	4326	4325		1315, 1384	1312	1313											5240	5239	5238													3615	3326
Enterobacter aerogenes strain G7 (548.155)	P1&Sht	3772	3771	3774		3773		3769	3770	369	370		1418	1415	1416											3174	3175	3176													2888	2060
Enterobacter aerogenes strain CAV1320 (548.115)	P1&Sht	2950	2949	2952		2951		2947	2948	4716	4717			649	650	651										2391	2392	2393													2084	1308
Enterobacter aerogenes EA1509E (935296.3)	P1&Sht		3645	3647		3646		3643	3644	500	501		1312	1309	1310											3056	3057	3058													2764	1948
Enterobacter aerogenes FGI35 (685445.4)	P1&Sht	4771	4770	4773		4772		4768	4769	1745	1746		2473	2470	2471											4225	4226	4227													3936	3165
Enterobacter aerogenes KCTC 2190 (1028307.3)	P1&Sht		1625	1623		1624		1627	1626	4691	4690			3897	3896											2217	2216	2215													2504	3286
Enterobacter cloacae subsp. dissolvens SP1 (1235834.3)	P1&St	4486	4485	4488		4487		4483	4484	2955	2954															2319	2318	2317													3307	762
Klebsiella oxytoca 10-5246 (883121.3)	P1&Sht	20	21	18		19		23	22	3285	3284		2254, 2355	2251, 2854, 2860	2252, 2862											634	633	632													948	1774
Salmonella enterica subsp. arizonae serovar 62:z4,z23:-- (41514.7)	P1&St	3324	3323	3326		3325		3321	3322	721	722															2762	2763	2764													2414	1704
Salmonella enterica subsp. enterica serovar Agona str. 36.H.00 (1265617.3)	P1&St	4773	4772	4775		4774		4770	4771	3693	3692															1129	1128	1127													971	3396
Salmonella enterica subsp. enterica serovar Agona str. SL483 (454166.8)	P1&St	4261	4262	4259		4260		4264	4263	2239	2238															155	154	153													468	1938
Salmonella enterica subsp. enterica serovar Choleraesuis str. (321314.9)	P1&St	4656	4657	4654		4655		4659	4658	2609	2608															347	346	345													741	1525
Salmonella enterica subsp. enterica serovar Dublin str. CT_02021853 (439851.8)	P1&St	4467	4468	4465		4466		4470	4469	2491	2490															203	202	201													536	2178
Salmonella enterica subsp. enterica serovar Enteritidis str. (550537.5)	P1&St	4030	4031	4028		4029		4033	4032	2164	2163															109	108	107													403	1873
Salmonella enterica subsp. enterica serovar Gallinarum str. 287/91 (550538.5)	P1&St	3655	3654	3657		3656		3652	3653	2310	2309															117	116	115													467	2040
Salmonella enterica subsp. enterica serovar Paratyphi A str. (554290.9)	P1&St	4245	4246	4243		4244		4248	4247	747	748															118	117	116													2454	1753
Salmonella enterica subsp. enterica serovar Paratyphi A str. ATCC 9150 (295319.15)	P1&St	4240	4241	4238		4239		4243	4242	746	747															118	117	116													2450	1750
Salmonella enterica subsp. enterica serovar Typhi Ty2 (209261.1)	P1&St	3236	3235	3238		3237		3233	3234	671	672															110	109	108													2289	1603
Salmonella enterica subsp. enterica serovar Typhimurium str. LT2 (99287.12)	P1&St	4375	4376	4373		4374		4378	4377	2272	2271															111	110	109													448	1277
Salmonella enterica subsp. enterica serovar Typhimurium str. SL1344 (216597.6)	P1&St	4563	4564	4561		4562		4566	4565	2359	2358															116	115	114													464	1270
Salmonella enterica subsp. enterica serovar Typhimurium str. T000240 (718274.8)	P1&St	4463	4464	4461		4462		4466	4465	2244	2243															113	112	111													499	1271
Salmonella enterica subsp. enterica serovar Typhimurium str. (946034.3)	P1&St	3681	3682	3679		3680		3684	3683	3293	3292															4537	4538	4539													2054	2285
Salmonella enterica subsp. enterica serovar Typhimurium str. UK-1 (990282.4)	P1&St	4326	4327	4324		4325		4329	4328	2276	2275															112	111	110													449	1223
Shigella dysenteriae CDC 74-1112 (622.8)	P1&St	4741	4739, 4740	4744		4742, 4743		4737	4738	4932	4933															3795	3796	3797													2544	2028
Shigella dysenteriae 1617 (754093.4)	P1&St	4792	4791	4795		4793, 4794		4789	4790	2997	2996															119	118	117													395	2676
Shigella dysenteriae Sd197 (300267.13)	P1&St	4427	4426	4429		4428		4424	4425	2751	2750															111	110	109													366	2458
Shigella flexneri strain NCTC1 (623.158)	P1&St	4433	4434	4431		4432		4436	4435	2408	2407															68	67	66													371	1180
Shigella flexneri 2a (42897.19)	P1&St	4780	4781	4778		4779		4783	4782	2619	2618															72	71	70													391	1329
Shigella flexneri 2a str. 2457T (198215.1)	P1&St		3155	3157		3156		3153	3154	1972	1971															62	61	60													341	1068
Shigella flexneri 2a str. 301 (198214.1)	P1&St		3826	3824		3825		3828	3827	2030	2029															61	60	59													345	1061
Shigella flexneri 5 str. 8401 (373384.11)	P1&St	4611	4612	4609		4610		4614	4613	2495	2494															72	71	70													431	1289
Shigella sonnei strain FDAARGOS_128 (624.634)	P1&St	4421	4420	4423		4422		4418	4419	1439	1440															3900	3901	3902													3554	2727
Shigella sonnei strain FDAARGOS_71 (624.68)	P1&St	2194	2195	2192		2193		2197	2196	5134	5133															2716	2715	2714													3061	3882
Shigella sonnei 3226-85 (766162.3)	P1&St	571	572	569		570		574	573	2835	2834															408	407	406													795	1634
Shigella sonnei 53G (216599.12)	P1&St	4764	4765	4762		4763		4767	4766	2482	2481															77	76	75													414	1183
Shigella sonnei Ss046 (300269.12)	P1&St	4929	4930	4927		4928		4932	4931	2588	2587															89	88	87													450	1330
Shigella sonnei str. Moseley (754077.4)	P1&St	5131	5132	5129		5130		5134	5133	2760	2759															226	225	224													588	1451
Yokenella regensburgei ATCC 43003 (1002368.3)	P1&St	17	18	15		16		20	19	3977	3976															543	542	541													2100	2766
Enterobacteriaceae bacterium 9_2_54FAA (469613.3)	P1&St	4252	4251	4254		4253		4249	4250	1192	1191															1680	1681	1682													1327	2406
Pantoea agglomerans strain 190 (549.21)	P1&Sht	391	393		390	392		4874	4873	3393	3392			111	110	109										1380	1379	1378													1639	2259
Pantoea agglomerans MP2 (549.15)	P1&Sht	3868	3870		3867	3869		3327	3326	1928	1927			4138	4137	4136										66	65	64													321	863
Pantoea agglomerans strain P10c (549.23)	P1&Sht	367	369		366	368		1633	1632	3951	3950			652	651	650										2020	2019	2018													2284	2892
Pantoea agglomerans strain 3 (549.25)	P1&Sht	4098	4096		4099	4097		2844	2845	546	547			3826	3827	3828										2444	2445	2446													2190	1621
Pantoea agglomerans strain 4 (549.22)	P1&Sht	2408	2410		2407	2409		3965	3964	377	378		2680	2683	2682	2681										3149	3148	3147													2010	1447
Pantoea agglomerans 299R (1261128.3)	P1&Sht	2046	2044		2047	2045		1053	1052	1296	1297			1406, 1413, 3884	1404, 3885	3886										3807	3808, 4265	3809													2521	879
Pantoea agglomerans IG1 (1110694.4)	P1&Sht	1554	1556		1553	1555		4414	4415	1996	1995		1225	1228	1227	1226										3640	3639, 4378	3638													2526	347
Pantoea sp. YR343 (1144341.3)	P1&Sht	4718	4720		4717	4719		3449	3448	1751	1750			291, 4723, 4731	4722, 4733	3858										3586	3587, 4293	3588													1267	789
Edwardsiella tarda C07-087 (1288122.3)	Az&St							146	145	1031	1032															602	601	600													953	1793
Edwardsiella tarda strain FL95-01 (636.8)	Az&St							3118	2497	2363	2362															2705	2706	2707													2438	1861
Edwardsiella tarda ATCC 23685 (500638.3)	Az&St							9	1006	3227	2023															1327	1326	1325													1472	2586
Edwardsiella tarda EIB202 (498217.4)	Az&St							165	164	984	985															570	569	568													908	1737
Edwardsiella tarda FL6-60 (718251.5)	Az&St							152	151	1014	1015															570	569	568													936	1766
Hafnia alvei strain FDAARGOS_158 (569.31)	P1&St	692	691	694		693		689	690	2185	2186															1727	1726	1725													2061	2871
Hafnia alvei strain HUMV-5920 (569.38)	P1&St	1091	1090	1093		1092		1088	1089	2515	2516															2145	2144	2143													2426	3720
Hafnia alvei ATCC 51873 (1002364.3)	P1&St	277	276	279		278		274	275	1644	1645															3116	3117	3118													4137	2421
Hafnia alvei FB1 (1453496.5)	P1&St	446	447	444		445		449	448	3329	3328															3768	3769	3770													3425	2049
Morganella morganii strain FDAARGOS_172 (582.34)	P1&St	3573	3574, 703	3571		3572		3576	3575		1787															3841	3840	3839													2529	1996
Morganella morganii strain FDAARGOS_63 (582.26)	P1&St	1350	1351	1348		1349		1353	1352		3453															1631	1630	1629													186	3605
Morganella morganii SC01 (1239989.3)	P1&St	3938	3937	3940		3939		3935	3936		1901															3548	3547, 3929	3546													2255	2593
Morganella morganii subsp. morganii KT (1124991.3)	P1&St	3356	3357, 3470	3354		3355		3359	3358		489															2138	2137, 3364	2136													1472	2953
Proteus mirabilis strain CYPM1 (584.106)	P1&St	3174	3173	3176		3175		3170, 3171	3172		2073															2838	2839	2840, 2841													656	1408
Proteus mirabilis strain AOUC-001 (584.140)	P1&St	324	325	322		323		327	326		1553															642	641	640													3265	2270
Proteus mirabilis ATCC 29906 (525369.4)	P1&St	3396	3397	3394		3395		3399	3398		510															2247	2248	2249													1926	3549
Proteus mirabilis HI4320 (529507.6)	P1&St	2711	2710	2713		2712		2708	2709		1543															2269	2270	2271													84	849
Proteus penneri ATCC 35198 (471881.3)	P1&St	1696	1697	1693, 1694		1695		1699, 1700	1698		110, 111															2929, 2930	2931, 2932	2933													2093	4163
Proteus vulgaris strain CSUR P1867 (585.10)	P1&St	3065	3064	3067		3066		3062	3063		2364															2453	2454	2455													1633	293
Proteus vulgaris strain ATCC 49132 (585.9)	P1&St	1032	1033	1030		1031		1035	1034		2210															1108	1109	1110													281	2993
Providencia alcalifaciens DSM 30120 (520999.6)	P1&St	69	70	67		68		72	71		1792															2068	2067, 75	2066													196	3590
Providencia alcalifaciens Dmel2 (1141661.3)	P1&St	3056	3055	3058		3057		3053	3054		837															2976	2975, 3050	2974													2643	669
Providencia burhodogranariea DSM 19968 (1141662.3)	P1&St	2890	2889	2892		2891		2887	2888	3718	860															2796	2795, 2884	2794													3422	797
Providencia rettgeri DSM 1131 (521000.6)	P1&St	1186	1185	1188		1187		1183	1184	1591	2060															3674	1180, 3673	3671, 3672													4167	2135
Providencia rettgeri Dmel1 (1141663.3)	P1&St	3	2	5		4			1	423	2572															1316	1315	1314													3780	2696
Providencia rustigianii DSM 4541 (500637.6)	P1&St	1418, 4937	1419, 4936	1416, 4939		1417, 4938		1421, 4934	1420, 4935	61, 7021	1879, 5670															1031, 5321	1030, 1431, 4924, 5322	1029, 5323													439, 6651	1828, 5720
Providencia sneebia DSM 19967 (1141660.3)	A&St							648			2083															975	651, 973, 974	972													3012	2125
Providencia stuartii strain 33672 (588.6)	P1&St	1520	1521	1518		1519		1523	1522	1102	3509															381	382	383													1927	3569
Providencia stuartii strain FDAARGOS_87 (588.10)	P1&St	2274	2273	2276		2275		2271	2272	2728	624															3635	3634	3633													1900	745
Providencia stuartii ATCC 25827 (471874.6)	P1&St	3392	3393	3390		3391		3395	3394	3186	2044															3462	3463	3464													4143
Providencia stuartii MRSN 2154 (1157951.4)	P1&St	1709	1708	1711		1710		1706	1707	2149	264															2987	2986	2985													1365	322
Serratia fonticola strain GS2 (47917.12)	P1&St	218	217, 4113	220		219		215	216	4930	4929															1553	1552	1551													2013	3059
Serratia liquefaciens strain FDAARGOS_125 (614.9)	P1&Sht	2263	2262	2265	1201	2264		2260	2261	3885	3886		4367	4364	4365	4366										1881	1882	1883													1542	596
Serratia marcescens Db11 (615.1)	P1&Sht	3463	3462	3465		3464		3460	3461	2818	2819			1450	1448	1447										4074	1907, 4075	4076													5483	33
Serratia marcescens strain UCI88 (615.109)	P1&Sht	265	266	263		264		268	267	3729	3728			3221	3220	3219										670	669	668													975	1883
Serratia marcescens FGI94 (1249634.3)	P1&St	232	233	230		231		235	234	3200	3199															646	645	644													925	1758
Serratia marcescens LCT-SM213 (1162294.5)	P1&Sht	3268	3267	3270		3269		3265	3266	1	2		529	526	527	528										2872	2873, 4399	2874													2587	1736
Serratia marcescens WW4 (435998.3)	P1&Sht	288	289	286		287		291	290	3722	3721			3196	3195	3194										723	722	721													1018	1900
Serratia odorifera DSM 4582 (667129.3)	P1&St	927	928	925		926		930	929	1747	1748															4461	4462	4463													4144	3327
Yersinia enterocolitica 8081 (630.2)	P1&St		285	283		284		287	286	3530	1065															621	620	619													3087	1669
Yersinia enterocolitica strain FORC-002 (630.128)	P1&St	305	306	303		304		308	307	3723	3248															689	688	687													1054	2620
Yersinia enterocolitica strain ATCC 9610 (630.33)	P1&St	4111	4112	4109		4110		4114	4113	3901	2576															108	107	106													428	1948
Yersinia enterocolitica subsp. enterocolitica 8081 (393305.7)	P1&St	383	384	381		382		386	385	3828	1186															734	733	732													3359	1847
Yersinia enterocolitica subsp. palearctica 105.5R(r) (994476.3)	P1&St	309	310	307		308		312	311	3547	3276															675	674	673													1176	2679
Yersinia enterocolitica subsp. palearctica 556/8265 (940287.3)	P1&St	266	267	264		265		269	268	668	4108															1489	1488	1487													3380	2538
Yersinia enterocolitica subsp. palearctica Y11 (930944.6)	P1&St	3482	3483	3480		3481		3485	3484	2375	4291															3854	3853	3852													2063	544
Yersinia frederiksenii ATCC 33641 (349966.8)	P1&St	2995	2996	2993		2994		2998	2997	1706	886															3402	3401	3400													3759	1458
Yersinia frederiksenii ATCC 33641 (349966.5)	P1&St	4158	4159	4156		4157		4161	4160	3797	1604															77	76	75													1427	2597
Yersinia kristensenii strain Y231 (28152.8)	P1&St	2948	2949	2946		2947		2951	2950		1440															1872	1873	1874													3768	106
Yersinia kristensenii strain ATCC 33639 (28152.3)	P1&St	3730	3731	3728		3729		3733	3732		2302															2776	2777	2778													504	990
Yersinia pseudotuberculosis IP 31758 (349747.9)	P1&St	4394	4393	4396		4395		4391	4392		1515															3915, 3918	3919	3920													3590	1945
Yersinia pseudotuberculosis IP 32953 (273123.1)	P1&St	419	1990, 420	417		418			421		2913															789	788	787													1061	2545
Yersinia pseudotuberculosis PB1/+ (502801.6)	P1&St	320	2081, 321, 4347	318		319		323	322		3189															730	729	728													1061	2746
Yersinia pseudotuberculosis YPIII (502800.6)	P1&St		361	358		359		363	362		1404															3833	3834	3835													3512	1836
Yersinia rohdei ATCC 43380 (527004.3)	P1&St	3590	1704, 3591	3588		3589		3593	3592	3854	3260															3199	3198	3197													3570	352
Plesiomonas shigelloides GN7 (703.7)	P1&St		888	891		890		886	887		1132															1756	1757	1758													1299
Plesiomonas shigelloides 302-73 (1315976.3)	P1&St		1392	1395		1394		1390	1391		198															2971	2970	2969													2580
Edwardsiella tarda NBRC 105688 (1216965.3)	Az&St							3225	2637	2577	2576															1324	1323	1322													2694	407
Salmonella enterica subsp. enterica serovar Paratyphi B str. SPB7 (272994.6)	P1&St	4165	4166	4163		4164		4168	4167	730	731															110	109	108													2568	1877
Nevskia ramosa DSM 11499 (1122603.3)	P1*					3282		3628	84		83																														2702
Actinobacillus pleuropneumoniae S8 (1224142.3)	Ah&Sht	825	824	828		826, 827			834		833		829	830, 831	823	821, 822										735	1995	1996													706
Actinobacillus pleuropneumoniae serovar 1 str. 4074 (228399.5)	Ah&Sht		594	596		595			601		600		597	598	593	590, 591, 592										198	1452	1451													227
Actinobacillus pleuropneumoniae serovar 3 str. JL03 (434271.4)	Ah&Sht	526	525	529		527, 528			534, 535		533			531		524										177	1327	1326													205
Actinobacillus pleuropneumoniae L20 (416269.6)	Ah&Sht	561	559, 560	564		562, 563			569		568		565	566	558	556, 557										178	1378	1377													207
Actinobacillus pleuropneumoniae serovar 6 str. Femo (754256.7)	Ah&Sht	610	609	613		611, 612			619		618			615, 616		606, 607, 608										228	1468	1467													257
Aggregatibacter aphrophilus strain W10433 (732.8)	Ahz&St								328		1410															1411	1412	1413													1552
Aggregatibacter aphrophilus ATCC 33389 (985008.3)	Ahz&St								1622		596															595	594	593													294
Aggregatibacter aphrophilus F0387 (679198.3)	Ahz&St								1595		34															35	36	37													169
Aggregatibacter aphrophilus NJ8700 (634176.4)	Ahz&St								1666		501															502	503	504													640
Haemophilus aegyptius ATCC 11116 (888728.3)	Ahz&Shzt								96	94	95		1382	1383	1384	1385								97		811	812	813													1159
Haemophilus influenzae Hi375 (727.305)	Ahz&Shzt								576	578	577			704	705	706								575		1777	1776	1775													1455
Haemophilus influenzae strain 477 (727.532)	Ahz&Shzt								1514	1512	1513			1380	1379	1378								1515		715	714	713													140
Haemophilus influenzae 10810 (862964.3)	Ahz&Shzt								545	543	544		485	484	483	482								546		1233	1234	1235													1518
Haemophilus influenzae 86-028NP (281310.6)	Ahz&Shzt								499	497	498			437	436	435								500		1099	1100	1101													1499
Haemophilus influenzae F3031 (866630.3)	Ahz&Shzt								1867	1869	1868		298	297	296	295								1866		1219	1218	1217													793
Haemophilus influenzae F3047 (935897.3)	Ahz&Shzt								788	790	789		920	921	922	923								787		120	119	118													1455
Haemophilus influenzae PittEE (374930.9)	Ahz&Shzt								181	183	182			244	245	246								180		1395	1394	1392, 1393													1039
Haemophilus influenzae PittGG (374931.9)	Ahz&Shzt								1043	1041	1042			906	904, 905	903								1044		1727	1728	1729													275
Haemophilus influenzae R2846 (262727.7)	Ahz&Shzt								165	167	166			227	228	229								164		1329	1328	1327													977
Haemophilus influenzae R2866 (262728.5)	Ahz&Shzt								1696	1694	1695			1633	1632	1631								1697		498	499	500													1003
Haemophilus influenzae Rd KW20 (71421.8)	Ahz&Shzt								437	435	436			375	374	373								438		1063	1064	1065													1357
Haemophilus parahaemolyticus HK385 (1095744.4)	Ahz&Shzt								606	608	607		1483	1484	1485	1486								605		1946	1960	1941													1800
Haemophilus parainfluenzae strain 215035-2-ISO5 (729.20)	Ahz&Shzt								180	178	179			176	175	174						941		181		443	444	445													972
Haemophilus parainfluenzae ATCC 33392 (888828.3)	Ahz&Shzt								1132	1134	1133		1135	1136	1137	1138						600		1131		352	353	354													631
Haemophilus parainfluenzae HK2019 (1095746.3)	Ahz&Shzt								1983	1981	1982		1980	1979	1978	1977						522		1984, 1985		791	790	789													490
Haemophilus parainfluenzae HK262 (1095745.3)	Ahz&Shzt								335	333	334		332	331	330	329						1843		336, 337		1091	1090	1089													1811
Haemophilus parainfluenzae T3T1 (862965.3)	Ahz&Shzt								1143	1145	1144			1147	1148	1149						1520		1142		1954	1953	1952													1552
Haemophilus pittmaniae HK 85 (1035188.3)	A&St																									815	813, 814	812												1187
Haemophilus sputorum CCUG 13788 (1035839.4)	Ahz&Shzt								28	26	27			1859	1857	1856								414		1442	668	667													1296
Haemophilus sputorum HK 2154 (1078483.3)	Ahz&Shzt								1385	1387	1386			1274	1276	1277								793		1001	1743	1744													1146
[Haemophilus] ducreyi strain Cutaneous leg ulcer strain 2 (730.11)	A&St																									497	187	188													361	866
Acinetobacter baumannii strain AC29 (470.1288)	P1	1822			2333	1821		3410	1283	3141	1549																														1378
Acinetobacter baumannii strain AB31 (470.1294)	P1	2823			1253	2824		676	3057	2563	1177																														349
Acinetobacter baumannii 1656-2 (696749.3)	P1	1241			897	1240		304	2824	1464	820																														3685
Acinetobacter sp. 6013113 (592014.3)	P1	636			3186	635		1845	3648	3139	2373																														2542
Acinetobacter sp. 6013150 (525243.3)	P1	1238			2792	1237		879	3586	475	2062																														2731
Acinetobacter sp. 6014059 (525242.3)	P1	3071			154	3072		631	395	1548	2081																														952
Acinetobacter baumannii AB0057 (480119.5)	P1	2533			931	2534		338	2794	2346	853																														3695
Acinetobacter baumannii AB307-0294 (557600.4)	P1	1127			2620	1126		3168	950	1315	2697																														88
Acinetobacter baumannii ACICU (405416.6)	P1	2517			953	2518		373	2718	2345	876																														3611
Acinetobacter baumannii ATCC 17978 (400667.7)	P1	2313			918	2314		258	2510	2150	840																														3421
Acinetobacter baumannii ATCC 19606 (575584.3)	P1	500			1372	499		1939	2005	1032	1296																														3347
Acinetobacter baumannii AYE (509173.8)	P1	1246			2802	1245		3374	1053	1473	2880																														192
Acinetobacter baumannii Canada BC-5 (903895.3)	P1	1963			378	1964		3590	2231	1773	301																														3185
Acinetobacter baumannii LAC-4 (1455315.5)	P1	1243			2973	1242		3550	1018	1422	3049																														84
Acinetobacter baumannii MDR-TJ (889738.3)	P1	1467			3106	1466		3693	1265	1660	3183																														334
Acinetobacter baumannii MDR-ZJ06 (497978.4)	P1	2567			886	2568		304	2824	2362	810		3566																												3673
Acinetobacter baumannii OIFC137 (903889.3)	P1	1360			3563	1361		2969	1655	1190	3488		2505																												2609
Acinetobacter baumannii OIFC143 (903893.3)	P1	3000			285	2999		3720	2701	3191	206																														1837
Acinetobacter baumannii SDF (509170.6)	P1	1227			2394	1226		3100	1045	1579	2503																														3361
Acinetobacter baumannii TCDC-AB0715 (980514.3)	P1	2737			900	2738		314	3003	2562	825																														3911
Acinetobacter baumannii TYTH-1 (1100841.3)	P1	2765			1117	2766		528	3008	2574	1040																														137
Acinetobacter calcoaceticus strain KCTC 2357 (471.18)	P1	2704			2300	2703		142	2539	2899	366																														529
Acinetobacter calcoaceticus ANC 3680 (1217653.3)	P1	1788			3552	1787		623	1565	1990	3623		1087																												975
Acinetobacter calcoaceticus ANC 3811 (1217690.3)	P1	618			2224	617		2801	452	825	2293		3255																												3152
Acinetobacter calcoaceticus DSM 30006 = CIP 81.8 (981331.5)	P1	1346			3025	1345		866	1181	1542	3095																														395
Acinetobacter calcoaceticus NIPH 13 (1217654.3)	P1	3267			1669	3268		1068	3425	3071	1600		610																												719
Acinetobacter calcoaceticus RUH2202 (575585.3)	P1	177			1710	176		2537	1994	1178	1777		2352																												2453
Acinetobacter nosocomialis NIPH 2119 (1217670.3)	P1	380	2124		1966	379		2587	209	581	2043		3040																												2938
Acinetobacter sp. RUH2624 (575564.3)	P1	2104			2807	2103		2251	896	2399	2144		1430																												2923
Acinetobacter pittii strain AP_882 (48296.83)	P1	3471			1959	3472		1284	3692	3286	1883																														883
Acinetobacter pittii strain IEC338SC (48296.84)	P1	2936			1286	2937		701	3184	2769	1210																														86
Acinetobacter pittii ANC 4050 (1217691.3)	P1	382			2005	381		2572	193	523	2080		3003																												2899
Acinetobacter pittii ANC 4052 (1217689.3)	P1	3256			1714	3257		1136	3471	3098	1644		675																												779
Acinetobacter calcoaceticus PHEA-2 (871585.3)	P1	1754			169	1755		3159	1932	1575	90																														2861
Acinetobacter sp. SH024 (575565.3)	P1&Sh	1804			650	1805		2180	2025	1636	726		2735	898	900																										2630
Acinetobacter baumannii WC-141 (903915.3)	P1	1484			1810	1485		2843	3449	2572	3662																														2325
Acinetobacter haemolyticus ATCC 19194 (707232.3)	P1	386	1977		2604	387		2015	2729	508	2524		1640																												1275
Acinetobacter haemolyticus CIP 64.3 (1217659.3)	P1&Sh	991	2895, 2900		1730	990		2854	1876	2240	1653		777	2173	2175																										876
Acinetobacter haemolyticus NIPH 261 (1217986.3)	P1&Sh	1787			2700	1786		62	2580	1599	2817		606	1525	1527																										714
Acinetobacter johnsonii ANC 3681 (1217662.4)	P1	2160			3021	2161		501	3282	3204	2971		286																												2850
Acinetobacter johnsonii SH046 (575586.4)	P1	1326			828	1325		1788	2129	2208	877		2606																												2793
Acinetobacter junii NIPH 182 (1217665.3)	P1	1698			1097	1697		2860	2562	2167	1025		577																												472
Acinetobacter junii SH205 (575587.3)	P1	714			1524	713		2321	285	482	1597		2242																												1925
Acinetobacter lwoffii NIPH 478 (1217668.3)	P1	1446			1854	1447		2764	1402	788	289		2349																												2619
Acinetobacter lwoffii NIPH 715 (1217669.3)	P1	908	1338		1364	909		2689	861	1877	2388		363																												96
Acinetobacter lwoffii SH145 (575588.3)	P1	1313			913	1314		2135	1270	681	2659		2362																												2010
Acinetobacter lwoffii WJ10621 (1046625.3)	P1	993			1659	994		1160	686	607	1605																														2844
Acinetobacter radioresistens DSM 6976 = NBRC 102413 = CIP 103788 (981334.6)	P1	1610			2844	1609		283	1521	2195	2883																														883
Acinetobacter radioresistens NIPH 2130 (1217674.3)	P1	500			2252	501		1408	588	2830	2212																														1682
Acinetobacter radioresistens SH164 (575589.3)	P1	291			1516	292		1887	377	1290	1477																														2526
Acinetobacter radioresistens SK82 (596318.3)	P1	1337			1748	1336		2741	328	1189	541																														56
Acinetobacter sp. ATCC 27244 (525244.5)	P1&Sh	833	1555		239	834		2139	348	687	1438		579	748	746																										1863
Moraxella catarrhalis strain 25240 (480.212)	P1*&St	1551	841			585		75	1008		385																									779	778	777			204
Moraxella catarrhalis RH4 (749219.3)	P1*&St	526	1139			1396		15	981		1597																									1200	1201	1202			1772
Pseudomonas aeruginosa NCGM 1984 (287.1307)	P1	403			5129	404		5636	999		1000																														923
Pseudomonas aeruginosa F22031 (287.1306)	P1	2730			1241	2731		1697	3326		3327																														3251
Pseudomonas aeruginosa 19BR (1051003.3)	P1	396			5225	397		5676	4480		4479																														4606
Pseudomonas aeruginosa 2192 (350703.9)	P1	4244	661, 662		5483	4245		5017	3022		3021																														3099, 3100
Pseudomonas aeruginosa 39016 (798130.4)	P1	4346			3372	4347		3894	2646		2645																														2720
Pseudomonas aeruginosa 9BR (1051005.3)	P1	397			5288	398		5736	4542		4541																														4667
Pseudomonas aeruginosa B136-33 (1280938.3)	P1	391			4874	392		5329	980		981																														905
Pseudomonas aeruginosa LESB58 (557722.4)	P1	392			5062	393		5506	1038		1039																														963
Pseudomonas aeruginosa PA7 (381754.6)	P1	451	115		4947	452		5420	1077		1078																														998
Pseudomonas aeruginosa PAO1 (208964.1)	P1	381			4548	382		4970	3975		3974																														4050
Pseudomonas aeruginosa PAO579 (1191475.3)	P1	401			4588	402		5032	3997		3996																														4072
Pseudomonas aeruginosa UCBPP-PA14 (208963.12)	P1	409			4942	410		5391	1013		1014																														936
Pseudomonas alcaliphila 34 (1248438.3)	P1&Sh	1178			3677	1177		4166	769		768											2859																			870
Pseudomonas fluorescens strain UK4 (294.123)	P1	3204	3518, 3824		1543, 2591	3203		4127	2703		2702																														2843
Pseudomonas fluorescens A506 (1037911.3)	P1	4929	3810		757	4928		479	4549		4548																														4629
Pseudomonas fluorescens F113 (1114970.3)	P1&Sh	5671	2664		14, 5131	5670		546	5243		5242											548																			5351
Pseudomonas fluorescens NCIMB 11764 (1221522.3)	P1&Sh	5087	5601		4733	5088		5326	4868		4867											5216																			4935
Pseudomonas fluorescens Pf0-1 (205922.5)	P1&Sh	5347			4853	5346		499	4960		4959											500																			5028
Pseudomonas fluorescens Q2-87 (1038922.3)	P1&Sh	5127			807	5126		347	714		715											348																			607
Pseudomonas fluorescens Q8r1-96 (1038923.3)	P1&Sh	5438			14, 4920	5437		547	5020		5019											549																			5122
Pseudomonas fluorescens SBW25 (216595.4)	P1&Sh	5896	4759		1014	5895		731	5521		5520											732																			5592
Pseudomonas fluorescens SS101 (1038924.3)	P1	4942	3829		781	4941		499	4573		4572																														4647
Pseudomonas fluorescens WH6 (746360.3)	P1&Sh	366	4729		935	365		5182	5662		5661											5183																			5745
Pseudomonas fluorescens Pf-5 (220664.3)	P1&Sh	916			5362, 708	915		2022	826		825											2023																			965
Pseudomonas monteilii strain USDA-ARS-USMARC-56711 (76759.14)	P1&Sh	3907			3587	3906		3738	517		518											3737																			452
Pseudomonas putida strain DLL-E4 (303.167)	P1&Sh	5631			640	5630		5441	5295		5294											5440																			536
Pseudomonas putida strain PC2 (303.200)	P1&Sh	192			1237, 4806	191		5155	1092		1093			3089		3090						5154																			1005
Pseudomonas putida BIRD-1 (931281.3)	P1&Sh	4940			666	4939		4751	4607		4606			2554	2557							4750																			567
Pseudomonas putida DOT-T1E (1196325.3)	P1&Sh	4616			870	4615		1194	4881		4880		1041	5603	5606							1195																			3490
Pseudomonas putida F1 (351746.6)	P1&Sh	5051			656	5050		4868	4722		4721											4867																			554
Pseudomonas putida GB-1 (76869.5)	P1&Sh	5156			663	5155		4974	4834		4833											4973																			568
Pseudomonas putida H8234 (1331671.3)	P1&Sh	5962			631	5961		5777	5638		5637		3377, 3378									5776																			535
Pseudomonas putida HB3267 (1215088.3)	P1&Sh	5010			714	5009		4824	4683		4682		2687, 2688									4823																			612
Pseudomonas putida KT2440 (160488.4)	P1&Sh	5448			652	5447		5257	5102		5101			3413	3410							5256																			555
Pseudomonas putida NBRC 14164 (1211579.3)	P1&Sh	5172			4654	5171		4990	4850		4849		2583, 2584									4989																			551
Pseudomonas putida ND6 (231023.4)	P1&Sh	2097			3013	2096		1897	1754		1753		5126									1896																			2914
Pseudomonas putida S16 (1042876.5)	P1&Sh	5035			626	5034		4846	4706		4705		2796, 2797									4845																			525
Pseudomonas putida W619 (390235.5)	P1&Sh	364			4576	365		4746	643		644			2604	2601							4745																			578
Pseudomonas sp. 2_1_26 (665948.3)	P1	3561			5739	3562		2182	240		241																														162
Pseudomonas stutzeri strain SLG510A3-8 (316.105)	P1&Sh	4146			964	4145		3950	3888		3887			3117, 3827	3119																										819
Pseudomonas stutzeri strain 28a24 (316.77)	P1&Sh	3967			787	3966		3783	3724		3723											3782																			3652
Pseudomonas stutzeri A1501 (379731.5)	P1&Sh	3965			972	3964		3795	3735		3734			2905, 3666	2907																										830
Pseudomonas stutzeri ATCC 14405 = CCUG 16156 (32042.3)	P1&Sh	1893			1070	1892		3655	3593		3592			2132, 289	1564, 287																										1201
Pseudomonas stutzeri ATCC 17588 = LMG 11199 (96563.4)	P1&Sh	3942			877	3941		3769	3707		3706			2951, 3651	2953																										729
Pseudomonas stutzeri CCUG 29243 (1196835.3)	P1&Sh	278			3400	279		472	553		554			3056, 611	3058, 4235																										3552
Pseudomonas stutzeri DSM 10701 (1123519.7)	P1&Sh	306			3311	307		451	423		424			2868	2870, 3101, 93																										3212
Pseudomonas stutzeri DSM 4166 (996285.3)	P1&Sh	4149			943	4148		3932	3846		3845			3065, 3787, 3788	3067, 77																										782
Pseudomonas stutzeri KOS6 (1218352.3)	P1&Sh	4551			678	4552		1908	4505		4504			1221	1219																										547
Pseudomonas stutzeri NF13 (1212548.4)	P1&Sh	3713			3081	3712		2748	2809		2810			2212, 645	2214, 3976																										4255
Pseudomonas stutzeri RCH2 (644801.3)	P1&Sh	265			3279	266		475	535		536			1358, 636	1356, 4176																										3454
Pseudomonas stutzeri SDM-LAC (1109445.3)	P1&Sh	788			763	789		966	1099		1100											968																			1110
Pseudomonas stutzeri T13 (1210443.6)	P1&Sh	567			2048	566		369	307		306			1233, 249	1231, 3763																										2336
Pseudomonas stutzeri TS44 (477228.3)	P1&Sh	222			1543	221		126	427		426			3269	3418	2906																									2322
Pseudomonas stutzeri XLDN-R (1200345.6)	P1&Sh	380			2395	379		4324	4245		4244			3139, 4187	3137, 3409																										1665
Grimontia hollisae CIP 101886 (675812.3)	P1&St	220	221	218		219		223	222		1341															2041	2042	2043													1764
Vibrio fluvialis strain ATCC 33809 (676.24)	P1&Sht	4129	4128	4131		4130		4126	2370, 4127	2371	2372			1842	1840											4486	4487	4488													1889	3164
Vibrio furnissii CIP 102972 (675811.4)	P1&Sht	372	371	374		373		369	370, 936	2245	2240		2244	2243, 4038	2242, 4040	2241										3906	3907	3908													715	1824
Vibrio furnissii NCTC 11218 (903510.3)	P1&Sht	349	348	351		350		346	1431, 347	1432, 3592	1433, 3587		3591	3590, 971	3589, 969	3588										691	692	693													1017	2319
Vibrio parahaemolyticus strain 10329 (670.436)	P1&Sht	573	572	575		574		570	4412, 571	4411	4406			4409	4408	4407										142	141	140													2966, 2967	2690
Vibrio parahaemolyticus strain FORC_008 (670.437)	P1&Sht	28	27	30		29		25	26, 3181	3182	3187			3184	3185	3186										2713	2712	2711													2365	2097
Vibrio parahaemolyticus BB22OP (1211705.3)	P1&Sht	2906	2907	2904		2905		2909	2908, 3110	3111	3116		3112	3113	3114	3115										328	329	330													658	931
Vibrio parahaemolyticus RIMD 2210633 (223926.1)	P1&Sht	3024	3025	3022		3023		3027	3026, 3210	3211	3216			3213	3214	3215										316	4953	318													684	968
Vibrio mimicus strain ATCC 33654 (674.46)	P1&St	1947	1948	1945		1946		1950	1949		3218															1609, 1610	1608	1607													1335	3789
Vibrio mimicus MB-451 (675806.3)	P1&St	2572	2571	2574		2573		2569	2570		1381															209, 210	211	212													466	841
Vibrio mimicus VM223 (675820.3)	P1&St	5	4	7		6		2	3		2519															3704, 3705	3703	3702													3450	3052
Silanimonas lenta DSM 16282 (1123253.3)	P1*	1095				1096		2088	2043		1615																														1848
Stenotrophomonas maltophilia strain ISMMS3 (40324.126)	P1*	3532				3533		3667	3628		1652																														648
Stenotrophomonas maltophilia D457 (1163399.5)	P1*	3447	1889			3448		3586	3545		1727																														632
Stenotrophomonas maltophilia K279a (522373.3)	P1*	3552	1967			3553		3684	3647		1688																														698
Stenotrophomonas maltophilia R551-3 (391008.4)	P1*	3213				3214		3351	3312		1532																														592
Bilophila wadsworthia 3_1_6 (563192.3)	P1	3939	3942	3941		3940		2868	3928	407	2610																														2322
Desulfovibrio desulfuricans subsp. desulfuricans str. G20 (207559.7)	P1	1549	1552	1551		1550		1676	1369, 1553	1368	2655																														3457
Desulfovibrio desulfuricans subsp. desulfuricans str. ATCC 27774 (525146.4)	P1	2527	2530	2529		2528		734	255	541	815																														84
Desulfovibrio piger ATCC 29098 (411464.8)	P1	2196	2193	2194		2195		1085	2257		2364																														2191
Desulfovibrio sp. 3_1_syn3 (457398.5)	P1	412	417	414		413		2347	1001	1156	2906																														864
Desulfovibrio sp. 6_1_46AFAA (665942.3)	P1	2281	2285	2283		2282		2953	1642	2037	3290																														1453
Desulfovibrio desulfuricans subsp. aestuarii DSM 17919 = ATCC 29578 (1121444.3)	P1	2343	2346	1631, 2345, 2871		2344		3071	2347, 738	737	779																														467
Arcobacter butzleri JV22 (888827.3)	P1	1543	967			1467		1398	1742		422	951																													1144
Campylobacter coli strain n/a (195.462)	P1	710, 711	711	713		712		1387	675		674																														313
Campylobacter coli strain BFR-CA-9557 (195.363)	P1	1337, 1338	1337	1334, 1335		1336		786	1380		1381																														1830
Campylobacter coli strain n/a (195.899)	P1	870, 871	871	873		872		1412	832		831																														326
Campylobacter coli strain YH501 (195.1023)	P1	757, 758	758	760		759		1304	714		713																														327
Campylobacter coli JV20 (864566.3)	P1	302	303	305		304		1381	255, 306		254		1366																												619
Campylobacter coli RM2228 (306254.7)	P1	1289, 1290	1290	1292		1291		960	1293, 719		718																198														1377
Campylobacter concisus 13826 (360104.9)	P1	1039	1040	1042		1041		720	1449		1448, 2019, 466	1957																													870
Campylobacter concisus UNSWCD (929793.3)	P1	1006	1007	1009		1008		1058	1010, 1303, 605		251, 606, 63, 894																														1835
Campylobacter curvus 525.92 (360105.8)	P1	1013	1014	1016		1015		1391	1017, 605		606	1985																													1136
Campylobacter curvus DSM 6644 (1121268.3)	P1	556	557	559		558		466	1179, 1560, 560		1178																														682
Campylobacter fetus subsp. fetus (32019.15)	P1	560	560	562		561		544	1968		901																														1312
Campylobacter fetus subsp. fetus 82-40 (360106.6)	P1	76	77	79		78		405	1207		939																														91
Campylobacter fetus subsp. venerealis NCTC 10354 (983328.4)	P1		140	142		141		490	1416, 893		1106																														154
Campylobacter gracilis RM3268 (553220.3)	P1	1412	1416, 2050	1423		1418		1401	1298, 1425		2229																														368
Campylobacter hominis ATCC BAA-381 (360107.7)	P1	1132, 1133	1132	1130		1131		649	427		1438																														678
Campylobacter jejuni strain CJM1cam (197.5229)	P1	993, 994	993	991		992		425	1031		1032																														1370
Campylobacter jejuni strain NCTC11351 (197.5249)	P1	1154, 1155	1154	1150		1153		455	1193		1194																														1565
Campylobacter jejuni RM1221 (195099.5)	P1	1207	1206	1204		1205		503	1240		1241																														1643
Campylobacter jejuni subsp. doylei 269.97 (360109.7)	P1	745	746	748		747		1481	651		650																														1789
Campylobacter jejuni subsp. jejuni 1336 (683082.3)	P1	681	680	678		679		1630	720		721		1619																												1099
Campylobacter jejuni subsp. jejuni 414 (683083.3)	P1	422	421	419		420			466		467																														1037
Campylobacter jejuni subsp. jejuni 81-176 [WGS] (354242.17)	P1	1089	1088	1086		1087		469	1123		1124																														1505
Campylobacter jejuni subsp. jejuni 81116 (407148.6)	P1	994	993	991		992		435	1032		1033																														1374
Campylobacter jejuni subsp. jejuni M1 (645464.3)	P1	1011	1010	1008		1009		433	1048		1049																														1395
Campylobacter jejuni subsp. jejuni NCTC 11168 (192222.6)	P1	1029	1028	1026		1027		444	1063		1064																														1438
Campylobacter jejuni subsp. jejuni NCTC 11168-BN148 (1211776.3)	P1	1020	1019	1017		1018		440	1053		1054																														1426
Campylobacter lari RM2100 (306263.5)	P1	1136	1135	1133		1134		1009	1107, 1132	1108	1109																														407
Campylobacter rectus RM3267 (553218.4)	P1	2618	2858	2246, 2622		2619		1040	1311, 2626		1312, 282, 59	44																													2599
Campylobacter showae CSUNSWCD (1244083.3)	P1	2399	2131	2397		2398		464	1300, 2395, 656		1289, 657																														2078
Campylobacter showae RM3277 (553219.3)	P1	339	685	337		338		1562	1164, 336		1165, 409	397																													1311
Campylobacter sp. 10_1_50 (665939.3)	P1	183	182	180		181		888	1115, 179		1116, 1638, 785	1677																													123
Campylobacter upsaliensis JV21 (888826.3)	P1	216	217	565		581		326	161, 564		162																														1374
Campylobacter upsaliensis RM3195 (306264.5)	P1	95, 96	95	797		363		400	154		153																														665
Campylobacter ureolyticus strain CIT007 (827.3)	P1	526	1445	529		528		550	856	1572	1331, 206																														1269
Campylobacter ureolyticus ACS-301-V-Sch3b (883165.3)	P1	1555	1556, 171	1558		1557		1578	1559, 811	1471, 1472	1215, 270																														1370
Bacteroides ureolyticus DSM 20703 (1121102.3)	P1	732	1653, 733	1457, 735		734		755	1300, 736	650	1018, 1765																														93
Campylobacter ureolyticus RIGS 9880 (1032069.3)	P1	584	585	472, 587		586		608	1345	503	202, 845																														1008
Helicobacter bilis ATCC 43879 (613026.4)	P1*					708		1790	1906			1630																													2146
Helicobacter bilis WiWa (1235804.3)	P1*	2310	1354			1101		1581	1209			93																													2557
Helicobacter canadensis MIT 98-5491 (537970.5)	P1*	1006, 2091	21, 2612			1818, 378		1188, 2270	1671, 629			2422, 547																													1190, 2272
Helicobacter cinaedi ATCC BAA-847 (1206745.3)	P1*	165				1061		1870	1102			2177																													1093
Helicobacter cinaedi CCUG 18818 (537971.5)	P1*	2105				1189		622	1229			919																													1220
Helicobacter pullorum MIT 98-5489 (537972.5)	P1*					1543		407	1276			1508																													1382
Helicobacter pylori strain BM013A (210.1916)	Ahz&St		765						797	799	798																			1240										1226, 1241
Helicobacter pylori Hp238 (210.1380)	Ahz&St		874						906	908	907																			1318										1319
Helicobacter pylori 26695-1MET (210.1381)	Ahz&St		843						873	875	874																			1349										1350
Helicobacter pylori 26695 (85962.8)	Ahz&St		846						877	879	878																			1351										1352
Helicobacter pylori 35A (585535.5)	Ahz&St								761	759	760		1502																	1503										1504
Helicobacter pylori 52 (684950.4)	Ahz&St		571						535	533	534																			1278										1279
Helicobacter pylori 83 (585538.3)	Ahz&St								578	576	577																			1335										1336
Helicobacter pylori 2017 (985081.3)	Ahz&St								853	855	854																			1289										1290, 1291
Helicobacter pylori B8 (693745.3)	Ahz&St								1019	1021	1020																			187										186
Helicobacter pylori F16 (866344.4)	Ahz&St		580, 581						549	547	548																			1306										1307
Helicobacter pylori G27 (563041.6)	Ahz&St		826						859	861	860																			1344										1323, 1345
Helicobacter pylori Hp M3 (992119.3)	Ahz&St		1012						1042	1044	1043		1514, 1515																	1517										1503, 1518
Helicobacter pylori J99 (85963.7)	Ahz&St		818						852	854	853																			1311										1312
Helicobacter pylori P12 (570508.6)	A&St																													1321										1322
Helicobacter pylori Puno135 (1055529.4)	Ahz&St		796						831	833	832																			1314										1315
Helicobacter pylori Shi470 (512562.5)	Ahz&St		534						504	502	503																			1290										1291
Helicobacter pylori UM299 (1321938.4)	Ahz&St		596						628	630	629		1495																	1494										1493
Helicobacter winghamensis ATCC BAA-430 (556267.4)	P1*	1006	97			746		1065	1183			286																													1569
Brachyspira pilosicoli B2904 (1133568.3)	Ahz			1814					776	1734	2426		1363																												569, 570
Brachyspira pilosicoli WesB (1161918.5)	Ahz			214					1403	284	2254		813																												2482
Anaerobaculum hydrogeniformans ATCC BAA-1850 (592015.5)	P2&Shz						250	242	1610	1611	1612			292	291	290							293																	583
Pyramidobacter piscolens W5455 (352165.3)	Az&Szt							33	1595	2	1596												1		653															1593					537
Synergistes sp. 3_1_syn1 (457415.3)	Az&Shzt			145				3001	2563	2562	2561											2788	2564		2560															2559	3008
Actinomyces georgiae DSM 6843 (1120942.4)	A&St																															811		810	810						1765
Actinomyces graevenitzii C83 (435830.3)	A&St										1324															1171	1170														306
Actinomyces naeslundii str. Howell 279 (1115803.3)	Ahz&St								440	441	439															1354	877														2597
Actinomyces odontolyticus strain XH001 (1660.4)	A&St																															484		483	483						1798
Actinomyces odontolyticus ATCC 17982 (411466.7)	A&St																															583		582	582						1400
Actinomyces odontolyticus F0309 (649742.3)	A&St																															1387			1384						1569
Actinomyces oris strain T14V (544580.10)	A&St																									1174	1175														43
Actinomyces sp. HPA0247 (1203556.3)	A&St																															617		616	616						1918
Actinomyces turicensis ACS-279-V-Col4 (883077.3)	Ahz&St								295	296	294		293																			326		325							1470
Actinomyces urogenitalis DSM 15434 (525246.3)	A&St																									1															2091
Actinomyces urogenitalis S6-C4 (1284679.3)	A&St										1530															24	25														1768
Actinomyces viscosus C505 (562973.4)	Ahz&St		386						1873	1874	1169, 1872															1326															2021
Arcanobacterium haemolyticum DSM 20595 (644284.3)	Ahz&St		1219						1250	1251	1249																155												1081		1069
Mobiluncus curtisii ATCC 43063 (548479.6)	A&St																									1576														555					553
Mobiluncus curtisii ATCC 51333 (887326.3)	A&St																									1675														100
Mobiluncus curtisii subsp. holmesii ATCC 35242 (887899.3)	A&St																									907														375					377
Mobiluncus mulieris 28-1 (596328.3)	A&St																									455														78					77
Mobiluncus mulieris ATCC 35239 (871571.3)	A&St																									857														1650					1649
Mobiluncus mulieris ATCC 35243 (585199.3)	A&St																									680														1686					1685
Mobiluncus mulieris FB024-16 (866770.3)	A&St																									1224
Varibaculum cambriense strain DNF00696 (184870.3)	A																																								1874
Varibaculum cambriense DORA_20 (1403948.3)	A																																								1789
Varibaculum cambriense DSM 15806 (1123488.3)	A																																								794
Bifidobacterium adolescentis strain BBMN23 (1680.5)	Ah&Sht	101	100			98			1315	1314	1316		1011				1012, 1094		1092	1091												1127							1317	1228
Bifidobacterium adolescentis ATCC 15703 (367928.6)	Ah&Sht	89	88			86			1227	1226	1228		948				1030, 949		1028	1027												1062							1229	1156					980
Bifidobacterium adolescentis DSM 20087 (1410644.3)	Ah&Sht	581	582			584			739	740	738		1060				1059, 965		966	967												920							737	815
Bifidobacterium adolescentis L2-32 (411481.5)	Ah&Sht	390	389			387			1874	1873	1875		245				1604, 246		1603	1602												1636							1876	1783					1568
Bifidobacterium stercoris JCM 15918 (1437612.3)	Ah&Sht	836	837			839			1354	1355	1353		726				1219, 727		1218	1217												952							1352	1047
Bifidobacterium angulatum strain GT102 (1683.4)	P1&Sht	1565	1566			1567		470	470	469	471						754		755, 763	756, 763												914							472	424
Bifidobacterium angulatum DSM 20098 (518635.5)	P1&Sht	65	66			67		662	662	663	661						1262		1253, 1261	1260												1122							660	705					1227
Bifidobacterium animalis strain RH (28025.4)	Ahz&Sht								1237	1236	1237						707, 718		719	719						1015	1014	1016				509							1238	1157
Bifidobacterium animalis subsp. animalis ATCC 25527 (703613.4)	Ahz&Sht								1230	1229	1230		700				723		724	724												529								1165
Bifidobacterium animalis subsp. lactis AD011 (442563.4)	Ahz&Sht								849	848	849						1287, 1299		1300	1300						1074	1075	1073				510							850	770					1326
Bifidobacterium animalis subsp. lactis B420 (1168290.3)	Ahz&Sht								1229	1228	1229						702, 713		714	714						1007	1006	1008				505							1230	1148
Bifidobacterium animalis subsp. lactis BB-12 (552531.3)	Ahz&Sht								112	111	112						1193, 1202		1203	1203						1494	1493	1495				997							113	38					1232
Bifidobacterium animalis subsp. lactis BLC1 (1075106.4)	Ahz&Sht								1234	1233	1234						704, 715		716	716						1010	1009	1011				507							1235	1154
Bifidobacterium animalis subsp. lactis BS 01 (911598.3)	Ahz&Sht								1289	1288	1289						754, 765		766	766						1062	1061	1063				555							1290	1209
Bifidobacterium animalis subsp. lactis Bi-07 (742729.3)	Ahz&Sht								1229	1228	1229						702, 713		714	714						1007	1006	1008				505							1230	1148
Bifidobacterium animalis subsp. lactis Bl-04 (580050.3)	Ahz&Sht								1240	1239	1240						709, 720		721	721						1017	1016	1018				508							1241	1160					747
Bifidobacterium animalis subsp. lactis CNCM I-2494 (1042403.4)	Ahz&Sht								1232	1231	1232						703, 714		715	715						1008	1007	1009				504							1233	1152
Bifidobacterium animalis subsp. lactis DSM 10140 (555970.3)	Ahz&Sht								1241	1240	1241						708, 719		720	720						1017	1016	1018				508							1242	1161					746
Bifidobacterium asteroides strain Hma3 (1684.6)	A&St																															1135, 1349		1134	1134					657
Bifidobacterium asteroides PRL2011 (1147128.3)	A&St																															1081, 1263		1080	1080					601
Bifidobacterium bifidum strain 156B (1681.51)	P1*	423	962			424		998	998	999	995																												994	1113
Bifidobacterium bifidum ATCC 29521 = JCM 1255 = DSM 20456 (500634.6)	P1*	1840	472			1841		508	508	509	505																												504	625
Bifidobacterium bifidum NCIMB 41171 (398513.5)	P1*	1305	1109			1304		1141	1141	1142	1139																												1138	1253					560
Bifidobacterium bifidum PRL2010 (702459.3)	P1*	1828				1829		498	498	499	495																												494	616					1174
Bifidobacterium bifidum S17 (883062.5)	P1*	1774				1775		517	517	518	514																												513	633					1113
Bifidobacterium breve 12L (1385938.3)	P1*&Sht	635	637			636		1278	1278	1277	1280						613		614	615												1344							1281	1200
Bifidobacterium breve 2L (1385943.3)	P1*&Sht	1552	1550			1551		480	480	481	478						1572		1571	1570												414							477	1858
Bifidobacterium breve 689b (1385942.3)	P1*&Sht	732	734			733		1367	1367	1366	1369						708		709	710												1430							1370	1290
Bifidobacterium breve ACS-071-V-Sch8b (866777.3)	P1*&Sht	1139	1137			1138		544	544	545	542						1162		1161	1160												481							541	622					1123
Bifidobacterium breve CECT 7263 (1036735.3)	P1*&Sht	74	72			73		1914	1914	1913	1916		1799				94		93	92												1531							1917	956
Bifidobacterium breve DPC 6330 (1074482.3)	P1*&Sht	1440	1442			1441		1843	1843	1842	1845						1419		1420	1421												1906							1846	428
Bifidobacterium breve DSM 20213 = JCM 1192 (518634.7)	P1*&Sht	718	720			719		1698	1698	1699	1696						698		699	700												1632							1695	1839					734
Bifidobacterium breve HPH0326 (1203540.3)	P1*&Sht	1959	1961			1960		803	803	802	805		1855				1943		1944	1945												865							806	1430
Bifidobacterium breve JCM 7017 (1385939.3)	P1*&Sht	670	672			671		1314	1314	1313	1316						648		649	650												1375							1317	1232
Bifidobacterium breve JCM 7019 (1385940.3)	P1*&Sht	684	686			685		1442	1442	1441	1444						668		669	670												1508							1445	1355
Bifidobacterium breve MCC 0121 (1365960.3)	P1*&Sht	2127	2125			2126		1791	1791	1790	1793		924				1556		1555	1554												1852							1794	1478
Bifidobacterium breve MCC 0305 (1365961.3)	P1*&Sht	1269	1271			1270		1769	1769	1768	1771		696				1248		1249	1250												1830							1772	1691
Bifidobacterium breve MCC 0476 (1365962.3)	P1*&Sht	569	571			570		93	93	92	95		968				1746		1745	1744												153							96	1253
Bifidobacterium breve MCC 1094 (1365963.3)	P1*&Sht	749	747			748		1805	1805	1806	1803		474				770		769	768												1741							1802	1283
Bifidobacterium breve MCC 1114 (1365964.3)	P1*&Sht	475	473			474		1334	1334	1335	1332		1942				807		808	809												1273							1331	373
Bifidobacterium breve MCC 1128 (1365965.3)	P1*&Sht	1652	1654			1653		1386	1386	1387	1384		1410				1637		1638	1639												1325							1383	723
Bifidobacterium breve MCC 1340 (1365966.3)	P1*&Sht	1024	1022			1023		1751	1751	1750	1753		1447				1045		1044	1043												1814							1754	1660
Bifidobacterium breve MCC 1454 (1365967.3)	P1*&Sht	914	916			915		2127	2127	2126	2129		1302				894		895	896												2188							2130	1487
Bifidobacterium breve MCC 1604 (1365968.3)	P1*&Sht	1195	1193			1194		1746	1746	1747	1744		295				1214		1213	1212												1685							1743	577
Bifidobacterium breve MCC 1605 (1365969.3)	P1*&Sht	1901	1903			1902		1454	1454	1453	1456		14				1192		1191	1190												1516							1457	1627
Bifidobacterium breve NCFB 2258 (1385941.3)	P1*&Sht	681	683			682		1324	1324	1323	1326						661		662	663												1390							1327	1241
Bifidobacterium breve UCC2003 (326426.4)	P1*&Sht	753	755			754		1408	1408	1407	1410						730		731	732												1474							1411	1325
Bifidobacterium catenulatum DSM 16992 (566552.4)	P1*&Sht	106	105			104		722	346, 722	347	345		520				531		532	533												680							344	403					570
Bifidobacterium choerinum strain LMG 10510 (35760.3)	Ahz&Sht								616	615	616						923, 943		922	922						1701	1702	1700				175								1557
Bifidobacterium choerinum DSM 20434 (1121107.3)	Ahz&Sht								574	573	574						759, 779		780	780						1203	1204	1202				186							575	492
Bifidobacterium coryneforme strain Bma6 (1687.6)	A&St																															1065, 889		888						490
Bifidobacterium dentium ATCC 27678 (473819.7)	P1*&Sh	577	578			579		1347	1347	1348	1346		813				1607		1608	1609																			1345	1432
Bifidobacterium dentium ATCC 27679 (871562.3)	P1*&Sh	549	550			551		1172	1172	1173	1171		1380, 838				1393		1394	1395																			1170	1254					1440
Bifidobacterium dentium Bd1 (401473.3)	P1*&Sh	140	139			138		1516	1516	1515	1517		2014				1257		1256	1255																			1518	1432
Bifidobacterium dentium JCM 1195 = DSM 20436 (1150423.4)	P1*&Sh	150	149			148		1585	1585	1584	1586		2118				1320		1319	1318																			1587	1502
Bifidobacterium dentium JCVIHMP022 (553191.3)	P1*&Sh	1586	1587			1588		1384	1384	1385	1383		265, 343				252		250, 251	249																			1382	635					201
Bifidobacterium gallicum DSM 20093 (561180.4)	Ahz&Sht								282	283	282						670		669	669						81	82	80				952							272	339					644
Bifidobacterium indicum LMG 11587 = DSM 20214 (1341694.4)	A&St																															1024, 856		855	855					462
Bifidobacterium kashiwanohense JCM 15439 = DSM 21854 (1150460.7)	P1*&Sht	112	111			110		952	1537, 952	1536	1538		2001				1257		1256	1255												1051							1539	1466
Bifidobacterium longum strain BG7 (216816.114)	P1*&Sht	671	673			672		1427	1427	1426	1429		942				656		657	658												1562							1430	1326
Bifidobacterium longum strain BXY01 (216816.111)	P1*&Sht	693	695			694		1428	1428	1427	1430						678		679	680												1572							1431	1306
Bifidobacterium longum DJO10A (205913.6)	P1*&Sht	820	818			819		149	149	150	148						835		834	833												1998							147	250					804
Bifidobacterium longum NCC2705 (206672.9)	P1*&Sht	762	760			761		122	122	123	120						778		777	776												1855							119	222
Bifidobacterium longum subsp. infantis strain CECT 7210 (1682.23)	P1*&Sht	219	221			220		1069	1069	1068	1071		578				203		204	205												1218							1072	964
Bifidobacterium longum subsp. infantis strain BT1 (1682.24)	P1*&Sht	2289	2287			2288		1529	1529	1530	1527		1988				2304		2303	2302												1386							1526	1634
Bifidobacterium longum subsp. infantis 157F (565040.3)	P1*&Sht	598	600			599		1411	1411	1410	1413		958				582		583	584												1545							1414	1310					614
Bifidobacterium longum subsp. infantis ATCC 15697 = JCM 1222 (391904.8)	P1*&Sht	1944	1942			1943		817	817	818	815		1518				1959		1958	1957												697							814	928					1930
Bifidobacterium longum subsp. infantis CCUG 52486 (537937.5)	P1*&Sht	39	37			38		2068	2068	2069	2066						55		54	53												1937							2065	1402					23
Bifidobacterium longum subsp. longum strain NCIMB8809 (1679.9)	P1*&Sht	571	573			572		1295	1295	1294	1297		852				555		556	557												1434							1298	1182
Bifidobacterium longum subsp. longum 1-6B (1161744.3)	P1*&Sht	1890	1892			1891		652	652	653	650		1751				1874		1875	1876							975					951							649	381					1906
Bifidobacterium longum subsp. longum 2-2B (1161745.3)	P1*&Sht	2100	2098			2099		1680	1680	1681	1678		1224				2116		2115	2114												1043							1677	963
Bifidobacterium longum subsp. longum 35B (1161904.3)	Az&Sht	422	1385					573	573	574	571		178				438		437	436												943							570	1081, 1082
Bifidobacterium longum subsp. longum 44B (1161743.3)	P1*&Sht	402	400			401		1469	1469	1468	1471		1118				418		417	416												907							1472	1051					385
Bifidobacterium longum subsp. infantis ATCC 55813 (548480.3)	P1*&Sht	131	129			130		952	952	953	950						146		145	144												820							949	1389					115
Bifidobacterium longum subsp. longum BBMN68 (890402.3)	P1*&Sht	829	827			828		169	169	170	167		558				845		844	843												30							166	263					813
Bifidobacterium longum subsp. longum CMCC P0001 (1266716.3)	P1*&Sht	68	70			69		698	698	699	696						53		54	55												304							695	1867					84
Bifidobacterium longum subsp. longum F8 (722911.3)	P1*&Sht	630	628			629		28	28	27	30		369				646		645	644												1045							31	1953					613
Bifidobacterium longum subsp. longum JCM 1217 (565042.3)	P1*&Sht	591	593			592		1382	1382	1381	1384						575		576	577												1516							1385	1286					607
Bifidobacterium longum subsp. longum JDM301 (759350.3)	P1*&Sht	642	644			643		1332	1332	1331	1334						627		628	629												1476							1335	1213					658
Bifidobacterium longum subsp. longum KACC 91563 (1035817.4)	P1*&Sht	1294	1292			1293		586	586	587	584		1023				1310		1309	1308												454							583	693					1277
Bifidobacterium pseudocatenulatum DSM 20438 = JCM 1200 = LMG 10505 (547043.16)	P1*&Sht	1509	1510			1511		373	840	839	841		1792				575		574	573												1241, 416							842	761
Bifidobacterium pseudocatenulatum IPLA36007 (1454376.3)	P1*&Sht	829	830			831		1133	1726	1727	1725		928				154		155	156												1092, 1966							1724	1806
Bifidobacterium ruminantium DSM 6489 (1410647.4)	P1*&Sht	497	498			499		1199	1199	1200	1198						701		702	703												324							1197	1291
Bifidobacterium scardovii JCM 12489 = DSM 13734 (1150461.5)	P1&Sht	184	183			182			1980	1979	1981		1130, 1221	1641, 2034	1643, 2036		1128		1129	1129												671							1982	1835
Bifidobacterium sp. 12_1_47BFAA (469594.3)	P1*&Sht	249	251			250		19	19	18	21		1581				233		234	235												155							22	941					265
Bifidobacterium sp. MSTE12 (1161409.3)	P1*&Sh	1635	1634			1633		1835	1835	1834	1836		982				1466		1467	1468																			1837	1118
Bifidobacterium thermacidophilum subsp. thermacidophilum DSM 15837 (1121111.3)	Ah&Sht	616	618			619			1073	1149	1073, 1150		354				1730, 1731		1733	1733												383							1151	1117
Bifidobacterium thermophilum RBL67 (1254439.12)	P1*&Sht	144	143			142		560	560	561	559, 711		1317	809	516, 807		1766, 1767		1765	1765												1294							557	671
Parascardovia denticolens DSM 10105 (864564.3)	A&St																															602								921
Scardovia inopinata F0304 (641146.3)	Ahz&Sh								1490	1160	1159						1163, 610	1164	611	611																				962
Corynebacterium ammoniagenes DSM 20306 (649754.3)	P1&St	2114	2112		2115	2113		2336	1098, 2116	1097	1101																					1596		1597	1598						2002			1599
Corynebacterium amycolatum SK46 (553204.6)	P1&St	1846	1844		1847	1845		337	1848		1572																					328		327	326						156			325
Corynebacterium aurimucosum ATCC 700975 (548476.3)	P1&St	1614	141, 1616		1613	1615		1611	1612		1326																					394		395	396						1196			397
Corynebacterium durum F0235 (1035195.3)	Ahz&St		339						1076	1075	1076																					117		118	119						312			120
Corynebacterium efficiens YS-314 (196164.6)	P1&St	1921	1923, 231		1920	1922		1406	1583, 1919	1584	1583																					1137		1138	1139						1432			1140
Corynebacterium glucuronolyticum ATCC 51866 (548478.3)	Ahz&St		1620						44, 47	45, 48	43																					2385		2387	2388						2401
Corynebacterium glucuronolyticum ATCC 51867 (548477.4)	Ahz&St		1369						1797, 1800	1798, 1801	1796																					2406		2408	2409						2421
Corynebacterium kroppenstedtii strain DNF00591 (161879.12)	P1&St		720		716	718		931	932		925																					1119		1120, 1947	1121						272			1122
Corynebacterium kroppenstedtii DSM 44385 (645127.4)	P1&St	1772	1770		1773	1771		1765	1766		1760																					632		633	634						1241			635
Corynebacterium propinquum DSM 44285 (1121367.3)	P1&St	305	307, 528		304	306		1444	304		36																					1860		1859	1858						608
Corynebacterium pseudodiphtheriticum DSM 44287 (1121368.3)	P1&St		1008		1011	1009		1363	1011		32																					341		342	343						914
Corynebacterium sp. HFH0082 (1078764.3)	P1&St	69	67		70	68		1098	71		1604																					1107		1108	1109						1282			1110
Corynebacterium striatum ATCC 6940 (525268.3)	P1&St	604	1589, 602		605	603		607	606		2050																					10		11	12						2169			13
Corynebacterium tuberculostearicum SK141 (553206.4)	Az&St		2018					1664	1939	1940	1938																					1016		1017	1018						916			1019
Corynebacterium ulcerans 809 (945711.3)	P1&St	1474	1476		1473	1475		1471	1472		1477																					833		835	836						1012			837
Corynebacterium ulcerans BR-AD22 (945712.3)	P1&St	1479	1481		1478	1480		1476	1477		1482																					839		841	842						1019			843
Dietzia cinnamea NBRC 102147 (1223524.3)	P1		1032		669	671		1499	668	3093	1673, 3386																														514
Dietzia cinnamea P4 (910954.3)	Ah				536	539			11	12	11, 434																														2886
Gordonia rubripertincta NBRC 101908 (1077975.4)	P1		1721		587	589		2403	586	969	2402, 4490															2560															3219
Gordonia terrae C-6 (1316928.3)	P1&Sht	3389	3576		3390	3388		4678	3391	2998	2147, 4522		76	77	2355, 78	79										968															844
Gordonia terrae NBRC 100016 (1089454.3)	Ah&Sht	1227	4792		1228	1226			1229		1206, 54		3972	3971	3970, 662, 689	3969										3874	731														4458
Mycobacterium avium 104 (243243.7)	P1	4664	4075		4665	4663		4650	4666		4651																														3750
Mycobacterium avium subsp. paratuberculosis str. k10 (262316.1)	P1	3899	3306		3898	3900		3913	3897		3912																														3017
Mycobacterium avium subsp. paratuberculosis MAP4 (1199187.3)	P1	4141	496		4140	4142		4155	4139		4154																														809
Mycobacterium abscessus (36809.5)	P1	4296	2132, 3594		4297	4295		4274	4298		4275																														3342
Mycobacterium abscessus 4S-0116-R (1001725.3)	P1	4042	3324		4043	4041		4020	4044		4021																														3002
Mycobacterium abscessus 6G-0125-R (1001740.3)	P1	3312	1149, 2609		3313	3311		3290	3314		3291																														2358
Mycobacterium fortuitum subsp. fortuitum DSM 46621 (1214102.3)	P1&St	1871			1870	1872		4800			4801																					4483		4482	4481						1672
Rhodococcus equi 103S (685727.3)	Ah&Sh	3911			3912	3910			3913	2850	3901			1589	1588	1587																									3122
Rhodococcus equi ATCC 33707 (525370.3)	Ah&Sh	1386	3150		1385	1387			1384	4434	1396			1165	1166	1167																									3325
Rhodococcus erythropolis strain BG43 (1833.80)	P1&Sh	1506			1505	1507		1513	1503	3483	1512			3852, 814	2261, 3853, 815, 816	3854																									2387
Rhodococcus erythropolis PR4 (234621.6)	P1&Sh	1961	2705		1960	1962		1968	1959	4157	1967		4542	1307, 4543	4544	4545																									2924
Rhodococcus erythropolis SK121 (596309.3)	Ah&Sh	4435	2615		4436	4434			4437	1879	5169		1607	1606	1605	1604																									2903
Rhodococcus erythropolis XP (1078016.3)	P1&Sh	6296	4242		6295	6297		365	6294	5590	366, 5151		5967	3151, 5968	3153, 5969	5970																									4404
Rhodococcus rhodochrous ATCC 17895 (1330040.3)	P1&Sh	5913			5912	5914		5795	5911	5273	5796			3552, 4535	3551, 4537	3550																									1505
Rhodococcus rhodochrous ATCC 21198 (1429046.4)	P1&Sh	6076	598		6077	6075		6066	6078	4027	6067			740	741	742																									125
Brevibacterium casei S18 (1229781.4)	P1&Sh	284	282, 534		285	283		1492	286, 822	823	821		1681, 820				2955		2956	2957																					1883
Brevibacterium linens BL2 (321955.4)	P1&Sh	2222	2220		2223	2221		3089	2224, 3476	3477	3475						2756		2755	2754																					1070
Brevibacterium massiliense 5401308 (1176165.3)	Ah&Sh	817	819		816	818			2045	2046	1035, 2044		1205, 2043				245		247	248																					804
Brevibacterium sp. JC43 (1033736.3)	Ah&Sh	2841	2707, 2839		2842	2840			2843, 718	719	148, 717						2183		2182	2181																					1632
Cellulomonas sp. JC225 (1095767.3)	A&St									739	737															600	599														1838
Brachybacterium paraconglomeratum LC44 (1064537.3)	Ahz&Sh		2097						294	295	2071, 297, 54						1182		1181	1181																			1183		3182
Dermabacter sp. HFH0086 (1203568.3)	Ahz&Sh								900	899	901						1323, 1324		1322	1322																					1818
Dermacoccus sp. Ellin185 (188626.3)	Az&Sht		130, 248					2729	1314	1313	1315											1240				1643	1642														46
Kytococcus sedentarius strain 1083_KSED (1276.4)	A&St																															2110		2111	2111						126
Kytococcus sedentarius strain 262_KSED (1276.5)	A&St																															1776		1775	1775						1110
Kytococcus sedentarius DSM 20547 (478801.5)	Az&St		594					1902	284	282	285															437	438														1021
Curtobacterium flaccumfaciens MEB126 (2035.5)	Ahz&Sh								410	409	411						1139		1140	1140																					2293
Microbacterium gubbeenense DSM 15944 (1122237.3)	A&St																									1991, 2711	1292, 2710, 2712	1990				818		342, 819	343, 820						175
Microbacterium paraoxydans 77MFTsu3.2 (1151126.3)	A&St																															2016, 2511		2015, 2514	2014, 2513						2639
Acaricomes phytoseiuli DSM 14247 (1120917.3)	Ah&Sh	820	825		819	821			818		914						1667	1666		1665		180																			1103
Arthrobacter castelli DSM 16402 (1121019.4)	Ah&Sh		3674		1257	1259			1255		1911, 524						2075		2076	2077																					388
Kocuria palustris strain CD07_3 (71999.7)	Ahz&Sh								1433, 492	493	491						91		90	90																					761
Kocuria palustris PEL (1236550.3)	Ahz		407						1100, 597	596	474, 598																														1664
Kocuria rhizophila DC2201 (378753.5)	P1&Sh	429	427		430	428			431		1112						375		376	377																					1010
Kocuria rhizophila P7-4 (1029824.3)	P1&Sh	1167	1165		1168	1166		654	1169		1032, 116		116				1118		1119	1120																					27
Micrococcus luteus strain RIT324w (1270.27)	P1&St	1854	1852		1855	1853		1860	1857		1858															1555	1554														87
Micrococcus luteus strain trpE16 (1270.31)	P1&St	792	2174, 794		791	793		787	790		789															1941	1942														863
Micrococcus luteus strain NDB3Y10 (1270.34)	P1&St	1146	1148, 1347		1145	1147		1140	1144		1142															1187	1188														2095
Micrococcus luteus strain RIT305 (1270.29)	P1&St	493	2119, 491		494	492		498	495		496															1720	1721														663
Micrococcus luteus strain RIT304 (1270.28)	P1&St	2317	2315		2318	2316		2322	2319		2320															1161	1160														856
Micrococcus luteus strain 1058_MLUT (1270.32)	P1&St	1135	1133		1136	1134		1140	1137		1138											1113, 136				1393	1392														295, 780
Micrococcus luteus NCTC 2665 (465515.4)	P1&St	760	762		759	761		755	758		757															1883	1884														830
Micrococcus luteus SK58 (596312.3)	P1&St		1741		1744	1742		1748	1745		1746															2181	2180														1282
Rothia aeria F0474 (1125724.3)	Ah&Sh	1812	1814, 786		1811	1813			1810		147						1805	1804		1803																					1004
Rothia dentocariosa ATCC 17931 (762948.4)	Ah&Sh	1275	1273		1276	1274			1277		1812						1282	1283		1284																					2095
Rothia dentocariosa M567 (563032.4)	Ah&Sh	1569	1334, 1567		1570	1568			1571		239						1576	1577		1578																					956
Rothia mucilaginosa strain NUM-Rm6536 (43675.28)	Ah&Sh		500		497	499			496		1785		1563				491		490	489																					1497
Rothia mucilaginosa ATCC 25296 (553201.3)	Ah&Sh	1449	1451, 864		1448	1450			1447		1575						1441	1440		1439																					50
Rothia mucilaginosa DY-18 (680646.3)	Ah&Sh	1469	1471, 386		1468	1470			1467		986						1462		1461	1460																					704
Rothia mucilaginosa M508 (563033.4)	Ah&Sh	1307	1305, 430		1308	1306			1309		1041		823				1314	1315		1316																					754
Cellulosimicrobium cellulans strain DSM 43879 (1710.9)	Ah&Sht	2470	2468		2471	2469			2475				1972				1231	1230		1229						271	270														3088
Cellulosimicrobium cellulans J36 (935839.3)	Ah&Sht	1396	1394		1397	1395			1398		1654			60	61	59										2439	2438														1731
Tropheryma whipplei TW08/27 (218496.4)	A&St																															425		426	427					9
Tropheryma whipplei str. Twist (203267.6)	A&St																															547		546	545					9
Micromonospora aurantiaca ATCC 27029 (644283.4)	P1&Sh	5530			5531	5529		5526	5532		5527			5521	3756, 5520	3755, 5522	4861		4862	4863																					1370
Aeromicrobium massiliense JC14 (1033730.6)	Ahz&Sh								1925	1924	1926						915		916	917																					2814
Propionibacterium acidipropionici strain CGMCC 1.2230 (1748.12)	P1*&Sht	870	868			869		1168	773		2088, 774			2587, 2588	2586											1687	1688														2445
Propionibacterium acidipropionici strain ATCC 55737 (1748.13)	P1*&Sht	2266	2268			2267		1990	2378		1081, 2377			392	391											1475	1474														252
Propionibacterium acidipropionici ATCC 4875 (1171373.8)	P1*&Sht	186	188			187		3292	283		2391, 282			1884	1885											2777	2776														2024
Propionibacterium jensenii DSM 20535 (1122997.3)	Az&Sht							91	2314	1987, 2315	2317			1427	1426											316	315														2076
Propionibacterium acnes strain PA_15_2_L1 (1747.89)	Ah&Sh	578	576		579	577			122, 956	955	120						206		207	207																					1448
Propionibacterium acnes strain PA_30_2_L1 (1747.86)	Ah&Sh	559	557		560	558			122, 939	938	120						167		168	168																					1433
Propionibacterium acnes strain PA_12_1_L1 (1747.91)	Ah&Sh	548	546		549	547			124, 925	924	122						170		171	171																					1420
Propionibacterium acnes strain PA_12_1_R1 (1747.90)	Ah&Sh	548	546		549	547			123, 925	924	121						170		171	171																					1418
Propionibacterium acnes strain KCOM 1861 (= ChDC B594) (1747.94)	Ah&Sh	655	653		656	654			1010, 211	1009	209						258		259	259																					1521
Propionibacterium acnes strain A1-14 (1747.92)	Ah&Sh	536	534		537	535			119, 871	870	117						165		166	166																					1369
Propionibacterium acnes strain PA_21_1_L1 (1747.88)	Ah&Sh	557	555		558	556			120, 958	957	118						168		169	169																					1462
Propionibacterium acnes 266 (909952.3)	Ah&Sh	548	546		549	547			125, 923	922	122, 123, 1766		1587				175		176	176																					1419
Propionibacterium acnes 6609 (1031709.3)	Ah&Sh	553	551		554	552			118, 941	940	116						167		168	168																					1443
Propionibacterium acnes C1 (1234380.3)	Ah&Sh	558	556		559	557			122, 968	967	120, 1825						178		179	179																					1475
Propionibacterium acnes FZ1/2/0 (1276649.3)	Ah&Sh	551	549		552	550			123, 926	925	121						173		174	174																					1420
Propionibacterium acnes HL001PA1 (765105.8)	Ah&Sh	2300	2298		2301	2299			1326, 1855	1327	1853, 250		641				1904		1905	1905																					819
Propionibacterium acnes HL002PA1 (765115.3)	Ah&Sh	888	886		889	887			1375, 474	1374	2016, 472						524		525	525																					2365
Propionibacterium acnes HL002PA2 (765116.3)	Ah&Sh	1119	1117		1120	1118			2074, 696	2075	1306, 694						745		746	746																					1575
Propionibacterium acnes HL002PA3 (765117.3)	Ah&Sh	1397	1395		1398	1396			1976, 977	1977	713, 975						1025		1026	1026																					1478
Propionibacterium acnes HL005PA1 (765096.3)	Ah&Sh	131	133		130	132			2135, 586	2136	1571, 588						504		503	503																					1668
Propionibacterium acnes HL005PA2 (765097.3)	Ah&Sh	895	897		894	896			1318, 697	698	1320, 53						1268		1267	1267																					2107
Propionibacterium acnes HL005PA4 (765099.3)	Ah&Sh	991	989		992	990			1456, 580	1457	2345, 578						628		629	629																					1835
Propionibacterium acnes HL007PA1 (765118.3)	Ah&Sh	724	722		725	723			1730, 270	1729	2477, 268						349		350	350																					2379
Propionibacterium acnes HL013PA1 (765069.3)	Ah&Sh	73	75		72	74			1343, 486	1344	2119, 488						436		435	435																					840
Propionibacterium acnes HL013PA2 (765070.3)	Ah&Sh	1079	1081		1078	1080			1499, 2250	2251	1501, 154						1450		1449	1449																					1757
Propionibacterium acnes HL020PA1 (765065.3)	Ah&Sh	35	37		34	36			1848, 454	1849	456, 980						405		404	404																					1349
Propionibacterium acnes HL025PA1 (765089.3)	Ah&Sh	33	35		32	34			1817, 466	1818	2276, 468						416		415	415																					1319
Propionibacterium acnes HL027PA1 (765111.3)	Ah&Sh	2010	2008		2011	2009			1598, 966	965	1596, 307						1647		1648	1648																					561
Propionibacterium acnes HL027PA2 (765112.3)	Ah&Sh	2367	2365		2368	2366			1952, 688	689	1577, 1950						2000		2001	2001																					192
Propionibacterium acnes HL030PA1 (765103.3)	Ah&Sh	1331	1333		1330	1332			2443, 402	2444	1697, 404						353		352	352																					1945
Propionibacterium acnes HL036PA1 (765106.3)	Ah&Sh	262	264		261	263			1667, 682	1666	1108, 684						632		631	631																					2168
Propionibacterium acnes HL036PA2 (765107.3)	Ah&Sh	617	615		618	616			1982, 200	1983	1235, 198						249		250	250																					1481
Propionibacterium acnes HL037PA1 (765122.3)	Ah&Sh	266	268		265	267			1852, 684	1851	686, 935						636		635	635																					2349
Propionibacterium acnes HL038PA1 (765085.3)	Ah&Sh	226	228		225	227			1532, 680	1531	54, 682						598		597	597																					2000
Propionibacterium acnes HL043PA1 (765072.3)	Ah&Sh	1200	1202		1199	1201			490, 728	727	2138, 488						1568		1567	1567																					2438
Propionibacterium acnes HL043PA2 (765073.3)	Ah&Sh	483	481		484	482			1073, 1690	1691	1075, 672						112		113	113																					2330
Propionibacterium acnes HL045PA1 (765068.3)	Ah&Sh	984	982		985	983			1745, 533	1744	2433, 531						613		614	614																					2208
Propionibacterium acnes HL046PA1 (765094.3)	Ah&Sh	1046	1044		1047	1045			1633, 631	1634	2419, 629						680		681	681																					1128
Propionibacterium acnes HL046PA2 (765095.3)	Ah&Sh	2406	2404		2407	2405			1983, 996	995	1981, 493						2030		2031	2031																					395
Propionibacterium acnes HL050PA1 (765100.3)	Ah&Sh	2382	2380		2383	2381			1973, 993	992	1719, 1971						2023		2024	2024																					1499
Propionibacterium acnes HL050PA2 (765101.3)	Ah&Sh	723	725		722	724			1989, 300	1990	298, 862		1045				350		351	351																					1480
Propionibacterium acnes HL050PA3 (765102.3)	Ah&Sh	621	619		622	620			1625, 211	1624	209, 2224						258		259	259																					2128
Propionibacterium acnes HL053PA1 (765066.3)	Ah&Sh	619	621		618	620			1799, 268	1798	1308, 266						990		989	989																					2415
Propionibacterium acnes HL053PA2 (765067.3)	Ah&Sh	1230	1228		1231	1229			1907, 802	1908	364, 800						853		854	854																					1412
Propionibacterium acnes HL056PA1 (765119.3)	Ah&Sh	347	349		346	348			1046, 2154	1045	2152, 305						722		721	721																					1900
Propionibacterium acnes HL059PA1 (765091.3)	Ah&Sh	2000	1998		2001	1999			1221, 1586	1222	1584, 2352						1637		1638	1638																					724
Propionibacterium acnes HL059PA2 (765092.3)	Ah&Sh	357	359		356	358			1537, 767	1536	2227, 769						718		717	717																					2037
Propionibacterium acnes HL060PA1 (765084.3)	Ah&Sh	1184	1182		1185	1183			1854, 744	1853	1486, 742		204				793		794	794																					2358
Propionibacterium acnes HL063PA1 (765113.3)	Ah&Sh	999	997		1000	998			1696, 578	1695	215, 576						627		628	628																					2199
Propionibacterium acnes HL063PA2 (765114.3)	Ah&Sh	1276	1273		1277	1274			1892, 849	1891	1508, 847						899		900	900																					2391
Propionibacterium acnes HL067PA1 (765110.3)	Ah&Sh	1182	1184		1181	1183			1593, 589	588	1595, 2134						1544		1543	1543																					2396
Propionibacterium acnes HL072PA1 (765074.3)	Ah&Sh	2444	2442		2445	2443			1270, 2024	1269	2022, 611						2073		2074	2074																					1771
Propionibacterium acnes HL072PA2 (765075.3)	Ah&Sh	74	76		73	75			2207, 499	2208	1134, 501						450		449	449																					2424
Propionibacterium acnes HL074PA1 (765076.3)	Ah&Sh	987	985		988	986			1182, 2260	1181	2262, 375						614		615	615																					1649
Propionibacterium acnes HL078PA1 (765071.3)	Ah&Sh	293	295		292	294			1936, 717	1937	2288, 719						668		667	667																					1466
Propionibacterium acnes HL082PA1 (765120.3)	Ah&Sh	231	233		230	232			2116, 660	2117	1439, 662						610		609	609																					1617
Propionibacterium acnes HL082PA2 (765121.3)	Ah&Sh	2156	2154		2157	2155			1716, 809	810	1714, 6		1246				1765		1766	1766																					303
Propionibacterium acnes HL083PA1 (765087.3)	Ah&Sh	1211	1209		1212	1210			1905, 344	1904	342, 53						836		837	837																					2377
Propionibacterium acnes HL083PA2 (765088.3)	Ah&Sh	1156	1154		1157	1155			1527, 746	1526	2100, 744						794		795	795																					2030
Propionibacterium acnes HL086PA1 (765093.3)	Ah&Sh	324	322		325	323			1605, 837	1604	2432, 835						921		922	922																					2102
Propionibacterium acnes HL087PA2 (765082.3)	Ah&Sh	2295	2293		2296	2294			1120, 1876	1119	1874, 343						1924		1925	1925																					1622
Propionibacterium acnes HL087PA3 (765083.3)	Ah&Sh	924	922		925	923			2120, 512	2121	1639, 510						561		562	562																					1313
Propionibacterium acnes HL092PA1 (765086.3)	Ah&Sh	34	36		33	35			1331, 459	1330	2439, 461						408		407	407																					1822
Propionibacterium acnes HL096PA1 (1134454.3)	Ah&Sh	588	586		589	587			125, 1380	1381	123, 1794						212		213	213																					911
Propionibacterium acnes HL096PA2 (765058.3)	Ah&Sh	940	938		941	939			1861, 487	1860	2474, 485						568		569	569																					1188
Propionibacterium acnes HL096PA3 (765057.3)	Ah&Sh	705	703		706	704			1228, 284	1229	1875, 282						333		334	334																					1950
Propionibacterium acnes HL097PA1 (765064.3)	Ah&Sh	912	910		913	911			1937, 503	1936	1532, 501		1057				551		552	552																					2407
Propionibacterium acnes HL099PA1 (765063.3)	Ah&Sh	600	598		601	599			1596, 2370	1597	1126, 2368						2460		2461	2461																					782
Propionibacterium acnes HL103PA1 (765061.3)	Ah&Sh	945	943		946	944			1747, 502	1748	2346, 500		1086				551		552	552																					1242
Propionibacterium acnes HL110PA1 (765077.3)	Ah&Sh	906	908		905	907			1334, 2111	2112	1336, 650						1283		1282	1282																					1619
Propionibacterium acnes HL110PA2 (765078.3)	Ah&Sh	1046	1043, 1044		1047	1045			1446, 98	1445	100, 2280		2095				49		48	48																					1941
Propionibacterium acnes HL110PA3 (765079.3)	Ah&Sh	870	868		871	869			2013, 424	2014	1070, 421		1245				471		472	472																					66
Propionibacterium acnes HL110PA4 (765080.3)	Ah&Sh	34	36		33	35			1266, 843	844	1264, 2177		1764				1315		1316	1316																					247
Propionibacterium acnes J139 (679194.3)	Ahz&Sh		572		575				1090, 181	1091	180, 1881		1522				225		226	226																					649
Propionibacterium acnes J165 (679195.3)	Ah&Sh	1827	1824		1828	1825			542, 920	541	1656, 918		2061				969		970	970																					372
Propionibacterium acnes KPA171202 (267747.1)	Ah&Sh		506		508	507			107, 877	876	105						148		149	149																					1345
Propionibacterium acnes PRP-38 (1136877.3)	Ah&Sh	1254	1252		1255	1253			1628, 840	1627	51, 838		2260				891		892	892																					2096
Propionibacterium acnes SK137 (553199.9)	Ah&Sh	567	565		568	566			115, 931	930	113		1552				197		198	198																					1389
Propionibacterium acnes SK182 (679193.4)	Ah&Sh	2030	2032		2029	2031			1616, 441	440	1063, 1618						2399		2398	2398																					904
Propionibacterium acnes SK187 (686659.3)	Ah&Sh		553		555	554			176, 839	838	175, 718		2057				220		221	221																					1286
Propionibacterium acnes TypeIA2 P.acn17 (1114967.3)	Ah&Sh	552	550		553	551			120, 925	924	118, 1762						170		171	171																					1421
Propionibacterium acnes TypeIA2 P.acn31 (1114969.3)	Ah&Sh	548	546		549	547			122, 918	917	120, 1757						171		172	172																					1417
Propionibacterium acnes TypeIA2 P.acn33 (1114966.3)	Ah&Sh	532	530		533	531			119, 906	905	117, 1746						169		170	170																					1401
Propionibacterium acnes ATCC 11828 (1091045.3)	Ah&Sh	1516	1514		1517	1515			1068, 2096	2097	1066, 283		107				1116		1117	1117																					1593
Propionibacterium avidum 44067 (1170318.3)	Ahz&Sh								1357, 2061	1358, 2062	2064, 488						2021		2020	2020																					879
Propionibacterium granulosum DSM 20700 (1160719.7)	Ahz&Sh		1359						1036, 2159	1035, 2160	1375, 3132						1236		1235	1235																					736
Propionibacterium granulosum TM11 (1292373.3)	Ahz&Sh		1776						1641	1642							512		513	513																					1131
Propionibacterium acnes SK182B-JCVI (1051006.4)	Ah&Sh	1514	1119, 1512		1515	1513			2092, 622	2091, 623	1003, 2089		23				2137		2138	2138																					170
Propionibacterium freudenreichii subsp. freudenreichii strain 20271T (66712.6)	P1&Sh	1604	1602		1605	1603		2031	1606, 320	321	319		1008				1957		1958	1959		318																			899
Propionibacterium freudenreichii subsp. shermanii CIRM-BIA1 (754252.3)	P1&Sh	1619	1617		1620	1618		2007	1621, 349	350	348						1934		1935	1936																					1306
Propionibacterium acnes HL037PA2 (765123.3)	Ah&Sh	1980	1983		1979	1981, 1982			2461, 630	631	1847, 2464						2415		2414	2414																					79
Propionibacterium acnes HL044PA1 (765109.3)	Ah&Sh	672	675		671	673, 674			1645, 1860	1859	1648, 2685						1597		1596	1596																					2544
Propionibacterium sp. 409-HC1 (936047.3)	Ah&Sh	527	525		528	526			1500, 2264, 2265	1501	1803, 2262		1437				210		211	211																					957
Propionibacterium sp. 5_U_42AFAA (450748.3)	Ah&Sh	1060	1058		1061	1059			1431, 604	1430	2048, 602						690		691	691																					1931
Propionibacterium sp. HGH0353 (1203571.3)	Ahz&Sh								1256, 2061	1255, 2060	1253, 357						1305		1306	1306																					2540
Propionibacterium propionicum F0230a (767029.3)	Ahz&Sh		771						852	853	851		850				241, 836		240	240																					1327
Atopobium minutum 10063974 (997872.3)	A&St																																			622	621	620		755
Atopobium parvulum DSM 20469 (521095.6)	A&St																																			387	386	385		839					839, 864
Atopobium rimae ATCC 49626 (553184.4)	A&St																																			402	403	404	409						1478
Atopobium vaginae DSM 15829 (525256.4)	A&St																															424		419, 420, 423	419, 420, 423	535, 540	539	538	537	993					993
Olsenella profusa F0195 (1125712.3)	Az&Sht							690	693	694	691											622														1142	1141	1140	1139
Olsenella uli DSM 7084 (633147.4)	A&St																																			687	686	685	684	1079					1079, 719
Collinsella aerofaciens ATCC 25986 (411903.6)	Az							220	513	511	221																												512	4					5
Collinsella intestinalis DSM 13280 (521003.7)	A&St																																			369	370	371	372
Collinsella sp. 4_8_47FAA (742722.3)	Az							1287	552	554	1286
Collinsella sp. GD7 (1720204.3)	P1&St		149	1327, 151		150		2040	152, 2042, 2043	2041	2044																									73	74	75	76
Collinsella sp. MS5 (1499681.3)	Az							1302	742	744	1303																												743
Collinsella stercoris DSM 13279 (445975.6)	Az&St							1138	1140	1139	1140																									743	742	740	739
Collinsella tanakaei YIT 12063 (742742.3)	A&St																																			681	682	683	684
Collinsella sp. CAG:289 (1262851.3)	Az							364	198	200	363																												199
Collinsella sp. CAG:398 (1262852.3)	Az							1628	1630	1629	1632
Adlercreutzia equolifaciens DSM 19450 (1384484.3)	Az							1432	1431	407	1429																													1433
Cryptobacterium curtum DSM 15641 (469378.5)	Ahz&Sh								891	892	890											893																		895
Eggerthella lenta 1_1_60AFAA (742768.3)	P1	1319	1320	1322		1321		2630	2632	2631	2633																													2621					356
Eggerthella lenta DSM 2243 (479437.5)	P1	1805	1804	1802		1803		2127	2125	2126	2124																													2136					305
Eggerthella sp. 1_3_56FAA (665943.3)	P1	2798	2797	2795		2796		2090	2088, 2794	2089	2087																													2091					1602
Eggerthella sp. HGA1 (910311.3)	P1	1424	1425	1427		1426		299	1428, 301	300	302																													298					634
Eggerthella sp. YY7918 (502558.4)	Az			1449				895	897	896	898																													893
Gordonibacter pamelaeae 7-10-1-b (657308.3)	A							1585			1583																													1587
Slackia exigua ATCC 700122 (649764.3)	Ahz&Sh								443	444	442											1103																		445					939
Slackia piriformis YIT 12062 (742818.3)	Az							27	1151	1152	1150																													1153
Bacillus cereus strain FT9 (1396.420)	P1&Sht	830	832		829	831		5557	497	496	833		2756	502, 827	501, 5135, 826	503, 5134, 825									5161															4041
Bacillus cereus strain FORC_005 (1396.426)	P1&Sht	676	678		675	677		5166	381	380	679		2531	387, 673	386, 672	388, 4759, 671									4789															3833
Bacillus cereus 172560W (526967.3)	P1&Sht	997	999		996	998		5503	576	575	1000		57	582, 994	581, 993	5110, 583, 992									5138															4102
Bacillus cereus 95/8201 (526979.3)	P1&Sht	847	845		848	846		5621	22	23	844		2902	17, 850	18, 5199, 851	16, 5200, 852									5275														19	4130
Bacillus cereus AH1271 (526992.3)	P1&Sht	4072	4074		4071	4073		2882	2586	2585	4075		116, 4066	2592, 4069	2591, 4068	2358, 2593, 4067									2412															1383
Bacillus cereus AH1272 (526993.3)	P1&Sht	4508	4506		4509	4507		3098	3554	3555	3281, 4505		495	3549, 4511	3550, 4512	2755, 3548, 4513									2717															1683
Bacillus cereus AH1273 (526994.3)	P1&Sht	4771	4773		4770	4772		3374	3652	3651	4774		750	3657, 4768	3656, 4767	2937, 3658, 4766									2963															1930
Bacillus cereus AH187 (405534.9)	P1&Sht	1072	1074		1071	1073		5552	721	720	1075		2852, 2871	1069, 727	1068, 726	1067, 5100, 728									5128															4095
Bacillus cereus AH603 (526990.3)	P1&Sht	2621	2623		2620	2622		1334	1103	1102	2624		4573	1408, 2618	1407, 2617	1013, 1409, 2616									981															5723
Bacillus cereus AH621 (526972.3)	P1&Sht	1513	1515		1512	1514		198	745	746	1516		3457	1510, 789	1509, 790	1508, 5575, 788									5606															4494
Bacillus cereus AH676 (526991.3)	P1&Sht	3523	3525		3522	3524		2881	860	859	3526		3413	3520, 866	3519, 865	2463, 3518, 867									2486														864	1435
Bacillus cereus AH820 (405535.8)	P1&Sht	743	745		742	744		5295	392	391	746		2583	397, 740	396, 4898, 739	398, 4897, 738									4926															3862
Bacillus cereus ATCC 10876 (526980.3)	P1&Sht	1514	1516		1513	1515		348	855	854	1517		3512	1511, 861	1509, 860	1508, 6004, 862									5977														859	4751
Bacillus cereus ATCC 10987 (222523.1)	P1&Sht	797	799		796	798		5305	486	485	800		2607	491, 794	490, 793	4901, 492, 792									4932															3870
Bacillus cereus ATCC 14579 (226900.1)	P1&Sht	650	652		649	651		5002	371	370	653		2421	377, 647	376, 646	378, 4593, 645									4620														375	3690
Bacillus cereus ATCC 4342 (526977.3)	P1&Sht	270	272		269	271		4975	5364	5363	273		5258	267, 5369	266, 4562, 5368	265, 4563, 5370									4608														5367	3448
Bacillus cereus B4264 (405532.5)	P1&Sht	681	683		680	682		5171	373	372	684		2449	379, 678	378, 676	380, 4753, 675									4784														377	3815
Bacillus cereus BDRD-Cer4 (526978.3)	P1&Sht	486	488		485	487		5124	59	58	489		2518	483, 65	482, 64	4721, 481, 66									4736														63	3695
Bacillus cereus BDRD-ST196 (526976.3)	P1&Sht	3004	3006		3003	3005		1865	2220	2219	3007		5029	2251, 3001	2250, 3000	1467, 2252, 2999									1477															518
Bacillus cereus BDRD-ST24 (526974.3)	P1&Sht	1265	1263		1266	1264		207	669	668	1261, 1262			1268, 675	1269, 674	1270, 5460, 676									5431														673	4398
Bacillus cereus BDRD-ST26 (526975.3)	P1&Sht	1532	1530		1533	1531		115	825	826	1529		3442, 3458	1535, 819	1536, 820	1537, 5839, 818									5811															4646
Bacillus cereus BGSC 6E1 (526970.3)	P1&Sht	2102	2100		2103	2101		679	1253	1252	2099		3846	1258, 2105	1257, 2106, 253	1259, 2107, 254									301														1256	5178
Bacillus cereus F65185 (526989.3)	P1&Sht	2282	2284		2281	2283		1085	1408	1407	2285		2881	1414, 2279	1413, 2278	1415, 2277, 918									946															6070
Bacillus cereus FRI-35 (1217984.3)	P1&Sht	904	902		905	903		1868	1205	1206	901		4366, 4372, 4373	1199, 907	1200, 2269, 908	1198, 2270, 909									2240															3216
Bacillus cereus G9241 (269801.10)	P1&Sht	1814	1812		1815	1813		2767	2131	2132	1811		12	1817, 2126	1818, 2127, 3173	1819, 2125, 3174									3139															4188
Bacillus cereus G9842 (405531.7)	P1&Sht	657	659		656	658		5222	362	361	660		2441	368, 654	367, 653	369, 4816, 652									4848															3875
Bacillus cereus MM3 (526971.3)	P1&Sht	1252	1254		1251	1253		150	735	736	1255		3169	1249, 729	1248, 730	1247, 5616, 728									5585															4492
Bacillus cereus Q1 (361100.6)	P1&Sht	729	731		728	730		5103	407	406	732		2459, 2461	413, 726	412, 4660, 725	414, 4659, 724									4687															3674
Bacillus cereus Rock1-15 (526982.3)	P1&Sht	1883	1885		1882	1884		515	811	812	1886		3701	1880, 805	1879, 806	1878, 74, 804									101														807	5032
Bacillus cereus Rock1-3 (526981.3)	P1&Sht	1104	1102		1105	1103		5632	208	207	1101		2912	1107, 215	1108, 214	1109, 216, 5138									5171															4190
Bacillus cereus Rock3-28 (526983.3)	P1&Sht	5696	5694		5697, 5698, 5699	5695		4381	4930	4931	5693		1681, 1683, 5688	4923, 5701	4924, 5702, 5703	4001, 4922, 5704									3969														4925	2780
Bacillus cereus Rock3-29 (526984.3)	P1&Sht	1067	1069		1066	1068		5593	264	265	1070		827	1064, 257	1063, 258	1062, 256, 5283									5254														259	4107
Bacillus cereus Rock3-42 (526985.3)	P1&Sht	2480	2482		2479	2481		1708	2123	2122	2483		4537	2128, 2477	2127, 2476	1290, 2129, 2475									1326															273
Bacillus cereus Rock3-44 (526986.3)	P1&Sht	3933	3949		3934	3932, 3950		3107	3571	3570	3948			3578, 3936	3577, 3937	3579, 3938, 4068									2812															1808
Bacillus cereus Rock4-18 (526988.3)	P1&Sht	1163	1161		1164	1162		5644	67	68	1160		2887	1166, 60	1167, 61	1168, 5190, 59									5224														62	4247
Bacillus cereus Rock4-2 (526987.3)	P1*&Sht	5843	5845			5844		4378	5522	5521	5846		1681	5528, 5840	5527, 5839	3985, 5529, 5838									4007														5526	3071
Bacillus cereus m1550 (526969.3)	P1&Sht	355	357		354	356		4976	5266	5267	358		2305	352, 5260	351, 5261	350, 4568, 5259									4597														5262	3619
Bacillus mycoides strain 219298 (1405.13)	P1&Sht	3360	3362		3359	3361		2366	3055	3054	3363		5332	3062, 3357	1965, 3061, 3356	1964, 3063, 3355									1997															1006
Bacillus mycoides BHP (1405.8)	P1&Sht	3349	3351		3348	3350		2364	3037	3036	3352		5267	3042, 3346	2002, 3041, 3345	2001, 3043, 3344									2028															1011
Bacillus mycoides DSM 2048 (526997.3)	P1&Sht	1001	1003		1000	1002		5472	36	37	1004		2864	31, 998	32, 997	30, 5137, 996									5101															4034
Bacillus mycoides Rock1-4 (526998.3)	P1&Sht	4730	3999, 4732		4729	4731		5564	5388	3818, 3819	4733		4994	3883, 4727	4726	2769, 3884, 4725									2832															1799
Bacillus sp. 7_6_55CFAA_CT2 (665957.3)	P1&Sht	3178	3180		3177	3179		4496	3176, 5141	5140	3181, 4297		2609	3175, 5147	3174, 5146	3173, 5148, 89									61															1023
Bacillus thuringiensis 97-27 (1428.252)	P1&Sht	1864	1862		1865	1863		2799	2160	2161	1861		5442	1867, 2155	1868, 2156	1869, 2154, 3206									3175															4160
Bacillus thuringiensis HD571 (1428.250)	P1&Sht	3883	3885		3882	3884		2921	3581	3580	3886		346	3586, 3880	2508, 3585, 3879	2507, 3587, 3878									2545															1566
Bacillus thuringiensis Bt407 (527021.3)	P1&Sht	2880	2882		2879	2881		872	1668	1669	2883		4717	1662, 2877	1663, 2876	1661, 2875, 739									708														1664	6026
Bacillus thuringiensis HD-771 (1218175.3)	P1&Sht	3512	3510		3513	3511		4473	3818	3819	3509, 4285		1327	3515, 3810	3516, 3811	3517, 3809, 5008									4977														3812	6131
Bacillus thuringiensis HD-789 (1217737.3)	P1&Sht	278	280		277	279		4928	5631	5630	281, 5135		2060	275, 5637	274, 5636	273, 4522, 5638									4554														5635	3536
Bacillus thuringiensis IBL 200 (527019.3)	P1&Sht	1423	1425		1422	1424		6487	288	287	1426		3629	1420, 295	1419, 294	1418, 296, 5998									6129														293	5047
Bacillus thuringiensis IBL 4222 (527020.3)	P1&Sht	4129	4131		4128	4130		2476	1068	1069	4132		6563	1062, 4126	1063, 4124, 4125	1061, 2175, 4123									2143														1064	1018
Bacillus thuringiensis MC28 (1195464.3)	P1&Sht	11	13		10	12		4533	5198, 9	5197	14		1837	5205, 8	5204, 7	4136, 5206, 6									4164														5203	3138
Bacillus thuringiensis serovar andalousiensis BGSC 4AW1 (527032.3)	P1&Sht	1934	1932		1935	1933		800	1214	1215	1931			1209, 1937	1210, 1938, 376	1208, 1939, 377									394														1211	5133
Bacillus thuringiensis serovar berliner ATCC 10792 (527031.3)	P1&Sht	2321	2323		2320	2322		436	1020	1019	2324		4233	1026, 2318	1025, 2317	1027, 130, 2316									160														1024	5429
Bacillus thuringiensis serovar chinensis CT-43 (541229.3)	P1&Sht	726	728		725	727		5416	368, 724	367	729		2621	374, 722, 723	373, 721	375, 4955, 720									4986														372	3978
Bacillus thuringiensis serovar finitimus YBT-020 (930170.3)	P1&Sht	771	773		770	772		5195	465, 769	464	774		2589	471, 768	470, 767	4700, 472, 766									4730															3765
Bacillus thuringiensis serovar huazhongensis BGSC 4BD1 (527030.3)	P1&Sht	1582	1584		1581	1583		437	875	874	1585		3924	1579, 881	1578, 880	1577, 66, 882									147														879	5283
Bacillus thuringiensis BMB171 (714359.3)	P1&Sht	675	677		674	676		5153	386	385	678			392, 672	391, 671	393, 4728, 670									4757														390	3779
Bacillus thuringiensis serovar kurstaki str. HD73 (1279365.3)	P1&Sht	867	869		866	868		5631	508	507	870		3392, 861	514, 864	513, 863	5097, 515, 862									5124														512	4146
Bacillus thuringiensis serovar kurstaki str. T03a001 (527023.3)	P1&Sht	2557	2559		2556	2558		1528	2105	2106	2560		4665	2099, 2554	2100, 2553	1208, 2098, 2552									1179														2101	301
Bacillus thuringiensis serovar monterrey BGSC 4AJ1 (527022.3)	P1&Sht	2450	2452		2449	2451		1418	22	23	2453		3307	17, 2447	18, 2446, 972	16, 2445, 971									1081														19	6593
Bacillus thuringiensis serovar pakistani str. T13001 (527027.3)	P1&Sht	3442	3440		3443	3441		2546	1103	1104	3439		3139	1097, 3445	1098, 3446	1096, 2110, 3447									2083														1099	1001
Bacillus thuringiensis serovar pondicheriensis BGSC 4BA1 (527029.3)	P1&Sht	1394	1396		1393	1395		5999	234	233	1397		3328	1391, 239	1390, 238, 5662	1389, 240, 5661									5693														237	4687
Bacillus thuringiensis serovar pulsiensis BGSC 4CC1 (527028.3)	P1&Sht	1467	1465		1468	1466		378	717	716	1464		3752	1470, 722	1471, 721	1472, 6122, 723									6197														720	5224
Bacillus thuringiensis serovar sotto str. T04001 (527026.3)	P1&Sht	4158	4160		4157	4159		2629	1922	1921	4161		4151, 4152, 6392, 6393	1930, 4155	1929, 4154	1931, 1932, 2165, 4153									2130														1928	904
Bacillus thuringiensis serovar thuringiensis str. IS5056 (1286404.3)	P1&Sht	729	731		728	730		5376	375, 727	374	732		2607	381, 726	380, 725	382, 4921, 724									4951														379	3950
Bacillus thuringiensis serovar thuringiensis str. T01001 (527025.3)	P1&Sht	2504	2502		2505	2503		504	937	936	2501		4162	2507, 943	2508, 942	172, 2509, 944									142														941	5461
Bacillus thuringiensis serovar tochigiensis BGSC 4Y1 (527024.3)	P1&Sht	1880	1882		1879	1881		991	785	784	1883		1325	1877, 790	1876, 789	1875, 570, 791									588															5004
Bacillus thuringiensis str. Al Hakam (412694.7)	P1&Sht	783	785		782	784		5252	478	477	786		2630	483, 780	482, 4831, 779	4830, 484, 778									4869														481	3865
Bacillus thuringiensis serovar konkukian str. 97-27 (281309.8)	P1&Sht	674	676		673	675		5221	375	374	677		2530	380, 671	379, 670	381, 4810, 669									4841														378	3838
Bacillus clausii KSM-K16 (66692.6)	Ah&Sh	1843			1845	1844			1842	3108	1730, 1846		801	3992	3078, 3993	3077	2058		2059	2060																					923
Bacillus endophyticus 2102 (1196029.3)	P1&Shzt	3445	3443		3446	3444		4252	2892, 3447	2891	2890		2893, 4413				3239			3241			2889		4628														3238	1291
Bacillus fordii DSM 16014 (1121090.3)	P1&Shzt	1848	1846		3327	1847		4717	1849, 2248	2247	1783, 2246		2244	1986, 3079	1987, 2079, 3077	1988, 2078, 2802, 3076						1718	2245		2469														3078	4316
Bacillus halodurans C-125 (272558.8)	P1&Sht	1492			1494, 2129	1493		2010	1491	3484	1495			2789	2788	2787									872																575
Bacillus infantis NRRL B-14911 (1367477.3)	P1&Szt	569	4813, 571		568	570		1272	2563	2565	2564												2928		2501												1568			1831
Bacillus megaterium strain SF185 (1404.50)	P1&Sht	500	502		499	501		391	2595	2594	503		2574	849	5450, 848	5449, 847						2698			3002														906	4798
Bacillus megaterium DSM319 (592022.4)	P1&Sht	482	484		481	483		382	2066	2065	485		2044	808	4852, 807	4851, 806						2167			2487														868	4216
Bacillus megaterium NBRC 15308 = ATCC 14581 (1348623.7)	P1&Sht	2869	2871		2868	2870		2767	4514	4513	2872		4494	3194	1974, 3193	1973, 3192						4675			5034														3252	1265
Bacillus megaterium NCT-2 (1138452.3)	P1&Sht	479	481		478	480		377	1861, 477	1860	482		1841, 807	810	4408, 809	4407, 808						1956			2282														867	3770
Bacillus megaterium QM B1551 (545693.3)	P1&Sht	558	560		557	559		458	2188	2187	561		2169	889	4909, 888	4908, 887						2287			2569														945	4276
Bacillus megaterium WSH-002 (1006007.3)	P1&Sht	4771	4769		4772	4770		4888	3169, 4773	3170	4768			4439, 4440	403, 4441	404, 4442						3063			2753														4382	1046
Bacillus nealsonii AAU1 (1202533.3)	Ah&Shzt		1959, 5002	3612, 3613	5005	3614, 5003			3112	3110	3111		2062				2061		2059, 2060	2058			2003		5198															343
Bacillus pseudofirmus OF4 (398511.4)	P1&Sht	2738			2740	2739		1450	2737	898	2741			2561	2562	2563									2028																1800
Bacillus pumilus strain TUAT1 (1408.101)	P1&Sht	1146	1148		1145	1147		2524	3640	3641	1149		1143, 3731				3730		3729	3728					2893															1548	582
Bacillus pumilus SAFR-032 (315750.8)	P1&Sht	1111	1113		1110	1112		2476	3537	3538	1114, 3503		1108				3628		3627	3626					2791															1494	531
Bacillus smithii 7_3_47FAA (665952.3)	Ah&Sh		1597, 2154		1594	1596			1593, 2789	2788	2787		1895	1570, 2048	1569, 2050	1568, 2051																							2049	2348
Bacillus amyloliquefaciens L-H15 (1390.112)	P1&Sht	1114	1116, 3835		1113	1115		816	3656	3657	1117						1287		1286	1285					2891															1563	565
Bacillus amyloliquefaciens DSM7 (692420.6)	P1&Sht	1334	1336		1333	1335		1037	1332, 3940	3941	1337, 3904		1331				1517		1516	1515					3081															1778	566, 567
Bacillus amyloliquefaciens LL3 (1001582.3)	P1&Sht	1233	1235		1232	1234		938	1231, 3920	3921	1236, 3887		1230				1408		1407	1406					3107															1715	560
Bacillus amyloliquefaciens TA208 (999891.3)	P1&Sht	2337	2335		2338	2336		819	2339, 3872	3873	2334, 3839		2340				2091		2092	2093					3016															1828	555
Bacillus amyloliquefaciens XH7 (1034836.4)	P1&Sht	2308	2306		2309	2307		809	2310, 3847	3848	2305, 3814		2311				2065		2066	2067					2990															1803	547
Bacillus amyloliquefaciens Y2 (1126211.3)	P1&Sht	1147	1149, 4207		1146	1148		855	1145, 4011	4012	1150, 3984, 519		1144				1331		1330	1329					3218															1652	583
Bacillus atrophaeus strain DJHJ8 (1452.26)	P1&Sht	619	2599, 621		618	620		313	2364	2365	622						858		857	856					1576														859	1138	4156
Bacillus atrophaeus 1942 (720555.4)	P1&Sht	715	3727, 717		714	716		401	3474, 713	3475	3438, 718		712				886		885	884					2697														887	1167	92
Bacillus atrophaeus C89 (334727.3)	P1&Sht	2618	1279, 2616		2619	2617		2932	1531, 2620	1530	1566, 2615		2621				2446		2447	2448					2306														2445	4148	3649
Bacillus atrophaeus Detrick-2 (720557.3)	P1&Sht	1129	1131, 4113		1128	1130		2251	1127, 1680	1681	1132, 1646		1126				3478		3477	3476					4316														3479	3161	3757
Bacillus atrophaeus UCMB-5137 (1239783.3)	P1&Sht	1152, 4837	1154, 4177, 4839, 7939		1151, 4836	1153, 4838		4526, 841	1150, 3953, 4835, 7715	3954, 7716	1155, 3920, 4840, 7682		1149, 4834				1328, 5013		1327, 5012	1326, 5011					2561, 6323														1329, 5014	1605, 5290	450, 8334
Bacillus licheniformis strain HRBL-15TDI7 (1402.76)	P1&Sht	1296	1298		1295	1297		943	4309	4310	1299		1293, 4467				4466		4465	4464					3536															1751	604
Bacillus licheniformis strain 5NAP23 (1402.62)	P1&Sht	4126	4124		4127	4125		4486	495	496	4123		4129, 652				651		650	649					1682															3605	1685
Bacillus licheniformis ATCC 14580 (279010.13)	P1&Sht	1250	1252		1249	1251		912	4127	4128	1253, 4087		1247				4286		4285	4284					3306															1801	594
Bacillus mojavensis RO-H-1 (1051501.3)	P1&Sht	2506	2508		2504, 2505	2507		2185	2503, 951	952	2509, 3984		2502				2718		2716, 2717	2715					129														2719	3022	1873
[Brevibacterium] halotolerans strain ATCC 25096 (260554.3)	P1&Sht	3556	3554		3557	3555		3874	1310	1311	3553						3275		3276	3277					526														3274	2701	2975
Bacillus licheniformis 9945A (766760.3)	P1&Sht	1404	1406		1403	1405		1034	1402, 4255	4256	1407, 4215		1401, 4407				4406		4405	4404					3460															1859	644
Bacillus sonorensis L12 (1274524.3)	P1&Sht	915	917		914	916		564	3867, 913	3868	3832, 918		4032, 912				4031		4030	4029					5060															2404	1285
Bacillus subtilis ATCC 13952 (1423.136)	P1&Sht	1104	1106		1103	1105		811	3838	3839	1107						1348		1347	1346					2990															1610	550
Bacillus subtilis B-1 (1423.135)	P1&Sht	724	1537, 726		723	725		426	1737	1736	727						888		887	886					3836															1157	252
Bacillus subtilis BSn5 (936156.3)	P1&Sht	3626	3628		3625	3627		3317	2068, 3624	2069	2040, 3629						3807		3806	3805					1282														3808	4083	2955
Bacillus subtilis QB928 (1220533.3)	P1&Sht	1233	1235		1232	1234		923	4030	4031	1236, 4001						1414		1413	1412					3237														1415	1695	612
Bacillus subtilis subsp. spizizenii TU-B-10 (1052585.4)	P1&Sht	1371	1373		1370	1372		1068	1369, 4020	4021	1374, 3990		1368				1542		1541	1540					3203														1543	1824	778
Bacillus subtilis subsp. subtilis (135461.13)	P1&Sht	2515	2513		2516	2514		2822	4038	4037	2512						2336		2337	2338					682														2335	2059	3127
Bacillus subtilis subsp. subtilis str. 168 (224308.1)	P1&Sht	1169	1171		1168	1170		878	3834	3835	1172, 3807						1325		1324	1323					3102														1326	1582	590
Bacillus subtilis subsp. subtilis str. BAB-1 (1302650.3)	P1&Sht	1214	1216		1213	1215		901	1212, 3831	3832	1217, 3802		1211				1393		1392	1391					3027														1394	1668	602
Bacillus subtilis subsp. subtilis str. BSP1 (1192196.3)	P1&Sht	2998	2996		2999	2997		3316	296	295	2995						2817		2818	2819					1110														2816	2535	3609
Bacillus subtilis subsp. subtilis 6051-HGW (1147161.3)	P1&Sht	1257	1259		1256	1258		947	4123	4124	1260						1439		1438	1437					3327														1440	1721	635
Bacillus subtilis subsp. subtilis RO-NN-1 (1052588.4)	P1&Sht	1208	1210		1207	1209		913	1206, 3808	3809	1211, 3779		1205				1393		1392	1391					3025														1394	1666	616
Bacillus vallismortis DV1-F-3 (1051502.3)	P1&Sht	1938	1940		1937	1939		36	1936		1502, 1941, 3920		1935				3102		3101	3100					2340														3103	205	106
Bacillus amyloliquefaciens subsp. plantarum AS43.3 (1225788.3)	P1&Sht	1176	1178		1175	1177		881	3757	3758	1179						1401		1400	1399					2955															1672	594
Bacillus amyloliquefaciens FZB42 (326423.5)	P1&Sht	1147	1149, 3790		1146	1148		866	3606	3607	1150, 3577, 537		1144				1300		1299	1298					2840															1571	602
Bacillus amyloliquefaciens subsp. plantarum UCMB5036 (1150475.3)	P1&Sht	1121	1123, 3838		1120	1122		835	3641	3642	1124, 516						1304		1303	1302					2860															1577	578
Bacillus amyloliquefaciens subsp. plantarum YAU B9601-Y2 (1155777.3)	P1&Sht	1145	1147, 4196		1144	1146		854	3999	4000	1148, 516						1327		1326	1325					3208															1645	580
Bacillus sp. 10403023 (1033734.3)	Ah&Shz	291	1474		292	290			1077, 293	1078	1076		1478				1477		1476	1475			459																		4652
Lysinibacillus fusiformis ZB2 (1231627.3)	Az&Szt							3518	2172	2170	2171												1829		2398											2603	2606	2604	2605	3433
Lysinibacillus fusiformis ZC1 (714961.3)	Az&Szt							4535	1062	1065	1063, 1064												196		811											1785	1782	1784	1783	1541
Lysinibacillus sphaericus strain 2362 (1421.41)	Az&Szt							4190	2864	2862	2863												73		3345											1732	1735	1733	1734	239
Lysinibacillus sphaericus strain III(3)7 (1421.39)	Az&Szt							920	4329	4327	4328												1531		71											3194	3197	3195	3196	1700
Lysinibacillus sphaericus strain OT4b.49 (1421.40)	Az&Szt							4254	2926	2924	2925												198		3409											1856	1859	1857	1858	363
Lysinibacillus sphaericus strain OT4b.25 (1421.38)	Az&Szt							407	1736	1738	1737												4544		1254											2877	2874	2876	2875	4378
Lysinibacillus sphaericus C3-41 (444177.5)	Az&Szt							847	4227	4225	4226												1439		429											3101	3104	3102	3103	1611
Lysinibacillus sphaericus OT4b.31 (1285586.5)	Az&Shzt							663	3406	3404	3405, 4123											4122	1274		244		1616									2476	2479	2477		1454
Oceanobacillus sp. Ndiop (946235.3)	Ahz&Shzt								3365	3364	3363		3362	437	25, 438	24							3361		1526		2863	2862									2865			1365	3199
Gemella haemolysans ATCC 10379 (546270.5)	Ahz&Sht								119	118	117		116				155	154		153																358	359	360	361	1373
Gemella haemolysans M341 (562981.3)	Ahz&Sht								689	690	691						1237	1238		1239																1050	1049	1048		387
Gemella moribillum M424 (562982.3)	Ahz&St								658	659	660		661																							833	832	831	830	84
Gemella sanguinis M325 (562983.3)	Ahz&St								188	189	190																									1419	1418	1417	1416	1459
Listeria grayi DSM 20601 (525367.9)	Ahz&St								2435	2437	2436														469															1081
Listeria innocua ATCC 33091 (1002366.3)	Ahz&St								902	900	901		899												1998															260
Listeria innocua Clip11262 (272626.9)	Ahz&St								358	356	357		355												1501															1975
Listeria monocytogenes serotype 7 str. SLCC2482 (1639.166)	Ahz&St								375	373	374, 773		372												1540															1936
Listeria monocytogenes strain JF5171 (1639.1007)	Ahz&St								326	324	325		323												1488															1912
Listeria monocytogenes 07PF0776 (1126011.4)	Ahz&St								341	339	340, 710		338												1457															1848
Listeria monocytogenes 08-5923 (637381.3)	Ahz&St								360	358	359														1539															1986
Listeria monocytogenes ATCC 19117 (882095.3)	Ahz&St								339	337	338, 704		336												1448															1839
Listeria monocytogenes EGD-e (169963.11)	Ahz&St								327	325	326		324												1468															1862
Listeria monocytogenes HCC23 (552536.6)	Ahz&St								2300	2302	1956, 2301		2303												1127															734
Listeria monocytogenes L99 (563174.3)	Ahz&St								352	350	351, 698		349												1533															1928
Listeria monocytogenes str. 1/2a F6854 (267409.1)	Ahz&St								1705	1703	1704, 651		1701												3061															1838
Listeria monocytogenes str. 4b F2365 (265669.9)	Ahz&St								338	336	337, 696		335												1455															1851
Listeria monocytogenes str. 4b H7858 (267410.1)	Ahz&St								107	109	108, 298		111												1325															1669
Aneurinibacillus aneurinilyticus ATCC 12856 (649747.3)	Ahz&Shzt					3181			5242	5243	1267, 2725		2149				2148		2147	2146			5010		5524																155
Brevibacillus agri 5-2 (1444307.3)	P1&Sht	4365			2288	4366		3041	2743	3235	4988			4371	4370	4369									1591															123	2543
Brevibacillus agri BAB-2500 (1246477.3)	P1&Sht	1242			1908	1241		4235	2430	1418	805			1236	1237	1238									2468															2096	2047
Brevibacillus borstelensis AK1 (1300222.3)	P1&Sht	4245			4470	4244		704	32, 33	679	1600, 700		4242	4239	1515, 4240	1514, 4241									461															2542	3620
Brevibacillus brevis FJAT-0809-GLX (1129895.3)	P1&Sht	5711			226	5712		5260	5589, 5590	65	1157		5714	5717	5716	5715									3748															1652	2406
Brevibacillus brevis NBRC 100599 (358681.3)	P1&Sht	3084			888	3083		3610	3198	3897	2110			3078	3079	3080									3683															5473	508
Brevibacillus sp. phR (1118054.3)	Az&Shzt							2814	4038	4037	4036			4419	3461, 3919, 4417	3463, 3920, 4416	3152		3151	3150			4039		1847														3153	1614	5157
Paenibacillus alvei DSM 29 (1206781.3)	Ahz&Sht								1162	1160	1007, 1161, 2208		1159				4394, 6031, 604		4395, 4396	4397, 6033																1679	1682	1680	6030	4762
Paenibacillus barengoltzii G22 (1235795.3)	Ah&Sht			783		784			1242, 786	1240	1241		1239				3130, 404		405	3131, 406																3245	3242	3244		1496
Paenibacillus lactis 154 (743719.3)	Ahz&Sht								4111	4109	4110, 4662		4108				4949, 5377		4950	4951																	3397	3399	5101	2856
Paenibacillus sp. JC66 (1033743.3)	P1&Sht				4734	4733		2222	4731		3473, 4737						1656		1655	1654																4740	2344, 4738	2343, 2346, 4739		2291	4153
Paenibacillus sp. HGF5 (908341.3)	Ahz&Sht		6343						2417	2419	2418, 873						5049, 5335		5048, 551	5047	555															4622	4619	4621	4620	6338
Paenibacillus sp. HGF7 (944559.3)	P1&St	943			944	942		172	940		1138, 941																									1494	1497	1495	1496	3253	3780
Paenibacillus sp. HGH0039 (1078505.3)	P1&St	2181			2182	2180		2177	2178, 2183		2179, 5053																									588	591	589	590	3244	3299
Paenibacillus sp. HW567 (1034769.3)	P1&St			3274		3275		5327	2676, 3277	2674	2675, 2981																									2671, 5000	2673, 4997	2672, 4999		2113
Paenibacillus sp. ICGEB2008 (996640.3)	P1&Sht		2090, 4559		3573	3575		4863	2980, 3572	2982	2981, 45		2983				1187, 4912		1188	1189, 4913																2646, 2647	2650		2648	3579
Paenibacillus sp. JDR-2 (324057.4)	P1&Sht	5344	5346		5342	5343		727	5345		5341			5347	4879, 5348, 6091																					3496	3499	3497	3498	2629	1014
Paenisporosarcina sp. HGH0030 (1078085.3)	Ah&Sht	2511	2509		2512	2510			2513, 2812	2814	2813		2514, 2815				3283	3282, 3288		3281					2751														3284	1192
Paenisporosarcina sp. TG-14 (1231057.3)	Ah&Sht	2175	2173		2176	2174			2177, 577	575	576		2178, 574	1838	1840	1841	3418		3419	3420					2718														3417	2289
Ureibacillus thermosphaericus str. Thermo-BF (1160707.3)	Ah&Sht		871			870			1069, 868	1067	1068		867	2169	2170, 785	2171, 786									1132															697
Staphylococcus aureus subsp. aureus MSHR1132 (985002.3)	Ahz&Shz								1925	1926	1927		1928				932		931	930			1145																	1072
Staphylococcus arlettae CVD059 (1212545.3)	Ah&Shz	72	70		73	71			215, 74	214	2038, 213		212				2128		2129	2130			2316																	2233
Staphylococcus aureus 04-02981 (703339.3)	Ahz&Shz								2071	2072	2073, 561		2074				1047	1046		1045			1270																	1198
Staphylococcus aureus 08BA02176 (1229492.3)	Ahz&Shz								1955	1956	1957, 615		1958				1038		1037	1036			1256																	1181
Staphylococcus aureus CA-347 (1323661.3)	Ahz&Shz								2092	2093	2094, 574		2095				966		965	964			1183																	1110
Staphylococcus aureus M1 (1305598.3)	Ahz&Shz								2073	2074	2075, 562		2076				968		967	966			1186																	1114
Staphylococcus aureus RF122 (273036.6)	Ahz&Shz								2081	2082	2083, 2084		2085				1006		1005	1004			1232																	1155
Staphylococcus aureus ST228/10388 (1075076.3)	Ahz&Shz								1923	1924	1925, 531		1926				938	937		936			1158																	1087
Staphylococcus aureus ST228/10497 (1075077.3)	Ahz&Shz								1929	1930	1931, 535		1932				942	941		940			1162																	1091
Staphylococcus aureus ST228/15532 (1075078.3)	Ahz&Shz								1924	1925	1926, 530		1927				937	936		935			1157																	1086
Staphylococcus aureus ST228/16035 (1075079.3)	Ahz&Shz								1918	1919	1920, 527		1921				934	933		932			1155																	1083
Staphylococcus aureus ST228/18412 (1075082.3)	Ahz&Shz								1926	1927	1928, 531		1929				939	938		937			1160																	1088
Staphylococcus aureus subsp. aureus 11819-97 (1123523.3)	Ahz&Shz								2044	2045	2046, 548		2047				1013		1012	1011			1230																	1158
Staphylococcus aureus subsp. aureus ATCC 51811 (762962.3)	Ahz&Shz								2417	2416	114, 2415		2414				991		992	993			760																	835
Staphylococcus aureus subsp. aureus ATCC BAA-39 (862516.3)	Ahz&Shz								86	87	2718, 88						2254		2255	2256			2020																	2094
Staphylococcus aureus subsp. aureus CM05 (1134842.3)	Ahz&Shz								1549	1548	1547		1546				2573		2574	2575			461																	675
Staphylococcus aureus subsp. aureus COL (93062.19)	Ahz&Shz								2029	2030	2031, 610		2032				1056		1055	1054			1283																	1212
Staphylococcus aureus subsp. aureus ED133 (685039.3)	Ahz&Shz								2183	2184	2185, 637		2186				1059		1058	1057			1349																	1276
Staphylococcus aureus subsp. aureus HO 5096 0412 (1074252.3)	Ahz&Shz								2027	2028	2029, 515		2030				923		922	921			1148																	1075
Staphylococcus aureus subsp. aureus JH1 (359787.11)	Ahz&Shz								2213	2214	2215, 645		2216				1191	1190		1189			1414																	1342
Staphylococcus aureus subsp. aureus JH9 (359786.13)	Ahz&Shz								2245	2246	2247, 655		2248				1210	1209		1208			1434																	1362
Staphylococcus aureus subsp. aureus JKD6159 (869816.3)	Ahz&Shz								2101	2102	2103, 562		2104				985		984	983			1211																	1137
Staphylococcus aureus subsp. aureus LGA251 (985006.4)	Ahz&Shz								1910	1911	1912		1913				996		995	994			1212																	1141
Staphylococcus aureus subsp. aureus MN8 (548470.3)	Ahz&Shz								2252	2251	2250		2249				292		293	294			69																	143
Staphylococcus aureus subsp. aureus MRSA131 (754025.3)	Ahz&Shz								952	951	1789, 950		949				689		690	691			470																	542
Staphylococcus aureus subsp. aureus MRSA177 (754026.3)	Ahz&Shz								823	822	821		820				1316		1317	1318			593																	197
Staphylococcus aureus subsp. aureus MRSA252 (282458.4)	Ahz&Shz								2184	2185	2186, 592		2187				1050		1049	1048			1273																	1202
Staphylococcus aureus subsp. aureus MSSA476 (282459.5)	Ahz&Shz								2076	2077	2078, 560		2079				1049		1048	1047			1278																	1203
Staphylococcus aureus subsp. aureus MW2 (196620.1)	Ahz&Shz								2014	2015	2016, 535		2017				960		959	958			1177																	1106
Staphylococcus aureus subsp. aureus Mu3 (418127.6)	Ahz&Shz								2134	2135	2136, 583		2137				1087	1086		1085			1308																	1237
Staphylococcus aureus subsp. aureus Mu50 (158878.14)	Ahz&Shz								2165	2166	2167, 586		2168				1105	1104		1103			1328																	1257
Staphylococcus aureus subsp. aureus Mu50-omega (585891.3)	Ahz&Shz								2162	2163	2164, 585		2165				1102	1101		1100			1325																	1254
Staphylococcus aureus subsp. aureus N315 (158879.11)	Ahz&Shz								2049	2050	2051, 564		2052				993	992		991			1216																	1145
Staphylococcus aureus subsp. aureus NBRC 100910 (1223492.3)	Ahz&Shz								2502	2503	1095		2556				619		620	621			401																	472
Staphylococcus aureus subsp. aureus NCTC 8325 (93061.5)	Ahz&Shz								2109	2110	2111, 508		2112				936		935	934			1165																	1093
Staphylococcus aureus subsp. aureus 71193 (1155084.3)	Ahz&Shz								1870	1871	1872, 496		1873				893		892	891			1112																	1035
Staphylococcus aureus subsp. aureus TCH130 (548474.3)	Ahz&Shz								1938	1937	1936		1935				1238		1239	1240			1017																	1089
Staphylococcus aureus subsp. aureus TCH60 (548473.6)	Ahz&Shz								1073	1072	1071, 2544		1070				2105	2106		2107			1888																	1962
Staphylococcus aureus subsp. aureus TCH70 (548475.3)	Ahz&Shz								2620	2619	2618		2617				1309		1308	1307			209																	137
Staphylococcus aureus subsp. aureus USA300_TCH959 (450394.6)	Ahz&Shz								2623	2622	2621		2620				269		268	267			525																	419
Staphylococcus aureus subsp. aureus VC40 (1028799.3)	Ahz&Shz								1851	1852	1853, 496		1854				904		903	902			1124																	1052
Staphylococcus aureus subsp. aureus str. JKD6008 (546342.4)	Ahz&Shz								2238	2239	2240, 614		2241				1090		1089	1088			1318																	1245
Staphylococcus aureus subsp. aureus str. Newman (426430.8)	Ahz&Shz								2182	2183	2184		2185				1020		1019	1018			1310																	1239
Staphylococcus caprae C87 (435838.3)	Ah&Shz	2042	2044		2041	2043			1469, 2040	1470	102, 1471						570	569		568			776																	701
Staphylococcus capitis QN1 (1189311.3)	Ah&Shz	1317	1315		1318	1316			1319, 1700	1699	1698, 1880						2084	2085		2086			65																	1954
Staphylococcus capitis SK14 (553212.3)	Ah&Shz	127	125		128	126			1721	1722	1723		1724				1652	1653		1654			2323																	1584
Staphylococcus capitis VCU116 (904334.4)	Ah&Shz	1525	1527		1524	1526			946	947	1716, 948		949				1904	1905		1906			2035																	1420
Staphylococcus epidermidis M23864:W1 (525378.3)	Ah&Shz	2152	2154		2151	2153			2379	2380	2381		2382				204	203		202			489																	415
Staphylococcus cohnii subsp. cohnii strain 532 (74704.5)	Ah&Shz		1681			1680			134	133	132		131				2391		2392	2393			1023																	1104
Staphylococcus epidermidis 14.1.R1.SE (1000590.6)	Ah&Shz	422	424		421	423			1064, 420	1065	1066, 1201		1067				678		677	676			2037																	395
Staphylococcus epidermidis ATCC 12228 (176280.1)	Ah&Shz	2059	2061		2058	2060			1690, 2057	1691	1692		1693				775		774	2515			973																	898
Staphylococcus epidermidis AU12-03 (1220510.3)	Ah&Shz	1482	1484		1481	1483			1480, 2080	2081	1124, 2082		2083				697	698		699			501																	574
Staphylococcus epidermidis BCM-HMP0060 (525374.3)	Ah&Shz	495	493		496	494			2280, 497	2279	1828, 2278		2277				1079		1078	1077			1273																	1199
Staphylococcus epidermidis BVS058A4 (883130.3)	Ah&Shz	1149	1147		1150	1148			1151, 2188	2187	1890, 2186		2185				398		397	396			592																	519
Staphylococcus epidermidis M23864:W2(grey) (525375.3)	Ah&Shz	778	780		777	779			2313, 776	2314	1883, 2315		2316				534	535		536			340																	413
Staphylococcus epidermidis NIH04003 (1155132.3)	Ah&Shz	1486	1488		1485	1487			1484, 2206	2207	2208, 68		2209				483		482	481			677																	604
Staphylococcus epidermidis NIH04008 (979222.3)	Ah&Shz	1078	1080		1077	1079			1076, 2238	2239	1230, 2240		2241				1656		1655	1654			237																	1326
Staphylococcus epidermidis NIH05001 (979221.3)	Ah&Shz	1522	1520		1523	1521			1524, 855	856	2152, 857		858				1792		1793	1794			237																	311
Staphylococcus epidermidis NIH05003 (1155133.3)	Ah&Shz	1694	1692		1695	1693			1696, 2128	2129	2130, 67		2131				478		477	476			672																	600
Staphylococcus epidermidis NIH05005 (979220.3)	Ah&Shz	1568	1570		1567	1569			1566, 1781	1782	119, 1783		1784				337		336	335			810																	882
Staphylococcus epidermidis NIH051475 (1155130.3)	Ah&Shz	1558	1560		1557	1559			1556, 2216	2217	2218, 69		2219				519		518	517			718																	646
Staphylococcus epidermidis NIH051668 (1155131.3)	Ah&Shz	1574	1576		1573	1575			1572, 2436	2437	2438, 67						473		472	471			667																	595
Staphylococcus epidermidis NIH06004 (1155134.3)	Ah&Shz	292	294		291	293			2266, 290	2267	1574, 2268		2269				1100		1101	1102			903																	977
Staphylococcus epidermidis NIH08001 (1155135.3)	Ah&Shz	1783	1781		1784	1782			1785, 2251	2250	1187, 2249		2248				710		711	712			514																	586
Staphylococcus epidermidis NIHLM001 (979219.3)	Ah&Shz	922	920		923	921			1734, 924	1735	1736, 503		1737				325		324	323			1857																	1080
Staphylococcus epidermidis NIHLM003 (979218.3)	Ah&Shz	1837	1839		1836	1838			1835, 2020	2021	2022, 420		2023				1961		1962	1963			1183																	1256
Staphylococcus epidermidis NIHLM008 (979217.3)	Ah&Shz	1492	1494		1491	1493			1490, 2051	2052	1138, 2053		2054				723		724	725			527																	599
Staphylococcus epidermidis NIHLM015 (979216.3)	Ah&Shz	1766	1768		1765	1767			1372, 1764	1373	1374, 68		1375				508		507	506			699																	627
Staphylococcus epidermidis NIHLM018 (979215.3)	Ah&Shz	651	649		652	650			1664, 653	1665	1666, 1806		1667				2091		2090	2089			862																	935
Staphylococcus epidermidis NIHLM020 (979213.3)	Ah&Shz	1541	1543		1540	1542			1539, 1653	1654	1655, 311		1656				407		408	409			783																	708
Staphylococcus epidermidis NIHLM021 (979212.3)	Ah&Shz	1089	1091		1088	1090			1087, 1969	1970	1971, 724		1972				362		360, 361	359			41																	114
Staphylococcus epidermidis NIHLM023 (979211.3)	Ah&Shz	1510	1018, 1512		1509	1511			1508, 2034	2035	1944, 2036		2037				1387		1388	1389			205																	1267
Staphylococcus epidermidis NIHLM031 (979214.3)	Ah&Shz	1988	1990		1987	1989			1986, 2164	2165	1902, 2166		2167				247		246	245			442																	369
Staphylococcus epidermidis NIHLM037 (979210.3)	Ah&Shz	1826	1828		1825	1827			1824, 1912	1913	1914, 2115		1915				657		658	659			423																	538
Staphylococcus epidermidis NIHLM039 (979209.3)	Ah&Shz	1835	1837		1834	1836			1833, 289	290	1476, 291		292				1066		1067	1068			870																	942
Staphylococcus epidermidis NIHLM040 (979208.3)	Ah&Shz	1543	1541		1544	1542			1545, 2182	2183	2184, 706		2185				1940		1939	1938			1288																	1361
Staphylococcus epidermidis NIHLM049 (979207.3)	Ah&Shz	2004	2006		2003	2005			2002, 290	291	292, 502		293				1005		1004	1003			1199																	1127
Staphylococcus epidermidis NIHLM057 (979205.3)	Ah&Shz	458	460, 646		457	459			1880, 456	1881	1788, 1882		1883				834		835	836			253																	713
Staphylococcus epidermidis NIHLM061 (979204.3)	Ah&Shz	1909	1911, 2381		1908	1910			162, 1907	163	1480, 164		165				1017		1018	1019			826																	897
Staphylococcus epidermidis NIHLM067 (979203.3)	Ah&Shz	1241	1239		1242	1240			1243, 1829	1830	112, 1831		1832				1923		1924	1925			905																	977
Staphylococcus epidermidis NIHLM070 (979202.3)	Ah&Shz	1134	1132		1135	1133			1136, 2366, 2367	2368	2256, 2369		2370				639		638	637			398																	319
Staphylococcus epidermidis NIHLM087 (979201.3)	Ah&Shz	1101	1099		1102	1100			1103, 2173	2172	2171, 404		2170				9		10	11			604																	530
Staphylococcus epidermidis NIHLM088 (979200.3)	Ah&Shz	1178	1180		1177	1179			1176, 1937, 1938	1939	1940, 1941, 206		1942				153		154	155			484																	559
Staphylococcus epidermidis NIHLM095 (979199.3)	Ah&Shz	95	93		96	94			2173, 97	2174	2133, 2175		2176				258		259	260			1035																	1111
Staphylococcus epidermidis RP62A (176279.9)	Ah&Shz	2018	2020		2017	2019			1658, 2016	1659	1660		1661				642		641	640			841																	767
Staphylococcus epidermidis SK135 (596317.3)	Ah&Shz	627	625		628	626			2046, 629	2045	2044, 483		2043				2112	2113		2114			1818																	1892
Staphylococcus epidermidis W23144 (525376.3)	Ah&Shz	1291	1289, 2200		1292	1290			2289	2290	2291, 352		2292				423		422	421			619																	542
Staphylococcus equorum subsp. equorum Mu2 (1159488.5)	Ah&Shz	843	841		844	842			193	194	195		196				1932		1931	1930			2136																	2056
Staphylococcus haemolyticus JCSC1435 (279808.8)	Ah&Shz	553	551		554	552			930	929	928		927				1856		1857	1858			1594																	1668
Staphylococcus haemolyticus R1P1 (1134914.3)	Ah&Shz	622	624		621	623			1707	1708	1709		1710				2057		2056	2055			316																	389
Staphylococcus hominis SK119 (629742.3)	P1&Shz	391	389		392	390		1479	393, 767	766	765						289	288		287			817																	894
Staphylococcus hominis VCU122 (904339.3)	P1&Shz	2183	2185		2182	2184		1190	2181, 424	425	426		427				828		829	830			1832																	1909
Staphylococcus hominis subsp. hominis C80 (435837.3)	P1&Shz	488	486		489	487		206	490, 845	844	843		842				1793	1794		1795			1590																	1667
Staphylococcus hominis subsp. hominis ZBW5 (1185421.3)	P1&Shz	618	620		617	619		286	616, 740	739	738		737				1483, 273		1484	1485			127																	54
Staphylococcus intermedius NCTC 11048 (1141106.7)	P1&Shz				2027	1430		1265	2169	2168	2167		2166				1099		1100	1101			625																	203
Staphylococcus lugdunensis ACS-027-V-Sch2 (883164.3)	P1&Shz	1148	1146, 2112		1149	1147		1287	1150, 1613	1612	1611		1610				1721, 792	793		794			599																	680
Staphylococcus lugdunensis HKU09-01 (698737.3)	P1&Shz	487	1982, 485		488	486		630	489, 913	912	911		910				1737, 218	1738		1739			1538																	1625
Staphylococcus lugdunensis M23590 (525377.3)	P1&Shz	1550	1552, 974		1549	1551		1414	1548, 2161	2162	1187, 2163		2164				1807, 729	730		731			537																	614
Staphylococcus lugdunensis N920143 (1034809.4)	P1&Shz	491	2006, 489		492	490		629	493, 963	962	961		960				1770, 217	1771		1772, 1773			1578																	1658
Staphylococcus lugdunensis VCU139 (904346.3)	P1&Shz	1062	1064, 1654		1061	1063		1755	1060, 463	464	465		466				1322, 567	568		569			485																	1948
Staphylococcus pasteuri strain BAB3 (45972.8)	Ahz&Shz								1508	1507	1506		1505				688		687	686			894																	823
Staphylococcus pasteuri SP1 (1276282.3)	Ah&Shz	1014	1016		1013	1015			1012, 540	541	542		543				2158		2157	2156			2347																	2276
Staphylococcus pettenkoferi VCU012 (904314.5)	P1&Shz	1783	1781		1784	1782		304	1785, 220	219	218		217				1017		1018	1019			1533																	1233
Staphylococcus saprophyticus subsp. saprophyticus ATCC 15305 (342451.11)	Ah&Shz	2464	2462		2465	2463			794	793	792		791				1712		1713	1714			1470																	1551
Staphylococcus saprophyticus subsp. saprophyticus KACC 16562 (1131257.3)	Ah&Shz	61	59		62	60			806	805	804		803				1841		1842	1843			1558																	1638
Staphylococcus sciuri subsp. sciuri strain DSM 20345 (147467.8)	Ah&Shz	2739	2737		2740	2738			2741, 492	493	494						1315		1314	1313			1628																	1517
Staphylococcus sciuri subsp. sciuri Z8 (1232666.3)	Ah&Shz		1687, 2542		1684	1686			367	366	365						1092		1093	1094			1530																	431
Staphylococcus simulans ACS-120-V-Sch1 (883166.5)	P1&Shz	416	418		415	417		2419, 2420	2238, 414	2239	1839, 2240		2241, 548				988	987		986			1230																	1137
Staphylococcus warneri L37603 (596319.3)	Ah&Shz	333	335		332	334			1549, 331	1550	1551		1552				611	612		613			1162																	492
Staphylococcus warneri SG1 (1194526.3)	Ah&Shz	394	392		395	393			396, 800	799	2078, 798		797				1681		1682	1683			1423																	1494
Staphylococcus xylosus NJ (1262650.3)	Ah&Shz	1986	1984		1987	1985			113, 1988	112	111		110				2149		2148	2147			2361																	2280
Desmospora sp. 8437 (997346.3)	P1&St	1252	2866		1467	1251		3106	9	1382	10, 3128																									3309	3308	3307	3306	892
Abiotrophia defectiva ATCC 49176 (592010.4)	Az&Szt							211	208	207	210												209		818															1454
Aerococcus viridans ATCC 11563 (655812.3)	Ahz&Shzt								669	670	668		1083				1086, 1630	1631	1085	1084, 1632			1082		1662														1629	1409
Aerococcus viridans LL1 (1175629.3)	Ahz&Shz								348	349	347		906				903		904	905			907																	432
Eremococcus coleocola ACS-139-V-Col8 (908337.3)	Ahz&Shzt								598	599	597			594	595	596							600		401															832
Granulicatella adiacens ATCC 49175 (638301.3)	A&St																								304, 698							188		182, 187	186				189	1359
Granulicatella elegans ATCC 700633 (626369.3)	Ahz&Shzt								578	579	577		581				584	583		582			580		1662															1179
Enterococcus asini ATCC 700915 (1158606.4)	Ahz&Szt								711	712	62		714										713		658															566
Enterococcus avium ATCC 14025 (1140002.4)	Ahz&Szt								4526	4527	4525		4204										4528		4312															4295
Enterococcus casseliflavus ATCC 12755 (888066.3)	A&St																								2342							2166		2167	2168				2165	2318
Enterococcus casseliflavus EC10 (565654.4)	A&St																								3122							2772		2771	2770				2773	3146
Enterococcus casseliflavus EC20 (565655.4)	A&St																								2960							1756		1755	1754				1757	2936
Enterococcus casseliflavus EC30 (565652.4)	A&St																								2960							2778		2777	2776				2779	2936
Enterococcus cecorum DSM 20682 = ATCC 43198 (1121864.4)	A&St																								197															350
Enterococcus dispar ATCC 51266 (1139219.4)	A&St		1909								354, 436														1926															1952
Enterococcus durans ATCC 6056 (1140001.4)	A&St										2692														2753											2559, 2564	2565	2566		2737
Enterococcus faecalis KB1 (1351.412)	Ahz&Shzt								379	378	258, 380		389				386		387	388			377		2606															2673
Enterococcus faecalis 599 (1134784.3)	Ahz&Shzt								1023	1022	1024, 760		1032				1029		1030	1031			1021		25															2487
Enterococcus faecalis 62 (936153.3)	Ahz&Shzt								2867	2868	2866, 566		2858				2861		2860	2859			2869		130															186
Enterococcus faecalis ATCC 29200 (525271.4)	Ahz&Shzt								958	957	959		967				964		965	966			956		2248															2185
Enterococcus faecalis D32 (1206105.3)	Ahz&Shzt								2412	2413	149, 2411						2406		2405	2404			2414		2664															2723
Enterococcus faecalis DAPTO 516 (749490.3)	Ahz&Shzt								2141	2140	2142, 251						2795		2796	2797			2139		1703															1828
Enterococcus faecalis ERV103 (1134785.3)	Ahz&Shzt								1120	1119	1121, 2696		1129				1126		1127	1128			1118		1756															1286
Enterococcus faecalis ERV116 (1134786.3)	Ahz&Shzt								62	63	569, 61		53				56		55	54			64		207															1737
Enterococcus faecalis ERV129 (1134787.3)	Ahz&Shzt								82	81	1674, 83		91				88		89	90			80		2118															2671
Enterococcus faecalis ERV25 (1134788.3)	Ahz&Shzt								268	267	2441, 269		277				274		275	276			266		2572															2662
Enterococcus faecalis ERV31 (1134789.3)	Ahz&Shzt								14	13	15, 2305		23				20		21	22			12		2089															1440
Enterococcus faecalis ERV37 (1134790.3)	Ahz&Shzt								353	352	2532, 354		362				359		360	361			351		1806															1865
Enterococcus faecalis ERV41 (1134791.3)	Ahz&Shzt								287	288	286, 884		278				281		280	279			289		735															2182
Enterococcus faecalis ERV62 (1134792.3)	Ahz&Shzt								63	64	2591, 62		54				57		56	55			65		2357															2298
Enterococcus faecalis ERV63 (1134793.3)	Ahz&Shzt								300	299	2423, 301		309				306		307	308			298		1963															2021
Enterococcus faecalis ERV65 (1134794.3)	Ahz&Shzt								7	6	479, 8		16				13		14	15			5		1916															1975
Enterococcus faecalis ERV68 (1134795.3)	Ahz&Shzt								340	339	3013, 341		349				346		347	348			338		659															717
Enterococcus faecalis ERV72 (1134796.3)	Ahz&Shzt								151	152	150, 718		142				145		144	143			153		2723															2590
Enterococcus faecalis ERV81 (1134798.3)	Ahz&Shzt								51	50	2471, 52		60				57		58	59			49		1272															1330
Enterococcus faecalis ERV85 (1134799.3)	Ahz&Shzt								158	157	159, 778		167				164		165	166			156		1994															2581
Enterococcus faecalis ERV93 (1134800.3)	Ahz&Shzt								81	80	2398, 82		90				87		88	89			79		2733															2278
Enterococcus faecalis HH22 (491075.3)	Ahz&Shzt								1439	1440	1438, 2215		1430				1433		1432	1431			1441		2127															1932
Enterococcus faecalis TX0635 = WH245 (749509.5)	Ahz&Shzt								2500	2501	222, 2499						2494		2493	2492			2502		2880															2944
Enterococcus faecalis T9 (1169294.3)	Ahz&Shzt								2376	2377	196, 2375		2367				2370		2369	2368			2378		2636															2686
Enterococcus faecalis OG1RF (474186.5)	Ahz&Shzt								2084	2085	146, 2083		2075				2078		2077	2076			2086		2272															2328
Enterococcus faecalis R508 (1134801.3)	Ahz&Shzt								494	495	842		485				488		487	486			496		1294															1347
Enterococcus faecalis R712 (699186.3)	Ahz&Shzt								1991	1992	1990						2187		2186	2185			1993		1571															2573
Enterococcus faecalis S613 (699185.3)	Ahz&Shzt								1466	1467	1465						188		187	186			1468		1596															2280
Enterococcus faecalis T3 (565638.4)	Ahz&Shzt								1435	1436	1434		1426				1429		1428	1427			1437		210															152
Enterococcus faecalis TUSoD Ef11 (553209.3)	Ahz&Shzt								2575	2576	1801, 2574		2566				2569		2568	2567			2577		940															2652
Enterococcus faecalis TX0012 (749496.3)	Ahz&Shzt								1832	1831	1833		50				53		52	51			1830		2591															844
Enterococcus faecalis TX0017 (749497.3)	Ahz&Shzt								1479	1480	1478, 2807		1470				1473		1472	1471			1481		418															2115
Enterococcus faecalis TX0027 (749498.3)	Ahz&Shzt								2066	2067	1197, 2065		2057				2060		2059	2058			2068		691															2283
Enterococcus faecalis TX0031 (749499.3)	Ahz&Shzt								233	232	234, 979		242				239		240	241			231		1602															1659
Enterococcus faecalis TX0043 (749500.3)	Ahz&Shzt								2039	2040	1099, 2038		2030				2033		2032	2031			2041		2534															2585
Enterococcus faecalis TX0102 (749501.3)	Ahz&Shzt								1019	1020	1018, 1631						1013		1012	1011			1021		2145															2199
Enterococcus faecalis TX0104 (491074.3)	Ahz&Shzt								1053	1052	1054		1062				1059		1060	1061			1051		1869															1814
Enterococcus faecalis TX0109 (749502.3)	Ahz&Shzt								1842	1841	1843, 497						1848		1849	1850			1840		21															2108
Enterococcus faecalis TX0309A (749503.3)	Ahz&Shzt								2615	2616	2614, 880		2606				2609		2608	2607			2617		1766															1708
Enterococcus faecalis TX0309B (749504.3)	Ahz&Shzt								2508	2509	2507, 2686		2499				2502		2501	2500			2510		2889															2947
Enterococcus faecalis TX0312 (749505.3)	Ahz&Shzt								580	581	1519, 579		571				574		573	572			582		2618															776
Enterococcus faecalis TX0411 (749506.3)	Ahz&Shzt								482	481	1814, 483						488		489	490			480		2219															2277
Enterococcus faecalis TX0470 (749507.3)	Ahz&Shzt								886	887	1810, 885						880		879	878			888		2549															2748
Enterococcus faecalis TX0630 (749508.3)	Ahz&Shzt								65	64	406, 66						71		72	73			63		1208															2584
Enterococcus faecalis TX0645 (749510.3)	Ahz&Shzt								1274	1273	1275						1280		1281	1282			1272		935															2181
Enterococcus faecalis TX0855 (749511.3)	Ahz&Shzt								542	543	2684, 541						536		535	534			544		2458															2193
Enterococcus faecalis TX0860 (749512.3)	Ahz&Shzt								965	966	868, 964						959		958	957			967		492															2433
Enterococcus faecalis TX1302 (749513.3)	Ahz&Shzt								1009	1010	1008						1003		1002	1001			1011		1766															1817
Enterococcus faecalis TX1322 (525278.3)	Ahz&Shzt								717	716	718						723		724	725			715		2203															2146
Enterococcus faecalis TX1341 (749514.3)	Ahz&Shzt								652	653	1152, 651		643				646		645	644			654		2021															2073
Enterococcus faecalis TX1342 (749515.3)	Ahz&Shzt								1592	1591	1593						1598		1599	1600			1590		1069															1017
Enterococcus faecalis TX1346 (749516.3)	Ahz&Shzt								1432	1433	1431		1423				1426		1425	1424			1434		1463															1918
Enterococcus faecalis TX2134 (749518.3)	Ahz&Shzt								2452	2453	1865, 2451						2446		2445	2444			2454		2171															2114
Enterococcus faecalis TX2137 (749491.3)	Ahz&Shzt								2421	2420	2422		2430				2427		2428	2429			2419		480															1663
Enterococcus faecalis TX2141 (749492.3)	Ahz&Shzt								2200	2199	2201, 753, 754		2209				2206		2207	2208			2198		2774															1986
Enterococcus faecalis TX4000 (749493.3)	Ahz&Shzt								526	525	527						532		533	534			524		2686															2629
Enterococcus faecalis TX4244 (749494.3)	Ahz&Shzt								551	552	550						545		544	543			553		151															2464
Enterococcus faecalis TX4248 (749495.4)	Ahz&Shzt								1244	1243	1141, 1245						1250		1251	1252			1242		2354															2475
Enterococcus faecalis V583 (226185.1)	Ahz&Shzt								2588	2589	187, 2587		2580				2583		2582	2581			2590		2850															2912
Enterococcus faecalis X98 (565641.4)	Ahz&Shzt								1890	1889	1229, 1891		2274				1896		1897	1898			1888		196															146
Enterococcus faecalis str. Symbioflor 1 (1261557.3)	Ahz&Shzt								2240	2241	145, 2239		2231				2234		2233	2232			2242		2488															2546
Enterococcus faecium 504 (1134805.3)	A&St										2431														2320											280	281	282		2303
Enterococcus faecium 505 (1134806.3)	Ahz&St								84	83	781, 82														1237											99	98	97		1254
Enterococcus faecium ATCC 8459 (1158600.4)	A&St																								685											2125	2124	2123		703
Enterococcus faecium Aus0004 (1155766.14)	A&St										1289														2727											1190	1191	1192		2710
Enterococcus faecium Com12 (565662.4)	A&St										750														2281											655	656	657		2299
Enterococcus faecium Com15 (565663.4)	A&St										762														2255											666	667	668		2271
Enterococcus faecium DO (333849.6)	A&St										2497, 3541														2958, 959											4885	4886	3468		2974, 975
Enterococcus faecium ERV1 (1134819.3)	A&St										2543														1786											2643	2642	2641		1803
Enterococcus faecium E1258 (1138892.3)	A&St										1261														2452											1163	1164	1165		2470
Enterococcus faecium E0688 (1138887.3)	A&St										1203														2261											1102	1103	1104		2244
Enterococcus faecium E0679 (1138885.3)	A&St										734														2256											632	633	634		2273
Enterococcus faecium E1050 (1138889.3)	A&St										1653														2448											1554	1555	1556		2466
Enterococcus faecium E3548 (1138926.3)	A&St										57														1979											152	151	150		1996
Enterococcus faecium 9730357-1 (1157430.3)	A&St										2408														39											2306	2307	2308		22
Enterococcus faecium 7330446-2 (1157420.3)	A&St										1785														1025											1684	1685	1686		1042
Enterococcus faecium 9930238-2 (1157440.3)	A&St										2345														498											2245	2246	2247		515
Enterococcus faecium HF50203 (1157483.3)	A&St										1229														2487											1328	1327	1326		2470
Enterococcus faecium HM1073 (1157486.3)	A&St																								611											1612	1611	1610		628
Enterococcus faecium EnGen0375 (1138937.4)	A&St										1838														984											1736	1737	1738		1001
Enterococcus faecium EnGen0376 (1138938.4)	A&St										1486														703											1384	1385	1386		720
Enterococcus faecium EnGen0377 (1138939.4)	A&St										1375														1119											1476	1475	1474		1136
Enterococcus durans FB129-CNAB-4 (883162.3)	A&St																								2407											233	234	235		2389
Enterococcus faecium NRRL B-2354 (1104325.3)	A&St																								2454											1489	1488	1487		2436
Enterococcus faecium PC4.1 (791161.5)	A&St																								1866											174	175, 176	177		1850
Enterococcus faecium TX0082 (749520.3)	A&St										2260														1750											1266	1265	1264		1733
Enterococcus faecium TX0133A (749521.3)	A&St										1009														1552											1142	1141	1140		1535
Enterococcus faecium TX0133B (749524.3)	A&St										2407														767											443	444	445		750
Enterococcus faecium TX0133C (749525.3)	A&St										222														2075											1007	1008	1009		2058
Enterococcus faecium TX0133a04 (749523.3)	A&St										1949														859											699	698	697		842
Enterococcus faecium TX1330 (525279.3)	A&St																								2121											1117	1116	1115		2105
Enterococcus gallinarum EG2 (565653.4)	A&St																								2562							1327		1326	1325				1328	2540
Enterococcus hirae ATCC 9790 (768486.3)	Ahz&St								2650	2649	2628, 2648		2651												1075															1092
Enterococcus phoeniculicola ATCC BAA-412 (1158610.4)	Ahz&Szt								2782	2780	1731, 2781		2779										3273		3460												1280	1279, 1281		3480
Enterococcus raffinosus ATCC 49464 (1158602.4)	Ahz&Szt								3502	3501	3503		3261										3500		3750															3766
Enterococcus saccharolyticus 30_1 (742813.4)	A&St																								26							2228		2227	2226				2229	3
Enterococcus saccharolyticus ATCC 43076 (1139996.4)	Ahz&Shzt								273	274	272, 95		276, 277, 462				459		460	461			275		278															386
Enterococcus sp. 7L76 (657310.3)	Ahz&Shzt								1085	1086	1084, 774		1076				1079		1078	1077			1087		2037															2100
Enterococcus sp. C1 (1182762.3)	A&St										241														3096							3019		3020	3021				3018	3072
Enterococcus sp. GMD2E (1169666.3)	A&St																								417															434
Enterococcus sp. GMD3E (1169667.3)	A&St																								328															311
Enterococcus sp. GMD4E (1169668.3)	A&St																								272															289
Enterococcus sp. GMD5E (1169669.3)	A&St																								186															169
Lactobacillus acidophilus 30SC (891391.3)	A&St										2006																					578		90	89					1445
Lactobacillus acidophilus ATCC 4796 (525306.3)	A&St										1678																					261		1197	1196					1009
Lactobacillus acidophilus La-14 (1314884.3)	A&St										1808																					555		91	90					1259
Lactobacillus acidophilus NCFM (272621.13)	A&St										1787																					551		90	89					1244
Lactobacillus amylolyticus DSM 11664 (585524.3)	A&St										1052																					1542		636	637					350
Lactobacillus amylovorus GRL 1112 (695560.3)	A&St										2026																					602		108	107					1459
Lactobacillus amylovorus GRL1118 (695562.4)	A&St										1831																					571		102	101					1343
Lactobacillus animalis KCTC 3501 (930942.3)	A&St																															278		279	280					819
Lactobacillus antri DSM 16041 (525309.3)	Ahz&Sh								1737, 39	1735, 37	1736, 38		739				1406, 2044	1405	2045	1404, 2046																				210
Lactobacillus brevis ATCC 367 (387344.15)	Ahz&Shz		823						2003	2005	1839, 2004		1740				1737		1738	1739			2107																	935
Lactobacillus brevis KB290 (1001583.3)	Ahz&Shz		1110						2066	2068	1904, 2067		1802				1799		1800	1801			2257																	998
Lactobacillus brevis subsp. gravesensis ATCC 27305 (525310.3)	Ah&Shzt	1351	1350			1349			1353, 436	434	1482, 435						1554		1553	1552			64									1194, 2264								2338
Lactobacillus buchneri ATCC 11577 (525318.3)	Ah&Shzt	1089	1088			1087			1090, 324	322	1497, 323		241				1569		1568	1567			1068									2151, 920								2226
Lactobacillus buchneri CD034 (1071400.3)	Ah&Shz	2184	2007, 2185			2186			2183, 556	554	2051, 555						1965		1966	1967			286																	1218
Lactobacillus buchneri NRRL B-30929 (511437.3)	Ah&Shz	2265	2266			2267			2264, 608	606	2137, 607						2056		2057	2058			317																	1220
Lactobacillus casei BD-II (998820.3)	Ahz&Shzt								311	310	312, 744		308				305		306	307			309		1944															1803
Lactobacillus casei BL23 (543734.4)	Ahz&Shzt								302	301	303, 722		299				296		297	298			300		1879															1741
Lactobacillus casei LC2W (999378.3)	Ahz&Shzt								315	314	316, 755		312				309		310	311			313		1900															1759
Lactobacillus casei W56 (1215914.3)	Ahz&Shzt								325	324	326, 777		322				319		320	321			323		2020															1873
Lactobacillus casei str. Zhang (498216.5)	Ahz&Shzt								334	333	335, 598		331				328		329	330			332		1651															1515
Lactobacillus casei ATCC 334 (321967.11)	Ahz&Shzt								324	323	325, 697						318		319	320			322		1736															1600
Lactobacillus paracasei subsp. paracasei 8700:2 (537973.8)	Ahz&Shzt								2362	2361	2363, 2629		2359				2356		2357	2358			2360		788															653
Lactobacillus paracasei subsp. paracasei ATCC 25302 (525337.3)	Ahz&Shzt								1152	1151	1153, 2408		1149				1146		1147	1148			1150		736															872
Lactobacillus coleohominis 101-4-CHN (575594.3)	A&St										1212																					1570		701	700					428
Lactobacillus coryniformis subsp. coryniformis KCTC 3167 = DSM 20001 (913848.6)	Ahz&Sht								2647	2649	1030, 2648											2646			481															107
Lactobacillus crispatus 125-2-CHN (575595.3)	A&St										1151																					1984		1749	1748					544
Lactobacillus crispatus 214-1 (679188.3)	A&St										1072																					1512		1094	1095					430
Lactobacillus crispatus CTV-05 (440496.3)	A&St										1906																					2251		212	213					2102
Lactobacillus crispatus JV-V01 (491076.4)	A&St										1272																					1809		1566	1565					913
Lactobacillus crispatus MV-1A-US (575596.3)	A&St										1055																					2106		669	670					1271
Lactobacillus crispatus MV-3A-US (575597.3)	A&St										596																					1414		2179	2180					819
Lactobacillus crispatus ST1 (748671.3)	A&St										1873																					561		76	75					1299
Lactobacillus curvatus JCM 1096 = DSM 20019 (1293592.4)	Ahz								383	386	2114, 385																													276
Lactobacillus delbrueckii subsp. bulgaricus 2038 (353496.3)	A&St																															470		128	127					1319
Lactobacillus delbrueckii subsp. bulgaricus ATCC 11842 (390333.7)	A&St																															463		131	130					1260
Lactobacillus delbrueckii subsp. bulgaricus ATCC BAA-365 (321956.7)	A&St																															454		127	126					1279
Lactobacillus delbrueckii subsp. bulgaricus ND02 (767455.3)	A&St																															455		121	120					1346
Lactobacillus farciminis KCTC 3681 (936140.3)	A&St										59														1691															1155
Lactobacillus fermentum 28-3-CHN (575599.3)	Ahz&Sh								333	331	332, 334		1160				536, 781		537	538		212																		1577
Lactobacillus fermentum ATCC 14931 (525325.3)	Ahz&Shz								472	470	471, 473		811, 812				213, 99		212	211		1096	100																	1455
Lactobacillus fermentum CECT 5716 (712938.3)	Ahz&Shz								934	937	933, 935, 936		346				1919, 2137		2138	2139		1080, 1081	1918																	1534
Lactobacillus fermentum F-6 (767453.3)	Ahz&Sh								847	849	846, 848						1901		1902	1903		974																		1367
Lactobacillus fermentum IFO 3956 (334390.3)	Ahz&Shz								883	885	882, 884						1880		1881	1882		997	1681																	1370
Lactobacillus florum 2F (1221537.3)	Ahz&Sh								367	368	366, 821		365				211		219	218																				581
Lactobacillus fructivorans KCTC 3543 (941770.3)	Ahz&Sh								1043	1044	1003, 1042		1041				990		1034	1033																				253
Lactobacillus gasseri 202-4 (630527.3)	A&St										977																					454		453	452					78
Lactobacillus gasseri 224-1 (679196.3)	A&St										1603																					1704		1702, 1703	1701					204, 205
Lactobacillus gasseri ATCC 33323 (324831.13)	A&St										1709																					71		70	69					749
Lactobacillus gasseri JV-V03 (525326.3)	A&St										1758																					1539		1540	1541					906
Lactobacillus gasseri MV-22 (559301.5)	A&St										465																					1769		1770	1771					1810
Lactobacillus gasseri SJ-9E-US (575603.3)	A&St										1483																					1310		1311	1312					187
Lactobacillus gasseri SV-16A-US (575604.3)	A&St										1664																					1482		1483	1484					205
Lactobacillus gastricus PS3 (1144300.3)	Ahz&Shz								570	572	571, 827		1518				265		266	267			1519																	1124
Lactobacillus helveticus DPC 4571 (405566.6)	A&St										2137																					613		110	109					1476
Lactobacillus helveticus DSM 20075 (585520.4)	A&St										137																					1069		281	280					1628
Lactobacillus helveticus H10 (767462.3)	A&St										2203																					1742		126	125					858
Lactobacillus helveticus R0052 (880633.7)	A&St										75																					562		2299	2300					1501
Lactobacillus iners AB-1 (713605.5)	A&St																															365		366	367					784
Lactobacillus iners ATCC 55195 (888801.3)	A&St																															374		375	376					1055
Lactobacillus iners DSM 13335 (525328.4)	A&St																															480		479	478					327
Lactobacillus iners LEAF 2052A-d (879302.3)	A&St																															123		122	121					28
Lactobacillus iners LEAF 2053A-b (879301.3)	A&St																															451		452	453					114
Lactobacillus iners LEAF 2062A-h1 (879303.3)	A&St																															825		826	827					21
Lactobacillus iners LEAF 3008A-a (879304.3)	A&St																															586		587	588					924
Lactobacillus iners LactinV 03V1-b (879298.3)	A&St																															620		621	622					436
Lactobacillus iners LactinV 09V1-c (879299.3)	A&St																															418		419	420					354
Lactobacillus iners LactinV 11V1-d (879300.3)	A&St																															1035		1034	1033					173
Lactobacillus iners SPIN 1401G (879295.3)	A&St																															194		193	192					1027
Lactobacillus iners SPIN 2503V10-D (879296.3)	A&St																															803		802	801					933
Lactobacillus iners UPII 143-D (928327.3)	A&St																															979		980	981					406
Lactobacillus iners UPII 60-B (928328.3)	A&St																															1128		1129	1130					485
Lactobacillus ingluviei str. Autruche 4 (1203076.3)	Ahz&Sh								484	486	180, 485		1673				1538		1537	1536		1231																		723
Lactobacillus jensenii 115-3-CHN (575605.3)	A&St										1186											100										107		1068	1069					299
Lactobacillus jensenii 1153 (440497.10)	A&St										876											1344										1346		138	139					1285
Lactobacillus jensenii 208-1 (596326.3)	A&St										1406, 2483											1143, 1761										1759, 2748		1667, 1874	1666, 1873					1580, 2145
Lactobacillus jensenii 269-3 (596325.3)	A&St										1043											246										248		1433	1432					433
Lactobacillus jensenii 27-2-CHN (575606.3)	A&St										899											575										585		1017	1016					313
Lactobacillus jensenii JV-V16 (525329.3)	A&St										748											356										349		872	871					562
Lactobacillus jensenii SJ-7A-US (575607.3)	A&St										1352											435										437		1070	1069					112
Lactobacillus johnsonii ATCC 33200 (525330.3)	A&St										1624																					1461		1462	1463					258
Lactobacillus johnsonii DPC 6026 (909954.3)	A&St										1771																					97		96	95					724
Lactobacillus johnsonii FI9785 (633699.4)	A&St										1642																					69		68	67					662
Lactobacillus johnsonii NCC 533 (257314.1)	A&St										1726																					76		75	74					1322
Lactobacillus johnsonii pf01 (1037411.3)	A&St										1392																					1583		1582	1581					418
Lactobacillus kefiranofaciens ZW3 (1033837.3)	A&St										1804																					1386		2098	2097					626
Lactobacillus mali KCTC 3596 (1046596.4)	A&St										548																					1759		1758						990
Lactobacillus mucosae LM1 (1130798.3)	Ahz&Shz								749	747	748		1776, 750				1635		1636	1637			1579																	495
Lactobacillus murinus ASF361 (1235801.4)	A&St																															1433		1434	1435					73
Lactobacillus oris F0423 (944562.4)	Ahz&Sh								21	23	1721, 22		481				1108	1109		1110																				1396
Lactobacillus oris PB013-T2-3 (908339.3)	Ahz&Sh								506	504	505, 980		1909				808	809		810																				1360
Lactobacillus parabrevis ATCC 53295 (1267003.3)	Ahz&Sh								2041	2039	2040, 772		714				717		716	715																				1495
Lactobacillus pentosus KCA1 (1136177.4)	Ahz&Sh								1568	1566	1567						1669		1668	1667		1569																		1002
Lactobacillus plantarum 16 (1327988.3)	Ahz&Sh								104	102	103						201		200	199		104																		1283
Lactobacillus plantarum JDM1 (644042.3)	Ahz&Sh								112	110	111						200		199	198		113																		1369
Lactobacillus plantarum WCFS1 (220668.1)	Ahz&Sh								90	88	89						178		177	176		91																		1348
Lactobacillus plantarum ZJ316 (1284663.3)	Ahz&Sh		1861						321	319	320						420		419	418		322																		1593
Lactobacillus plantarum subsp. plantarum ATCC 14917 (525338.3)	Ahz&Sh								67	65	66						154		153	152		68																		2422
Lactobacillus plantarum subsp. plantarum P-8 (767468.48)	Ahz&Sh								94	92	93						194		193	192		95																	2966	1237
Lactobacillus plantarum subsp. plantarum ST-III (889932.4)	Ahz&Sh								96	94	95						185		184	183		97																		1319
Lactobacillus pobuzihii E100301 (1242253.3)	Ahz&Szt								414, 421	419	413, 459												420		442															1067
Lactobacillus reuteri I49 (1598.263)	Ahz&Sh								677	675	676, 918						1310		1311	1312		1240, 1847																		810
Lactobacillus reuteri 100-23 (349123.6)	Ahz&Sh								67	69	402, 68						879		880	881		1380, 807																		224
Lactobacillus reuteri CF48-3A (525341.3)	A&St										784											1042, 1187										121		120	119					1664
Lactobacillus reuteri DSM 20016 (557436.4)	Ahz&Sh								1023	1021	1022, 1285						1679		1680	1681		1617, 266																		1177
Lactobacillus reuteri F275 (299033.6)	Ahz&Sh								999	997	1252, 998						1624		1625	1626		1563, 251																		1147
Lactobacillus reuteri I5007 (1340495.3)	Ahz&Sh								937	939	693, 938						327		326	325		1703																		805
Lactobacillus reuteri JCM 1112 (557433.3)	Ahz&Sh								1059	1057	1058, 1322						1715		1716	1717		1654, 263																		1213
Lactobacillus reuteri MM2-3 (585517.3)	Ahz&Sh								780	778	1701, 779						119		120	121		1639, 59																		1806
Lactobacillus reuteri MM4-1A (548485.3)	Ahz&Sh								1612	1614	1596, 1613						178		177	176		1830, 237																		1522
Lactobacillus reuteri SD2112 (491077.3)	A&St										1374											1108, 1601										151		150	149					1310
Lactobacillus rhamnosus ATCC 21052 (1002365.5)	Ahz&Shzt								462	461	2060, 463		459				456		457	458			460		1259															1404
Lactobacillus rhamnosus ATCC 8530 (1088720.3)	Ahz&Shzt								359	357, 358	360, 660						352		353	354			356		1726															1575
Lactobacillus rhamnosus GG (568703.9)	Ahz&Shzt								356	355	357, 649		353				350		351	352			354		1719															1569
Lactobacillus rhamnosus LMS2-1 (525361.3)	Ahz&Shzt								1818	1816, 1817	1819, 2197						1811		1812	1813			1815		759															604
Lactobacillus rhamnosus Lc 705 (568704.3)	Ahz&Shzt								332	331	333, 617								325	326			328		1665															1517
Lactobacillus rhamnosus R0011 (880592.5)	Ahz&Shzt								1734	1733	1735, 2006		1731				1728		1729	1730			1732		903															756
Lactobacillus ruminis ATCC 25644 (525362.3)	A&St																															204								1511
Lactobacillus ruminis ATCC 27782 (1069534.5)	A&St																															1845		1844	1843					1306
Lactobacillus ruminis SPM0211 (1040964.3)	A&St																															967		968						477
Lactobacillus saerimneri 30a (1227363.6)	A																																							1314
Lactobacillus sakei subsp. sakei 23K (314315.12)	Ahz&Shz								55	57	56, 950		1064									54	1063		938															673
Lactobacillus salivarius CECT 5713 (712961.3)	A&St										1379														1487, 1488															337
Lactobacillus salivarius GJ-24 (1041521.3)	A&St										400														333															1268
Lactobacillus salivarius NIAS840 (1029822.3)	A&St										560														634															1018
Lactobacillus salivarius UCC118 (362948.14)	A&St										1678														1760															698
Lactobacillus sanfranciscensis TMW 1.1304 (714313.3)	A&St										1161																					100		108	107					649
Lactobacillus siliginis strain DSM 22696 (348151.3)	Ahz&Sh		1249						890	892	329, 891		1878				1456		1457	1458																				789
Lactobacillus sp. 7_1_47FAA (665945.3)	A&St																															663		664	665					249
Lactobacillus ultunensis DSM 16047 (525365.3)	A&St										811																					622		2013	2014					102
Pediococcus acidilactici 7_4 (563194.3)	Ahz&Shz								1532, 849	851	1773, 850		848				877	878		879			1295																	584
Pediococcus acidilactici D3 (1306952.3)	Ahz&Shz								691	1609, 693	1585, 692		690						1479	1480			815																	296
Pediococcus acidilactici DSM 20284 (862514.3)	Ahz&Shz								1561, 450, 451	1563	1495, 1562		1560				1607	1608		1609			771																	217
Pediococcus acidilactici MA18/5M (1080365.4)	Ahz&Shz								535, 977	533	226, 534		536				491		490	489			1350																	778
Pediococcus pentosaceus ATCC 25745 (278197.12)	Ahz&St								551	549	224, 550																									324	325	326	327	791
Pediococcus pentosaceus IE-3 (1133596.3)	Ahz&St								1216	1218	1217, 1658		1215																							97	98	99	100	842
Leuconostoc gelidum JB7 (1229756.3)	Ahz&Sh								1532	1534	1533, 306		463				466		465	464																				1280
Leuconostoc gelidum KCTC 3527 (927691.3)	Ahz&Sh								1427	1425	1426, 537		720				717		718	719																				1350
Leuconostoc mesenteroides subsp. cremoris ATCC 19254 (586220.3)	Ahz&Sh		1677						710	712	1622, 711, 948, 949						1749, 367, 928	366, 930		365, 931																				328
Leuconostoc mesenteroides subsp. mesenteroides ATCC 8293 (203120.7)	Ah&Shz	1155	1154			1153			1156, 487	485, 935	171, 486						1534, 764		1533, 762	1532, 761			934																	1498
Leuconostoc pseudomesenteroides 4882 (1154757.4)	Ahz&Sht								63	65	1008, 387, 64		1326				1026		1024	1023					118															1591
Weissella ceti NC36 (1238674.3)	Ahz&St								1060	1058	1059														820															301
Weissella cibaria KACC 11862 (911104.3)	Ahz&Sh								431, 668	429	430						347		346	345																				1134
Weissella confusa LBAE C39-2 (1127131.3)	Ahz&Sh								1531, 1925	1927	1926						804		805	806																				1255
Weissella koreensis KACC 15510 (1045854.4)	Ahz&Sh								460	462	461						1087		1086	1085																				150
Weissella koreensis KCTC 3621 (1123721.3)	Ahz&Sh								1292	1294	1293		1291				331		330	329																				712, 844
Weissella paramesenteroides ATCC 33313 (585506.3)	Ah&Shz	1110	1109			1108			377	378	529		530				307	308		309			379																	1285
Lactococcus garvieae ATCC 49156 (420889.6)	A&St																								1720															1449
Lactococcus garvieae IPLA 31405 (1181234.4)	A&St																								224															37
Lactococcus garvieae Lg2 (420890.5)	A&St																								1746															1475
Lactococcus lactis subsp. cremoris A76 (1104322.3)	Ahz&St								1394	1396	1395		701												374															599
Lactococcus lactis subsp. cremoris MG1363 (416870.9)	Ahz&St								1252	1250	1251		2010												344															2062
Lactococcus lactis subsp. cremoris NZ9000 (746361.3)	Ahz&St								1261	1259	1260		2036												344															2090
Lactococcus lactis subsp. cremoris SK11 (272622.8)	Ahz&St								1516	1518	1517		2099												512															2162
Lactococcus lactis subsp. cremoris UC509.9 (1111678.3)	Ahz&St								1338	1340	1339		1832												341															1884
Lactococcus lactis subsp. lactis CV56 (929102.3)	Ahz&St								1274	1276	1275														314															1829
Lactococcus lactis subsp. lactis IO-1 (1046624.4)	Ahz&St								1254	1256	1255		1838												303															1904
Lactococcus lactis subsp. lactis Il1403 (272623.7)	Ahz&St								1364	1366	1365														347															1954
Lactococcus lactis subsp. lactis KF147 (684738.3)	Ahz&St								1347	1349	1348														379															2028
Lactococcus raffinolactis 4877 (1215915.3)	Ahz&Szt								139, 2355, 2359	2356, 2360	2361, 462		2358										2357		1274															894
Streptococcus agalactiae 09mas018883 (1309806.3)	Ahz&Shzt								840	839	838		837				834		835	836			833		815															1751
Streptococcus agalactiae BSU252 (1105277.3)	Ahz&Shzt								629	628	627		626				623		624	625			622		604															772
Streptococcus agalactiae CCUG 37430 (1154810.3)	Ahz&Shzt								1606	1607	1608		1609				1612		1611	1610			1613		1630															569
Streptococcus agalactiae FSL S3-026 (876138.3)	Ahz&Shzt								922	921	920		919				915		916	917			914		895															1977
Streptococcus agalactiae GB00640 (1154925.3)	Ahz&Shzt								1832	1831	1830		1829				1826		1827	1828			1825		1808															1480
Streptococcus agalactiae GD201008-001 (1203670.3)	Ahz&Shzt								837	836	835		834				831		832	833			830		812															1686
Streptococcus agalactiae ILRI005 (1309807.3)	Ahz&Shzt								898								893		894	895			892		870															1810
Streptococcus agalactiae ILRI112 (1318615.3)	Ahz&Shzt								895	894	893		892				889		890	891			888		871															1736
Streptococcus agalactiae LMG 15081 (1105272.3)	Ahz&Shzt								593	592	591		590				587		588	589			586		569															2005
Streptococcus agalactiae MRI Z1-204 (1154841.3)	Ahz&Shzt								917	918	919		920				923		922	921			924		941															248
Streptococcus agalactiae STIR-CD-14 (1154848.3)	Ahz&Shzt								1045	1046	1047		1048				1051		1050	1049			1052		1070															626
Streptococcus agalactiae ZQ0910 (1156939.3)	Ahz&Shzt								1170	1171	1172		1173				1176		1175	1174			1177		1194															338
Streptococcus agalactiae NEM316 (211110.1)	Ahz&Shzt								840	839	838		837				834		835	836			833		815															1782
Streptococcus agalactiae A909 (205921.4)	Ahz&Shzt								907	906	905		904				901		902	903			900		881															1764
Streptococcus agalactiae 2603V/R (208435.3)	Ahz&Shzt								848	847	846		845				842		843	844			841		823															1781
Streptococcus agalactiae str. Gottschalk 1002A (1105236.3)	Ahz&Shzt								1269	1270	1271		1272				1275		1274	1273			1276		1293															1745
Streptococcus anginosus 1_2_62CV (742820.3)	A&St																															1305		1306	1307					1374
Streptococcus anginosus SK1138 (1161422.3)	A&St																															301		302	303					1149
Streptococcus anginosus SK52 (1000570.3)	A&St																															144		143	142					1225
Streptococcus anginosus CCUG 39159 (1095729.3)	A&St																															1815		1814	1813					1314
Streptococcus constellatus subsp. constellatus SK53 (1095730.3)	A&St																															669		670	671					149
Streptococcus constellatus subsp. pharyngis SK1060 (1035184.3)	A&St																															2424		2422, 2423	2421					2184, 2185
Streptococcus intermedius ATCC 27335 (1316583.3)	A&St																															779		778	777					682
Streptococcus intermedius BA1 (1248420.3)	A&St																															262		261	260					167
Streptococcus intermedius F0395 (857292.4)	A&St																															1513		1514	1515					1599
Streptococcus intermedius F0413 (883167.4)	A&St																															1427		1428	1429					1520
Streptococcus intermedius JTH08 (591365.3)	A&St																															257		256	255					160
Streptococcus intermedius SK54 (1095731.3)	A&St																															1307		1306	1305					1211
Streptococcus australis ATCC 700641 (888833.3)	A&St																								1077															1799
Streptococcus cristatus ATCC 51100 (889201.3)	A&St																																			592	591	590	589	828
Streptococcus dysgalactiae subsp. dysgalactiae ATCC 27957 (663952.3)	A&St																								615															2019
Streptococcus dysgalactiae subsp. equisimilis ATCC 12394 (663954.3)	A&St																								649															1929
Streptococcus dysgalactiae subsp. equisimilis SK1250 (1005706.3)	A&St																								861, 862															67
Streptococcus equi subsp. equi 4047 (553482.3)	A&St																								788															330
Streptococcus equi subsp. zooepidemicus ATCC 35246 (1051072.7)	A&St										1908														791															264
Streptococcus equi subsp. zooepidemicus BHS5 (681573.3)	A&St																								1525															399
Streptococcus equi subsp. zooepidemicus MGCS10565 (552526.8)	A&St																								732															272
Streptococcus bovis ATCC 700338 (864569.5)	Ahz&Szt								579	580	581		582										585		87															1424
Streptococcus equinus ATCC 9812 (525379.3)	Ahz&Szt								152	153	154		155, 156										161, 162		1094															842
Streptococcus gallolyticus UCN34 (637909.5)	Ahz&Szt								1174	1175	1176		1177										1180		694															1993
Streptococcus gallolyticus subsp. gallolyticus ATCC 43143 (981539.3)	Ahz&Szt								1173	1174	1175		1176										1179		683															1995
Streptococcus gallolyticus subsp. gallolyticus ATCC BAA-2069 (990317.3)	Ahz&Szt								1161	1162	1163		1164										1167		653															1948
Streptococcus gallolyticus subsp. gallolyticus TX20005 (545774.3)	Ahz&Szt								737	738	739		740										743		250															1504
Streptococcus gordonii str. Challis substr. CH1 (467705.9)	A&St																																			2048	2049	2050	2051	197
Streptococcus infantarius subsp. infantarius ATCC BAA-102 (471872.6)	Ahz&Szt								1129	1130	1131		1132										1135		1186															840
Streptococcus infantarius subsp. infantarius CJ18 (1069533.5)	Ahz&Szt								1043	1044	1045		1046										1049		592															1768
Streptococcus infantis ATCC 700779 (889204.3)	A&St																																			10	9	8	7	836
Streptococcus infantis SK1076 (1005705.3)	A&St																																			1393	1394	1395	1396	803
Streptococcus infantis SK970 (1035189.4)	A&St																																			547	546	545		1912
Streptococcus infantis X (997830.4)	A&St																																			1000	1001, 1002	1003		36, 37
Streptococcus lutetiensis 033 (1076934.5)	A&St																								589															1804
Streptococcus mitis 11/5 (1239792.3)	Ahz&Shzt								932, 939	931, 938	940		930, 936				933		934	935			937													524	523	522		756
Streptococcus mitis ATCC 6249 (864567.3)	Ahz&Shzt								855	854	856		852				849		850	851			853													350	349	348	347	206
Streptococcus mitis B6 (365659.3)	A&St																																			2060	2061	2062	2063	293
Streptococcus mitis NCTC 12261 (246201.1)	Ahz&Shzt								392, 399	391, 398	400		396				393		394	395			397													1265	1264	1263	1262	1674
Streptococcus mitis SK1073 (1008452.3)	Ahz&Shzt								1541	1542	1540		1544, 1548				1547		1546	1545			1543													1155	1156	1157		603
Streptococcus mitis SK1080 (1008453.3)	A&St																																			1725	1726	1727	1728	425
Streptococcus mitis SK569 (1035187.4)	Ahz&Shzt								1203, 1210	1204, 1211	1202		1206, 1212				1209		1208	1207			1205														307	308		1639
Streptococcus mitis SK575 (1095736.3)	Ahz&Shzt								1741	1742	1740		1744, 1748				1747	1746		1745			1743													806	805	804	803	1119
Streptococcus mitis SK579 (1095737.3)	Ahz&Shzt								518, 576	519, 577	517		521, 578				524	523		522			520													1398	1399	1400		1068
Streptococcus mitis SK616 (1095735.3)	Ahz&Shzt								976, 983	977, 984	975		979, 985				982		981	980			978													1689	1690	1691		88
Streptococcus mitis SPAR10 (1159208.3)	A&St																																			1628	1629	1630		612
Streptococcus mitis bv. 2 str. F0392 (768726.4)	Ahz&Shzt								1635	1634	1636		1632				1629	1630		1631			1633													1239	1238	1237		1452
Streptococcus mutans 5DC8 (1257037.3)	A&St																								615															290
Streptococcus mutans ATCC 25175 (1257041.3)	A&St																								637															310
Streptococcus mutans DSM 20523 (1123310.3)	A&St																								155															484
Streptococcus mutans GS-5 (1198676.3)	A&St																								635															288
Streptococcus mutans KK21 (1257038.3)	A&St																								651															325
Streptococcus mutans KK23 (1257039.3)	A&St																								636															286
Streptococcus mutans NN2025 (511691.3)	A&St																								1294															1599
Streptococcus mutans TCI-82 (1074106.3)	A&St																								603															283
Streptococcus mutans UA159 (210007.1)	A&St																								644															318
Streptococcus oralis ATCC 35037 (655813.3)	Ahz&Shzt								334	333	335						328		329	330			332													1582	1583	1584	1585	37
Streptococcus sanguinis ATCC 49296 (888049.3)	Ahz&Shzt								1679	1678	1680		1676				1673		1674	1675			1677													1096	1095	1094	1093	784
Streptococcus oralis SK10 (1095739.3)	Ahz&Shzt								1682	1681	1683		369						1677	1678			1680													499	498	497		351
Streptococcus oralis SK100 (1095740.3)	Ahz&Shzt								1512	1511	1513		1505, 1509				1506	1507		1508			1510													733	734	735		834
Streptococcus oralis SK1074 (1095738.3)	Ahz&Shzt								643	642	644		640				637	638		639			641													1343	1344	1345		55
Streptococcus oralis SK255 (1005704.3)	Ahz&Shzt								435	436	434		438				441	440		439			437													1008	1009	1010	1011	592
Streptococcus oralis SK304 (1161421.3)	Ahz&Shzt								202	203	200		205				208	207		206			204													1737	1738	1739	1740	1932
Streptococcus oralis SK313 (1035190.4)	Ahz&Shzt								746, 747	748	745		750				753		752	751			749													1281	1282	1283		210
Streptococcus oralis SK610 (1095741.3)	Ahz&Shzt								1657	1658	1656		1340, 1660				1663	1662		1661			1659													782	783	784	785	1211
Streptococcus oralis Uo5 (927666.3)	Ahz&Shzt								1289	1290	1288						1295		1294	1293			1291													1802	1803	1804	1805	209
Streptococcus parasanguinis ATCC 15912 (760570.3)	A&St																																			1377	1376	1375		1935
Streptococcus parasanguinis ATCC 903 (888048.3)	A&St																																			1356	1357	1358		1198
Streptococcus parasanguinis F0405 (905067.3)	A&St																																			267	266	265		995
Streptococcus parasanguinis FW213 (1114965.3)	A&St																																			1979	1980	1981		1824
Streptococcus parasanguinis SK236 (1035185.3)	A&St																																			1036	1035	1034		909
Streptococcus parauberis KCTC 11537 (936154.3)	Ahz&St								1247	1248	1250														470															2114
Streptococcus parauberis KCTC 11980BP (1260132.3)	Ahz&St								195	194	193														837															1500
Streptococcus parauberis KRS-02083 (1207545.3)	Ahz&St								932	931	930														315															1509
Streptococcus parauberis KRS-02109 (1207544.3)	Ahz&St								995	996	997														250															1791
Streptococcus parauberis NCFD 2020 (873447.3)	A&St																								146															1379
Streptococcus pasteurianus ATCC 43144 (981540.3)	Ahz&Szt								1043	1044	1045		1046										1049		582															1840
Streptococcus peroris ATCC 700780 (888746.3)	A&St																																			846	845	844	843	912
Streptococcus pneumoniae 23F (216600.3)	Ahz&Shzt								537, 544	536, 543	545		535, 541				538		539	540			542													1855	1856	1857	1858	1669
Streptococcus pneumoniae 670-6B (189423.5)	Ahz&Shzt		1235						817, 824	816, 823	825						818		819	820			822													2480	2481	2482	2483	2185
Streptococcus pneumoniae 70585 (488221.3)	Ahz&Shzt								788, 795	787, 794	796						789		790	791			793													2354	2355	2356	2357	2107
Streptococcus pneumoniae AP200 (574093.3)	Ahz&Shzt								742, 749	741, 748	750						743		744	745			747													2336	2337	2338	2339	2102
Streptococcus pneumoniae ATCC 700669 (561276.4)	Ahz&Shzt								693, 700	692, 699	701		690, 697				694		695	696			698													2338	2339	2340	2341	2106
Streptococcus pneumoniae CGSP14 (516950.5)	Ahz&Shzt								727, 734	726, 733	735		724, 731				728		729	730			732													2317	2318	2319	2320	2090
Streptococcus pneumoniae D39 (373153.27)	Ahz&Shzt								709, 716	708, 715	717						710		711	712			714													2172	2173	2174	2175	1944
Streptococcus pneumoniae G54 (512566.5)	Ahz&Shzt								691, 698	690, 697	699						692		693	694			696													2193	2194	2195	2196	1955
Streptococcus pneumoniae GA04375 (760746.3)	Ahz&Shzt								700, 707	699, 706	708						701	702		703			705													2105	2106	2107	2108	1875
Streptococcus pneumoniae GA41317 (760810.3)	Ahz&Shzt								720, 727	719, 726	728						721		722	723			725													2185	2186	2187	2188	1957
Streptococcus pneumoniae GA60080 (1105119.3)	Ahz&Shzt								701, 708	700, 707	709						702		703	704			706													2205	2206	2207	2208	2003
Streptococcus pneumoniae Hungary19A-6 (487214.5)	Ahz&Shzt								814, 821	813, 820	822						815		816	817			819													2369	2370	2371	2372	2126
Streptococcus pneumoniae INV104 (869269.3)	Ahz&Shzt								775, 782	774, 781	783		771				776		777	778			780													2367	2368	2369	2370	2126
Streptococcus pneumoniae INV200 (869216.3)	Ahz&Shzt								723, 730	722, 729	731		727				724		725	726			728													2265	2266	2267	2268	2029
Streptococcus pneumoniae JJA (488222.3)	Ahz&Shzt								698, 705	697, 704	706						699		700	701			703													2255	2256	2257	2258	2031
Streptococcus pneumoniae OXC141 (869215.3)	Ahz&Shzt								749, 756	748, 755	757		745				750		751	752			754													2252	2253	2254	2255	2025
Streptococcus pneumoniae P1031 (488223.4)	Ahz&Shzt								757, 764	756, 763	765		753				758	759		760			762													2280	2281	2282	2283	2061
Streptococcus pneumoniae PCS125219 (1159084.3)	Ahz&Shzt								1447, 1454	1446, 1453	1455		1445				1448		1449	1450			1452													58	57	56	55	869
Streptococcus pneumoniae PCS70012 (1159085.3)	Ahz&Shzt								1127, 1134	1128, 1135	1126		1136				1133		1132	1131			1129													2063	2062	2061	2060	1916
Streptococcus pneumoniae PCS8203 (1159082.3)	Ahz&Shzt								1282, 1289	1281, 1288	1290		1280				1283		1284	1285			1287													1121	1122	1123	1124	1726
Streptococcus pneumoniae PNI0002 (1159087.3)	Ahz&Shzt								195, 202	194, 201	203		193				196		197	198			200													2243	2242	2241	2240	1700
Streptococcus pneumoniae PNI0006 (1159088.3)	Ahz&Shzt								709, 716	708, 715	717		707				710		711	712			714													1975	1976	1977	1978	2165
Streptococcus pneumoniae PNI0010 (1159092.3)	Ahz&Shzt								2108, 2115	2107, 2114	2116		2106				2109		2110	2111			2113													1443	1444	1445	1446	114
Streptococcus pneumoniae PNI0153 (1159094.3)	Ahz&Shzt								276, 283	277, 284	275		279, 286				282		281	280			278													811	812	813	814	897
Streptococcus pneumoniae R6 (171101.6)	Ahz&Shzt								701, 708	700, 707	709		705				702		703	704			706													2167	2168	2169	2170	1938
Streptococcus pneumoniae SPN032672 (869311.3)	Ahz&Shzt								2068, 2075	2067, 2074	2076		2064				2069		2070	2071			2073													990	989	988	987	1233
Streptococcus pneumoniae SPN033038 (869312.3)	Ahz&Shzt								2079, 2086	2078, 2085	2087		2075				2080		2081	2082			2084													1098	1097	1096	1095	1009
Streptococcus pneumoniae SPN034156 (869303.3)	Ahz&Shzt								1968, 1975	1967, 1974	1976		1964				1969		1970	1971			1973													1186	1187	1188	1189	956
Streptococcus pneumoniae SPN034183 (869304.3)	Ahz&Shzt								756, 763	755, 762	764		752				757		758	759			761													2268	2269	2270	2271	2040
Streptococcus pneumoniae ST556 (1130804.3)	Ahz&Shzt								774, 781	773, 780	782						775	776		777			779													2161	2162	2163	2164	1940
Streptococcus pneumoniae TCH8431/19A (525381.4)	Ahz&Shzt								1000, 1007	1006, 999	1008						1001	1002		1003			1005													205	206	207	208	2228
Streptococcus pneumoniae TIGR4 (170187.11)	Ahz&Shzt								747, 754	746, 753	755						748		749	750			752													2294	2295	2296	2297	2061
Streptococcus pneumoniae Taiwan19F-14 (487213.3)	Ahz&Shzt								762, 769	761, 768	770						763	764		765			767													2224	2225	2226	2227	1992
Streptococcus pneumoniae gamPNI0373 (697283.3)	Ahz&Shzt								728, 735	727, 734	736		726				729	730		731			733													2150	2151	2152	2153	1929
Streptococcus pseudopneumoniae IS7493 (1054460.4)	Ahz&Shzt		1601						728, 735	727, 734	736		732				729		730	731			733													2204		2206		2002
Streptococcus pyogenes A20 (1235829.3)	A&St																								489															223
Streptococcus pyogenes ATCC 10782 (864568.3)	A&St																								1262															1555
Streptococcus pyogenes MGAS8232 (186103.3)	A&St																								577															216
Streptococcus pyogenes M1 GAS (160490.1)	A&St																								434															196
Streptococcus pyogenes MGAS315 (198466.3)	A&St																								485															217
Streptococcus pyogenes SSI-1 (193567.3)	A&St																								1530															216
Streptococcus pyogenes Alab49 (487215.4)	A&St																								490															216
Streptococcus pyogenes str. Manfredo (160491.19)	A&St																								1418															221
Streptococcus pyogenes MGAS10394 (286636.3)	A&St																								541															261
Streptococcus salivarius 57.I (1046629.4)	A&St										1815														430															207
Streptococcus salivarius JIM8777 (347253.5)	A&St										101														1508															1725
Streptococcus salivarius K12 (1200793.3)	A&St										127														1541															1789
Streptococcus salivarius M18 (1074494.5)	A&St										97														1503															1739
Streptococcus salivarius PS4 (1157946.4)	Ahz&Shzt								408	407	2, 409		405				402		403	404			406		314															1669
Streptococcus salivarius SK126 (596322.3)	A&St										1329														654															862
Streptococcus sanguinis ATCC 29667 (997356.4)	A&St																																			2274	2275	2276		1524
Streptococcus sanguinis SK1 (888807.3)	A&St																																			2101	2100	2099		1474
Streptococcus sanguinis SK1056 (888820.3)	A&St																																			1858	1857	1856		1566
Streptococcus sanguinis SK1057 (888821.3)	A&St																																			106	107	108		377
Streptococcus sanguinis SK1058 (888822.3)	A&St																																			507	508	509		2071
Streptococcus sanguinis SK1059 (888823.3)	A&St																																			2304	2305	2306		1552
Streptococcus sanguinis SK1087 (888824.3)	A&St																																			1734	1735	1736		2049
Streptococcus sanguinis SK115 (888810.3)	A&St																																			1702	1703	1704		1982
Streptococcus sanguinis SK150 (888811.3)	A&St																																			116	117	118		392
Streptococcus sanguinis SK160 (888812.3)	A&St																																			48	47	46		756
Streptococcus sanguinis SK330 (888813.3)	A&St																																			2010	2008, 2009			1737
Streptococcus sanguinis SK340 (888814.4)	A&St																																			49	48	47		2074
Streptococcus sanguinis SK353 (888815.3)	A&St																																			2174	2175	2176		1943
Streptococcus sanguinis SK355 (888816.3)	A&St																																			507	508	509		285
Streptococcus sanguinis SK36 (388919.9)	A&St																																			2232	2233	2234		2006
Streptococcus sanguinis SK405 (888817.3)	A&St																																			2105	2104	2103		1481
Streptococcus sanguinis SK408 (888818.3)	A&St																																			2286	2287	2288		1965
Streptococcus sanguinis SK49 (888808.3)	A&St										1863																									74	75	76		2144
Streptococcus sanguinis SK678 (888819.3)	A&St																																			119	120	121		377
Streptococcus sanguinis SK72 (888809.3)	A&St																																			2137	2138	2139		1912
Streptococcus sanguinis VMC66 (888825.3)	A&St																																			1930	1931	1932		1707
Streptococcus sp. 2_1_36FAA (469609.3)	A&St																																			2066	2067	2068	2069	209
Streptococcus sp. HPH0090 (1203590.3)	A&St																																			1649	1650	1651		1092
Streptococcus sp. SK140 (1095726.3)	A&St																																			1381	1380	1379		427
Streptococcus thermophilus CNRZ1066 (299768.6)	A&St										128														1557															1778
Streptococcus thermophilus JIM 8232 (1051074.3)	A&St										146														1580															1808
Streptococcus thermophilus LMD-9 (322159.8)	A&St										138														1573															1812
Streptococcus thermophilus LMG 18311 (264199.4)	A&St										125														1542															1773
Streptococcus thermophilus MN-ZLW-002 (1187956.3)	A&St										120														1546															1774
Streptococcus thermophilus ND03 (767463.3)	A&St										134														1596															1828
Streptococcus thoraltensis DSM 12221 (1123318.3)	A&St																								692															1931
Streptococcus uberis 0140J (218495.5)	A&St																								568															1598
Streptococcus vestibularis ATCC 49124 (889206.3)	A&St										1791														178															1600
Streptococcus vestibularis F0396 (904306.3)	A&St										251														929															685
Butyricicoccus pullicaecorum 1.2 (1203606.4)	Ah&Shzt		868	721, 870		869			1625, 871	2009	1623		1626	1629	1628	1627							1624													830	829	828		416
Clostridium acetobutylicum ATCC 824 (272562.8)	P1&St	3107, 3108	3107	3105		3106		3197	694	3279	3278														3112											1607	1606	1605	1604	1933					3409
Clostridium acetobutylicum EA 2018 (863638.3)	P1&St	2959, 2960	2959	2957		2958		3049	519	3131	3130														2964												1443	1442	1441	1772					3265
Clostridium beijerinckii NCIMB 8052 (290402.41)	P1&Shzt	1565, 664	664	1568		1567		4662	4660	4661	4663			2157	2156	2155							4664		67															1183					5077
Clostridium botulinum A str. ATCC 19397 (441770.6)	Az&Shzt							2784	435	2116, 436	437, 750						1841		1840	1839			2117		540															2289
Clostridium botulinum A str. ATCC 3502 (413999.7)	Az&Shzt							2891	452	2222, 453	454, 768						1947		1946	1945			2223		557															2479
Clostridium botulinum A str. Hall (441771.6)	Az&Shzt							2732	452	2107, 453	454, 753						1853		1852	1851			2108		544															2280
Clostridium botulinum E1 str. 'BoNT E Beluga' (536233.3)	Ahz&Szt			1634					397	396	395		2300										394		2301, 3540															2516
Clostridium botulinum E3 str. Alaska E43 (508767.5)	Ahz&Sht			1748					2767	2768	2769		1268									1697			1267, 95															1104
Clostridium botulinum H04402 065 (941968.4)	Az&Shzt			3670				2986	459	2260, 460	461, 813						1993		1992	1990, 1991			2261		574															2526
Clostridium butyricum 5521 (447214.4)	P1&Shzt	3137	3136	2743, 3133		3134		2723	2725	2724	2722			3903	3905	3906							2721		1014															4010
Clostridium butyricum 60E.3 (997898.4)	P1&Shzt	1459	1460	1462, 222		1461		208	1463, 210	209	207		1056	1059	1058	1057							206		2560															567	3826
Clostridium butyricum DKU-01 (1306409.3)	P1&Shzt	1129	1128	1126, 485		1127		471	1125, 473	472	470		1477	1474	1475	1476							469		3479															1947	2744
Clostridium butyricum DSM 10702 (1316931.3)	P1&Shzt	2604	2603	2485, 2601		2602		3507	2600, 3505	3506	3508		2899	2896	2897	2898							3509		3656															1234	2977
Clostridium butyricum E4 str. BoNT E BL5262 (632245.3)	P1&Shzt	2263	2262	2259, 3952		2260		3932	3934	3933	3931			2609	2611	2612							3930		516															3113
Clostridium cadaveris AGR2141 (1280692.3)	Az&St							167	2066	2068	2373														1604																				2069
Clostridium celatum DSM 1785 (545697.3)	Ahz&Szt								2357	2360	2361		2359										2356		1077, 2358															1781
Clostridium pasteurianum BC1 (86416.3)	P1&Sh	4123	4363	1124, 4121		4122		4124	186, 4120	185	183											184																		2440	1452
Clostridium pasteurianum DSM 525 (1262449.3)	P1&Szt		2527, 343	3024, 3946		3023		3021	3025, 32	2316, 2317, 31	30												2318		1058															900	2763
Clostridium perfringens ATCC 13124 (195103.9)	P1&St	1800, 1801	1800	1798		1799		643	1492	1493	1494		2749												1568, 2748															1932					251
Clostridium perfringens SM101 (289380.15)	P1&St	1548	1547	1545		1546		645	1312, 1544	1313	1314														1340															1685
Clostridium perfringens WAL-14572 (742739.3)	P1&St	1264	1263	1261, 2822		1262		103	1000, 1260	1001	1002		2601												1035, 2600															1401
Clostridium perfringens str. 13 (195102.6)	P1&St	1674	1673	1671		1672		741	1406, 1670	1407	1408		2616												1443, 2615															1808					330
Clostridium saccharoperbutylacetonicum N1-4(HMT) (931276.5)	P1&Shzt		3265, 4944	4942		4943		797	4941, 799	798	796			2863	2862	2861							795		69															1251
Clostridium sartagoforme AAU1 (1202534.3)	A&St																								1201
Clostridium sp. JC122 (1033737.3)	P1&St	2710	2710	2712, 3050		2711		2713	2530	2531	2532		1046												1045															667
Clostridium sp. 7_2_43FAA (457396.3)	A&St																								1546											2319	2320	2321	2322	1722
Clostridium sp. 7_3_54FAA (665940.3)	Az&Szt							2770	19	20	16												21, 2771													4458	4459	4460		5475
Clostridium sp. ASF356 (97138.3)	Ahz&Shz								1541	1542	1566		1399	1402	1401	1400							1565																	1661	1589
Clostridium sp. BNL1100 (755731.4)	P1&St		2975	2977, 3836		2976		2337	2335	2336	2338														2515															1863	1986
Clostridium sp. D5 (556261.3)	Ah&Sh		2277	2279		2278			1846, 2280	1845	1848											1849																		763	3929				1847
Clostridium sp. DL-VIII (641107.3)	P1&Shzt	473, 4740	474, 5396, 5551	1194, 4737		4738		1159	1161, 5395	1160	1158			4897	4898	4899							1157		312															1791	647
Clostridium sp. HGF2 (908340.3)	Az&Szt							889	3739	3738	79												3737													188	189	190		2769
Clostridium sp. L2-50 (411489.7)	P1	28	29	31		30		1687	859	860	857																													1385					858
Clostridium sp. M62/1 (411486.3)	Az&Szt							3285	2541	2542	2538												2543													3483	3482	3481	2539	138					2540
Clostridium sp. MSTE9 (1105031.3)	Az&Szt	3523, 3546	3522					2920	2430, 2922	2431, 2921	2919												2432		23															2273
Clostridium sp. SS2/1 (411484.7)	P1&Shz	1297	1172	1295		1296		2504	588	589	387											386	1541																	2828
Clostridium sp. SY8519 (1042156.4)	P1&St		1582	1796		1795		1530	1797, 482	481	1529																									1258	1257	1256	1255	2672	665
Clostridium sporogenes ATCC 15579 (471871.7)	P1&Shzt	1445, 1446	1445	1443		1444		726	3064	1313, 3065	3066, 3406						1629	1630		1631			1312		3173															1130					2994
Clostridium tyrobutyricum DSM 2637 = ATCC 25755 (1121342.3)	P1&Shzt	1946, 2093	2094	1400, 1948		1947		1606	1949, 630	629	628											2964	698		2352															512	1705
Clostridium tyrobutyricum UC7086 (1212547.3)	P1&Shzt	2669, 609	2670	2247, 611		610		445	3009, 612	3010	3011											2403	1481		1323															255	1570
Clostridium hathewayi 12489931 (999412.4)	Ahz&Shzt			3906					1384	1385	1382											1381	4324		1436															4364	2287
Clostridium hathewayi DSM 13479 (566550.8)	Ahz&Shzt			6048, 6161					2687	2686	2689											2690	4239		3409
Clostridium hathewayi WAL-18680 (742737.3)	Ahz&St								4038		4037		4036												1084															2468
Eubacterium brachy ATCC 33089 (1321814.3)	P1&Szt	664	664	662		663		391	769	768	770												392		108
Eubacterium infirmum F0142 (883109.3)	P1&Sz	662	663	197, 665		664		823	666, 820	819	822												821																	1032	466
Eubacterium saphenum ATCC 49989 (592031.3)	A&St																								52
Anaerofustis stercorihominis DSM 17244 (445971.6)	P1&Sht	1269	1268	1266		1267		1255	297	296	298											295			914															692
Eubacterium limosum KIST612 (903814.3)	P1&Szt	800	3695, 801	803		802		3100	3097	3098	3096												2050		3629															3067
Eubacterium ramulus ATCC 29099 (1256908.3)	P1&Szt	832	833	836		835		269	264	263	266												268														1708			1003
Eubacterium sp. 14-2 (1235790.3)	P1&Sz	3027	3026	141, 3024		3025		3147	3023, 3144	3145	3143												3146																	2691	3386
Eubacterium sp. 3_1_31 (457402.3)	A&St																											2750								2122	2123	2124		1503
Eubacterium ventriosum ATCC 27560 (411463.4)	Ahz&Sht					2170			1114, 1971	1972	1113, 1969		1112									1968			2445															2396					1115, 1970
Eubacterium cellulosolvens LD2006 (1408436.3)	Ahz&Sh	2404	2405						214	213	205			209	208	207																								567
Eubacterium eligens ATCC 27750 (515620.4)	P1&St	434, 595	596	437		435		656	2275		1323														1164															850					2275
Eubacterium hallii DSM 3353 (411469.3)	P1&Sht	1226, 2805	2804	1228		1227		2354	2352	2350	2353											1236														2347	2346	2345	2344	2096					2353
Anaerostipes caccae DSM 14662 (411490.6)	P1&St	3298	3299	3301		3300		720	1211	1210	1212																									2193	2194	2195	2196	2520					1868
Anaerostipes hadrus DSM 3319 (649757.3)	P1&Shz	482	2675	2050, 480		481		2064	2455	2454	868											869	1531																	1658
Anaerostipes sp. 3_2_56FAA (665937.3)	P1&St	746	745	743		744		3132	1681	1680	1682, 1683																									3299	3298	3297	3296	2510					3407
Blautia hansenii DSM 20583 (537007.6)	P1&St	1942	1941	1939		1940		843	1570		1571														1375															1044
Blautia hydrogenotrophica DSM 10507 (476272.5)	Az&St							2064	603	604	603																									3147	3148	3149	3150	2723					249, 2680
Ruminococcus obeum A2-162 (657314.3)	P1&Szt	2296, 991	2297	993		992		1586	1588	1589	1587												1590		1525															1603
Ruminococcus obeum ATCC 29174 (411459.7)	P1&Szt	2015, 3176	2014	3175		3176		3192	3174, 3191	3190	3192												3189		3266															3177
Blautia producta ATCC 27340 (1121114.4)	P1&St		4801	4799		4800		4803	2177, 4798	2178	2175																									1702	1701	1700	1699	3166	5403
Blautia sp. YL58 (1796616.5)	P1&St		4535	4533, 893		4534		4536	1963, 4532	1964, 1965	1961																									2179	2180	2181	2182	547	5114
Blautia wexlerae AGR2146 (1280691.4)	P1&Szt	3086, 3093	3092	3084		3085		3082	2891	2848	2890												2847		2396															198
Blautia wexlerae DSM 19850 (1121115.4)	P1&Szt	1036, 2631	2632	3577		1035		3575	3261, 698	3817	3262, 697												3818		3089															1303
Ruminococcus gnavus ATCC 29149 (411470.6)	Az&St							3095	1036	1037	1034														1364															3023					1035, 2160
Ruminococcus torques ATCC 27756 (411460.6)	A&St																								2134															890	2545
Ruminococcus torques L2-14 (657313.3)	P1&Shz	2409	2410	2412		2411		2477	856	857	756											755	2478																	729					1396
Butyrivibrio crossotus DSM 2876 (511680.4)	Az&Sz							952	951	948	950												949																	316					140
Butyrivibrio fibrisolvens 16/4 (657324.3)	P1&St	1001, 2187	1002, 2185	2183		2184		2182	2191		2190														2295															694
Butyrivibrio proteoclasticus B316 (515622.3)	Az&Szt							1040	1038	1037	1039												1036		2184															1300
Clostridium lentocellum DSM 5427 (642492.3)	Az&Szt							3005	1137, 2514	1138, 2515	2513												3006		3755															785
Coprococcus catus GD/7 (717962.3)	Ah&Shz	2850	2851	2854		2853			2855, 2948	2947	843		1184	1180	1182	1183							496																	2395	974				1591
Coprococcus comes ATCC 27758 (470146.3)	P1&Sz	75	76	78		77		2522	2667	2666													2521																	1661
Coprococcus eutactus ATCC 27759 (411474.6)	P1	419	1474	421		420		796	1073, 422	1074	1072																													2126
Coprococcus sp. ART55/1 (751585.3)	P1		1439	1843		1796		214	1844	1904	1903																													1559	1347
Coprococcus sp. HPP0048 (1078091.3)	Az&Szt							2621	1388	1389	1391												1390		140															250
Coprococcus sp. HPP0074 (1078090.3)	Az&Szt							2767	186	185	183												184		1720															1606	2268
Dorea formicigenerans 4_6_53AFAA (742765.5)	P1&Sh	2668, 3059	2667	3061		3060		3	2255, 2979	2254	2257											2258																		615	1133				2256
Dorea formicigenerans ATCC 27755 (411461.4)	P1&Sh	2009, 2689	2690	2007		2008		1529	1886	1885	1888											1889																		2205					1887
Dorea longicatena DSM 13814 (411462.6)	P1&Shz	371	370	368		369		765	1647	1646	1648											1180	764																	1616					1648
Lachnoanaerobaculum saburreum strain DNF00896 (467210.3)	A&St																																				1465	1464
Eubacterium saburreum DSM 3986 (887325.3)	Ahz&Sht								1887	1888	1886											1885														1931	1932	1933	1934	1134					1275
Eubacterium saburreum F0468 (1095750.3)	Ahz&Sht			1270					473	472	474											475														1652	1651	1650		2269
Lachnospiraceae bacterium ICM7 (936594.3)	Ahz&Sht								1667	1668	1666											1665														1713	1714	1715	1716	925	507
Lachnobacterium bovis strain AE2004 (140626.3)	P1&St			556, 782		555		558			577														1272															991
Lachnobacterium bovis strain S1b (140626.5)	P1&St		1954	1368, 1956		1955		1958	1957		1975														606															1436	685
Lachnobacterium bovis DSM 14045 (1122142.3)	P1&St		693	1167, 695		694		697	714		714														859															2297	376
[truncated: 231 more rows]

## Sheet: B2
Table S2. B. Metabolic subsystem of genes involved in the biosynthesis and salvage of riboflavin/FMN/FAD in reference human gut bacteria genomes.
	Pathway	Riboflavin biosynthesis					B2 uptake								Kinase/FAD synthase
Genome	Variant	RibA	RibD	RibH	RibB	RibE	RibU	PnuX	RibZ	ImpX	RibX	RibY	RibN	RfnT	RibF
Alistipes onderdonkii DSM 19147 (1120974.3)	P	1781	1905	1549	1781	2618									1929
Bacteroides acidifaciens JCM 10556 (1235814.4)	P	3161	4296, 4297	2695	3161	3890									4243, 4244
Bacteroides barnesiae DSM 18169 (1121094.3)	P	977	2209	2768	977	752									128
Bacteroides caccae ATCC 43185 (411901.7)	P	2471	3073	1740	2471	2425									291
Bacteroides caccae CL03T12C61 (997873.3)	P	4123	3599	456	4123	2360									4730
Bacteroides sp. I48 (1796613.5)	P	3056	158	545	3056	2259									3271
Bacteroides cellulosilyticus strain WH2 (246787.4)	P	2005	2206	4339	2005	5273									3396
Bacteroides cellulosilyticus CL02T12C19 (997874.3)	P	2652	2456	397	2652	1559									5884
Bacteroides cellulosilyticus DSM 14838 (537012.5)	P	1464	2133	2954	1464	494									2238
Bacteroides clarus YIT 12056 (762984.3)	P	2062	1616	2308	2062	1442									1938
Bacteroides coprocola DSM 17136 (470145.6)	P	1067, 1633	2836	2947	1067, 1633	3426									1194
Bacteroides coprophilus DSM 18228 (547042.5)	P	2955	2179	341	2955	631									154
Bacteroides coprosuis DSM 18011 (679937.3)	P	645, 812, 813	612	964	645, 812, 813	1183									491
Bacteroides sp. D4 (556260.3)	P	1183	2091	949	1183, 2826	732									3141
Bacteroides dorei CL02T00C15 (997875.3)	P	1328	3259	297	1328, 2345	159									2812
Bacteroides dorei CL02T12C06 (997876.3)	P	2222	1915	620	2222, 4527	482									1461
Bacteroides dorei CL03T12C01 (997877.3)	P	1694	3403	993	1694, 3548	836									2796
Bacteroides dorei DSM 17855 (483217.6)	P	418	4307	3891	418, 69	4044									1552
Bacteroides eggerthii 1_2_48FAA (665953.3)	P	3541	705	3969	3541	3050									2814
Bacteroides eggerthii DSM 20697 (483216.6)	P	2685	3374	873	2685	1353									2811
Bacteroides faecis MAJ27 (1077285.3)	P	105	1197	1727	105	3751									192
Bacteroides thetaiotaomicron CL09T03C10 (997888.3)	P	3101	3283	1443	3101	938									4152
Bacteroides finegoldii DSM 17565 (483215.6)	P	3437	2651	3567	3437	4118									3308
Bacteroides fluxus YIT 12057 (763034.3)	P	2656	3062	1618	2656	620									309
Bacteroides fragilis strain BOB25 (817.58)	P	465	388	873	1058, 465	2694									4350
Bacteroides fragilis 638R (862962.3)	P	607	532	956	1142, 607	2855									4413
Bacteroides fragilis CL05T00C42 (997880.3)	P	2231	2155	1220	1037, 2231	2311									1389
Bacteroides fragilis HMW 616 (1073388.3)	P	4545	4479	245	4545	2211									3824
Bacteroides fragilis NCTC 9343 (272559.17)	P	533	447	865	1039, 533	2786									4258
Bacteroides fragilis YCH46 (295405.11)	P	612	523	958	612	2665									4185
Bacteroides gallinarum DSM 18171 (1121096.3)	P	1541	2265	805	1541	1678									300
Bacteroides helcogenes P 36-108 (693979.3)	P	231	347	1523	231	2031									1035
Bacteroides intestinalis strain KLE1704 (329854.7)	P	3878	4519	291	3878	1168									3588
Bacteroides intestinalis DSM 17393 (471870.8)	P	451	568	4078	451	3253									1569
Bacteroides massiliensis B84634 = Timone 84634 = DSM 17679 = JCM 13223 (1121098.3)	P	199	3334	1872	199	847									2739
Bacteroides massiliensis dnLKV3 (1235788.3)	P	1130	3086	1517	1130, 4161	1956									599
Bacteroides nordii CL02T12C05 (997884.3)	P	924	775	1266	924	3668									4303
Bacteroides oleiciplenus YIT 12058 (742727.4)	P	1784	1925	1632	1784	4841									5246
Bacteroides ovatus strain ATCC 8483 (28116.7)	P	2421	3896	4599	2421	1350									2719
Bacteroides ovatus 3_8_47FAA (665954.3)	P	3988	2764	2345	3988	1514									4486
Bacteroides ovatus ATCC 8483 (411476.11)	P	2521	3000	4321	2521	944									581
Bacteroides ovatus CL02T12C04 (997885.3)	P	6160	4335	2828	6160	3172									5782
Bacteroides ovatus CL03T12C18 (997886.3)	P	4092	1232	1831	4092	5310									5159
Bacteroides ovatus SD CMC 3f (702443.3)	P	1472	3089	905	1472	2821									4819
Bacteroides plebeius DSM 17135 (484018.6)	P	26	829	1722	26	1993									883
Bacteroides propionicifaciens DSM 19291 (1121099.3)	P	1495	1809	1557	1495	1733									1463
Bacteroides pyogenes F0041 (1321819.3)	P	718	2072	3196	718	1439									1624
Bacteroides pyogenes JCM 10003 (1235813.3)	P	1339	1868, 1869	1127	1339	3102									2559
Bacteroides pyogenes JCM 6292 (1235809.3)	P	2326	2581, 2582	882	2326	1913									1564
Bacteroides salanitronis DSM 18170 (667015.3)	P	3443	2177	97	3443	3706									2221
Bacteroides salyersiae CL02T12C01 (997887.3)	P	886	1187	504	886	4254									2076
Bacteroides salyersiae WAL 10018 = DSM 18765 = JCM 12988 (1121101.3)	P	1320	1449	900	1320	3091									2194
Bacteroides sartorii JCM 16497 (1236538.3)	P	2882, 5486	3151	51	1915, 2882, 5486	2672									4779
Bacteroides sartorii JCM 17136 = DSM 21941 (1236515.3)	P	2603, 4296	3354	4122	2602, 2603, 4296	2202									4790
Bacteroides sp. 14(A) (1163670.3)	P	302	156	3667	302	5566									2610
Bacteroides sp. 1_1_14 (469585.3)	P	4887	3658	97, 98	4887	3170									4719
Bacteroides sp. 1_1_30 (457387.3)	P	801	4556	4966	801	2996									4390
Bacteroides sp. 1_1_6 (469586.3)	P	4384	3526	2151	4384	5160									4683
Bacteroides sp. 2_1_16 (469587.3)	P	2763	2688	4	1419, 2763	3338									4052
Bacteroides sp. 2_1_22 (469588.3)	P	4657	1072, 2889	3532	4657	3742									4092
Bacteroides sp. 2_1_33B (469589.3)	P	1908	1731	3416	1908	3254									1476
Bacteroides sp. 2_1_56FAA (665938.3)	P	674	508	1029	1211, 674	4687									4232
Bacteroides sp. 2_2_4 (469590.5)	P	5147	3456	1914	5147	4874									417
Bacteroides sp. 3_1_19 (469592.4)	P	366	580	3481	366	3635									964
Bacteroides sp. 3_1_23 (457390.3)	P	3175	2882	4397	3175	3963									3034
Bacteroides sp. 3_1_33FAA (457391.3)	P	1239	2189	449	1239, 3035	298									3199
Bacteroides sp. 3_1_40A (469593.3)	P	3730	115	3198	2867, 3730	3993									723, 724
Bacteroides sp. 3_2_5 (457392.3)	P	575	648	1594	575	1621									3461
Bacteroides sp. 4_1_36 (457393.3)	P	952	855	3845	952	2896									680
Bacteroides sp. 4_3_47FAA (457394.3)	P	1542	265	2600	1542, 2925	3043									445
Bacteroides sp. 9_1_42FAA (457395.6)	P	633	964	1649	2980, 633	1488									3070
Bacteroides sp. D1 (556258.5)	P	4592	1065, 2164	1752	4592	4576									3428
Bacteroides sp. D2 (556259.3)	P	4128	2551	1255	4128	3620									4920
Bacteroides sp. D20 (585543.3)	P	1534, 1701	1615	277	1534, 1701	2941									1430
Bacteroides sp. D22 (585544.3)	P	3646	2931	1849	3646	4594									2736
Bacteroides sp. HPS0048 (1078089.3)	P	1140	980	1420	1140	3611									165
Bacteroides sp. N54.MGS-20 (1637511.3)	P	2259	2007	27	2259	1664									67
Bacteroides stercoris ATCC 43183 (449673.7)	P	358	584	3165	358	843									1830
Bacteroides stercoris CC31F (1073351.3)	P	768	694	1270	768	2238									177
Bacteroides thetaiotaomicron strain 7330 (818.23)	P	677	4701	3966	677	1972									4542
Bacteroides thetaiotaomicron VPI-5482 (226186.1)	P	2416	3726	4251	2416	1317									2543
Bacteroides thetaiotaomicron dnLKV9 (1235785.3)	P	3037	4692	2535	3037	581									4854
Bacteroides uniformis ATCC 8492 (411479.10)	P	3276, 540	729	37	3276, 540	3755									3401
Bacteroides uniformis CL03T00C23 (997889.3)	P	1840, 2037	1924	2456	1840, 2037	134									1738
Bacteroides uniformis CL03T12C37 (997890.3)	P	2631, 2825	2740	4091	2631, 2825	851									2925
Bacteroides uniformis dnLKV2 (1235787.3)	P	3207, 854	934	1098	3207, 854	3925									748
Bacteroides uniformis str. 3978 T3 i (1339348.3)	P	2857, 35	2992, 3995, 4009	3192	2857, 35	1957									135
Bacteroides vulgatus strain mpk (821.40)	P	4603	751	2760	4603, 4949	2895									2016
Bacteroides vulgatus ATCC 8482 (435590.9)	P	147	887	2698	147, 373	2801									1355
Bacteroides vulgatus CL09T03C04 (997891.3)	P	4039, 4097	2134	477	3657, 4039, 4097	349									1626
Bacteroides vulgatus PC510 (702446.3)	P	1433	2703	3966	1433, 1623	2370									68
Bacteroides vulgatus dnLKV7 (1235786.3)	P	1969	3847	591	1969, 3221	777									2567
Bacteroides xylanisolvens CL03T12C04 (997892.3)	P	3909	3267	351	3909	3950									4496
Bacteroides xylanisolvens SD CC 1b (702447.3)	P	2189	1309, 1868	3985	2189	4850									786
Bacteroides ovatus SD CC 2a (702444.3)	P	2226	484, 883	3811	2226	4909									4219
Bacteroides xylanisolvens XB1A (657309.4)	P	4556	3777	2162	4556	3277									474
Bacteroides uniformis CAG:3 (1263055.3)	P	1077, 640	990	2176	1077, 640	1328									3143
Butyricimonas synergistica DSM 23225 (1121129.3)	P	1535	1537	1534	1535	1536									1953
Odoribacter laneus YIT 12061 (742817.3)	P	1997	1999	1996	1997	1998									2902
Odoribacter splanchnicus DSM 20712 (709991.3)	P	3626	3624	3627	3626	3625									2494
Barnesiella intestinihominis YIT 11860 (742726.3)	P	2217	2081	2866	2217	1040									2825
Dysgonomonas gadei ATCC BAA-286 (742766.3)	P	2432	3437	3216	2432, 3399	2964									1100
Dysgonomonas mossii DSM 22836 (742767.3)	P	2675	2467	2457	2675	1789									1034
Parabacteroides distasonis ATCC 8503 (435591.13)	P	3456	3653	191	3456	349									3060
Parabacteroides distasonis CL03T12C09 (999416.3)	P	2981	2716	4049	2981	4269									3359
Parabacteroides distasonis CL09T03C24 (999417.3)	P	3470	3765	2321	3470	2482									984
Parabacteroides goldsteinii CL02T12C30 (999418.3)	P	2988	2764	2297	2988, 621	4898									668
Parabacteroides goldsteinii DSM 19448 = WAL 12034 (927665.4)	P	1108	850	5209	1108, 2166	5									2082
Parabacteroides goldsteinii dnLKV18 (1235789.3)	P	3284	2936	5178	3284, 4080	2038									4024
Parabacteroides gordonii DSM 23371 (1122931.3)	P	994	806	2538	1948, 994	3153									1488
Parabacteroides johnsonii CL02T12C29 (999419.3)	P	178	355	742	178	3763									1767
Parabacteroides johnsonii DSM 18315 (537006.5)	P	3600	3381	1688	3600	60									361
Parabacteroides merdae ATCC 43184 (411477.4)	P	1762	1633	1261	1762	3173									208
Parabacteroides merdae CL03T12C32 (999420.3)	P	3166	4055	2927	3166	3654									1835
Parabacteroides merdae CL09T00C40 (999421.3)	P	2531	2380	3063	2531	3427									1235
Bacteroides sp. 2_1_7 (457388.5)	P	67	774	3746	67	3585									424
Parabacteroides sp. ASF519 (1235803.3)	P	2656	3006	878	1593, 2656	3903									1649
Parabacteroides sp. D13 (563193.3)	P	327	542	3937	327	3711									81
Parabacteroides sp. D25 (658661.3)	P	1130	2813	3648	1130	3808									1188
Parabacteroides sp. D26 (658662.3)	P	678	3014	2741	678	2964									262
Parabacteroides sp. YL27 (1834200.5)	P	1305	2118	2156	1305	2419									2429
Porphyromonas asaccharolytica DSM 20707 (879243.3)	P	1528	220	37	1084, 1528	815									1358
Porphyromonas asaccharolytica PR426713P-I (910312.3)	P	1080	239	1486	1080, 696	848									94
Porphyromonas endodontalis ATCC 35406 (553175.3)	P	565	66	874	469, 565	1424									584
Porphyromonas gingivalis strain A7436 (837.83)	P	1462	158	571	1462	1324									1099
Porphyromonas gingivalis ATCC 33277 (431947.6)	P	633	264	886	633	752									976
Porphyromonas gingivalis TDC60 (1030843.3)	P	1663	414	1959	1663	1794									847
Porphyromonas gingivalis W83 (242619.1)	P	527	137	1223	527	644									829
Porphyromonas gingivicanis JCM 15907 (1236526.3)	P	18, 19	364, 365	1908	18, 19, 343	217									778
Porphyromonas somerae DSM 23386 (1122975.3)	P	1403	1329	79	1403, 980	1602									1278
Porphyromonas uenonis 60-3 (596327.3)	P	567	201	997	567, 604	1510									677
Tannerella forsythia ATCC 43037 (203275.8)	P	1512	1298	536	1512	209									1478
Tannerella sp. 6_1_58FAA_CT1 (665949.3)	P	3372	1749	1792	3372	1271									1836
Prevotella tannerae ATCC 51259 (626522.3)	P	4769, 895	1594, 2768	273, 2862	4769, 895	3220, 45									1450, 3372
Paraprevotella clara YIT 11840 (762968.3)	P	369	864	1768	369	1244									448
Paraprevotella xylaniphila YIT 11841 (762982.3)	P	2187	1197		2187	713									1624
Prevotella albensis DSM 11370 (1122978.3)	P	1334	153	2041	1334	1255									1431
Prevotella bivia DSM 20514 (868129.3)	P	1726, 1811	1010	489	1726, 1811	2045									1561
Prevotella bivia JCVIHMP010 (553171.3)	P	1838, 219	1537	1947	1838, 219	1116									1871
Prevotella bryantii B14 (752555.5)	P	2645, 365	1700	192	2645, 365	2261									1750
Prevotella buccae ATCC 33574 (873513.3)	P	1582	240	1015	1582	2097									2562
Prevotella buccae D17 (575611.3)	P	1161	2382	212	1161	1678									840
Prevotella conceptionensis 9403948 (1197728.3)	P	1445, 3789	425	847	1445, 3789	2756									1752
Prevotella copri DSM 18205 (537011.5)	P	5178, 522	1908, 4247	2697, 452	5178, 522	1484, 3407									5229, 984
Prevotella corporis strain MJR7716 (28128.5)	P	2127	794	311	2127	128									1479
Prevotella corporis DSM 18810 (1122981.3)	P	1520	1752	1318	1520	407									2364
Prevotella denticola CRIS 18C-A (944557.3)	P	336	2634	99	336	1752									2666
Prevotella denticola F0289 (767031.3)	P	1896	342	138	1896	2210									2077
Prevotella disiens FB035-09AN (866771.4)	P	456	2695	979	456	1972									2774
Prevotella intermedia strain ATCC 49046 (28131.5)	P	32	1801	776	32	1149									75
Prevotella intermedia ATCC 25611 [PRJNA169798] (1122984.7)	P	342	1337	1017	342	2277									2233
Prevotella loescheii DSM 19665 = JCM 12249 = ATCC 15930 (1122985.3)	P	1905	1778	335	1905	2447									2081
Prevotella melaninogenica ATCC 25845 (553174.6)	P	401	1280	1910	401	1693									2181
Prevotella melaninogenica D18 (575612.3)	P	1398	1859	765	1398	930									419
Prevotella nanceiensis DSM 19126 (1122988.3)	P	1666	926	1630	1666	1303									1179
Prevotella nigrescens ATCC 33563 (997352.4)	P	105	1231	2237	105	486									1625
Prevotella nigrescens F0103 (702439.3)	P	1709	1061	939	1709	1470									2497
Prevotella oralis ATCC 33269 (873533.3)	P	786	1397	934	786	2151									1096
Prevotella oralis HGA0225 (1203550.3)	P	1014	1421	1891	1014	21									1724
Prevotella oulorum F0390 (702438.4)	P	1294	2183	293	1294	682									1592
Prevotella pallens ATCC 700821 (997353.4)	P	715	30	2153	715	1285									309
Prevotella ruminicola 23 (264731.4)	P	1859	2326	190	1859	1321									2542
Prevotella salivae DSM 15606 (888832.3)	P	239	875	2623	239	2486									727
Prevotella sp. C561 (563031.3)	P	2023	2434	354	2023	431									1399
Prevotella stercorea DSM 18206 (1002367.3)	P	2146	1477	822	2146	102									688
Prevotella timonensis CRIS 5C-B1 (679189.3)	P	710	1072	2118	710	1271									1763
Prevotella veroralis DSM 19559 (1122993.3)	P	1694, 1994	781	167	1694, 1994	1871									1265
Prevotella stercorea CAG:629 (1263103.3)	P	511	1753	913	511	303									1322
Alistipes finegoldii DSM 17242 (679935.3)	P	3185	3081	1092	3185	2447									2394, 3029
Alistipes sp. AP11 (1211813.3)	P	382	458	1115	382	1777									1414, 91
Alistipes indistinctus YIT 12060 (742725.3)	P	2209	2134	519	2209	822									1167, 2340
Bacteroidales bacterium ph8 (1118061.3)	P	228	288	1334	228	110									1877, 316
Alistipes putredinis DSM 17216 (445970.5)	P	1436	460	770	1436, 1640	57									428
Alistipes sp. JC50 (1033732.3)	P	939	1124	2440	939	511									1146, 463
Alistipes shahii WAL 8301 (717959.3)	P	2259	2077	683	2259	465									1469, 2052
Alistipes sp. AL-1 (1499682.4)	P	2420		1855	2420	2712									2268, 2766
Alistipes sp. HGB5 (908612.3)	P	2036	2809	654	2036	846									2834
Alistipes sp. JC136 (1033731.3)	P	214	339	2210	214	1789									1711, 364
Alistipes timonensis JC136 (1033731.7)	P	1555	1682	1268	1555	391									1707, 464, 465
Rikenella microfusus DSM 15922 (880526.4)	P	2511	2002	409	2511, 59	1259									2067, 314
Dyadobacter beijingensis DSM 21582 (1121482.3)	P	1474	1798	6165	1474	411									3379
Dyadobacter fermentans DSM 18053 (471854.5)	P	4121	4443	3932	4121	3017									1279
Rudanella lutea DSM 19387 (1089547.3)	P	1634	3463	2948	1634	4553									1554
Spirosoma linguale DSM 74 (504472.7)	P	6349	2938	5619	6349	296									787
Capnocytophaga granulosa ATCC 51502 (641143.3)	P	220	315	1371	220	812									2078
Capnocytophaga ochracea DSM 7271 (521097.5)	P	1828	505	314	1828	384									1353
Capnocytophaga ochracea F0287 (873517.3)	P	151	1172	993	151	1055									2062
Capnocytophaga ochracea str. Holt 25 (1125719.3)	P	1079	1813	1855	1079	1774									893
Capnocytophaga sp. CM59 (936370.3)	P	1064	1024	2470	1064	2414									1884
Capnocytophaga sp. oral taxon 326 str. F0382 (1035193.3)	P	528	1091	1045	528	1023									1454
Capnocytophaga sp. oral taxon 329 str. F0087 (706436.3)	P	4020, 4978	2154, 4339	1486, 5387	4020, 4978	3334, 5468									3222, 4100
Capnocytophaga sp. oral taxon 332 str. F0381 (1127692.3)	P	2125	1304	1538	2125	302									1507
Capnocytophaga sp. oral taxon 335 str. F0486 (1125720.3)	P	1853	413	1235	1853	1120									920
Capnocytophaga sp. oral taxon 336 str. F0502 (1203603.3)	P	728	2295	1210	728	2170									2039
Capnocytophaga sp. oral taxon 338 str. F0234 (888059.3)	P	1243	753	411	1243	1501									1356
Capnocytophaga sp. oral taxon 412 str. F0487 (1125721.3)	P	282	11	1297	282	2006									2090
Capnocytophaga sputigena ATCC 33612 (553177.6)	P	972	618	1730	972	1710									45
Myroides odoratimimus strain PR63039 (76832.7)	P	29	3210	347	29, 3872	1313									1323
Myroides odoratimimus CCUG 10230 (883150.3)	P	1787, 2372	1750	3359	1787, 3089	930									920
Myroides odoratimimus CCUG 12700 (883151.3)	P	165	207	3367	165, 778	2330									2340
Myroides odoratimimus CCUG 12901 (883152.3)	P	1386, 2628	2591	2932	2056, 2628	337									347
Myroides odoratimimus CCUG 3837 (883153.3)	P	1387	1340	3408	1387, 824	1891									1901
Myroides odoratimimus CIP 101113 (883154.3)	P	1426, 2756	2697	3027	2114, 2756	347									357
Parapedobacter koreensis Jip14 (332977.5)	P	3439	1900	277	3439	2022									2705
Bacteroidetes oral taxon 274 str. F0058 (575590.3)	P	973	1696	1179	973	655									1632
Listeria monocytogenes Clip80459 (634178.4)	A&S						1977								1349, 755
Enterococcus faecalis PC1.1 (702448.3)	A&S						2473								723
Lactobacillus zeae KCTC 3804 (1046597.4)	A&S						440								263
Lactobacillus hilgardii ATCC 8290 (525327.3)	A&S						1323								1270, 1824, 729
Lactobacillus pasteurii CRBIP 24.76 (1203066.3)	P&S	1228	1226, 379	1229	1228	1227	1062								1393
Lactobacillus salivarius ATCC 11741 (525364.3)	A&S						897								615
Lactobacillus suebicus KCTC 3549 (1046595.4)	P&S	930	928	931	1670, 930	929	1349								1394
Lactobacillus vaginalis ATCC 49540 (525366.3)	A&S						962								890
Lactobacillus versmoldensis KCTC 3814 (1046598.4)	P&S	2062	2064	2061	2062	2063	73								234
Clostridium botulinum B str. Eklund 17B (508765.6)	P&S	1228	1226	1229	1228	1227	468								1208
Anaerococcus sp. PH9 (1118055.3)	P&S	32	30	33	32	31	1576, 1577								1816, 1817
Eubacterium sp. AS15 (1115804.3)	P&S	1496	1498	1495	1496	1497	44								440
Eubacteriaceae bacterium CM2 (796939.3)	A&S						157								436
Eubacteriaceae bacterium CM5 (796940.3)	A&S						1230								103
Eubacteriaceae bacterium OBRC8 (796941.3)	A&S						566								451
Peptostreptococcus anaerobius DSM 2949 (1122950.3)	P&S	493	491	494	493	492	1063								262
butyrate-producing bacterium SSC/2 (245018.3)	P&S	2817	2815	2818	2817	2816	2952								68
Cetobacterium somerae ATCC BAA-474 (1319815.3)	P	252	254	255	252	253									2516
Fusobacterium gonidiaformans 3-1-5R (469605.7)	P&S	1737	1735	1734	1737	1736				1847					577
Fusobacterium sp. 3_1_5R (469605.3)	P&S	1727	1725	1724	1727	1726				1837					169
Fusobacterium gonidiaformans ATCC 25563 (469615.3)	P&S	1537	1539	1540	1537	1538				1297					34
Fusobacterium mortiferum ATCC 9817 (469616.3)	P	487	485	484	487	486									126
Fusobacterium sp. D12 (556263.3)	P&S	512	510	509	512	511				1625					1470
Fusobacterium necrophorum subsp. funduliforme 1_1_36S (742814.3)	P&S	2931	2933	2934	2931	2932				3192					1276
Fusobacterium necrophorum subsp. funduliforme ATCC 51357 (1095747.3)	P&S	1593	1591	1590	1593	1592				821					1691
Fusobacterium necrophorum subsp. funduliforme Fnf 1007 (1161424.3)	P&S	1628	1626	1625	1628	1627				905					529
Fusobacterium sp. 11_3_2 (457403.3)	P&S	1408	1406	1405	1408	1407				1396					838
Fusobacterium nucleatum subsp. animalis 11_3_2 (457403.8)	P&S	1407	1405	1404	1407	1406				1395					838
Fusobacterium nucleatum subsp. animalis 21_1A (469601.8)	P&S	237	239	240	237	238				246					1257
Fusobacterium sp. 21_1A (469601.3)	P&S	237	239	240	237	238				246					1256
Fusobacterium sp. 3_1_33 (469603.3)	P&S	1348	1346	1345	1348	1347				1337					158
Fusobacterium nucleatum subsp. animalis 4_8 (469607.3)	P&S	1857	1855	1854	1857	1856				1848					866
Fusobacterium sp. 7_1 (457405.3)	P&S	1707	1710	1711	1707	1708				1719					29
Fusobacterium nucleatum subsp. animalis 7_1 (457405.9)	P&S	1702	1704	1705	1702	1703				1713					291
Fusobacterium sp. D11 (556264.3)	P&S	1151	1148	1147	1151	1150				1141					1576, 1577
Fusobacterium nucleatum subsp. animalis OT 420 (999414.3)	P&S	1858	1860	1861	1858	1859				1867					688
Fusobacterium nucleatum subsp. nucleatum ATCC 23726 (525283.3)	P&S	360	358	357	360	359				350					617
Fusobacterium nucleatum subsp. nucleatum ATCC 25586 (190304.8)	P&S	13	11	10	13	12				3					1270
Fusobacterium nucleatum subsp. polymorphum ATCC 10953 (393480.8)	P&S	1189	1193	1194	1189	1190				1195					990
Fusobacterium nucleatum subsp. polymorphum F0401 (693991.3)	P&S	2072	2070	2069	2072	2071				2068					1505
Fusobacterium sp. 3_1_27 (469602.3)	P&S	1703	1706	1707	1703	1704				1714					1252
Fusobacterium nucleatum subsp. vincentii 3_1_27 (469602.7)	P&S	792	794	795	792	793				802					1673
Fusobacterium nucleatum subsp. vincentii 3_1_36A2 (469604.7)	P&S	1209	1207	1206	1209	1208				1199					189
Fusobacterium sp. 3_1_36A2 (469604.3)	P&S	476	473	472	476	475				465					625
Fusobacterium sp. 4_1_13 (469606.3)	P&S	687	684	683	687	686				676					1068
Fusobacterium nucleatum subsp. vincentii 4_1_13 (469606.8)	P&S	1198	1196	1195	1198	1197				1188					252
Fusobacterium sp. 1_1_41FAA (469621.3)	P&S	2139	2142	2143	2139	2140, 2141				2153					351
Fusobacterium periodonticum 1_1_41FAA (469621.8)	P&S	2123	2126	2127	2123	2124, 2125				2136					348
Fusobacterium periodonticum 2_1_31 (469599.8)	P&S	2131	2129	2128	2131	2130				2122					884
Fusobacterium sp. 2_1_31 (469599.3)	P&S	2238	1821	1820	2238	2239				1814					791
Fusobacterium periodonticum ATCC 33693 (546275.3)	P&S	1067	1070	1071	1067	1068				1075					2062
Fusobacterium russii ATCC 25533 (1278306.3)	P&S	597	599	600	597	598				601					1164
Fusobacterium ulcerans 12-1B (457404.5)	P&S	2686	2684	2683	2686	2685				2230					1536
Fusobacterium sp. 12_1B (457404.3)	P&S	2464	2466	2467	2464	2465				1882					1565
Fusobacterium ulcerans ATCC 49185 (469617.3)	P&S	1237	1235	1234	1237	1236				1532					2004
Fusobacterium varium ATCC 27725 (469618.3)	P&S	606	604	603	606	605				897					2804
Leptotrichia buccalis C-1013-b (523794.5)	P	1581	1583	1584	1581	1582									1234
Leptotrichia goodfellowii F0264 (596323.3)	P&S	1404	1402	1401	1404	1403				1788					791
Victivallis vadensis ATCC BAA-548 (340101.3)	P	2621	2184	2187	2621	2183									2091
Schlesneria paludicola DSM 18645 (1123242.3)	P	6308	6680	1089	6308	1808									6373
Akkermansia muciniphila YL44 (239935.19)	P	2075	2593	2076	2075	821									2468
Akkermansia muciniphila strain Urmite (239935.4)	P	515	969	516	515	1899									886
Akkermansia muciniphila ATCC BAA-835 (349741.6)	P	481	924	482	481	1837									848
Akkermansia sp. KLE1797 (1574264.3)	P	1741	1970	1742	1741	589									1874
Akkermansia sp. KLE1798 (1574265.3)	P	1866	1151	1867	1866	1607									1056
Brevundimonas subvibrioides ATCC 15264 (633149.4)	P	1903	270	1904	1903	1902									2252
Afipia birgiae 34632 (1197906.5)	P	772	1685	1690	772	1686									488
Bradyrhizobium japonicum USDA 110 (224911.1)	P	2615	5031	5029	2615	5030									7480
Bradyrhizobium elkanii USDA 76 (398525.3)	P	3714	5983	2869, 5981	3714	5982									2839, 4757
Bradyrhizobium japonicum E109 (375.29)	P	7221	4700	4702	7221	4701									1831
Bradyrhizobium japonicum USDA 6 (1037409.3)	P	7242	4712	1859, 4714	7242	4713									1829
Ochrobactrum anthropi strain FRAF13 (529.12)	P&S	844	3443	3445	844	3444							369	3601	2564
Ochrobactrum anthropi ATCC 49188 (439375.7)	P&S	577	2662	2660	577	2661							36	4627	3181
Ochrobactrum anthropi CTS-325 (1151114.3)	P&S	920	3733	1577, 3735	920	3734							377	3170	3635
Ochrobactrum intermedium LMG 3301 (641118.3)	P&S	504	835	837	504	836							34	3966	2873
Methylobacterium mesophilicum SR1.6/6 (908290.3)	P	751	91	4561	751	92									3613
Methylobacterium populi BJ001 (441620.7)	P	3229	3421	3416	3229	3420									512
Methylobacterium radiotolerans JCM 2831 (426355.14)	P	2818	4053	4074	2818	4054									922
Mesorhizobium loti MAFF303099 (266835.9)	P	5961	6722	6724	5961	6723									6586
Mesorhizobium loti NZP2037 (935546.3)	P	554, 7287	1223	1225, 409	554, 7287	1224									1073
Agrobacterium tumefaciens str. C58 (176299.3)	P	1123	2467	2470	1123, 254	2468									1049
Agrobacterium tumefaciens F2 (1050720.3)	P	1363	2663	2660	1363, 1922	2662									1294
Roseomonas cervicalis ATCC 49957 (525371.3)	P&S	1393, 3591	42	1394	1393, 3591	1392							1310, 420, 421		1574
Enhydrobacter aerosaccus SK60 (553217.3)	P	2433, 694	1684	254	2433	1683									2247
Achromobacter xylosoxidans strain NCTC10807 (85698.28)	P&S	5402	694	5401	5402, 61	2350								3447	3937
Achromobacter xylosoxidans A8 (762376.5)	P	5569	680	5568	5569, 57	2616									4084
Alcaligenes faecalis strain NBIB-017 (511.9)	P	3111, 3700	3296	3112	3111	57									1980
Alcaligenes faecalis strain ZD02 (511.8)	P	1278, 2697	583	2696	2697	3243									3601
Bordetella hinzii strain F582 (103855.15)	P	787	4034	788	4554, 787	4033									1886
Burkholderia cepacia strain LO6 (292.26)	P	3643, 6032	3640	3644	1668, 3643	3641									1856
Burkholderia cepacia R18194 (269483.3)	P	1618, 255, 4966	4972	4965	1618, 4966, 7497	2342, 4971									6620
Burkholderia cepacia GG4 (1009846.3)	P	2676, 3899, 4398	2673	2677	2676, 4398, 796	2674, 5179									972
Cupriavidus metallidurans CH34 (266264.4)	P	3085, 599	3080	3086	3085, 5139	3081									3276
Lautropia mirabilis ATCC 51599 (887898.3)	P	22	20	23	22	21									355
Ralstonia sp. 5_2_56FAA (658080.3)	P	3488	3490	3487	3488, 4128	3489									1086
Ralstonia sp. 5_7_47FAA (658664.3)	P	2256	2258	2255	2256, 942	2257									2934
Comamonas testosteroni ATCC 11996 (1009852.3)	P&S	3080	2544	3081, 3588	3080	1363								4042	2737
Comamonas testosteroni CNB-2 (688245.4)	P&S	3545	1188	3546, 3835	3545	695								2278	994
Comamonas testosteroni KF-1 (399795.3)	P&S	1353	3907	1352	1353	4465								2662	4101
Delftia acidovorans CCUG 15835 (883100.3)	P	4942	592	2888, 4943	4942	3									379
Delftia acidovorans CCUG 274B (883101.3)	P	6019	2993	4375, 6018	6019	4144									829
Delftia acidovorans SPH-1 (398578.5)	P	2506	5248	2221, 2505	2506	5783									5438
Herbaspirillum sp. JC206 (1095769.4)	P	1120, 1756	1115	1122	1120	1116									2197
Oxalobacter formigenes HOxBLS (556268.6)	P	2126	2165	2127	2126, 413	2164									2617
Oxalobacter formigenes OXCC13 (556269.4)	P	861	899	862	2059, 861	898									51
Parasutterella excrementihominis YIT 11859 (762966.3)	P	820	2183	2181	820	2182									2073
Sutterella parvirubra YIT 11816 (762967.3)	P		1600	1602		1601									1446
Sutterella wadsworthensis 2_1_59BFAA (742823.3)	P	2042	1637	1639	2042	1638									1480
Sutterella wadsworthensis 3_1_45B (742821.3)	P	153	1493	1486	153	1492									1621
Sutterella wadsworthensis HGA0223 (1203554.3)	P	1260	23	30	1260	24									336
Burkholderiales bacterium 1_1_47 (469610.4)	P		2202	2200		2201									1647
Burkholderiales bacterium YL45 (1834205.4)	P		2503	2501	814	2502									168
Laribacter hongkongensis HLHK9 (557598.3)	P	2185	698	2184	2185	2187									584
Eikenella corrodens ATCC 23834 (546274.4)	P	341, 863	846	126	341	1927									1355
Kingella oralis ATCC 51147 (629741.3)	P	203, 2489	3028	1540	2489	805									367
Neisseria cinerea ATCC 14685 (546262.4)	P	1415, 1416	917	525	1415	1440									948
Neisseria elongata subsp. glycolytica ATCC 29315 (546263.7)	P	1138, 1233, 1234, 913	437	923	913	1542									2331
Neisseria flavescens NRL30031/H210 (546264.5)	P	1153, 1536	1997	348	1536	139									591
Neisseria flavescens SK114 (596320.3)	P	1109, 152	901	77	152	200									1199
Neisseria lactamica ATCC 23970 (546265.5)	P	1547, 1548, 1551	2075	1352	1551	1538									2286
Neisseria macacae ATCC 33926 (997348.4)	P	1447, 1851	249	1222	1851	1525									465
Neisseria meningitidis ATCC 13091 (862513.3)	P	1461, 1465	2397	2073	1461	1494									2427
Neisseria mucosa ATCC 25996 (546266.6)	P	1300, 2187	2394	2249	1300	1177									300
Neisseria mucosa C102 (435832.3)	P	1121, 296	1894	1661	296	906									1019
Neisseria shayeganii 871 (1032488.3)	P	283, 810	1507	777	283	1706									1216
Neisseria subflava NJ9703 (546268.4)	P	1924, 718	2041	912	718	1044									1293
Methyloversatilis universalis EHg5 (999628.3)	P	1448, 387	2868	386	1448, 387	388									968
Methyloversatilis universalis FAM5 (1000565.3)	P	3431	2247	3430	3431	3432									138
Aeromonas caviae strain FDAARGOS_75 (648.76)	P&S	2800, 4244	4246	4243	2144, 4244	3203, 4245							3198		1525
Aeromonas caviae strain FDAARGOS_72 (648.77)	P&S	3983, 917	3981	3984	1623, 3983	3982, 521									2277
Aeromonas caviae Ae398 (878320.4)	P&S	2841, 3246	3248	3245	1326, 3246	2452, 3247							2457		888
Aeromonas hydrophila strain RB-AH (644.34)	P&S	1070, 212	210	214	212, 2706	1791, 211							1786		3396
Aeromonas hydrophila strain AH10 (644.37)	P&S	2808, 997	995	998	3362, 997	2040, 996							2044		3972
Aeromonas hydrophila ML09-119 (1288394.3)	P&S	1993, 3600	3602	3597	1396, 3600	2508, 3601							2504		712
Aeromonas hydrophila subsp. hydrophila ATCC 7966 (380703.7)	P&S	1823, 3325	3327	3323	1320, 3325	2118, 3326							2122		683
Aeromonas media strain CECT 4232 (651.7)	P&S	1132, 2666	1130	1133	1132, 4067	1131, 1708							1712		1217
Aeromonas media strain ARB13 (651.4)	P&S	3957, 781	783	780	2222, 781	1379, 782							1383		2406
Aeromonas media WS (1208104.3)	P&S	1292, 1797	1290	1293	1292, 1459	1291, 615							556		3601
Aeromonas veronii strain CB51 (654.49)	P&S	2593, 4316	4318	4315	2229, 4316	2849, 4317							2852		1534
Aeromonas veronii strain TH0426 (654.45)	P&S	2941, 3919	3921	3917	2720, 3919	1747, 3920							1751		4181
Aeromonas veronii strain AVNIH1 (654.48)	P&S	1743, 4424	1745	1742	1743, 3962	1744, 549							544		2018
Aeromonas veronii AMC35 (1073385.3)	P&S	1274, 2125	1272	1275	1274, 3200	1273, 2714							2709		1014
Aeromonas veronii B565 (998088.4)	P&S	2326, 3252	3254	3251	1318, 3252	1826, 3253							1830		3510
Anaerobiospirillum succiniciproducens DSM 6400 (1120988.3)	P	1015, 1182	641	639	1015, 1182	640									1975
Succinatimonas hippei YIT 12066 (762983.3)	P	522	1309	1311	522	1310									1694
Leminorella grimontii ATCC 33999 (1005999.3)	P	417	2395	2396	2850	575									2246
Escherichia hermannii NBRC 105704 (1115512.3)	P	3176	2940	2939	3756	33									1246
Cedecea davisae DSM 4568 (566551.4)	P	2191	761	762	3676	1643									446
Citrobacter amalonaticus strain FDAARGOS_166 (35703.24)	P	4340	3004	3005	2536	3980									2686
Citrobacter amalonaticus strain FDAARGOS_122 (35703.30)	P	4326	2925	2926	2419	3968									2567
Citrobacter amalonaticus strain YG6 (35703.16)	P	3212	1814	1815	68	2783									3483
Citrobacter amalonaticus strain YG8 (35703.17)	P	751	3624	3625	1503	180									3441
Citrobacter freundii strain FDAARGOS_73 (546.83)	P	1852	534	535	3638	1504									122
Citrobacter freundii strain P10159 (546.94)	P	203	1692	1691	3561	579									2048
Citrobacter freundii strain FDAARGOS_61 (546.84)	P	3367	4818	4817	1767	3730									249
Citrobacter freundii 4_7_47CFAA (742730.3)	P	3871	2538	2539	1353	3541									1885
Citrobacter freundii ATCC 8090 = MTCC 1658 (1006003.3)	P	3646	382	381	1838	686									1285
Citrobacter freundii GTC 09479 (1288347.3)	P	600	4247	4246	3028	142									2485
Citrobacter freundii GTC 09629 (1297584.3)	P	618	871	872	1696	2752									246
Citrobacter youngae ATCC 29220 (500640.5)	P	1787	2943	2944	3705	1433									824
Citrobacter koseri strain FDAARGOS_164 (545.23)	P	4507	3180	3181	1234	4149									2722
Citrobacter koseri strain URMITE (545.12)	P	1391	2598	2597	4099	1678									3194
Citrobacter koseri ATCC BAA-895 (290338.8)	P	1148	2299	2298	3708	1412									2826
Citrobacter rodentium ICC168 (637910.3)	P	1685	443	444	3424	1374									23
Citrobacter sp. 30_2 (469595.3)	P&S	2382	1064	1065	2851	2043								4335	3331
Citrobacter sp. A1 (1173691.3)	P	2510	1058	1057	1306	3871									2157
Citrobacter sp. KTE151 (1169322.3)	P	2295	893	894	3841	1994									458
Citrobacter sp. KTE30 (1169319.3)	P	2197	828	829	3685	1864									416
Citrobacter sp. KTE32 (1169350.3)	P	2202	770	771	3660	1798									422
Citrobacter sp. L17 (1212820.3)	P	1261	1983	1982	3324	3499									946
Cronobacter sakazakii strain NCTC 8155 (28141.62)	P	2085	2807	2806	349	1684									3139
Cronobacter sakazakii strain ATCC 29544 (28141.40)	P	2986	4331	4330	1688	3446									257
Cronobacter sakazakii ATCC BAA-894 (290339.8)	P	1403	2579	2578	330	1809									2941
Cronobacter sakazakii ES15 (1138308.5)	P	1787	2968	2967	647	2164									3291
Cronobacter sakazakii SP291 (956149.6)	P	1498	2722	2721	371	1901									3050
Enterobacter asburiae strain 35734 (61645.42)	P	2554	985	986	4071	1958									693
Enterobacter asburiae L1 (1421338.8)	P	1294	2751	2750	55	1883									3028
Enterobacter asburiae LF7a (640513.3)	P	2521	1078	1079	3869	1977									795
Enterobacter cancerogenus ATCC 35316 (500639.8)	P	1528	2875	2876	3637	1096									503
Enterobacter cloacae strain FDAARGOS_68 (550.252)	P	1807	3243	3242	493	2298									3565
Enterobacter cloacae GGT036 (550.150)	P	2410	966	967	3743	1828									660
Enterobacter cloacae strain UW5 (550.412)	P	2952	1336	1337	4377	2450									1046
Enterobacter cloacae EcWSU1 (1045856.3)	P	2440	906	907	3730	1834									627
Enterobacter cloacae subsp. cloacae ATCC 13047 (716541.4)	P	1948	1424	1425	4532	2525									1097
Enterobacter cloacae subsp. cloacae NCTC 9394 (718254.4)	P	4198	1528	1527	2545	276									3835
Enterobacter hormaechei YT2 (1259823.3)	P	1391	1966	1965	40	2835									2253
Enterobacter hormaechei YT3 (1260282.3)	P	2125	278	277	3681	2636									565
Enterobacter hormaechei ATCC 49162 (888063.3)	P	2486, 3726	1418	1417, 1509	3726	490									1721
Enterobacter cloacae SCF1 (701347.4)	P	2554	3460	3459	726	2200									3776
Enterobacter sp. JC163 (1095768.3)	P	934	4146, 4147	4148	2246	1309									3229
Escherichia albertii strain EC06-170 (208962.36)	P	1366	434	435	3131	1648									28
Escherichia albertii TW07627 (502347.3)	P	2200	2935	2934	763	2503									3692
Escherichia coli 4_1_47FAA (1127356.4)	P	4169	196	197	2133	2537, 2538									2810
Escherichia coli 536 (362663.9)	P	1339	471	472	3175	1629									24
Escherichia coli 53638 (344610.7)	P	4949	1261	1260	3206	5314									1720
Escherichia coli 55989 (585055.8)	P	1466	432	433	3494	1863									23
Escherichia coli 83972 (525281.3)	P	145	2495	2494	3575	840									1251
Escherichia coli 96.154 (869683.4)	P	25	3580	3581	1744	354									3201
Escherichia coli ABU 83972 (655817.3)	P	1634	528	529	3620	2006									25
Escherichia coli APEC O1 (405955.13)	P	1389	414	415	3474	1750									23
Escherichia coli APEC O78 (1274814.3)	P	2108	1141	1142	3894	2487									729
Escherichia coli B171 (344601.5)	P	101, 5511	3305	3306	434, 5511	408									5304
Escherichia coli B str. REL606 (413997.3)	P	1321	389	390	3050	1708									26
Escherichia coli BL21 (511693.5)	P	1354	394	395	3059	1736									26
Escherichia coli BL21(DE3) (469008.4)	P	2415	3355	3354	715	2041									3719
Escherichia coli ATCC 8739 (481805.6)	P	2509	3437	3436	696	2115									3881
Escherichia coli CFT073 (199310.1)	P	1693	502	503	3709	1994									29
Shigella sp. D9 (556266.3)	P	491	3206	3207	2205	157									2945
Escherichia coli DH1 (536056.3)	P	2497	3377	3376	691	2090									3783
Escherichia coli ED1a (585397.9)	P	1484	438	439	3707	1879									23
Escherichia coli ETEC H10407 (316401.4)	P	1590	539	540	3761	1949									26
Escherichia coli HS (331112.6)	P	1353	473	474	3145	1707									25
Escherichia coli IAI1 (585034.5)	P	1283	407	408	3122	1694									23
Escherichia coli IAI39 (585057.6)	P	1688	284	283	3666	1457									27
Escherichia coli IHE3034 (714962.3)	P	1515	404	405	3514	1817									21
Escherichia coli K12 (83333.1)	P	1264	411	412	2989	1648									25
Escherichia coli BW2952 (595496.3)	P	1213	333	334	3018	1624									22
Escherichia coli str. K-12 substr. DH10B (316385.7)	P	1416	373	374	3237	1821									22
Escherichia coli str. K-12 substr. MDS42 (1110693.3)	P	1070	313	314	2506	1330									15
Escherichia coli str. K-12 substr. MG1655 (511145.12)	P	1328	430	431	3134	1735									22
Escherichia coli str. K-12 substr. MG1655star (879462.4)	P	1280	408	409	3069	1684									18
Escherichia coli str. K-12 substr. W3110 (316407.9)	P	1284	410	411	3070	1683									20
Escherichia coli KO11 (595495.5)	P	2600	3481	3480	687	2147									3946
Escherichia coli LF82 (591946.4)	P	1301	395	396	3111	1660									22
Escherichia coli MS 107-1 (679207.4)	P	3953	3217	3216	3755	4515									1057
Escherichia coli MS 115-1 (749537.3)	P	3011	1896	1895	671	1739									3112
Escherichia coli MS 116-1 (749538.3)	P	1778	1426	1425	3866	4642									2028
Escherichia coli MS 119-7 (679206.4)	P	2336	139	138	1406	1231									1753
Escherichia coli MS 124-1 (679205.4)	P	2869	116	117	461	1701									2056
Escherichia coli MS 145-7 (679204.3)	P	400	1993	1992	765	585									4835
Escherichia coli MS 146-1 (749540.3)	P	3604	3729	3730	257	4074									4687
Escherichia coli MS 182-1 (749545.3)	P	4429	2185	2186	1804	2757									2088
Escherichia coli MS 185-1 (749546.3)	P	247	3520	3521	1878	4555									2322
Escherichia coli MS 187-1 (749547.3)	P	154	2499	2498	3984	3027									1006
Escherichia coli MS 196-1 (749548.3)	P	1587	2643	2642	1103	3404									2369
Escherichia coli MS 198-1 (749549.3)	P	1481	4283	4284	5118	5187									1051
Escherichia coli MS 200-1 (749550.3)	P	43	4924	4923	962	3210									2534
Escherichia coli MS 21-1 (749527.3)	P	391	1862	1863	2262	3547									4016
Escherichia coli MS 45-1 (749528.3)	P	195	3649	3648	468	4875									2166
Escherichia coli MS 69-1 (749531.3)	P	313	2837	2836	2416	4907									1257
Escherichia coli MS 78-1 (749532.3)	P	1822	4767	4766	628	1456									4249
Escherichia coli MS 79-10 (796392.4)	P	2251	640	641	1455	3342									92
Escherichia coli MS 84-1 (749533.3)	P	2835	1387	1386	3592	2620									3303
Escherichia coli MS 85-1 (679202.3)	P	3468	1737	1738	914	759									2156
Escherichia coli NA114 (1033813.3)	P	1476	393	394	3164	1722									9
Escherichia coli NCCP15658 (1169862.3)	P	1745	469	470	3909	2193									25
Escherichia coli O103:H2 str. 12009 (585395.4)	P	1509	409	410	3885	1888									21
Escherichia coli O104:H4 str. 04-8351 (1048265.3)	P	456	4417	4418	2528	863									4020
Escherichia coli O104:H4 str. 09-7901 (1048266.3)	P	1947	847	848	3947	2334									429
Escherichia coli O104:H4 str. 11-3677 (1048334.3)	P	1894	766	767	3965	2300									349
Escherichia coli O104:H4 str. 2009EL-2050 (1134782.3)	P	2879	4035	4034	784	2469									4441
Escherichia coli O104:H4 str. 2009EL-2071 (1133853.3)	P	2881	4108	4107	775	2466									4512
Escherichia coli O104:H4 str. 2011C-3493 (1133852.3)	P	2892	4049	4048	776	2478									4472
Escherichia coli O104:H4 str. C227-11 (1048254.3)	P	40	4067	4068	2094	443									3646
Escherichia coli O104:H4 str. H112180280 (1042804.3)	P	973	3749	3748	3450	1379									4171
Escherichia coli O104:H4 str. TY-2482 (1038844.18)	P	381	4467	4468	2462	789									4048
Escherichia coli O127:H6 str. E2348/69 (574521.7)	P	1491	375	376	3405	1789									25
Escherichia coli O157:H7 (83334.1)	P	1884	544	545	3903	2397									115
Escherichia coli O157:H7 str. EC4024 (444454.5)	P	242	4937	4938	2978, 588	1114									4487
Escherichia coli O157:H7 str. EC4042 (444449.5)	P	142	5276	5277	2436	600									3935
Escherichia coli O157:H7 str. EC4115 (444450.8)	P	1961	614	615	4273	2418									165
Escherichia coli O157:H7 EDL933 (155864.8)	P	2065	467	468	3853	2252									24
Escherichia coli O157:H7 str. Sakai (386585.9)	P	1949	567	568	4098	2483									123
Escherichia coli O157:H7 str. TW14359 (544404.4)	P	1822	479	480	4082	2281									27
Escherichia coli O157:H7 str. TW14588 (502346.5)	P	5528	745	744	3330	5032									1240
Escherichia coli O26:H11 str. 11368 (573235.3)	P	1871	450	451	4240	2430									22
Escherichia coli 042 (216592.3)	P	1454	473	474	3471	1904									29
Escherichia coli O55:H7 str. CB9615 (701177.3)	P	1608	519	520	3784	2058									24
Escherichia coli O83:H1 str. NRG 857C (685038.3)	P	1319	388	389	3098	1680									22
Escherichia coli P12b (910348.4)	P	1980	450	451	3459	1548									20
Escherichia coli S88 (585035.6)	P	1406	407	408	3374	1704									23
Escherichia coli SE11 (409438.11)	P	1463	561	562	3491	1933									138
Escherichia coli SE15 (431946.3)	P	1303	388	389	3019	1585									23
Escherichia coli UM146 (869729.3)	P	2208	3274	3273	227	1875									4919
Escherichia coli UMN026 (585056.7)	P	1773	655	656	3704	2139									209
Escherichia coli UMNF18 (1050617.5)	P	1676	385	386	3855	2084									21
Escherichia coli UTI89 (364106.8)	P	1586	543	544	3450	1899									154
Escherichia coli W (566546.4)	P	1364	487	488	3271	1818									22
Escherichia coli Xuzhou21 (741093.3)	P	1876	469	470	3955	2348									22
Escherichia coli str. 'clone D i14' (885275.3)	P	1508	486	487	3350	1803									22
Escherichia coli str. 'clone D i2' (885276.3)	P	1510	486	487	3354	1806									22
Escherichia fergusonii strain FDAARGOS_170 (564.14)	P	3246	4308	4307	1198	2879									4771
Escherichia fergusonii ATCC 35469 (585054.5)	P	1623	2526	2525	2892	1333									18
Escherichia fergusonii B253 (550694.3)	P	1626	653	654	263	1919									3020
Escherichia fergusonii ECD227 (981367.3)	P	1684	2633	2632	2952	1358									56
Escherichia sp. 3_2_53FAA (469598.5)	P	2449	566	565	1161	1925									3801
Escherichia sp. 4_1_40B (457401.3)	P	739	2253	2252	3150	396									3524
Escherichia sp. TW09308 (754331.3)	P	1948	3171	3170	2874	411									2318
Escherichia albertii TW11588 (754333.3)	P	608	465	464	3769	1971									1407
Klebsiella oxytoca E718 (1191061.3)	P	2525	1223	1224	5032	3309									789
Klebsiella oxytoca KCTC 1686 (1006551.4)	P	3688	2530	2531	605	4440									2114
Klebsiella oxytoca M5al (290336.9)	P	4231	443	442	3623	5194									846
Klebsiella oxytoca strain CAV1335 (571.108)	P	1047	2281	2280	4315	199									2705
Klebsiella oxytoca strain MGH87 (571.69)	P	1419	207	208	3287	2280									4934
Klebsiella oxytoca strain CHS222 (571.68)	P	4899	3837	3838	2015	258									3464
Klebsiella oxytoca strain M1 (571.33)	P	3347	2253	2254	323	4118									1835
Klebsiella oxytoca strain JKo3 (571.110)	P	2367	1241	1242	5062	3314									778
Klebsiella oxytoca strain ICU1-2b (571.121)	P	475	1025	1026	4729	2453									3485
Klebsiella oxytoca strain CAV1099 (571.63)	P	1022	2254	2253	4290	181									2678
Klebsiella oxytoca strain CHS153 (571.67)	P	597	1657	1656	4696	2941									1938
Klebsiella oxytoca strain FDAARGOS_66 (571.57)	P	4534	3226	3227	1199	5414									2795
Klebsiella oxytoca strain CHS143 (571.66)	P	2794	1577	1578	5495	3621									1158
Klebsiella oxytoca strain MGH88 (571.70)	P	4151	2974	2975	1024	4917									2552
Klebsiella oxytoca strain CAV1374 (571.62)	P	3919	5175	5174	1126	3006									5643
Klebsiella oxytoca 10-5242 (883117.3)	P	1236	178	179	3531	1942									5025
Klebsiella oxytoca 10-5243 (883118.3)	P	1238	188	189	3691	1953									4892
Klebsiella oxytoca 10-5245 (883120.3)	P	1711	589	590	4212	2469									176
Klebsiella oxytoca 10-5248 (883123.3)	P	4161	5297	5296	1826	3453									234
Klebsiella oxytoca 10-5250 (883125.3)	P	902	4249	4250	2307	153									3837
Klebsiella pneumoniae strain yzusk-4 (573.1493)	P	1311	377	378	3420	1991									19
Klebsiella pneumoniae 1162281 (1037908.3)	P	3002	2467	2468	3002	4030									3535
Klebsiella pneumoniae 342 (507522.6)	P&S	3212	4273	4272	878	2436								2382	4650
Klebsiella pneumoniae subsp. pneumoniae 1084 (1193292.6)	P	2908	3917	3916	669	2242									4262
Klebsiella pneumoniae subsp. pneumoniae MGH 78578 (272620.9)	P&S	1308	370	371	1308, 3478	2032								2079	20
Klebsiella pneumoniae subsp. pneumoniae NTUH-K2044 (484021.57)	P	2119	1120	1121	4387	2837									764
Klebsiella pneumoniae NTUH-K2044 (484021.4)	P	2023	1069	1070	4156	2697									729
Klebsiella pneumoniae subsp. pneumoniae WGLW1 (1203544.3)	P&S	3050	4090	4089	3050, 766	2362								2318	4432
Klebsiella pneumoniae subsp. pneumoniae WGLW2 (1203545.3)	P	1865	861	862	1865, 4077	2593									513
Klebsiella pneumoniae subsp. pneumoniae WGLW5 (1203547.3)	P	1450	504	505	1450, 3685	2123									152
Klebsiella pneumoniae subsp. rhinoscleromatis ATCC 13884 (667127.3)	P	675	2631	2632	2500	1859									4707
Klebsiella sp. 1_1_55 (469608.3)	P&S	4780	2416	2417	3363	707								647	4448
Klebsiella sp. 4_1_44FAA (665944.3)	P&S	3515	1149	1150	2610, 3515	733								689	3752
Klebsiella sp. OBRC7 (936565.3)	P	3462	3618	3617	623	5499									5183
Enterobacter aerogenes strain CAV1320 (548.115)	P	332	2087	2086	3857	1017									2447
Enterobacter aerogenes strain G7 (548.155)	P	1037	2891	2890	4672	1762									3233
Enterobacter aerogenes EA1509E (935296.3)	P	1006	2767	2766	4535	1660									3114, 3115
Enterobacter aerogenes FGI35 (685445.4)	P	2170	3939	3938	873	2886									4282
Enterobacter aerogenes KCTC 2190 (1028307.3)	P	4245	2501	2502	719	3549									2160
Enterobacter cloacae subsp. dissolvens SP1 (1235834.3)	P	1571	3304	3305	1848	916									2286
Klebsiella oxytoca 10-5246 (883121.3)	P	1951	945	2886, 946	4252	2576									583
Salmonella enterica subsp. arizonae serovar 62:z4,z23:-- (41514.7)	P	1183	2417	2416	4204	1482									2809
Salmonella enterica subsp. enterica serovar Agona str. 36.H.00 (1265617.3)	P	2492	974	973	1994	1263									2039
Salmonella enterica subsp. enterica serovar Agona str. SL483 (454166.8)	P	1405	465	466	3292	1710									86
Salmonella enterica subsp. enterica serovar Choleraesuis str. (321314.9)	P	2115	738	739	3681	1817									278
Salmonella enterica subsp. enterica serovar Dublin str. CT_02021853 (439851.8)	P	1655	533	534	3504	1946									141
Salmonella enterica subsp. enterica serovar Enteritidis str. (550537.5)	P	1337	400	401	3096	1641									46
Salmonella enterica subsp. enterica serovar Gallinarum str. 287/91 (550538.5)	P	1502	464	465	3281	1799									51
Salmonella enterica subsp. enterica serovar Paratyphi A str. (554290.9)	P	1239	2457	2456	3270	1529									48
Salmonella enterica subsp. enterica serovar Paratyphi A str. ATCC 9150 (295319.15)	P	1240	2453	2452	3259	1528									48
Salmonella enterica subsp. enterica serovar Typhi Ty2 (209261.1)	P	1517	2292	2291	2908	1210									46
Salmonella enterica subsp. enterica serovar Typhimurium str. LT2 (99287.12)	P	1806	445	446	3389	1508									47
Salmonella enterica subsp. enterica serovar Typhimurium str. SL1344 (216597.6)	P	1815	461	462	3539	1511									49
Salmonella enterica subsp. enterica serovar Typhimurium str. T000240 (718274.8)	P	1792	496	497	3389	1493									48
Salmonella enterica subsp. enterica serovar Typhimurium str. (946034.3)	P	2823, 2824	2051	2052	1264	2516									4602
Salmonella enterica subsp. enterica serovar Typhimurium str. UK-1 (990282.4)	P	1754	446	447	3346	1451									48
Shigella dysenteriae CDC 74-1112 (622.8)	P	2115	2547	2546	3320	963									3822
Shigella dysenteriae 1617 (754093.4)	P	1726	398	397	4189	2471									57
Shigella dysenteriae Sd197 (300267.13)	P	1603	369	368	3852	2271									51
Shigella flexneri strain NCTC1 (623.158)	P	1370	368	369	3372	1863									24
Shigella flexneri 2a (42897.19)	P	1526	388	389	3670	2032									26
Shigella flexneri 2a str. 2457T (198215.1)	P	1228	338	339	2820	1607									22
Shigella flexneri 2a str. 301 (198214.1)	P	1226	342	343	2892	1602									20
Shigella flexneri 5 str. 8401 (373384.11)	P	1478	428	429	3530	1946									24
Shigella sonnei strain FDAARGOS_71 (624.68)	P	4798	3058	3059	1080	4310									2666
Shigella sonnei strain FDAARGOS_128 (624.634)	P	1775	3557	3556	296	2296									3949
Shigella sonnei 3226-85 (766162.3)	P	2530	792	793	4013	2103									361
Shigella sonnei 53G (216599.12)	P	2167	411	412	3684	1707									32
Shigella sonnei Ss046 (300269.12)	P	2250	447	448	3775	1785									37
Shigella sonnei str. Moseley (754077.4)	P	2420	585	586	3982	1955									179
Yokenella regensburgei ATCC 43003 (1002368.3)	P	2974	2097, 3854	2098	1633	3354									502
Enterobacteriaceae bacterium 9_2_54FAA (469613.3)	P	2495	1331	1330	3057	2362									1729
Pantoea agglomerans strain 3 (549.25)	P	1015	2193	2192	3640	1363									2468
Pantoea agglomerans strain 4 (549.22)	P	871	2013	2012	3443	1223									3124
Pantoea agglomerans MP2 (549.15)	P	1422	318	319	2567	1082									42
Pantoea agglomerans strain P10c (549.23)	P	3475	2281	2282	851	3122									1995
Pantoea agglomerans strain 190 (549.21)	P	2895	1636	1637	4068	2505									1355
Pantoea agglomerans 299R (1261128.3)	P	3269	2518	2519, 3993	217	1183									3833
Pantoea agglomerans IG1 (1110694.4)	P	940	2523	1121, 2524	2242	601									3616
Pantoea sp. YR343 (1144341.3)	P	2551	1270	1269, 4716	976	4520									3611
Edwardsiella tarda C07-087 (1288122.3)	P	2050	950	951	466	1515									575
Edwardsiella tarda strain FL95-01 (636.8)	P	1336	2441	2440	2839	1895									2733
Edwardsiella tarda ATCC 23685 (500638.3)	P	1157	1469	1470	383	2553									619
Edwardsiella tarda EIB202 (498217.4)	P	1922	905	906	439	1455									543
Edwardsiella tarda FL6-60 (718251.5)	P	1954	933	934	435	1504									543
Hafnia alvei strain HUMV-5920 (569.38)	P	3051	2423	2424	784	3676									2110
Hafnia alvei strain FDAARGOS_158 (569.31)	P	2776	2058	2059	339	2918, 2919									1677
Hafnia alvei ATCC 51873 (1002364.3)	P	2332	4141	4140	981	2467									124
Hafnia alvei FB1 (1453496.5)	P	2626	3428	3427	797	2094									3804
Morganella morganii strain FDAARGOS_172 (582.34)	P	1458	2532	2531	3811	1599									3788
Morganella morganii strain FDAARGOS_63 (582.26)	P	3185	189, 190	188	1602	3328									1579
Morganella morganii SC01 (1239989.3)	P	1251	2258	2257	3519	1108, 562									3496
Morganella morganii subsp. morganii KT (1124991.3)	P	2994	1469	1470	2109	609, 871									2087
Proteus mirabilis strain AOUC-001 (584.140)	P	1834	3268	3267	612	1751									3334
Proteus mirabilis strain CYPM1 (584.106)	P	1792	653	654	2871	1875									588
Proteus mirabilis ATCC 29906 (525369.4)	P	191	1929	1928	2277	272									1993
Proteus mirabilis HI4320 (529507.6)	P	1266	81	82	2302	1352									14
Proteus penneri ATCC 35198 (471881.3)	P	3890	2096	2095	2975	3991									2194, 2195
Proteus vulgaris strain ATCC 49132 (585.9)	P	2711	284	283	1137	2795									339
Proteus vulgaris strain CSUR P1867 (585.10)	P	1916	1636	1635	2482	73									1701
Providencia alcalifaciens DSM 30120 (520999.6)	P	2588	193	194	2042	2888									157
Providencia alcalifaciens Dmel2 (1141661.3)	P	1008	2646	2645	2950	1362									2683
Providencia burhodogranariea DSM 19968 (1141662.3)	P	1050	3419	3420	2769	1464, 165									3368
Providencia rettgeri DSM 1131 (521000.6)	P	1818	4170	4169	3647	879									4211
Providencia rettgeri Dmel1 (1141663.3)	P	2407	3783	3782	1289	2038									3823
Providencia rustigianii DSM 4541 (500637.6)	P	3242, 3705	436, 6654	437, 6653	1004, 5348	2842, 4023									380, 6710
Providencia sneebia DSM 19967 (1141660.3)	P	1927	3015	3014	903	1684									3063
Providencia stuartii strain FDAARGOS_87 (588.10)	P	421	1903	1902	3538	36									1977
Providencia stuartii strain 33672 (588.6)	P	3307	1924	1925	446	2883									1860
Providencia stuartii ATCC 25827 (471874.6)	P	1873	4140	4141	3518	1482									4077
Providencia stuartii MRSN 2154 (1157951.4)	P	91	1368	1367	2934	3932									1436
Serratia fonticola strain GS2 (47917.12)	P	3732	2010	2011	5588	3333									1517
Serratia liquefaciens strain FDAARGOS_125 (614.9)	P	4912	1545	1544	3166	263									1924
Serratia marcescens Db11 (615.1)	P	891	5487	5486	2162	365									4117
Serratia marcescens strain UCI88 (615.109)	P	2674	972	973	4305	2210									634
Serratia marcescens FGI94 (1249634.3)	P	2306	922	923	3836	1962									602
Serratia marcescens LCT-SM213 (1162294.5)	P	1014	2590	2589	4188	1461									2907
Serratia marcescens WW4 (435998.3)	P	2667	1015	1016	4253	2228									688
Serratia odorifera DSM 4582 (667129.3)	P	2749	4147	4146	1178	3105									4497
Yersinia enterocolitica strain ATCC 9610 (630.33)	P	1628	425	426	3828	1422									82
Yersinia enterocolitica strain FORC-002 (630.128)	P	2269	1051	1052	3796	2060									662
Yersinia enterocolitica 8081 (630.2)	P	1914	3090	3089	3603	2107									595
Yersinia enterocolitica subsp. enterocolitica 8081 (393305.7)	P	2125	3362	3361	3906	2327									709
Yersinia enterocolitica subsp. palearctica 105.5R(r) (994476.3)	P	2418	1173	1174	3673	2179									649
Yersinia enterocolitica subsp. palearctica 556/8265 (940287.3)	P	2327	3383	3382	569	2103									1462
Yersinia enterocolitica subsp. palearctica Y11 (930944.6)	P	1047	2066	2065	2477	815									3827
Yersinia frederiksenii ATCC 33641 (349966.5)	P	3941	1424	1425	2684	539									49
Yersinia frederiksenii ATCC 33641 (349966.8)	P	439	3756	3757	2133	234									3375
Yersinia kristensenii strain Y231 (28152.8)	P	521	3765	3766	3187	317									1899
Yersinia kristensenii strain ATCC 33639 (28152.3)	P	1394	501	502	3961	1195									2803
Yersinia pseudotuberculosis IP 31758 (349747.9)	P	120, 2293	3593	3592	817	2116									3967
Yersinia pseudotuberculosis IP 32953 (273123.1)	P	2243	1058	1059	3475	2401									742
Yersinia pseudotuberculosis PB1/+ (502801.6)	P	2391	1058	1059	3846	2575									678
Yersinia pseudotuberculosis YPIII (502800.6)	P	2191	3515	3514	693	2005									3886
Yersinia rohdei ATCC 43380 (527004.3)	P	2696	3567	3568	1676	126									3056
Plesiomonas shigelloides GN7 (703.7)	P	377	1295	1297	2843	1296, 209									1871
Plesiomonas shigelloides 302-73 (1315976.3)	P	2066	2584	2582	1258	1887, 2583									2884
Edwardsiella tarda NBRC 105688 (1216965.3)	P	636	2691	2692	1994	375									1296
Salmonella enterica subsp. enterica serovar Paratyphi B str. SPB7 (272994.6)	P	1259	2571	2570	3219	1554									49
Nevskia ramosa DSM 11499 (1122603.3)	P	2699, 2983	2697	2700	2699	2698									327
Actinobacillus pleuropneumoniae S8 (1224142.3)	P	654	656	653	654	655									454
Actinobacillus pleuropneumoniae serovar 1 str. 4074 (228399.5)	P	423	421	424	423	422									60
Actinobacillus pleuropneumoniae serovar 3 str. JL03 (434271.4)	P	406	404	407	406	405									47
Actinobacillus pleuropneumoniae L20 (416269.6)	P	396	394	397	396	395									47
Actinobacillus pleuropneumoniae serovar 6 str. Femo (754256.7)	P	460	458	461	460	459									90
Aggregatibacter aphrophilus strain W10433 (732.8)	P	1494	1920	1550	393	1752									888
Aggregatibacter aphrophilus ATCC 33389 (985008.3)	P	239	1284	292	828	522									2208
Aggregatibacter aphrophilus F0387 (679198.3)	P	115	556	167	1514	378									1249
Aggregatibacter aphrophilus NJ8700 (634176.4)	P	582	1035	638	1747	855									2194
Haemophilus aegyptius ATCC 11116 (888728.3)	P	1542	746	1157	507	1758									766
Haemophilus influenzae strain 477 (727.532)	P	1229	778	138	958	496									758
Haemophilus influenzae Hi375 (727.305)	P	851	48	1457	226	1559									28
Haemophilus influenzae 10810 (862964.3)	P	269	1126	1516	935	1865									1146
Haemophilus influenzae 86-028NP (281310.6)	P	281	1038	1497	858	1320									1058
Haemophilus influenzae F3031 (866630.3)	P	1992	1324	795	1508	988									1263
Haemophilus influenzae F3047 (935897.3)	P	1077	186	1453	379	1766									166
Haemophilus influenzae PittEE (374930.9)	P	439	1460	1041	1667	1152									1440
Haemophilus influenzae PittGG (374931.9)	P	718	1645	277	1448	1993									1666
Haemophilus influenzae R2846 (262727.7)	P	421	1393	979	1595	1102									1372
Haemophilus influenzae R2866 (262728.5)	P	1479	424	1005	228	734									444
Haemophilus influenzae Rd KW20 (71421.8)	P	216	985	1355	803	1686									1005
Haemophilus parahaemolyticus HK385 (1095744.4)	P	1742	1745	1741	1742	1744									1605
Haemophilus parainfluenzae strain 215035-2-ISO5 (729.20)	P	561	455	970	1550	549									1632
Haemophilus parainfluenzae ATCC 33392 (888828.3)	P	923	363	629	1553	471									1906
Haemophilus parainfluenzae HK2019 (1095746.3)	P	1553	780	492	325	676									831
Haemophilus parainfluenzae HK262 (1095745.3)	P	216	1080	1813	1983	1582									905
Haemophilus parainfluenzae T3T1 (862965.3)	P	1837	1943	1550	462	1852									340
Haemophilus pittmaniae HK 85 (1035188.3)	P	2261, 83	1802	2153	2261	2094									2246
Haemophilus sputorum CCUG 13788 (1035839.4)	P	1054	1057	1053	1054	1056									251
Haemophilus sputorum HK 2154 (1078483.3)	P	50	47	51	50	48									1818
[Haemophilus] ducreyi strain Cutaneous leg ulcer strain 2 (730.11)	P	991	989	992	991	990									226
Acinetobacter baumannii strain AB31 (470.1294)	P	346, 65	648	347	1179, 346	650									472
Acinetobacter baumannii strain AC29 (470.1288)	P	1381, 768	3382	1380	1381, 1551	3384									319
Acinetobacter baumannii 1656-2 (696749.3)	P	3392, 3682	276	3683	3682, 822	278									55
Acinetobacter sp. 6013113 (592014.3)	P	1880, 2539	1817	2540	2375, 2539	1819									950
Acinetobacter sp. 6013150 (525243.3)	P	2734, 3069	851	2733	2060, 2734	853									1054
Acinetobacter sp. 6014059 (525242.3)	P	2341, 955	659	954	2083, 955	657									2486
Acinetobacter baumannii AB0057 (480119.5)	P	3421, 3692	310	3693	3692, 855	312									68
Acinetobacter baumannii AB307-0294 (557600.4)	P	387, 91	3197	90	2695, 91	3195									3371
Acinetobacter baumannii ACICU (405416.6)	P	3335, 3608	345	3609	3608, 878	347									143
Acinetobacter baumannii ATCC 17978 (400667.7)	P	3148, 3418	231	3419	3418, 842	233									42, 43
Acinetobacter baumannii ATCC 19606 (575584.3)	P	2539, 3350	1967	3349	1298, 3350	1965									3273
Acinetobacter baumannii AYE (509173.8)	P	195, 462	3402	194	195, 2878	3400									3669
Acinetobacter baumannii Canada BC-5 (903895.3)	P	2882, 3182	3562	3183	303, 3182	3564									3325
Acinetobacter baumannii LAC-4 (1455315.5)	P	396, 87	3578	86	3047, 87	3576									3765
Acinetobacter baumannii MDR-TJ (889738.3)	P	337, 625	3721	336	3181, 337	3719									207
Acinetobacter baumannii MDR-ZJ06 (497978.4)	P	3388, 3670	276	3671	3670, 812	278									44
Acinetobacter baumannii OIFC137 (903889.3)	P	2332, 2606	2941	2607	2606, 3490	2943									2744
Acinetobacter baumannii OIFC143 (903893.3)	P	1840, 2129	3692	1839	1840, 208	3694									3486
Acinetobacter baumannii SDF (509170.6)	P	3364, 407	3132	3363	2501, 3364	3130									76
Acinetobacter baumannii TCDC-AB0715 (980514.3)	P	3628, 3908	286	3909	3908, 827	288									53
Acinetobacter baumannii TYTH-1 (1100841.3)	P	134, 3586	500	135	1042, 134	502									261
Acinetobacter calcoaceticus strain KCTC 2357 (471.18)	P	1057, 532	170	531	364, 532	168									748
Acinetobacter calcoaceticus ANC 3680 (1217653.3)	P	1280, 287, 978	651	977	3621, 978	649									851
Acinetobacter calcoaceticus ANC 3811 (1217690.3)	P	2464, 3155, 3455	2829	3154	2291, 3155	2827									3024
Acinetobacter calcoaceticus DSM 30006 = CIP 81.8 (981331.5)	P	392, 91	894	393	3093, 392	892									3472
Acinetobacter calcoaceticus NIPH 13 (1217654.3)	P	1409, 412, 716	1040	717	1602, 716	1042									848
Acinetobacter calcoaceticus RUH2202 (575585.3)	P	2164, 2450	2509	2451	1775, 2450	2511									3279
Acinetobacter nosocomialis NIPH 2119 (1217670.3)	P	2225, 2941, 3215	2615	2940	2041, 2941	2613									2803
Acinetobacter sp. RUH2624 (575564.3)	P	1076, 2920	2280, 2281	2921	2142, 2920	2278									2894
Acinetobacter pittii strain AP_882 (48296.83)	P	561, 880	1256	881	1885, 880	1258									1019
Acinetobacter pittii strain IEC338SC (48296.84)	P	375, 89	673	88	1212, 89	675									472
Acinetobacter pittii ANC 4050 (1217691.3)	P	2902, 3181	2600, 946	2901	2078, 2902	2598									2773
Acinetobacter pittii ANC 4052 (1217689.3)	P	1469, 482, 776	1108	777	1646, 776	1110									916
Acinetobacter calcoaceticus PHEA-2 (871585.3)	P	2571, 2858	3131	2859	2858, 92	3133									2938
Acinetobacter sp. SH024 (575565.3)	P	2633, 2911	2152	2632	2633, 724	2154									3407
Acinetobacter baumannii WC-141 (903915.3)	P	2322, 675	2815	2323	2322, 3660	2817									363
Acinetobacter haemolyticus ATCC 19194 (707232.3)	P	1272, 1423	1986	1273	1272, 2526	1990									1788
Acinetobacter haemolyticus CIP 64.3 (1217659.3)	P	584, 873	2887	874	1655, 873	2884									348
Acinetobacter haemolyticus NIPH 261 (1217986.3)	P	419, 711	34	712	2815, 711	37									3394
Acinetobacter johnsonii ANC 3681 (1217662.4)	P	143, 1840, 2853	473	2852	2452, 2853	305, 475									2800
Acinetobacter johnsonii SH046 (575586.4)	P	2456, 2796	1816	2795	1054, 2796	1814, 2588									2738
Acinetobacter junii NIPH 182 (1217665.3)	P	475, 747	2830	474	1027, 475	2833									2781
Acinetobacter junii SH205 (575587.3)	P	1922, 2079	2291	1923	1595, 1922	2294									2831
Acinetobacter lwoffii NIPH 478 (1217668.3)	P	2622, 2898	2735	2621	2622	2737									2482
Acinetobacter lwoffii NIPH 715 (1217669.3)	P	2562, 93	2719	94	93	2717									231
Acinetobacter lwoffii SH145 (575588.3)	P	2013, 2469	2106	2012	2013	2108									2232
Acinetobacter lwoffii WJ10621 (1046625.3)	P	2342, 2847	1131	2846	2660, 2667, 2847	1133									2780
Acinetobacter radioresistens DSM 6976 = NBRC 102413 = CIP 103788 (981334.6)	P	1111, 886	254	885	1334, 886	256									773
Acinetobacter radioresistens NIPH 2130 (1217674.3)	P	1685, 1922	1436	1684	1685, 879	1434									1565
Acinetobacter radioresistens SH164 (575589.3)	P	2320, 2523	1859	2524	2523, 659	1861									2635
Acinetobacter radioresistens SK82 (596318.3)	P	1700, 59	2769	58	59, 766	2767									2469
Acinetobacter sp. ATCC 27244 (525244.5)	P	1866, 461	2111	1865	1436, 1866	2114									2615
Moraxella catarrhalis strain 25240 (480.212)	P	104, 574	95	206	104	96									1735
Moraxella catarrhalis RH4 (749219.3)	P	1406, 1871	1880	1770	1871	1879									344
Pseudomonas aeruginosa F22031 (287.1306)	P	3248, 3255	3246	3249	3248	3247									1253
Pseudomonas aeruginosa NCGM 1984 (287.1307)	P	920, 927	918	921	920	919									5141
Pseudomonas aeruginosa 19BR (1051003.3)	P	4602, 4609, 5257	4611	4608	4609	4610									5238
Pseudomonas aeruginosa 2192 (350703.9)	P&S	3095, 3103	3105	3102	3103	3104								1685	5469
Pseudomonas aeruginosa 39016 (798130.4)	P	2716, 2723	2725	2722	2723	2724									3384
Pseudomonas aeruginosa 9BR (1051005.3)	P	4663, 4670, 5321	4672	4669	4670	4671									5301
Pseudomonas aeruginosa B136-33 (1280938.3)	P	902, 909	900	903	902	901									4886
Pseudomonas aeruginosa LESB58 (557722.4)	P&S	960, 967	958	961	960	959								2700	5075
Pseudomonas aeruginosa PA7 (381754.6)	P	1002, 995	993	996	995	994									4960
Pseudomonas aeruginosa PAO1 (208964.1)	P	4046, 4053	4055	4052	4053	4054									4561
Pseudomonas aeruginosa PAO579 (1191475.3)	P	4068, 4075	4077	4074	4075	4076									4600
Pseudomonas aeruginosa UCBPP-PA14 (208963.12)	P	933, 940	931	934	933	932									4953
Pseudomonas alcaliphila 34 (1248438.3)	P	866, 873	876	872	873	874									3688
Pseudomonas fluorescens strain UK4 (294.123)	P&S	2841, 2846, 4688	2848, 4696	2845	2846, 4688	2847								3846	2601
Pseudomonas fluorescens A506 (1037911.3)	P	4627, 4632	4634	3932, 4631	4632	4633									748
Pseudomonas fluorescens F113 (1114970.3)	P	2649, 5348, 5354	5356	4566, 5353	2649, 5354	5355									5143
Pseudomonas fluorescens NCIMB 11764 (1221522.3)	P	4932, 4938	4940	4937	4938	4939									4745
Pseudomonas fluorescens Pf0-1 (205922.5)	P	3255, 5025, 5031	5033	5030	3255, 5031	5032									4865
Pseudomonas fluorescens Q2-87 (1038922.3)	P	2542, 604, 610	602	4269, 605	2542, 604	603									795
Pseudomonas fluorescens Q8r1-96 (1038923.3)	P	2756, 5119, 5125	5127	4332, 5124	2756, 5125	5126									4933
Pseudomonas fluorescens SBW25 (216595.4)	P	2560, 5590, 5595	2408, 5597	4884, 5594	2560, 5595	5596									1003
Pseudomonas fluorescens SS101 (1038924.3)	P	4645, 4650	4652	3982, 4649	4650	4651									771
Pseudomonas fluorescens WH6 (746360.3)	P	2413, 5743, 5748	5750	4852, 5747	2413, 5748	5749									924
Pseudomonas fluorescens Pf-5 (220664.3)	P	2478, 962, 968	2476, 970	5003, 967	968	969									720
Pseudomonas monteilii strain USDA-ARS-USMARC-56711 (76759.14)	P	2275, 449, 455	447	450	2275, 449, 459	1990, 448									3597
Pseudomonas putida strain DLL-E4 (303.167)	P	2764, 3904, 533, 539	531	534	2764, 3904, 533, 545	3432, 532									630
Pseudomonas putida strain PC2 (303.200)	P	1002, 1008, 3213	1000	1003	1002, 1019, 3213	1001									1227
Pseudomonas putida BIRD-1 (931281.3)	P	1980, 564, 570	562	565	1980, 564, 578	2839, 563									656
Pseudomonas putida DOT-T1E (1196325.3)	P	3487, 349, 3493	3485	3488	3487, 349, 5706	3486, 469									5649
Pseudomonas putida F1 (351746.6)	P	1989, 551, 557	549	552	1989, 551, 565	2827, 550									646
Pseudomonas putida GB-1 (76869.5)	P	2098, 565, 571	563	566	2098, 565, 578	2888, 564									653
Pseudomonas putida H8234 (1331671.3)	P	3286, 3858, 532, 538	530	533	3286, 3858, 532, 545	2491, 531									621
Pseudomonas putida HB3267 (1215088.3)	P	3277, 609, 615	607	610	3277, 609, 621	2998, 608									704
Pseudomonas putida KT2440 (160488.4)	P	4069, 552, 558	550	553	4069, 552, 566	3090, 551									642
Pseudomonas putida NBRC 14164 (1211579.3)	P	2001, 548, 554	546	549	2001, 548, 561	2919, 547									4664
Pseudomonas putida ND6 (231023.4)	P	2911, 2917, 4436	2909	2912	2911, 2925, 4436	2910, 4839									3003
Pseudomonas putida S16 (1042876.5)	P	2428, 522, 528	520	523	2428, 522, 534	3069, 521									616
Pseudomonas putida W619 (390235.5)	P	1954, 575, 581	573	576	1954, 575, 588	2139, 574									4586
Pseudomonas sp. 2_1_26 (665948.3)	P	159, 166	157	160	159	158									5727
Pseudomonas stutzeri strain 28a24 (316.77)	P	3649, 3655	3658	3654	3655	3656									775
Pseudomonas stutzeri strain SLG510A3-8 (316.105)	P	816, 822	814	817	816	815									952
Pseudomonas stutzeri A1501 (379731.5)	P	827, 833	825	828	827	826									963
Pseudomonas stutzeri ATCC 14405 = CCUG 16156 (32042.3)	P	1198, 1204	1206	1203	1204	1205									1083
Pseudomonas stutzeri ATCC 17588 = LMG 11199 (96563.4)	P	726, 732	724	727	726	725									866
Pseudomonas stutzeri CCUG 29243 (1196835.3)	P	3549, 3555	3557	3554	3555	3556									3411
Pseudomonas stutzeri DSM 10701 (1123519.7)	P	3209, 3215	3217	3214	3215	3216									3323
Pseudomonas stutzeri DSM 4166 (996285.3)	P	779, 785	777	780	779	778									934
Pseudomonas stutzeri KOS6 (1218352.3)	P	544, 550	542	545	544	543									665
Pseudomonas stutzeri NF13 (1212548.4)	P	2939, 4258	4260	4257	4258	4259									3070
Pseudomonas stutzeri RCH2 (644801.3)	P	3451, 3457	3459	3456	3457	3458									3289
Pseudomonas stutzeri SDM-LAC (1109445.3)	P	1107, 1113	1104	1108	1107	1106									752
Pseudomonas stutzeri T13 (1210443.6)	P	2333, 2339	2331	2334	2333	2332									2039
Pseudomonas stutzeri TS44 (477228.3)	P	2319, 2325	2327	2324	2325	2326									1553
Pseudomonas stutzeri XLDN-R (1200345.6)	P	1662, 1668	1670	1667	1668	1669									2406
Grimontia hollisae CIP 101886 (675812.3)	P	1767, 2912	1769	1766	1767, 2190	1768									1891
Vibrio fluvialis strain ATCC 33809 (676.24)	P&S	1886, 2627	1884	1887	1886, 8	1885, 2734							1483		1809
Vibrio furnissii CIP 102972 (675811.4)	P	1175, 2869, 718	720	717	2672, 718	719									4071
Vibrio furnissii NCTC 11218 (903510.3)	P	1014, 1679	1012	1015	1014, 3984	1013									937
Vibrio parahaemolyticus strain FORC_008 (670.437)	P&S	1098, 2368, 3059	2370, 3735	2367	2368, 4319	2369							3564		2533
Vibrio parahaemolyticus strain 10329 (670.436)	P&S	1652, 2970, 4530	2972, 3864	2969	2970, 3330	2971							4025		3109
Vibrio parahaemolyticus BB22OP (1211705.3)	P&S	1795, 2989, 655	3643, 653	656	4172, 655	654							3475		508
Vibrio parahaemolyticus RIMD 2210633 (223926.1)	P&S	1921, 3086, 681	3771, 679	682	4330, 681	680							3605		533
Vibrio mimicus strain ATCC 33654 (674.46)	P&S	1338, 3186	1202, 1340	1337	1338, 220	1339							361		2549
Vibrio mimicus MB-451 (675806.3)	P&S	1413, 463	461	464	3025, 463	462							2893		1966
Vibrio mimicus VM223 (675820.3)	P&S	2485, 3453	1045, 3455, 988	3452	1359, 3453	3454							1497		497
Silanimonas lenta DSM 16282 (1123253.3)	P	1851	1853	1850	1851	1852									1355
Stenotrophomonas maltophilia strain ISMMS3 (40324.126)	P	3930, 645	635	646	645	644									1256
Stenotrophomonas maltophilia D457 (1163399.5)	P	3862, 629	623	630	3862, 629	628									1212
Stenotrophomonas maltophilia K279a (522373.3)	P	3938, 695	690	696	3938, 695	694									1287
Stenotrophomonas maltophilia R551-3 (391008.4)	P	3613, 589	584	590	589	588									1141
Bilophila wadsworthia 3_1_6 (563192.3)	P	1504	1506	1503	1504, 2634	1505									2863
Desulfovibrio desulfuricans subsp. desulfuricans str. G20 (207559.7)	P	2410	2408	2411	1054, 2410	2409									3399
Desulfovibrio desulfuricans subsp. desulfuricans str. ATCC 27774 (525146.4)	P	2490	1879	1881	2490, 2670	1880									428
Desulfovibrio piger ATCC 29098 (411464.8)	P	1799	289	287	1381, 1799	288									1711
Desulfovibrio sp. 3_1_syn3 (457398.5)	P	38	1748	1750	38, 506	1749									90
Desulfovibrio sp. 6_1_46AFAA (665942.3)	P	1864	627	629	1864, 2416	628									1739
Desulfovibrio desulfuricans subsp. aestuarii DSM 17919 = ATCC 29578 (1121444.3)	P	2235	2237	2234	2235, 2636	2236									2003
Arcobacter butzleri JV22 (888827.3)	P	833, 839	1906	2194	833	2067									2184
Campylobacter coli strain n/a (195.899)	P	543, 933	140	1482	543	614									560
Campylobacter coli strain YH501 (195.1023)	P	492, 814	141	1376	492	573									509
Campylobacter coli strain n/a (195.462)	P	463, 765	131	1461	463	536									480
Campylobacter coli strain BFR-CA-9557 (195.363)	P	1277, 1665	200	712	1665	1513									1648
Campylobacter coli JV20 (864566.3)	P	35, 358	798	1313	35	116									53
Campylobacter coli RM2228 (306254.7)	P	1346, 492	1173	1026	492	580									512
Campylobacter concisus 13826 (360104.9)	P	1155, 677	511	357	1155	1600									1339
Campylobacter concisus UNSWCD (929793.3)	P	1100, 1755, 458	140	363	1755	1179									461
Campylobacter curvus 525.92 (360105.8)	P	1433, 862	1555	463	862	376									755
Campylobacter curvus DSM 6644 (1121268.3)	P	2, 427	328	1318	2	1403									1026
Campylobacter fetus subsp. fetus (32019.15)	P	1005, 312	406	1867	1005	1199									682
Campylobacter fetus subsp. fetus 82-40 (360106.6)	P	1535, 969	1449	1298	969	1409									1083
Campylobacter fetus subsp. venerealis NCTC 10354 (983328.4)	P	1140, 1810	1719	1515	1140	1680									1255
Campylobacter gracilis RM3268 (553220.3)	P	1888, 2205	177, 2066	1434	1888	1824									1729
Campylobacter hominis ATCC BAA-381 (360107.7)	P	1278, 1618	127	31	1278	688									973
Campylobacter jejuni strain NCTC11351 (197.5249)	P	557, 975	1746	387	557	1326									574
Campylobacter jejuni strain CJM1cam (197.5229)	P	535, 942	1526	358	535	1169									552
Campylobacter jejuni RM1221 (195099.5)	P	1100, 674	1811	431	674	1370									691
Campylobacter jejuni subsp. doylei 269.97 (360109.7)	P	1106, 803	1980	1563	1106	514									1087
Campylobacter jejuni subsp. jejuni 1336 (683082.3)	P	1738, 630	1282	1559	1738	856									1756
Campylobacter jejuni subsp. jejuni 414 (683083.3)	P	1756, 363	1208	1564	1756	608									1774
Campylobacter jejuni subsp. jejuni 81-176 [WGS] (354242.17)	P	1034, 589	1675	401	589	1272									607
Campylobacter jejuni subsp. jejuni 81116 (407148.6)	P	543, 942	1531	367	543	1171									560
Campylobacter jejuni subsp. jejuni M1 (645464.3)	P	544, 959	1553	365	544	1190									561
Campylobacter jejuni subsp. jejuni NCTC 11168 (192222.6)	P	564, 978	1598	374	564	1200									581
Campylobacter jejuni subsp. jejuni NCTC 11168-BN148 (1211776.3)	P	558, 969	1587	371	558	1188									575
Campylobacter lari RM2100 (306263.5)	P	1113, 587	225	523	587	1084									655
Campylobacter rectus RM3267 (553218.4)	P	2782, 564	2862	2764	2782	620									1362
Campylobacter showae CSUNSWCD (1244083.3)	P	2016, 522	2130	365	2016	229									1970
Campylobacter showae RM3277 (553219.3)	P	1370, 727	682	2006	1370	1407									109
Campylobacter sp. 10_1_50 (665939.3)	P	376, 561, 929	745	1292	376	1165									558
Campylobacter upsaliensis JV21 (888826.3)	P	1514	1180	1387		569									190
Campylobacter upsaliensis RM3195 (306264.5)	P	1489, 302	921	648	302	793									122
Campylobacter ureolyticus strain CIT007 (827.3)	P	1278, 827	1418	877	1278	841									233
Campylobacter ureolyticus ACS-301-V-Sch3b (883165.3)	P	1361, 840	198	776	1361	826									1179
Bacteroides ureolyticus DSM 20703 (1121102.3)	P	103, 1271	1679	1318	103	1285									990
Campylobacter ureolyticus RIGS 9880 (1032069.3)	P	1316, 999	288	1367	999	1330									808
Helicobacter bilis ATCC 43879 (613026.4)	P	600, 606	144	1653	600	180									479
Helicobacter bilis WiWa (1235804.3)	P	861, 868	606	115	868	558									440
Helicobacter canadensis MIT 98-5491 (537970.5)	P	1424, 1781, 2916, 742	1532, 3045	2343, 468	1424, 2916	1455, 2968									1069, 2154
Helicobacter cinaedi ATCC BAA-847 (1206745.3)	P	1206, 684	391	1202	684	2327									1907
Helicobacter cinaedi CCUG 18818 (537971.5)	P	1041, 1330	1883	1326	1041	192									659
Helicobacter pullorum MIT 98-5489 (537972.5)	P	1556, 833	1525	1211	833	1494									156
Helicobacter pylori 26695-1MET (210.1381)	P	831, 833	1585	2	833	1662									1133
Helicobacter pylori strain BM013A (210.1916)	P	751, 753	1450	2	753	1582									366
Helicobacter pylori Hp238 (210.1380)	P	859, 862	1510	2	862	1613									413
Helicobacter pylori 26695 (85962.8)	P	834, 836	1581	2	836	1655									1136
Helicobacter pylori 35A (585535.5)	P	805, 808	103	211	805	196									611
Helicobacter pylori 52 (684950.4)	P	581, 584	1468	2	581	1560									390
Helicobacter pylori 83 (585538.3)	P	620, 623	1524	2	620	1631									430
Helicobacter pylori 2017 (985081.3)	P	811, 813	1491	2	813	1583									375
Helicobacter pylori B8 (693745.3)	P	975, 978	24	1571	978	1590									1162
Helicobacter pylori F16 (866344.4)	P	591, 594	1504	2	591	1589									390
Helicobacter pylori G27 (563041.6)	P	814, 816	1552	2	816	1639									377
Helicobacter pylori Hp M3 (992119.3)	P	1002, 999	72	194	1002	176									556
Helicobacter pylori J99 (85963.7)	P	805, 808	1518	2	808	1610									375
Helicobacter pylori P12 (570508.6)	P	845, 848	1561	2	848	1653									380
Helicobacter pylori Puno135 (1055529.4)	P	784, 787	1514	2	787	1605									366
Helicobacter pylori Shi470 (512562.5)	P	544, 547	1500	2	544	1592									361
Helicobacter pylori UM299 (1321938.4)	P	579, 583	1300	1183	583	1198									779
Helicobacter winghamensis ATCC BAA-430 (556267.4)	P	1204, 447	907	764	447	68									1030
Brachyspira pilosicoli B2904 (1133568.3)	P	2513	2515	2512	2513	2514									2349
Brachyspira pilosicoli WesB (1161918.5)	P	974	972	975	974	973									2326
Anaerobaculum hydrogeniformans ATCC BAA-1850 (592015.5)	P	656	658	655	656	657									530
Pyramidobacter piscolens W5455 (352165.3)	P&S	189	2106	2108	189	2107	1030								1029
Synergistes sp. 3_1_syn1 (457415.3)	P	2294	2296	2293	2294	2295									949
Actinomyces georgiae DSM 6843 (1120942.4)	A&S										1220	1221			1698
Actinomyces graevenitzii C83 (435830.3)	A&S										438	437			223
Actinomyces naeslundii str. Howell 279 (1115803.3)	P&S	331	329	332	331	330						1263			2615
Actinomyces odontolyticus strain XH001 (1660.4)	A&S										1579	1580			1866
Actinomyces odontolyticus ATCC 17982 (411466.7)	A&S										1176	1177			1468
Actinomyces odontolyticus F0309 (649742.3)	A&S										1800	1799			1502
Actinomyces oris strain T14V (544580.10)	P&S	2588	2586	2589	2588	2587					2337	2338			2034
Actinomyces sp. HPA0247 (1203556.3)	A&S										1698	1699			1987
Actinomyces turicensis ACS-279-V-Col4 (883077.3)	A&S										812	813			1540
Actinomyces urogenitalis DSM 15434 (525246.3)	A&S										1802	1801			1061
Actinomyces urogenitalis S6-C4 (1284679.3)	A&S										568	567			2135
Actinomyces viscosus C505 (562973.4)	P&S	1957	1955	1958	1957	1956					1704	1705			98
Arcanobacterium haemolyticum DSM 20595 (644284.3)	A&S										842	843			611
Mobiluncus curtisii ATCC 43063 (548479.6)	A&S										1641	1640			126
Mobiluncus curtisii ATCC 51333 (887326.3)	A&S										1740	1739			478
Mobiluncus curtisii subsp. holmesii ATCC 35242 (887899.3)	A&S										841	842			544
Mobiluncus mulieris 28-1 (596328.3)	A&S										1374	1373			1481
Mobiluncus mulieris ATCC 35239 (871571.3)	A&S										895	896			1370
Mobiluncus mulieris ATCC 35243 (585199.3)	A&S										715	716			1454
Mobiluncus mulieris FB024-16 (866770.3)	A&S										1261	1262			317
Varibaculum cambriense strain DNF00696 (184870.3)	P	371	369	372	371	370									316
Varibaculum cambriense DORA_20 (1403948.3)	P	875	873	876	875	874									812
Varibaculum cambriense DSM 15806 (1123488.3)	P	1219	1217	1220	1219	1218									1167
Bifidobacterium adolescentis strain BBMN23 (1680.5)	A&S	677	457				1107								393
Bifidobacterium adolescentis ATCC 15703 (367928.6)	A&S						1044								383
Bifidobacterium adolescentis DSM 20087 (1410644.3)	A&S	1328	235				951								302
Bifidobacterium adolescentis L2-32 (411481.5)	A&S	988	725				1618								670
Bifidobacterium stercoris JCM 15918 (1437612.3)	A&S	1944	238				1232								299
Bifidobacterium angulatum strain GT102 (1683.4)	A&S						734								1013
Bifidobacterium angulatum DSM 20098 (518635.5)	A&S						1278								185
Bifidobacterium animalis strain RH (28025.4)	A&S						699								424
Bifidobacterium animalis subsp. animalis ATCC 25527 (703613.4)	A&S						705								446
Bifidobacterium animalis subsp. lactis AD011 (442563.4)	A&S						1279								423
Bifidobacterium animalis subsp. lactis B420 (1168290.3)	A&S						694								420
Bifidobacterium animalis subsp. lactis BB-12 (552531.3)	A&S						1183								909
Bifidobacterium animalis subsp. lactis BLC1 (1075106.4)	A&S						696								422
Bifidobacterium animalis subsp. lactis BS 01 (911598.3)	A&S						746								470
Bifidobacterium animalis subsp. lactis Bi-07 (742729.3)	A&S						694								420
Bifidobacterium animalis subsp. lactis Bl-04 (580050.3)	A&S						701								423
Bifidobacterium animalis subsp. lactis CNCM I-2494 (1042403.4)	A&S						695								419
Bifidobacterium animalis subsp. lactis DSM 10140 (555970.3)	A&S						700								423
Bifidobacterium asteroides strain Hma3 (1684.6)	A&S						1161								1431
Bifidobacterium asteroides PRL2011 (1147128.3)	A&S						1106								1335
Bifidobacterium bifidum strain 156B (1681.51)	A&S						1205								176
Bifidobacterium bifidum ATCC 29521 = JCM 1255 = DSM 20456 (500634.6)	A&S						714								1587
Bifidobacterium bifidum NCIMB 41171 (398513.5)	A&S						103								1550
Bifidobacterium bifidum PRL2010 (702459.3)	A&S						706								1573
Bifidobacterium bifidum S17 (883062.5)	A&S						724								1520
Bifidobacterium breve 12L (1385938.3)	A&S						1293								1564
Bifidobacterium breve 2L (1385943.3)	A&S						465								195
Bifidobacterium breve 689b (1385942.3)	A&S						1382								1671
Bifidobacterium breve ACS-071-V-Sch8b (866777.3)	A&S						529								1624
Bifidobacterium breve CECT 7263 (1036735.3)	A&S						1929								1488
Bifidobacterium breve DPC 6330 (1074482.3)	A&S						1858								69
Bifidobacterium breve DSM 20213 = JCM 1192 (518634.7)	A&S						1683								1455
Bifidobacterium breve HPH0326 (1203540.3)	A&S						818								1095
Bifidobacterium breve JCM 7017 (1385939.3)	A&S						1329								1604
Bifidobacterium breve JCM 7019 (1385940.3)	A&S						1458								1727
Bifidobacterium breve MCC 0121 (1365960.3)	A&S						1806								266
Bifidobacterium breve MCC 0305 (1365961.3)	A&S						1784								275
Bifidobacterium breve MCC 0476 (1365962.3)	A&S						108								356
Bifidobacterium breve MCC 1094 (1365963.3)	A&S						1787								1386
Bifidobacterium breve MCC 1114 (1365964.3)	A&S						1319								1025
Bifidobacterium breve MCC 1128 (1365965.3)	A&S						1371								882
Bifidobacterium breve MCC 1340 (1365966.3)	A&S						1766								260
Bifidobacterium breve MCC 1454 (1365967.3)	A&S						2142								532
Bifidobacterium breve MCC 1604 (1365968.3)	A&S						1731								89
Bifidobacterium breve MCC 1605 (1365969.3)	A&S						1469								854
Bifidobacterium breve NCFB 2258 (1385941.3)	A&S						1339								1658
Bifidobacterium breve UCC2003 (326426.4)	A&S						1424								1722
Bifidobacterium catenulatum DSM 16992 (566552.4)	A&S	249	1151				516								1300
Bifidobacterium choerinum strain LMG 10510 (35760.3)	A&S						952								1505
Bifidobacterium choerinum DSM 20434 (1121107.3)	A&S						750								875
Bifidobacterium coryneforme strain Bma6 (1687.6)	A&S						909								1127
Bifidobacterium dentium ATCC 27678 (473819.7)	A&S						1598								266
Bifidobacterium dentium ATCC 27679 (871562.3)	A&S						1384								241
Bifidobacterium dentium Bd1 (401473.3)	A&S						1266								450
Bifidobacterium dentium JCM 1195 = DSM 20436 (1150423.4)	A&S						1329								462
Bifidobacterium dentium JCVIHMP022 (553191.3)	A&S						261								2286
Bifidobacterium gallicum DSM 20093 (561180.4)	A&S						698								1041
Bifidobacterium indicum LMG 11587 = DSM 20214 (1341694.4)	A&S						875								1085
Bifidobacterium kashiwanohense JCM 15439 = DSM 21854 (1150460.7)	A&S	741	476				1272								407
Bifidobacterium longum strain BXY01 (216816.111)	P&S	391	389	392	391	390	1509								1810
Bifidobacterium longum strain BG7 (216816.114)	A&S						1505								1790
Bifidobacterium longum DJO10A (205913.6)	A&S						74								1775
Bifidobacterium longum NCC2705 (206672.9)	A&S						46								1674
Bifidobacterium longum subsp. infantis strain BT1 (1682.24)	P&S	1050	1048	1051	1050	1049	1431								289
Bifidobacterium longum subsp. infantis strain CECT 7210 (1682.23)	A&S						1146								1424
Bifidobacterium longum subsp. infantis 157F (565040.3)	A&S						1486								1751
Bifidobacterium longum subsp. infantis ATCC 15697 = JCM 1222 (391904.8)	P&S	400	398	401	400	399	739								2270
Bifidobacterium longum subsp. infantis CCUG 52486 (537937.5)	A&S		1234				1994								1155
Bifidobacterium longum subsp. longum strain NCIMB8809 (1679.9)	A&S						1374								1640
Bifidobacterium longum subsp. longum 1-6B (1161744.3)	A&S						895								511
Bifidobacterium longum subsp. longum 2-2B (1161745.3)	A&S						1392								534
Bifidobacterium longum subsp. longum 35B (1161904.3)	A&S						1408								184
Bifidobacterium longum subsp. longum 44B (1161743.3)	A&S						1542								1581
Bifidobacterium longum subsp. infantis ATCC 55813 (548480.3)	A&S						878								627
Bifidobacterium longum subsp. longum BBMN68 (890402.3)	A&S						90								1711
Bifidobacterium longum subsp. longum CMCC P0001 (1266716.3)	P&S	905	907	904	905	906	365								1129
Bifidobacterium longum subsp. longum F8 (722911.3)	A&S						108								1619
Bifidobacterium longum subsp. longum JCM 1217 (565042.3)	A&S						1458								1700
Bifidobacterium longum subsp. longum JDM301 (759350.3)	P&S	361	359	362	361	360	1415								1695
Bifidobacterium longum subsp. longum KACC 91563 (1035817.4)	A&S						510								222
Bifidobacterium pseudocatenulatum DSM 20438 = JCM 1200 = LMG 10505 (547043.16)	A&S		1226				588								1150
Bifidobacterium pseudocatenulatum IPLA36007 (1454376.3)	A&S		1069				141								994
Bifidobacterium ruminantium DSM 6489 (1410647.4)	A&S	1673	940				686								884
Bifidobacterium scardovii JCM 12489 = DSM 13734 (1150461.5)	A&S						1103								578
Bifidobacterium sp. 12_1_47BFAA (469594.3)	A&S						93								604
Bifidobacterium sp. MSTE12 (1161409.3)	A&S						1457								286
Bifidobacterium thermacidophilum subsp. thermacidophilum DSM 15837 (1121111.3)	A&S						1710								281
Bifidobacterium thermophilum RBL67 (1254439.12)	A&S						1782								1409
Parascardovia denticolens DSM 10105 (864564.3)	A&S						529								348
Scardovia inopinata F0304 (641146.3)	A&S						595								383
Corynebacterium ammoniagenes DSM 20306 (649754.3)	P	443	445	442	443	444									184
Corynebacterium amycolatum SK46 (553204.6)	P&S	1184	1182	1185	1184	1183		1150							86
Corynebacterium aurimucosum ATCC 700975 (548476.3)	P	1227	1225	1228	1227	1226									1561
Corynebacterium durum F0235 (1035195.3)	P&S	956	954	957	956	955		800							1273
Corynebacterium efficiens YS-314 (196164.6)	P&S	1704	1706	1703	1704	1705		127							1860
Corynebacterium glucuronolyticum ATCC 51866 (548478.3)	P	857	859	856	857	858									2033
Corynebacterium glucuronolyticum ATCC 51867 (548477.4)	P	671	669	672	671	670									1185
Corynebacterium kroppenstedtii strain DNF00591 (161879.12)	P&S	3, 522	520	523	3, 522	521		1048							350
Corynebacterium kroppenstedtii DSM 44385 (645127.4)	P&S	1006	1008	1005	1006	1007		550							1169
Corynebacterium propinquum DSM 44285 (1121367.3)	P	127	129	126	127	128									260
Corynebacterium pseudodiphtheriticum DSM 44287 (1121368.3)	P	1185	1183	1186	1185	1184									1053
Corynebacterium sp. HFH0082 (1078764.3)	P&S	1491	1489	1492	1491	1490		2029							1353
Corynebacterium striatum ATCC 6940 (525268.3)	P	2138	2140	2137	2138	2139									652
Corynebacterium tuberculostearicum SK141 (553206.4)	P	1319	1321	1318	1319	1320									1479
Corynebacterium ulcerans 809 (945711.3)	P&S	1265	1267	1264	1265	1266		765							1422
Corynebacterium ulcerans BR-AD22 (945712.3)	P&S	1268	1270	1267	1268	1269		770							1426
Dietzia cinnamea NBRC 102147 (1223524.3)	P&S	1541	1543	1540	1541	1542		1427							441
Dietzia cinnamea P4 (910954.3)	P&S	1137	1139, 1140	1136	1137	1138		1216							2705
Gordonia rubripertincta NBRC 101908 (1077975.4)	P	1136, 626	3889	627	1136, 626	625									2917
Gordonia terrae C-6 (1316928.3)	P	520	518	521	520	519									990
Gordonia terrae NBRC 100016 (1089454.3)	P	3367, 3729, 4543, 844	3369	3366	3367, 3729, 4543, 844	3368									3288
Mycobacterium avium 104 (243243.7)	P	3294	3298	3293	3294	3295									3599
Mycobacterium avium subsp. paratuberculosis str. k10 (262316.1)	P	1140	1136	1141	1140	1139									2893
Mycobacterium avium subsp. paratuberculosis MAP4 (1199187.3)	P	2802	2806	2801	2802	2803									946
Mycobacterium abscessus (36809.5)	P	2843, 3454	2855	2842	2843	2844									3161
Mycobacterium abscessus 4S-0116-R (1001725.3)	P	2500, 3108	2512	2499	2500	2501									2805
Mycobacterium abscessus 6G-0125-R (1001740.3)	P	1859, 2471	1871	1858	1859	1860									2178
Mycobacterium fortuitum subsp. fortuitum DSM 46621 (1214102.3)	P	1029, 3646	1025	1030	1029, 3646	1028									1613
Rhodococcus equi 103S (685727.3)	P&S	2190	2188	2191	2190	2189		1232							1927
Rhodococcus equi ATCC 33707 (525370.3)	P&S	4131	4133	4130	4131	4132		3665							254
Rhodococcus erythropolis strain BG43 (1833.80)	P&S	2022, 2898	2896	2899	2022, 2898	2897		4204							2545
Rhodococcus erythropolis PR4 (234621.6)	P&S	2481, 3523	3521	3524, 4553	2481, 3523	3522		4875							3130
Rhodococcus erythropolis SK121 (596309.3)	P&S	1207, 4973	4970	1596, 4974	1207, 4973	4971		6327							2523
Rhodococcus erythropolis XP (1078016.3)	P&S	4034, 4933, 6501	4931	4934, 5978	4034, 4933, 6501	4932		557							4556
Rhodococcus rhodochrous ATCC 17895 (1330040.3)	P&S	604	606	603	604	605		1338							3664
Rhodococcus rhodochrous ATCC 21198 (1429046.4)	P	4194, 773	4196	4193	4194, 773	4195									1767
Brevibacterium casei S18 (1229781.4)	P&S	2189	2191	2188	2189	2190		1387							1972
Brevibacterium linens BL2 (321955.4)	P&S	3382, 447	445	448	447	446		128							1495
Brevibacterium massiliense 5401308 (1176165.3)	P&S	366	368	365	366	367		1107							870
Brevibacterium sp. JC43 (1033736.3)	P&S	1350	1352	1349	1350	1351		217							1559
Cellulomonas sp. JC225 (1095767.3)	P&S	2267	2265	2268	2267	2266		2269							2632
Brachybacterium paraconglomeratum LC44 (1064537.3)	P&S	2942	2944	2941	2942	2943		2508							2303
Dermabacter sp. HFH0086 (1203568.3)	P	1998	2001	1997	1999	2000									84
Dermacoccus sp. Ellin185 (188626.3)	P&S	392	389	393	392	390		391							162
Kytococcus sedentarius strain 262_KSED (1276.5)	A&S										588	587			1721
Kytococcus sedentarius strain 1083_KSED (1276.4)	A&S										482	483			249
Kytococcus sedentarius DSM 20547 (478801.5)	P&S	148	146	149	148	147		150							1094
Curtobacterium flaccumfaciens MEB126 (2035.5)	P&S	1674, 986	1673	985	1674, 986	987		2784							2689
Microbacterium gubbeenense DSM 15944 (1122237.3)	P	1167	1165	1168	1167	1166									489
Microbacterium paraoxydans 77MFTsu3.2 (1151126.3)	P	3374	3372	3375	3374	3373									3162
Acaricomes phytoseiuli DSM 14247 (1120917.3)	P&S	1560	1558	1562	1560	1559		1557							1928
Arthrobacter castelli DSM 16402 (1121019.4)	P&S	844	846	842	844	845		847							3753
Kocuria palustris strain CD07_3 (71999.7)	P&S	2373	2371	2374	2372	2372		2370							2498
Kocuria palustris PEL (1236550.3)	P&S	1977	1975	1978	1976	1976		1974							1210
Kocuria rhizophila DC2201 (378753.5)	P&S	1155	1153	1156	1154	1154		1152							1596
Kocuria rhizophila P7-4 (1029824.3)	P&S	157	155	158	156	156		154							2056
Micrococcus luteus strain 1058_MLUT (1270.32)	P&S	9	7	10	9	8		6							561
Micrococcus luteus strain RIT324w (1270.27)	P&S	199	197	200	199	198		196							1038
Micrococcus luteus strain RIT304 (1270.28)	P&S	2374	2066	2373	2374	2375		2065							127
Micrococcus luteus strain NDB3Y10 (1270.34)	P&S	824	822	825	824	823		821							1179
Micrococcus luteus strain RIT305 (1270.29)	P&S	1685	1686	1684	1685	1686		1687							2357
Micrococcus luteus strain trpE16 (1270.31)	P&S	1072	1070	1073	1072	1071		1069							703
Micrococcus luteus NCTC 2665 (465515.4)	P&S	1030	1028	1031	1030	1029		1027							669
Micrococcus luteus SK58 (596312.3)	P&S	965	967	964	965	966		968							744
Rothia aeria F0474 (1125724.3)	P&S	932	930	933	931	931		929							2002
Rothia dentocariosa ATCC 17931 (762948.4)	P&S	1777, 1778	1776	1779	1777	1777		1775							1518
Rothia dentocariosa M567 (563032.4)	P&S	202, 203	200	204	202, 203	202		199							1828
Rothia mucilaginosa strain NUM-Rm6536 (43675.28)	P&S	24	27	23	25	25		28							293
Rothia mucilaginosa ATCC 25296 (553201.3)	P&S	55, 56	58	54	55, 56	56		59							424
Rothia mucilaginosa DY-18 (680646.3)	P&S	1015	1017	1014	1016	1016		1018							1276
Rothia mucilaginosa M508 (563033.4)	P&S	1068, 1069	1071	1067	1068, 1069	1069		1072							1513
Cellulosimicrobium cellulans strain DSM 43879 (1710.9)	P&S	1288	1286	1289	1288	1287		193							945
Cellulosimicrobium cellulans J36 (935839.3)	P&S	750		751	750										1547
Tropheryma whipplei TW08/27 (218496.4)	P	860	857	861	859	858									238
Tropheryma whipplei str. Twist (203267.6)	P	870	867	871	869	868									733
Micromonospora aurantiaca ATCC 27029 (644283.4)	P&S	2370, 3619	2367, 4136	2371	2370	2368		2369							1503
Aeromicrobium massiliense JC14 (1033730.6)	P	3198	3196	3199	3198	3197									2021
Propionibacterium acidipropionici strain ATCC 55737 (1748.13)	P&S	1121	1123	1120	1121	1122		797							867
Propionibacterium acidipropionici strain CGMCC 1.2230 (1748.12)	P&S	2047	2045	2048	2047	2046		2395							2321
Propionibacterium acidipropionici ATCC 4875 (1171373.8)	P&S	2429	2431	2428	2429	2430		2074							2145
Propionibacterium jensenii DSM 20535 (1122997.3)	P&S	1233	1231	1234	1233	1232		2464							563
Propionibacterium acnes strain KCOM 1861 (= ChDC B594) (1747.94)	P&S	1900	1902	1899	1900	1901		1582							1640
Propionibacterium acnes strain PA_21_1_L1 (1747.88)	P&S	1875	1877	1874	1875	1876		1525							1584
Propionibacterium acnes strain A1-14 (1747.92)	P&S	1742	1744	1741	1742	1743		1430							1486
Propionibacterium acnes strain PA_15_2_L1 (1747.89)	P&S	1834	1836	1833	1834	1835		1510							1581
Propionibacterium acnes strain PA_12_1_R1 (1747.90)	P&S	1784	1786	1783	1784	1785		1480							1549
Propionibacterium acnes strain PA_12_1_L1 (1747.91)	P&S	1800	1802	1799	1800	1801		1482							1552
Propionibacterium acnes strain PA_30_2_L1 (1747.86)	P&S	1854	1856	1853	1854	1855		1497							1562
Propionibacterium acnes 266 (909952.3)	P&S	1811	1813	1810	1811	1812		1481							1550
Propionibacterium acnes 6609 (1031709.3)	P&S	1847	1849	1846	1847	1848		1505							1564
Propionibacterium acnes C1 (1234380.3)	P&S	1868	1870	1867	1868	1869		1538							1608
Propionibacterium acnes FZ1/2/0 (1276649.3)	P&S	1810	1812	1809	1810	1811		1482							1552
Propionibacterium acnes HL001PA1 (765105.8)	P&S	290	292	289	290	291		547							607
Propionibacterium acnes HL002PA1 (765115.3)	P&S	1974	1972	1975	1974	1973		2292							2223
Propionibacterium acnes HL002PA2 (765116.3)	P&S	1348	1350	1347	1348	1349		96							165
Propionibacterium acnes HL002PA3 (765117.3)	P&S	672	670	673	672	671		525							455
Propionibacterium acnes HL005PA1 (765096.3)	P&S	1564	1566	1563	1564	1565		1303							1377
Propionibacterium acnes HL005PA2 (765097.3)	P&S	2281	2279	2282	2281	2280		1714							1783
Propionibacterium acnes HL005PA4 (765099.3)	P&S	2302	2300	2303	2302	2301		2120							2051
Propionibacterium acnes HL007PA1 (765118.3)	P&S	2177	2179	2176	2177	2178		1227							1155
Propionibacterium acnes HL013PA1 (765069.3)	P&S	2255	2257	2254	2255	2256		2055							1985
Propionibacterium acnes HL013PA2 (765070.3)	P&S	377	379	376	377	378		1030							959
Propionibacterium acnes HL020PA1 (765065.3)	P&S	1160	1158	1161	1160	1159		2397							2327
Propionibacterium acnes HL025PA1 (765089.3)	P&S	2317	2319	2316	2317	2318		1026							1094
Propionibacterium acnes HL027PA1 (765111.3)	P&S	147	145	148	147	146		2244							2315
Propionibacterium acnes HL027PA2 (765112.3)	P&S	1618	1620	1617	1618	1619		1504							1432
Propionibacterium acnes HL030PA1 (765103.3)	P&S	1739	1741	1738	1739	1740		1231							1172
Propionibacterium acnes HL036PA1 (765106.3)	P&S	2254	2256	2253	2254	2255		214							144
Propionibacterium acnes HL036PA2 (765107.3)	P&S	1276	1278	1275	1276	1277		973							1042
Propionibacterium acnes HL037PA1 (765122.3)	P&S	979	981	978	979	980		1500							1430
Propionibacterium acnes HL038PA1 (765085.3)	P&S	1028	1030	1027	1028	1029		2489							2414
Propionibacterium acnes HL043PA1 (765072.3)	P&S	2098	2096	2099	2098	2097		1930							1858
Propionibacterium acnes HL043PA2 (765073.3)	P&S	632	630	633	632	631		2064							2136
Propionibacterium acnes HL045PA1 (765068.3)	P&S	2393	2391	2394	2393	2392		1186							1258
Propionibacterium acnes HL046PA1 (765094.3)	P&S	2026	2028	2025	2026	2027		2198							2268
Propionibacterium acnes HL046PA2 (765095.3)	P&S	1658	1660	1657	1658	1659		18							89
Propionibacterium acnes HL050PA1 (765100.3)	P&S	1675	1673	1676	1675	1674		27							96
Propionibacterium acnes HL050PA2 (765101.3)	P&S	1401	1399	1402	1401	1400		1142							1082
Propionibacterium acnes HL050PA3 (765102.3)	P&S	2266	2268	2265	2266	2267		1235							1166
Propionibacterium acnes HL053PA1 (765066.3)	P&S	2331	2329	2332	2331	2330		1280							1206
Propionibacterium acnes HL053PA2 (765067.3)	P&S	2294	2296	2293	2294	2295		96							167
Propionibacterium acnes HL056PA1 (765119.3)	P&S	1849	1851	1848	1849	1850		172							100
Propionibacterium acnes HL059PA1 (765091.3)	P&S	2310	2308	2311	2310	2309		502							433
Propionibacterium acnes HL059PA2 (765092.3)	P&S	2270	2272	2269	2270	2271		1186							1117
Propionibacterium acnes HL060PA1 (765084.3)	P&S	1444	1442	1445	1444	1443		301							240
Propionibacterium acnes HL063PA1 (765113.3)	P&S	2285	2287	2284	2285	2286		1146							1214
Propionibacterium acnes HL063PA2 (765114.3)	P&S	1465	1463	1466	1465	1464		206							275
Propionibacterium acnes HL067PA1 (765110.3)	P&S	2223	2225	2222	2223	2224		2012							1943
Propionibacterium acnes HL072PA1 (765074.3)	P&S	178	176	179	178	177		885							814
Propionibacterium acnes HL072PA2 (765075.3)	P&S	1175	1177	1174	1175	1176		1761							1691
Propionibacterium acnes HL074PA1 (765076.3)	P&S	417	419	416	417	418		219							147
Propionibacterium acnes HL078PA1 (765071.3)	P&S	2383	2385	2382	2383	2384		1273							1198
Propionibacterium acnes HL082PA1 (765120.3)	P&S	1278	1280	1277	1278	1279		1009							1079
Propionibacterium acnes HL082PA2 (765121.3)	P&S	2329	2331	2328	2329	2330		1343							1283
Propionibacterium acnes HL083PA1 (765087.3)	P&S	1697	1695	1698	1697	1696		642							568
Propionibacterium acnes HL083PA2 (765088.3)	P&S	2281	2283	2280	2281	2282		200							270
Propionibacterium acnes HL086PA1 (765093.3)	P&S	2389	2387	2390	2389	2388		374							444
Propionibacterium acnes HL087PA2 (765082.3)	P&S	39	41	38	39	40		712							782
Propionibacterium acnes HL087PA3 (765083.3)	P&S	1597	1595	1598	1597	1596		1177							1103
Propionibacterium acnes HL092PA1 (765086.3)	P&S	2230	2232	2229	2230	2231		1978							2047
Propionibacterium acnes HL096PA1 (1134454.3)	P&S	1835	1837	1834	1835	1836		848							776
Propionibacterium acnes HL096PA2 (765058.3)	P&S	2433	2431	2434	2433	2432		1267							1338
Propionibacterium acnes HL096PA3 (765057.3)	P&S	2377	2379	2376	2377	2378		1801							1729
Propionibacterium acnes HL097PA1 (765064.3)	P&S	1492	1490	1493	1492	1491		1164							1095
Propionibacterium acnes HL099PA1 (765063.3)	P&S	1085	1083	1086	1085	1084		1953							2026
Propionibacterium acnes HL103PA1 (765061.3)	P&S	2304	2302	2305	2304	2303		990							1048
Propionibacterium acnes HL110PA1 (765077.3)	P&S	831	829	832	831	830		350							278
Propionibacterium acnes HL110PA2 (765078.3)	P&S	2321	2323	2320	2321	2322		2202							2132
Propionibacterium acnes HL110PA3 (765079.3)	P&S	1027	1025	1028	1027	1026		1342							1281
Propionibacterium acnes HL110PA4 (765080.3)	P&S	2134	2132	2135	2134	2133		1859							1800
Propionibacterium acnes J139 (679194.3)	P&S	1921	1923	1920	1921	1922		1439							1493
Propionibacterium acnes J165 (679195.3)	P&S	1006	1008	1005	1006	1007		1177							2028
Propionibacterium acnes KPA171202 (267747.1)	P&S	1714	1716	1713	1714	1715		1404							1456
Propionibacterium acnes PRP-38 (1136877.3)	P&S	90	92	89	90	91		2160							2224
Propionibacterium acnes SK137 (553199.9)	P&S	1770	1772	1769	1770	1771		1451							1521
Propionibacterium acnes SK182 (679193.4)	P&S	1104	1106	1103	1104	1105		1276							1347
Propionibacterium acnes SK187 (686659.3)	P&S	757	759	756	757	758		2146							2085
Propionibacterium acnes TypeIA2 P.acn17 (1114967.3)	P&S	1803	1805	1802	1803	1804		1483							1552
Propionibacterium acnes TypeIA2 P.acn31 (1114969.3)	P&S	1798	1800	1797	1798	1799		1479							1547
Propionibacterium acnes TypeIA2 P.acn33 (1114966.3)	P&S	1787	1789	1786	1787	1788		1465							1535
Propionibacterium acnes ATCC 11828 (1091045.3)	P&S	327	329	326	327	328		15							72
Propionibacterium avidum 44067 (1170318.3)	P&S	449	447	450	449	448		822							730
Propionibacterium granulosum DSM 20700 (1160719.7)	P&S	2607, 364	2605, 362	2608, 365	2607, 364	2606, 363		2280, 669							2992, 625
Propionibacterium granulosum TM11 (1292373.3)	P&S	1099	1101	1098	1099	1100		1677							885
Propionibacterium acnes SK182B-JCVI (1051006.4)	P&S	1862	1860	1863	1862	1861		112							59
Propionibacterium freudenreichii subsp. freudenreichii strain 20271T (66712.6)	P&S	2058	2060	2057	2058	2059					1101	1102			1406
Propionibacterium freudenreichii subsp. shermanii CIRM-BIA1 (754252.3)	P&S	2053	2055	2052	2053	2054					1093	1092			1421
Propionibacterium acnes HL037PA2 (765123.3)	P&S	1808	1806	1809	1808	1807		1232							1141
Propionibacterium acnes HL044PA1 (765109.3)	P&S	2723	2725	2722	2723	2724		1780							29
Propionibacterium sp. 409-HC1 (936047.3)	P&S	1361	1363	1360	1361	1362		1153							341
Propionibacterium sp. 5_U_42AFAA (450748.3)	P&S	2087	2089	2086	2087	2088		2461							2389
Propionibacterium sp. HGH0353 (1203571.3)	P&S	395	397	394	395	396		16							96
Propionibacterium propionicum F0230a (767029.3)	A&S										1179	1180			1247
Atopobium minutum 10063974 (997872.3)	A&S						458								792
Atopobium parvulum DSM 20469 (521095.6)	A&S						347								802
Atopobium rimae ATCC 49626 (553184.4)	A&S						1197								1362
Atopobium vaginae DSM 15829 (525256.4)	A&S						635								471
Olsenella profusa F0195 (1125712.3)	A&S						860								1728
Olsenella uli DSM 7084 (633147.4)	A&S						1570								1009
Collinsella aerofaciens ATCC 25986 (411903.6)	A&S						883								108
Collinsella intestinalis DSM 13280 (521003.7)	A&S						483								975
Collinsella sp. 4_8_47FAA (742722.3)	A&S						967								1398
Collinsella sp. GD7 (1720204.3)	A&S						706								1701
Collinsella sp. MS5 (1499681.3)	A&S						1573								905
Collinsella stercoris DSM 13279 (445975.6)	A&S						629								1281
Collinsella tanakaei YIT 12063 (742742.3)	A&S						977								498
Collinsella sp. CAG:289 (1262851.3)	A&S						82								1321
Collinsella sp. CAG:398 (1262852.3)	A&S						47								1245
Adlercreutzia equolifaciens DSM 19450 (1384484.3)	P&S	798	796	799	798	797	727								987
Cryptobacterium curtum DSM 15641 (469378.5)	A&S						1199								763
Eggerthella lenta 1_1_60AFAA (742768.3)	A&S						1868, 2792								1282
Eggerthella lenta DSM 2243 (479437.5)	A&S						1027, 2885								1864
Eggerthella sp. 1_3_56FAA (665943.3)	A&S						2392, 717								2836
Eggerthella sp. HGA1 (910311.3)	A&S						1945, 2622								2546
Eggerthella sp. YY7918 (502558.4)	A&S						1973								1173
Gordonibacter pamelaeae 7-10-1-b (657308.3)	A&S						1939
Slackia exigua ATCC 700122 (649764.3)	A&S						690								10
Slackia piriformis YIT 12062 (742818.3)	A&S						1318								1081
Bacillus cereus strain FORC_005 (1396.426)	P&S	4092	4090	4093	4092	4091	1431								3783
Bacillus cereus strain FT9 (1396.420)	P&S	4347	4343, 4344, 4345	4348	4347	4346	1657								3986, 3987
Bacillus cereus 172560W (526967.3)	P&S	3578, 4373	3579, 4371	4374	4373	4372	1772								4154
Bacillus cereus 95/8201 (526979.3)	P&S	4524	4526	4523	4524	4525	1618								4182
Bacillus cereus AH1271 (526992.3)	P&S	1529	1531	1528	1529	1530	4873								1434
Bacillus cereus AH1272 (526993.3)	P&S	1931	1933	1930	1931	1932	5404								1600, 5890
Bacillus cereus AH1273 (526994.3)	P&S	2157	2159	2156	2157	2158	5569								1829, 203
Bacillus cereus AH187 (405534.9)	P&S	4428	4426	4429	4428	4427	1823								4044
Bacillus cereus AH603 (526990.3)	P&S	187	189	186	187	188	3401								5774
Bacillus cereus AH621 (526972.3)	P&S	4913	4915	4912	4913	4914	2342								4545
Bacillus cereus AH676 (526991.3)	P&S	1646, 883	1648, 884	1645	1646	1647	4738								1488
Bacillus cereus AH820 (405535.8)	P&S	4127	4125	4128	4127	4126	1515, 1516								3808
Bacillus cereus ATCC 10876 (526980.3)	P&S	4320, 5235	4319, 5237	5234	5235	5236	2228								4803
Bacillus cereus ATCC 10987 (222523.1)	P&S	4146	4144	4147	4146	4145	1599								2135, 3816
Bacillus cereus ATCC 14579 (226900.1)	P&S	3235, 3941	3234, 3939	3942	3941	3940	1373								3641
Bacillus cereus ATCC 4342 (526977.3)	P&S	3848	3846	3849	3848	3847	1061								1594, 3499
Bacillus cereus B4264 (405532.5)	P&S	3260, 4075	3259, 4073	4076	4075	4074	1419								3764
Bacillus cereus BDRD-Cer4 (526978.3)	P&S	3177, 4080	3178, 4082	4079	4080	4081	1289								3747
Bacillus cereus BDRD-ST196 (526976.3)	P&S	635	637	634	635	636	3776								351
Bacillus cereus BDRD-ST24 (526974.3)	P&S	3875, 4688	3876, 4686	4689	4688	4687	1989								4450
Bacillus cereus BDRD-ST26 (526975.3)	P&S	5117	5115	5118	5117	5116	2348								4703
Bacillus cereus BGSC 6E1 (526970.3)	P&S	5442	5440	5443	5442	5441	2663								3268, 5124
Bacillus cereus F65185 (526989.3)	P&S	132, 5646	134, 5647	131	132	133	3708								6122
Bacillus cereus FRI-35 (1217984.3)	P&S	2953	2955	2952	2953	2954	195								3266, 4876
Bacillus cereus G9241 (269801.10)	P&S	3922	3924	3921	3922	3923	1048								4238
Bacillus cereus G9842 (405531.7)	P&S	4139	4137	4140	4139	4138	1380								3824
Bacillus cereus MM3 (526971.3)	P&S	4028, 4796	4027, 4794	4797	4796	4795	2026								2684, 4441
Bacillus cereus Q1 (361100.6)	P&S	3940	3938	3941	3940	3939	1490								3622
Bacillus cereus Rock1-15 (526982.3)	P&S	4499, 5293	4498, 5291	5294	5293	5292	2647								4981
Bacillus cereus Rock1-3 (526981.3)	P&S	4368	4370	4367	4368	4369	1691								4139
Bacillus cereus Rock3-28 (526983.3)	P&S	2406, 3128	2407, 3130	3127	3128	3129	564								2831
Bacillus cereus Rock3-29 (526984.3)	P&S	4428	4430	4427	4428	4429	1822								4158
Bacillus cereus Rock3-42 (526985.3)	P&S	5303, 616	5302, 618	615	616	617	3305								219, 3973
Bacillus cereus Rock3-44 (526986.3)	P&S	2108	2110	2107	2108	2109	4697								1766, 3918, 477
Bacillus cereus Rock4-18 (526988.3)	P&S	4442	4444	4441	4442	4443	1800								4196
Bacillus cereus Rock4-2 (526987.3)	P	2512, 3239	2511, 3241	3238	3239	3240									3123
Bacillus cereus m1550 (526969.3)	P&S	3752	3754	3751	3752	3753	1001								3671
Bacillus mycoides strain 219298 (1405.13)	P&S	1279	1277	1280	1279	1278	4193								4718, 955
Bacillus mycoides BHP (1405.8)	P&S	1282	1280	1283	1282	1281	4058								4616, 961
Bacillus mycoides DSM 2048 (526997.3)	P&S	4436	4438	4435	4436	4437	1608								4085
Bacillus mycoides Rock1-4 (526998.3)	P&S	2054	2056	2053	2054	2055									1731, 467
Bacillus sp. 7_6_55CFAA_CT2 (665957.3)	P&S	1600, 763	1601, 765	762	763	764	3939								1073
Bacillus thuringiensis HD571 (1428.250)	P&S	1824	1822	1825	1824	1823	4622								1514, 5147
Bacillus thuringiensis 97-27 (1428.252)	P&S	3896	3898	3895	3896	3897	1116								4210
Bacillus thuringiensis Bt407 (527021.3)	P&S	5501, 6359	5502, 6361	6358	6359	6360	3667								6079
Bacillus thuringiensis HD-771 (1218175.3)	P&S	5801	5803	5800	5801	5802	2668								42
Bacillus thuringiensis HD-789 (1217737.3)	P&S	3795	3793	3796	3795	3794	1033								3486
Bacillus thuringiensis IBL 200 (527019.3)	P&S	5243	5245	5242	5243	5244	2529								5100
Bacillus thuringiensis IBL 4222 (527020.3)	P&S	1348	1346	1349	1348	1347	5484								999
Bacillus thuringiensis MC28 (1195464.3)	P&S	2580, 3466	2579, 3464	3467	3466	3465	733								3089
Bacillus thuringiensis serovar andalousiensis BGSC 4AW1 (527032.3)	P&S	4735, 5490	4736, 5492	5489	5490	5491	2631								5184
Bacillus thuringiensis serovar berliner ATCC 10792 (527031.3)	P&S	4982, 5820	4983, 5818	5821	5820	5819	3126								5482
Bacillus thuringiensis serovar chinensis CT-43 (541229.3)	P&S	3424, 4246	3423, 4244	4247	4246	4245	1452								3927
Bacillus thuringiensis serovar finitimus YBT-020 (930170.3)	P&S	4025	4023	4026	4025	4024	1586								3712
Bacillus thuringiensis serovar huazhongensis BGSC 4BD1 (527030.3)	P&S	4784, 5409	4785, 5411	5408	5409	5410	2874								5335
Bacillus thuringiensis BMB171 (714359.3)	P&S	3299, 4042	3298, 4040	4043	4042	4041	1415								3728
Bacillus thuringiensis serovar kurstaki str. HD73 (1279365.3)	P&S	3645, 4414	3644, 4412	4415	4414	4413	1707								4094
Bacillus thuringiensis serovar kurstaki str. T03a001 (527023.3)	P&S	482, 5553	480, 5554	483	482	481	3633								108
Bacillus thuringiensis serovar monterrey BGSC 4AJ1 (527022.3)	P&S	253	251	254	253	252	3968								6542
Bacillus thuringiensis serovar pakistani str. T13001 (527027.3)	P&S	1279, 458	1281, 459	1278	1279	1280	4738								950
Bacillus thuringiensis serovar pondicheriensis BGSC 4BA1 (527029.3)	P&S	4955	4953	4956	4955	4954	2169								4636
Bacillus thuringiensis serovar pulsiensis BGSC 4CC1 (527028.3)	P&S	4681, 5368	4682, 5370	5367	5368	5369	2583								3193, 5275
Bacillus thuringiensis serovar sotto str. T04001 (527026.3)	P&S	1313	1315	1312	1313	1314	5366								962
Bacillus thuringiensis serovar thuringiensis str. IS5056 (1286404.3)	P&S	3399, 4214	3398, 4212	4215	4214	4213	1446								3898
Bacillus thuringiensis serovar thuringiensis str. T01001 (527025.3)	P&S	5003, 5829	5004, 5831	5828	5829	5830	3032								5513
Bacillus thuringiensis serovar tochigiensis BGSC 4Y1 (527024.3)	P&S	4500, 5357	4501, 5355	5358	5357	5356	2714								5056
Bacillus thuringiensis str. Al Hakam (412694.7)	P&S	4127	4125	4128	4127	4126	1537								2066, 3812
Bacillus thuringiensis serovar konkukian str. 97-27 (281309.8)	P&S	4108	4106	4109	4108	4107	1436								3787
Bacillus clausii KSM-K16 (66692.6)	P&S	1929	4242	1930	1929	1928				3267					2376
Bacillus endophyticus 2102 (1196029.3)	P&S	2458	2456	2459	2458	2457	1164								1379, 3777, 649
Bacillus fordii DSM 16014 (1121090.3)	P&S	4654	4656	4653	4654	4655	395								2045, 2239, 3128, 3151, 4231
Bacillus halodurans C-125 (272558.8)	P	1621	1619	1622	1621	1620									2516
Bacillus infantis NRRL B-14911 (1367477.3)	P&S	3164	3166	3163	3164	3165	3434								1933
Bacillus megaterium strain SF185 (1404.50)	P&S	1622, 2380	2381	1623	1622	1621	4933								2497, 4128, 4711
Bacillus megaterium DSM319 (592022.4)	P&S	1205, 1865	1866	1206	1205	1204	4346								1970, 3559, 4128
Bacillus megaterium NBRC 15308 = ATCC 14581 (1348623.7)	P&S	3632, 4305	4306	3633	3632	3631	1398								1180, 4415, 583
Bacillus megaterium NCT-2 (1138452.3)	P&S	1123, 1650	1651	1124	1123	1122	3903								1760, 3261, 3685, 4815
Bacillus megaterium QM B1551 (545693.3)	P&S	1295, 1987	1988	1296	1295	1294	4407								2096, 3628, 4189
Bacillus megaterium WSH-002 (1006007.3)	P&S	3400, 4011	3399	4010	4011	4012	913								1131, 3283
Bacillus nealsonii AAU1 (1202533.3)	P&S	1762, 3271	1761	3272	3271	3270	2622								446
Bacillus pseudofirmus OF4 (398511.4)	P	2918	2916	2919	2918	2917									3839
Bacillus pumilus strain TUAT1 (1408.101)	P&S	2140, 3692, 733	3693, 737	2139	2140, 733	2141	2119								1638
Bacillus pumilus SAFR-032 (315750.8)	P&S	2104, 3586, 711	3587, 715	2103	2104, 711	2105	2084								1585
Bacillus smithii 7_3_47FAA (665952.3)	P	2781	2779	2782	2781	2780									2439
Bacillus amyloliquefaciens L-H15 (1390.112)	P&S	2219	2221	2218	2219	2220	2198								1650
Bacillus amyloliquefaciens DSM7 (692420.6)	P&S	2395	2397	2394	2395	2396	2375								1866
Bacillus amyloliquefaciens LL3 (1001582.3)	P&S	2456	2458	2455	2456	2457	2436								1802
Bacillus amyloliquefaciens TA208 (999891.3)	P&S	1087	1085	1088	1087	1086	1107								1741
Bacillus amyloliquefaciens XH7 (1034836.4)	P&S	1073	1071	1074	1073	1072	1093								1716
Bacillus amyloliquefaciens Y2 (1126211.3)	P&S	2455	2457	2454	2455	2456	2435								1741
Bacillus atrophaeus strain DJHJ8 (1452.26)	P&S	2982	2984	2981	2982	2983	2961								1225
Bacillus atrophaeus 1942 (720555.4)	P&S	1925	1927	1924	1925	1926	1904								1255
Bacillus atrophaeus C89 (334727.3)	P&S	770	768	771	770	769	790								4060
Bacillus atrophaeus Detrick-2 (720557.3)	P&S	3103	3101	3104	3103	3102	3123								3248
Bacillus atrophaeus UCMB-5137 (1239783.3)	P&S	2294, 6056	2296, 6058	2293, 6055	2294, 6056	2295, 6057	2274, 6036								1691, 5376
Bacillus licheniformis strain 5NAP23 (1402.62)	P&S	2877	2875	2878	2877	2876	2906								3513
Bacillus licheniformis strain HRBL-15TDI7 (1402.76)	P&S	2307, 2702	2704	2701	2702	2703	2673, 2674								1845
Bacillus licheniformis ATCC 14580 (279010.13)	P&S	2502	2504	2501	2502	2503	2475								1893
Bacillus mojavensis RO-H-1 (1051501.3)	P	3689	3691	3688	3689	3690									3119
[Brevibacterium] halotolerans strain ATCC 25096 (260554.3)	P&S	4216	4218	4215	4216	4217	4194								2613
Bacillus licheniformis 9945A (766760.3)	P&S	2622	2624	2621	2622	2623	2595								1952
Bacillus sonorensis L12 (1274524.3)	P&S	472	474	471	472	473	441								2313
Bacillus subtilis B-1 (1423.135)	P&S	2792	2794	2791	2792	2793	2771								1245
Bacillus subtilis ATCC 13952 (1423.136)	P&S	2340	2342	2339	2340	2341	2320								1697
Bacillus subtilis BSn5 (936156.3)	P&S	432	434	431	432	433	410								1107, 4170
Bacillus subtilis QB928 (1220533.3)	P&S	2475	2477	2474	2475	2476	2453								1782, 3063
Bacillus subtilis subsp. spizizenii TU-B-10 (1052585.4)	P&S	2430	2432	2429	2430	2431	2408								1913
Bacillus subtilis subsp. subtilis (135461.13)	P&S	1451	1449	1452	1451	1450	1472								1971, 853
Bacillus subtilis subsp. subtilis str. 168 (224308.1)	P&S	2330	2332	2329	2330	2331	2309								1670, 2933
Bacillus subtilis subsp. subtilis str. BAB-1 (1302650.3)	P&S	2268	2270	2267	2268	2269	2247								1756, 2854
Bacillus subtilis subsp. subtilis str. BSP1 (1192196.3)	P&S	1907	1905	1908	1907	1906	1930								1291, 2445
Bacillus subtilis subsp. subtilis 6051-HGW (1147161.3)	P&S	2499	2501	2498	2499	2500	2477								1808, 3153
Bacillus subtilis subsp. subtilis RO-NN-1 (1052588.4)	P&S	2279	2281	2278	2279	2280	2257								1753
Bacillus vallismortis DV1-F-3 (1051502.3)	P&S	499	501	498	499	500	778								329
Bacillus amyloliquefaciens subsp. plantarum AS43.3 (1225788.3)	P&S	2274	2276	2273	2274	2275	2254								1760
Bacillus amyloliquefaciens FZB42 (326423.5)	P&S	2157	2159	2156	2157	2158	2138								1660
Bacillus amyloliquefaciens subsp. plantarum UCMB5036 (1150475.3)	P&S	2171	2173	2170	2171	2172	2150								1666
Bacillus amyloliquefaciens subsp. plantarum YAU B9601-Y2 (1155777.3)	P&S	2445	2447	2444	2445	2446	2425								1734
Bacillus sp. 10403023 (1033734.3)	P&S	1127, 1498, 4223	4225	4222	4223	4224	467								654
Lysinibacillus fusiformis ZB2 (1231627.3)	P&S	1079, 4024	1080	4023	4024	4025	1034								1706
Lysinibacillus fusiformis ZC1 (714961.3)	P&S	3975, 4182	3976	4183	4182	4181	3930								362
Lysinibacillus sphaericus strain OT4b.25 (1421.38)	P&S	3839, 4127	4126	3838	3839	3840	4148								4276
Lysinibacillus sphaericus strain OT4b.49 (1421.40)	P&S	612, 899	613	900	899	898	592								464
Lysinibacillus sphaericus strain 2362 (1421.41)	P&S	488, 774	489	775	774	773	468								340
Lysinibacillus sphaericus strain III(3)7 (1421.39)	P&S	1949, 2236	1950	2237	2236	2235	1929								1801
Lysinibacillus sphaericus C3-41 (444177.5)	P&S	1867	1868	2164	2163	2162	1847								1717
Lysinibacillus sphaericus OT4b.31 (1285586.5)	P&S	1762, 4418	1763	4419	4418	4417	1733, 2108								1557
Oceanobacillus sp. Ndiop (946235.3)	P&S	2936, 3423	3424	2935	2936	2937	36								1271
Gemella haemolysans ATCC 10379 (546270.5)	P&S	41	39	42	41	40	654								1309
Gemella haemolysans M341 (562981.3)	P&S	1714	1712	1715	1714	1713	1336								451
Gemella moribillum M424 (562982.3)	A&S						1321								402
Gemella sanguinis M325 (562983.3)	A&S						1248								960
Listeria grayi DSM 20601 (525367.9)	P&S	1005	1003	1006	1005	1004	1699								572, 764
Listeria innocua ATCC 33091 (1002366.3)	A&S						387								1344, 1895
Listeria innocua Clip11262 (272626.9)	A&S						2104								1398, 759
Listeria monocytogenes serotype 7 str. SLCC2482 (1639.166)	A&S	1004					2065								1439, 841
Listeria monocytogenes strain JF5171 (1639.1007)	A&S						2041								1385, 795
Listeria monocytogenes 07PF0776 (1126011.4)	A&S						1977								1356, 776
Listeria monocytogenes 08-5923 (637381.3)	A&S						2114								1437, 770
Listeria monocytogenes ATCC 19117 (882095.3)	A&S						1969								1347, 771
Listeria monocytogenes EGD-e (169963.11)	A&S						1992								1366, 750
Listeria monocytogenes HCC23 (552536.6)	A&S						604								1229, 1883
Listeria monocytogenes L99 (563174.3)	A&S						2060								1431, 770
Listeria monocytogenes str. 1/2a F6854 (267409.1)	A&S						2368								1227, 582
Listeria monocytogenes str. 4b F2365 (265669.9)	A&S						1981								1353, 765
Listeria monocytogenes str. 4b H7858 (267410.1)	A&S						1964								230, 2662
Aneurinibacillus aneurinilyticus ATCC 12856 (649747.3)	P	4846	4844	4847	4846	4845									2514, 2966
Brevibacillus agri 5-2 (1444307.3)	P&S	1089	1091	1088	1089	1090	2425								1041, 2924
Brevibacillus agri BAB-2500 (1246477.3)	P&S	1596	1594	1597	1596	1595	667								4116
Brevibacillus borstelensis AK1 (1300222.3)	P&S	4952	4954	4951	4952	4953	4714								214
Brevibacillus brevis FJAT-0809-GLX (1129895.3)	P&S	1075	1077	1074	1075	1076	4649								5389
Brevibacillus brevis NBRC 100599 (358681.3)	P&S	4754	4756	4753	4754	4755	1050								3403
Brevibacillus sp. phR (1118054.3)	P&S	4705	4707	4704	4705	4706	5026								118, 3826, 8
Paenibacillus alvei DSM 29 (1206781.3)	P	2780, 874	2778, 873	2781	2780	2779									5243
Paenibacillus barengoltzii G22 (1235795.3)	P	1170	1168	1171	1170	1169									1859
Paenibacillus lactis 154 (743719.3)	P	1984, 2626	2624	2628	2626	2625									1544
Paenibacillus sp. JC66 (1033743.3)	P	2943	2945	2942, 4113	2943	2944									632
Paenibacillus sp. HGF5 (908341.3)	P&S	5648	5650	5647	5648	5649				5786					5142
Paenibacillus sp. HGF7 (944559.3)	P&S	2982	2984	2981	2982	2983				2501					3535
Paenibacillus sp. HGH0039 (1078505.3)	P&S	4623	4621	4624	4623	4622				5270					721
Paenibacillus sp. HW567 (1034769.3)	P	1440, 2549	1438	1441	1440	1439									1918
Paenibacillus sp. ICGEB2008 (996640.3)	P	3244, 74	73	3245	3244	3243									4049
Paenibacillus sp. JDR-2 (324057.4)	P&S	1366, 2326, 5265	2324	2327	2326	2325				1995					3392
Paenisporosarcina sp. HGH0030 (1078085.3)	P&S	2770, 3145	2769	3144	3145	3146	913								1065
Paenisporosarcina sp. TG-14 (1231057.3)	P&S	2153, 341	2152	342	341	340	1858								2342
Ureibacillus thermosphaericus str. Thermo-BF (1160707.3)	P&S	1034, 1099	1035	1098	1099	1100	180								1354, 59
Staphylococcus aureus subsp. aureus MSHR1132 (985002.3)	P&S	1627	1629	1626	1627	1628	1332								1123
Staphylococcus arlettae CVD059 (1212545.3)	P&S	1833	1831	1834	1833	1832	2512								2290
Staphylococcus aureus 04-02981 (703339.3)	P&S	1757	1759	1756	1757	1758	1466								1248
Staphylococcus aureus 08BA02176 (1229492.3)	P&S	1719	1721	1718	1719	1720	1446								1233
Staphylococcus aureus CA-347 (1323661.3)	P&S	1728	1730	1727	1728	1729	1390								1161
Staphylococcus aureus M1 (1305598.3)	P&S	1754	1756	1753	1754	1755	1403								1164
Staphylococcus aureus RF122 (273036.6)	P&S	1725	1727	1724	1725	1726	1437								1206
Staphylococcus aureus ST228/10388 (1075076.3)	P&S	1627	1629	1626	1627	1628	1345								1136
Staphylococcus aureus ST228/10497 (1075077.3)	P&S	1632	1634	1631	1632	1633	1349								1140
Staphylococcus aureus ST228/15532 (1075078.3)	P&S	1630	1632	1629	1630	1631	1344								1135
Staphylococcus aureus ST228/16035 (1075079.3)	P&S	1626	1628	1625	1626	1627	1344								1133
Staphylococcus aureus ST228/18412 (1075082.3)	P&S	1632	1634	1631	1632	1633	1349								1138
Staphylococcus aureus subsp. aureus 11819-97 (1123523.3)	P&S	1752	1754	1751	1752	1753	1417								1208
Staphylococcus aureus subsp. aureus ATCC 51811 (762962.3)	P&S	221	219	222	221	220	559								783
Staphylococcus aureus subsp. aureus ATCC BAA-39 (862516.3)	P&S	1520	1518	1521	1520	1519	1803								2043
Staphylococcus aureus subsp. aureus CM05 (1134842.3)	P&S	2353	2355	2352	2353	2354	1835								483
Staphylococcus aureus subsp. aureus COL (93062.19)	P&S	1777	1779	1776	1777	1778	1487								1261
Staphylococcus aureus subsp. aureus ED133 (685039.3)	P&S	1828	1830	1827	1828	1829	1557								1327
Staphylococcus aureus subsp. aureus HO 5096 0412 (1074252.3)	P&S	1702	1704	1701	1702	1703	1365								1124
Staphylococcus aureus subsp. aureus JH1 (359787.11)	P&S	1900	1902	1899	1900	1901	1610								1392
Staphylococcus aureus subsp. aureus JH9 (359786.13)	P&S	1925	1927	1924	1925	1926	1630								1412
Staphylococcus aureus subsp. aureus JKD6159 (869816.3)	P&S	1772	1774	1771	1772	1773	1423								1188
Staphylococcus aureus subsp. aureus LGA251 (985006.4)	P&S	1671	1673	1670	1671	1672	1406								1190
Staphylococcus aureus subsp. aureus MN8 (548470.3)	P&S	2570	2572	2569	2570	2571	341								92
Staphylococcus aureus subsp. aureus MRSA131 (754025.3)	P&S	1821	1819	1822	1821	1820	1269								492
Staphylococcus aureus subsp. aureus MRSA177 (754026.3)	P&S	1631	1633	1630	1631	1632	1724								246
Staphylococcus aureus subsp. aureus MRSA252 (282458.4)	P&S	1857	1859	1856	1857	1858	1497								1251
Staphylococcus aureus subsp. aureus MSSA476 (282459.5)	P&S	1757	1759	1756	1757	1758	1484								1256
Staphylococcus aureus subsp. aureus MW2 (196620.1)	P&S	1709	1711	1708	1709	1710	1373								1155
Staphylococcus aureus subsp. aureus Mu3 (418127.6)	P&S	1801	1803	1800	1801	1802	1508								1286
Staphylococcus aureus subsp. aureus Mu50 (158878.14)	P&S	1825	1827	1824	1825	1826	1527								1306
Staphylococcus aureus subsp. aureus Mu50-omega (585891.3)	P&S	1822	1824	1821	1822	1823	1524								1303
Staphylococcus aureus subsp. aureus N315 (158879.11)	P&S	1710	1712	1709	1710	1711	1415								1194
Staphylococcus aureus subsp. aureus NBRC 100910 (1223492.3)	P&S	2077	2079	2076	2077	2078	202								423
Staphylococcus aureus subsp. aureus NCTC 8325 (93061.5)	P&S	1717	1719	1716	1717	1718	1370								1143
Staphylococcus aureus subsp. aureus 71193 (1155084.3)	P&S	1569	1571	1568	1569	1570	1301								1089
Staphylococcus aureus subsp. aureus TCH130 (548474.3)	P&S	2079	2077	2080	2079	2078	824								1039
Staphylococcus aureus subsp. aureus TCH60 (548473.6)	P&S	1343	1341	1344	1343	1342	1680								1911
Staphylococcus aureus subsp. aureus TCH70 (548475.3)	P&S	753	755	752	753	754	409								187
Staphylococcus aureus subsp. aureus USA300_TCH959 (450394.6)	P&S	1022	1024	1021	1022	1023	730								503
Staphylococcus aureus subsp. aureus VC40 (1028799.3)	P&S	1604	1606	1603	1604	1605	1326								1102
Staphylococcus aureus subsp. aureus str. JKD6008 (546342.4)	P&S	1830	1832	1829	1830	1831	1535								1295
Staphylococcus aureus subsp. aureus str. Newman (426430.8)	P&S	1796	1798	1795	1796	1797	1515								1288
Staphylococcus caprae C87 (435838.3)	P&S	1226	1228	1225	1226	1227	966, 967								753
Staphylococcus capitis QN1 (1189311.3)	P&S	513	515	512	513	514	254								42
Staphylococcus capitis SK14 (553212.3)	P&S	1360	1362	1359	1360	1361	1041								2028
Staphylococcus capitis VCU116 (904334.4)	P&S	385	387	384	385	386	2224								1367
Staphylococcus epidermidis M23864:W1 (525378.3)	P&S	956	958	955	956	957	685								466
Staphylococcus cohnii subsp. cohnii strain 532 (74704.5)	P&S	1423	1425	1422	1423	1424	1850								1049
Staphylococcus epidermidis 14.1.R1.SE (1000590.6)	P&S	205	207	204	205	206	617								2012
Staphylococcus epidermidis ATCC 12228 (176280.1)	P&S	1439	1441	1438	1439	1440	1174								949
Staphylococcus epidermidis AU12-03 (1220510.3)	P&S	58	56	59	58	57	315								525
Staphylococcus epidermidis BCM-HMP0060 (525374.3)	P&S	1775	1777	1774	1775	1776	1519								1250
Staphylococcus epidermidis BVS058A4 (883130.3)	P&S	1035	1037	1034	1035	1036	780								568
Staphylococcus epidermidis M23864:W2(grey) (525375.3)	P&S	1351	1349	1352	1351	1350	150								363
Staphylococcus epidermidis NIH04003 (1155132.3)	P&S	1129	1131	1128	1129	1130	868								654
Staphylococcus epidermidis NIH04008 (979222.3)	P&S	1976	1978	1975	1976	1977	2128								1376
Staphylococcus epidermidis NIH05001 (979221.3)	P&S	1393	1391	1394	1393	1392	126								261
Staphylococcus epidermidis NIH05003 (1155133.3)	P&S	1120	1122	1119	1120	1121	862								649
Staphylococcus epidermidis NIH05005 (979220.3)	P&S	1735	1737	1734	1735	1736	532								833
Staphylococcus epidermidis NIH051475 (1155130.3)	P&S	1170	1172	1169	1170	1171	908								695
Staphylococcus epidermidis NIH051668 (1155131.3)	P&S	1168	1170	1167	1168	1169	908								644
Staphylococcus epidermidis NIH06004 (1155134.3)	P&S	2065	2067	2064	2065	2066	1805								926
Staphylococcus epidermidis NIH08001 (1155135.3)	P&S	63	61	64	63	62	322								537
Staphylococcus epidermidis NIHLM001 (979219.3)	P&S	1698	1700	1697	1698	1699	352								1030
Staphylococcus epidermidis NIHLM003 (979218.3)	P&S	1013	1015	1012	1013	1014	756								1207
Staphylococcus epidermidis NIHLM008 (979217.3)	P&S	74	72	75	74	73	334								550
Staphylococcus epidermidis NIHLM015 (979216.3)	P&S	1139	1141	1138	1139	1140	883								676
Staphylococcus epidermidis NIHLM018 (979215.3)	P&S	1616	1614	1617	1616	1615	516								885
Staphylococcus epidermidis NIHLM020 (979213.3)	P&S	647	645	648	647	646	975								760
Staphylococcus epidermidis NIHLM021 (979212.3)	P&S	528	530	527	528	529	823								64
Staphylococcus epidermidis NIHLM023 (979211.3)	P&S	1199	1201	1198	1199	1200	732								228
Staphylococcus epidermidis NIHLM031 (979214.3)	P&S	69	71	68	69	70	805								419
Staphylococcus epidermidis NIHLM037 (979210.3)	P&S	1263	1265	1262	1263	1264	1003								2164
Staphylococcus epidermidis NIHLM039 (979209.3)	P&S	416	414	417	416	415	676								893
Staphylococcus epidermidis NIHLM040 (979208.3)	P&S	610	612	609	610	611	347								1312
Staphylococcus epidermidis NIHLM049 (979207.3)	P&S	1647	1649	1646	1647	1648	1387								1176
Staphylococcus epidermidis NIHLM057 (979205.3)	P&S	1409	1411	1408	1409	1410	1545								276
Staphylococcus epidermidis NIHLM061 (979204.3)	P&S	382	380	383	382	381	640								849
Staphylococcus epidermidis NIHLM067 (979203.3)	P&S	1969	1971	1968	1969	1970	744								928
Staphylococcus epidermidis NIHLM070 (979202.3)	P&S	1052	1054	1051	1052	1053	778								374
Staphylococcus epidermidis NIHLM087 (979201.3)	P&S	1425	1423	1426	1425	1424	838								580
Staphylococcus epidermidis NIHLM088 (979200.3)	P&S	2406	2404	2407	2406	2405	811								508
Staphylococcus epidermidis NIHLM095 (979199.3)	P&S	1596	1598	1595	1596	1597	795								1059
Staphylococcus epidermidis RP62A (176279.9)	P&S	1293	1295	1292	1293	1294	1026								818
Staphylococcus epidermidis SK135 (596317.3)	P&S	1352	1350	1353	1352	1351	1626								1841
Staphylococcus epidermidis W23144 (525376.3)	P&S	1066	1068	1065	1066	1067	802								596
Staphylococcus equorum subsp. equorum Mu2 (1159488.5)	P&S	2675	2677	2674	2675	2676	2407								2111
Staphylococcus haemolyticus JCSC1435 (279808.8)	P&S	1138	1136	1139	1138	1137	1406								1617
Staphylococcus haemolyticus R1P1 (1134914.3)	P&S	2031	2029	2032	2031	2030	1364								339
Staphylococcus hominis SK119 (629742.3)	P&S	1757	1755	1758	1757	1756	1901								841
Staphylococcus hominis VCU122 (904339.3)	P&S	1128	1130	1127	1128	1129	1441								1855
Staphylococcus hominis subsp. hominis C80 (435837.3)	P&S	1174	1172	1175	1174	1173	1422								1613
Staphylococcus hominis subsp. hominis ZBW5 (1185421.3)	P&S	2214	2216	2213	2214	2215	2115								104
Staphylococcus intermedius NCTC 11048 (1141106.7)	P&S	1227	1225	1228	1227	1226	1603								650
Staphylococcus lugdunensis ACS-027-V-Sch2 (883164.3)	P&S	167	165	168	167	166	424								624
Staphylococcus lugdunensis HKU09-01 (698737.3)	P&S	1101	1099	1102	1101	1100	1360								1563
Staphylococcus lugdunensis M23590 (525377.3)	P&S	53	51	54	53	52	359								560
Staphylococcus lugdunensis N920143 (1034809.4)	P&S	1148	1146	1149	1148	1147	1404								1603
Staphylococcus lugdunensis VCU139 (904346.3)	P&S	1433	1431	1434	1433	1432	918								24
Staphylococcus pasteuri strain BAB3 (45972.8)	P&S	1350	1352	1349	1350	1351	1079								871
Staphylococcus pasteuri SP1 (1276282.3)	P&S	337	339	336	337	338	74								2324
Staphylococcus pettenkoferi VCU012 (904314.5)	P&S	688	686	689	688	687	2267								1555
Staphylococcus saprophyticus subsp. saprophyticus ATCC 15305 (342451.11)	P&S	996	994	997	996	995	1264								1496
Staphylococcus saprophyticus subsp. saprophyticus KACC 16562 (1131257.3)	P&S	1081	1079	1082	1081	1080	1368								1583
Staphylococcus sciuri subsp. sciuri strain DSM 20345 (147467.8)	P&S	44	42	45	44	43	342								1583
Staphylococcus sciuri subsp. sciuri Z8 (1232666.3)	P&S	1149	1147	1150	1149	1148	2328								1264
Staphylococcus simulans ACS-120-V-Sch1 (883166.5)	P&S	1711	1713	1710	1711	1712	1464								1200
Staphylococcus warneri L37603 (596319.3)	P&S	2043	2041	2044	2043	2042	1027								444
Staphylococcus warneri SG1 (1194526.3)	P&S	985	983	986	985	984	1246								1446
Staphylococcus xylosus NJ (1262650.3)	P&S	199	201	198	199	200	2552								2335
Desmospora sp. 8437 (997346.3)	A&S	367	365		367	366	1527								662
Abiotrophia defectiva ATCC 49176 (592010.4)	A&S						770								108
Aerococcus viridans ATCC 11563 (655812.3)	P&S	+	1297	471	+	1298	1510								245
Aerococcus viridans LL1 (1175629.3)	P&S	365	367	364	365	366	1295								758
Eremococcus coleocola ACS-139-V-Col8 (908337.3)	A														1274
Granulicatella adiacens ATCC 49175 (638301.3)	A&S						957								638
Granulicatella elegans ATCC 700633 (626369.3)	A&S						1422								441
Enterococcus asini ATCC 700915 (1158606.4)	A&S						1956								2131
Enterococcus avium ATCC 14025 (1140002.4)	P&S	802	804	801	802	803	1750, 4146								2321
Enterococcus casseliflavus ATCC 12755 (888066.3)	P&S	3041	3039	3042	3041	3040	2496								1116
Enterococcus casseliflavus EC10 (565654.4)	P&S	2989	2991	2988	2989	2990	2505								233
Enterococcus casseliflavus EC20 (565655.4)	P&S	3089	3087	3090	3089	3088	1497								416
Enterococcus casseliflavus EC30 (565652.4)	P&S	3095	3093	3096	3095	3094	2507								397
Enterococcus cecorum DSM 20682 = ATCC 43198 (1121864.4)	A&S						2323								2213
Enterococcus dispar ATCC 51266 (1139219.4)	A&S						44								276
Enterococcus durans ATCC 6056 (1140001.4)	A&S						2648								1930
Enterococcus faecalis KB1 (1351.412)	A&S						1528								1363
Enterococcus faecalis 599 (1134784.3)	A&S						2124								2298
Enterococcus faecalis 62 (936153.3)	A&S						1865								1682
Enterococcus faecalis ATCC 29200 (525271.4)	A&S						479								716
Enterococcus faecalis D32 (1206105.3)	A&S						1298								1108
Enterococcus faecalis DAPTO 516 (749490.3)	A&S						1153								920
Enterococcus faecalis ERV103 (1134785.3)	A&S						751								2451
Enterococcus faecalis ERV116 (1134786.3)	A&S						2093								2700
Enterococcus faecalis ERV129 (1134787.3)	A&S						1150								876
Enterococcus faecalis ERV25 (1134788.3)	A&S						750								1495
Enterococcus faecalis ERV31 (1134789.3)	A&S						1096								2736
Enterococcus faecalis ERV37 (1134790.3)	A&S						2770								760
Enterococcus faecalis ERV41 (1134791.3)	A&S						1267								1641
Enterococcus faecalis ERV62 (1134792.3)	A&S						589								1659
Enterococcus faecalis ERV63 (1134793.3)	A&S						926								1095
Enterococcus faecalis ERV65 (1134794.3)	A&S						200								2388
Enterococcus faecalis ERV68 (1134795.3)	A&S						1369								2560
Enterococcus faecalis ERV72 (1134796.3)	A&S						1459								2058
Enterococcus faecalis ERV81 (1134798.3)	A&S						2851								2237
Enterococcus faecalis ERV85 (1134799.3)	A&S						2169								980
Enterococcus faecalis ERV93 (1134800.3)	A&S						744								1081
Enterococcus faecalis HH22 (491075.3)	A&S						374								113
Enterococcus faecalis TX0635 = WH245 (749509.5)	A&S						1446								1204
Enterococcus faecalis T9 (1169294.3)	A&S						1395								1206
Enterococcus faecalis OG1RF (474186.5)	A&S						1223								1032
Enterococcus faecalis R508 (1134801.3)	A&S						2606								1735
Enterococcus faecalis R712 (699186.3)	A&S						782								891
Enterococcus faecalis S613 (699185.3)	A&S						2641								1062
Enterococcus faecalis T3 (565638.4)	A&S						1851								1671
Enterococcus faecalis TUSoD Ef11 (553209.3)	A&S						1094								1550
Enterococcus faecalis TX0012 (749496.3)	A&S						1169								1332
Enterococcus faecalis TX0017 (749497.3)	A&S						291								38
Enterococcus faecalis TX0027 (749498.3)	A&S						260								78
Enterococcus faecalis TX0031 (749499.3)	A&S						2247								1218
Enterococcus faecalis TX0043 (749500.3)	A&S						1467								1650
Enterococcus faecalis TX0102 (749501.3)	A&S						563								1344
Enterococcus faecalis TX0104 (491074.3)	A&S						159								672
Enterococcus faecalis TX0109 (749502.3)	A&S						2279								1538
Enterococcus faecalis TX0309A (749503.3)	A&S						2404								2866
Enterococcus faecalis TX0309B (749504.3)	A&S						551								791
Enterococcus faecalis TX0312 (749505.3)	A&S						2060								1873
Enterococcus faecalis TX0411 (749506.3)	A&S						2163								1472
Enterococcus faecalis TX0470 (749507.3)	A&S						1445								211
Enterococcus faecalis TX0630 (749508.3)	A&S						2065								1375
Enterococcus faecalis TX0645 (749510.3)	A&S						2911								3095
Enterococcus faecalis TX0855 (749511.3)	A&S						1863								2029
Enterococcus faecalis TX0860 (749512.3)	A&S						400								1350
Enterococcus faecalis TX1302 (749513.3)	A&S						2166								1981
Enterococcus faecalis TX1322 (525278.3)	A&S						557								772
Enterococcus faecalis TX1341 (749514.3)	A&S						469								2574
Enterococcus faecalis TX1342 (749515.3)	A&S						2262								2078
Enterococcus faecalis TX1346 (749516.3)	A&S						2600								515
Enterococcus faecalis TX2134 (749518.3)	A&S						551								2985
Enterococcus faecalis TX2137 (749491.3)	A&S						724								900
Enterococcus faecalis TX2141 (749492.3)	A&S						1652								542
Enterococcus faecalis TX4000 (749493.3)	A&S						1684								100
Enterococcus faecalis TX4244 (749494.3)	A&S						1403								1218
Enterococcus faecalis TX4248 (749495.4)	A&S						2905								3090
Enterococcus faecalis V583 (226185.1)	A&S						1443								1202
Enterococcus faecalis X98 (565641.4)	A&S						1870								2064
Enterococcus faecalis str. Symbioflor 1 (1261557.3)	A&S						1298								1113
Enterococcus faecium 504 (1134805.3)	A&S						2463								2595
Enterococcus faecium 505 (1134806.3)	A&S						29								644
Enterococcus faecium ATCC 8459 (1158600.4)	A&S						1855								861
Enterococcus faecium Aus0004 (1155766.14)	A&S						1258								1769
Enterococcus faecium Com12 (565662.4)	A&S						720								164
Enterococcus faecium Com15 (565663.4)	P&S	1615	1613	1616	1615	1614	732								134
Enterococcus faecium DO (333849.6)	A&S						2191, 4957								1741, 3447, 4438
Enterococcus faecium ERV1 (1134819.3)	A&S						2577								1193
Enterococcus faecium E1258 (1138892.3)	A&S						1229								122
Enterococcus faecium E0688 (1138887.3)	A&S						1171								434
Enterococcus faecium E0679 (1138885.3)	A&S						700								117
[truncated: 689 more rows]

## Sheet: B3
Table S2. C. Metabolic subsystem of genes involved in the biosynthesis and salvage of niacin/NAD in reference human gut bacteria genomes.
[truncated: 2,230 more rows]

[truncated: 6 more sheets: B5, B6, B7, B9, B12, Q]
