# Supplementary material for: Micronutrient Requirements and Sharing Capabilities of the Human Gut Microbiome
Source: Front Microbiol. 2019 Jun 12;10:1316. doi: 10.3389/fmicb.2019.01316 (PMC6593275; doi:10.3389/fmicb.2019.01316)
Supplement: Supplementary file 11 [file Table_4.xlsx]

## Sheet: Species
Table S4. A. Conservation of predicted binary vitamin phenotypes at the species level.
Species	Number of strains	Average phenotype									Optional calculations of number of variable phenotypes									Number of variable phenotypes (NVS)	Optional calculations									Overall phenotype variability score (OPVS)	Variability score, in %
		B1	B2	B3	B5	B6	B7	B9	B12	Q	B1	B2	B3	B5	B6	B7	B9	B12	Q		B1	B2	B3	B5	B6	B7	B9	B12	Q
[Bacteroides] pectinophilus	1	0	0	0	0	0	0	0	1	0	1	1	1	1	1	1	1	1	1	0	0.5	0.5	0.5	0.5	0.5	0.5	0.5	0.5	0.5	0	0
[Clostridium] asparagiforme	1	0	0	0	0	0	0	0	1	0	1	1	1	1	1	1	1	1	1	0	0.5	0.5	0.5	0.5	0.5	0.5	0.5	0.5	0.5	0	0
[Clostridium] bolteae	6	0	1	1	0	0	0	1	1	0	1	1	1	1	1	1	1	1	1	0	0.5	0.5	0.5	0.5	0.5	0.5	0.5	0.5	0.5	0	0
[Clostridium] citroniae	1	1	1	0	0	0	0	0	1	0	1	1	1	1	1	1	1	1	1	0	0.5	0.5	0.5	0.5	0.5	0.5	0.5	0.5	0.5	0	0
[Clostridium] clariflavum	1	1	1	1	1	1	0	1	1	1	1	1	1	1	1	1	1	1	1	0	0.5	0.5	0.5	0.5	0.5	0.5	0.5	0.5	0.5	0	0
[Clostridium] clostridioforme	9	0	1	1	0	0	0	0.111111	1	0	1	1	1	1	1	1	0	1	1	1	0.5	0.5	0.5	0.5	0.5	0.5	0.388889	0.5	0.5	0.111111	0.0246914
[Clostridium] hiranonis	1	1	1	1	1	0	0	1	1	0	1	1	1	1	1	1	1	1	1	0	0.5	0.5	0.5	0.5	0.5	0.5	0.5	0.5	0.5	0	0
[Clostridium] hylemonae	1	0	0	1	0	0	0	0	1	0	1	1	1	1	1	1	1	1	1	0	0.5	0.5	0.5	0.5	0.5	0.5	0.5	0.5	0.5	0	0
[Clostridium] innocuum	1	0	0	1	0	0	0	0	0	0	1	1	1	1	1	1	1	1	1	0	0.5	0.5	0.5	0.5	0.5	0.5	0.5	0.5	0.5	0	0
[Clostridium] leptum	1	0	0	1	0	1	0	1	0	0	1	1	1	1	1	1	1	1	1	0	0.5	0.5	0.5	0.5	0.5	0.5	0.5	0.5	0.5	0	0
[Clostridium] methoxybenzovorans	1	1	1	0	0	0	0	0	1	0	1	1	1	1	1	1	1	1	1	0	0.5	0.5	0.5	0.5	0.5	0.5	0.5	0.5	0.5	0	0
[Clostridium] methylpentosum	1	1	0	1	1	1	0	0	0	0	1	1	1	1	1	1	1	1	1	0	0.5	0.5	0.5	0.5	0.5	0.5	0.5	0.5	0.5	0	0
[Clostridium] saccharolyticum	1	0	0	0	0	0	0	0	1	0	1	1	1	1	1	1	1	1	1	0	0.5	0.5	0.5	0.5	0.5	0.5	0.5	0.5	0.5	0	0
[Clostridium] scindens	1	1	0	1	0	0	0	1	1	0	1	1	1	1	1	1	1	1	1	0	0.5	0.5	0.5	0.5	0.5	0.5	0.5	0.5	0.5	0	0
[Clostridium] spiroforme	1	0	0	1	0	0	0	0	0	0	1	1	1	1	1	1	1	1	1	0	0.5	0.5	0.5	0.5	0.5	0.5	0.5	0.5	0.5	0	0
[Clostridium] sporosphaeroides	1	0	1	0	0	0	0	1	0	0	1	1	1	1	1	1	1	1	1	0	0.5	0.5	0.5	0.5	0.5	0.5	0.5	0.5	0.5	0	0
[Clostridium] symbiosum	3	0	1	1	0	0	0	0	1	0	1	1	1	1	1	1	1	1	1	0	0.5	0.5	0.5	0.5	0.5	0.5	0.5	0.5	0.5	0	0
[Enterobacter] lignolyticus	1	1	1	1	1	1	1	1	1	1	1	1	1	1	1	1	1	1	1	0	0.5	0.5	0.5	0.5	0.5	0.5	0.5	0.5	0.5	0	0
[Eubacterium] brachy	1	1	1	1	0	1	0	0	0	0	1	1	1	1	1	1	1	1	1	0	0.5	0.5	0.5	0.5	0.5	0.5	0.5	0.5	0.5	0	0
[Eubacterium] cellulosolvens	1	0	1	1	0	0	0	0	1	1	1	1	1	1	1	1	1	1	1	0	0.5	0.5	0.5	0.5	0.5	0.5	0.5	0.5	0.5	0	0
[Eubacterium] eligens	1	1	1	1	0	1	0	0	1	1	1	1	1	1	1	1	1	1	1	0	0.5	0.5	0.5	0.5	0.5	0.5	0.5	0.5	0.5	0	0
[Eubacterium] hallii	1	1	1	1	1	1	0	1	1	1	1	1	1	1	1	1	1	1	1	0	0.5	0.5	0.5	0.5	0.5	0.5	0.5	0.5	0.5	0	0
[Eubacterium] infirmum	1	1	0	0	0	0	0	0	1	0	1	1	1	1	1	1	1	1	1	0	0.5	0.5	0.5	0.5	0.5	0.5	0.5	0.5	0.5	0	0
[Eubacterium] rectale	3	1	1	1	1	1	0	0	1	0	1	1	1	1	1	1	1	1	1	0	0.5	0.5	0.5	0.5	0.5	0.5	0.5	0.5	0.5	0	0
[Eubacterium] saphenum	1	0	1	0	0	0	0	0	0	0	1	1	1	1	1	1	1	1	1	0	0.5	0.5	0.5	0.5	0.5	0.5	0.5	0.5	0.5	0	0
[Eubacterium] siraeum	3	0	0	1	0	1	0	0	0	0	1	1	1	1	1	1	1	1	1	0	0.5	0.5	0.5	0.5	0.5	0.5	0.5	0.5	0.5	0	0
[Eubacterium] yurii	1	0	1	0	0	0	0	0	1	0	1	1	1	1	1	1	1	1	1	0	0.5	0.5	0.5	0.5	0.5	0.5	0.5	0.5	0.5	0	0
[Haemophilus] ducreyi	1	0	1	0	0	1	1	1	0	1	1	1	1	1	1	1	1	1	1	0	0.5	0.5	0.5	0.5	0.5	0.5	0.5	0.5	0.5	0	0
[Propionibacterium] humerusii	2	0	1	1	0	1	1	1	1	0	1	1	1	1	1	1	1	1	1	0	0.5	0.5	0.5	0.5	0.5	0.5	0.5	0.5	0.5	0	0
[Propionibacterium] namnetense	1	0	1	0	0	1	1	1	1	0	1	1	1	1	1	1	1	1	1	0	0.5	0.5	0.5	0.5	0.5	0.5	0.5	0.5	0.5	0	0
[Ruminococcus] gnavus	1	0	0	1	0	1	0	0	1	0	1	1	1	1	1	1	1	1	1	0	0.5	0.5	0.5	0.5	0.5	0.5	0.5	0.5	0.5	0	0
[Ruminococcus] torques	2	0.5	0.5	1	0.5	0.5	0.5	1	1	0.5	0	0	1	0	0	0	1	1	0	6	0	0	0.5	0	0	0	0.5	0.5	0	3	0.666667
Abiotrophia defectiva	1	0	0	1	0	0	0	0	0	0	1	1	1	1	1	1	1	1	1	0	0.5	0.5	0.5	0.5	0.5	0.5	0.5	0.5	0.5	0	0
Absiella dolichum	1	0	0	0	0	0	0	0	0	0	1	1	1	1	1	1	1	1	1	0	0.5	0.5	0.5	0.5	0.5	0.5	0.5	0.5	0.5	0	0
Acaricomes phytoseiuli	1	0	1	0	1	1	0	1	0	0	1	1	1	1	1	1	1	1	1	0	0.5	0.5	0.5	0.5	0.5	0.5	0.5	0.5	0.5	0	0
Acetoanaerobium sticklandii	1	0	1	1	0	1	0	1	1	0	1	1	1	1	1	1	1	1	1	0	0.5	0.5	0.5	0.5	0.5	0.5	0.5	0.5	0.5	0	0
Acetomicrobium hydrogeniformans	1	1	1	0	0	1	0	1	0	0	1	1	1	1	1	1	1	1	1	0	0.5	0.5	0.5	0.5	0.5	0.5	0.5	0.5	0.5	0	0
Achromobacter xylosoxidans	2	1	1	1	1	1	1	1	0	1	1	1	1	1	1	1	1	1	1	0	0.5	0.5	0.5	0.5	0.5	0.5	0.5	0.5	0.5	0	0
Acidaminococcus fermentans	1	0	1	1	0	0	0	1	0	1	1	1	1	1	1	1	1	1	1	0	0.5	0.5	0.5	0.5	0.5	0.5	0.5	0.5	0.5	0	0
Acidaminococcus intestini	1	1	1	0	0	0	1	1	0	1	1	1	1	1	1	1	1	1	1	0	0.5	0.5	0.5	0.5	0.5	0.5	0.5	0.5	0.5	0	0
Acidipropionibacterium acidipropionici	3	1	1	1	0	1	0	1	1	0	1	1	1	1	1	1	1	1	1	0	0.5	0.5	0.5	0.5	0.5	0.5	0.5	0.5	0.5	0	0
Acidipropionibacterium jensenii	1	0	1	1	0	1	0	1	1	0	1	1	1	1	1	1	1	1	1	0	0.5	0.5	0.5	0.5	0.5	0.5	0.5	0.5	0.5	0	0
Acinetobacter baumannii	20	1	1	1	1	1	1	1	0	1	1	1	1	1	1	1	1	1	1	0	0.5	0.5	0.5	0.5	0.5	0.5	0.5	0.5	0.5	0	0
Acinetobacter calcoaceticus	6	1	1	1	1	1	1	1	0	1	1	1	1	1	1	1	1	1	1	0	0.5	0.5	0.5	0.5	0.5	0.5	0.5	0.5	0.5	0	0
Acinetobacter haemolyticus	3	1	1	1	1	1	1	1	0	1	1	1	1	1	1	1	1	1	1	0	0.5	0.5	0.5	0.5	0.5	0.5	0.5	0.5	0.5	0	0
Acinetobacter johnsonii	2	1	1	1	1	1	1	1	0	1	1	1	1	1	1	1	1	1	1	0	0.5	0.5	0.5	0.5	0.5	0.5	0.5	0.5	0.5	0	0
Acinetobacter junii	2	1	1	1	1	1	1	1	0	1	1	1	1	1	1	1	1	1	1	0	0.5	0.5	0.5	0.5	0.5	0.5	0.5	0.5	0.5	0	0
Acinetobacter lwoffii	4	1	1	1	1	1	1	1	0	1	1	1	1	1	1	1	1	1	1	0	0.5	0.5	0.5	0.5	0.5	0.5	0.5	0.5	0.5	0	0
Acinetobacter nosocomialis	2	1	1	1	1	1	1	1	0	1	1	1	1	1	1	1	1	1	1	0	0.5	0.5	0.5	0.5	0.5	0.5	0.5	0.5	0.5	0	0
Acinetobacter pittii	6	1	1	1	1	1	1	1	0	1	1	1	1	1	1	1	1	1	1	0	0.5	0.5	0.5	0.5	0.5	0.5	0.5	0.5	0.5	0	0
Acinetobacter radioresistens	4	1	1	1	1	1	1	1	0	1	1	1	1	1	1	1	1	1	1	0	0.5	0.5	0.5	0.5	0.5	0.5	0.5	0.5	0.5	0	0
Actinobacillus pleuropneumoniae	5	0	1	0	0	1	1	1	0	1	1	1	1	1	1	1	1	1	1	0	0.5	0.5	0.5	0.5	0.5	0.5	0.5	0.5	0.5	0	0
Actinomyces georgiae	1	0	0	0	1	1	0	1	0	0	1	1	1	1	1	1	1	1	1	0	0.5	0.5	0.5	0.5	0.5	0.5	0.5	0.5	0.5	0	0
Actinomyces graevenitzii	1	0	0	0	1	0	0	1	0	0	1	1	1	1	1	1	1	1	1	0	0.5	0.5	0.5	0.5	0.5	0.5	0.5	0.5	0.5	0	0
Actinomyces naeslundii	1	0	1	0	1	1	0	1	0	0	1	1	1	1	1	1	1	1	1	0	0.5	0.5	0.5	0.5	0.5	0.5	0.5	0.5	0.5	0	0
Actinomyces odontolyticus	3	0	0	0	1	1	0	1	0	0	1	1	1	1	1	1	1	1	1	0	0.5	0.5	0.5	0.5	0.5	0.5	0.5	0.5	0.5	0	0
Actinomyces oris	1	0	1	0	1	1	0	1	0	0	1	1	1	1	1	1	1	1	1	0	0.5	0.5	0.5	0.5	0.5	0.5	0.5	0.5	0.5	0	0
Actinomyces turicensis	1	0	0	0	0	1	0	1	0	0	1	1	1	1	1	1	1	1	1	0	0.5	0.5	0.5	0.5	0.5	0.5	0.5	0.5	0.5	0	0
Actinomyces urogenitalis	2	0	0	0	1	1	0	1	0	0	1	1	1	1	1	1	1	1	1	0	0.5	0.5	0.5	0.5	0.5	0.5	0.5	0.5	0.5	0	0
Actinomyces viscosus	1	0	1	0	1	1	0	1	0	0	1	1	1	1	1	1	1	1	1	0	0.5	0.5	0.5	0.5	0.5	0.5	0.5	0.5	0.5	0	0
Adlercreutzia equolifaciens	1	0	1	0	1	1	0	1	0	1	1	1	1	1	1	1	1	1	1	0	0.5	0.5	0.5	0.5	0.5	0.5	0.5	0.5	0.5	0	0
Aerococcus viridans	2	0	1	0	0	1	0	1	0	0	1	1	1	1	1	1	1	1	1	0	0.5	0.5	0.5	0.5	0.5	0.5	0.5	0.5	0.5	0	0
Aeromicrobium massiliense	1	0	1	1	1	1	0	1	1	0	1	1	1	1	1	1	1	1	1	0	0.5	0.5	0.5	0.5	0.5	0.5	0.5	0.5	0.5	0	0
Aeromonas caviae	3	1	1	1	1	1	1	1	0	1	1	1	1	1	1	1	1	1	1	0	0.5	0.5	0.5	0.5	0.5	0.5	0.5	0.5	0.5	0	0
Aeromonas hydrophila	4	1	1	1	1	1	1	1	0	1	1	1	1	1	1	1	1	1	1	0	0.5	0.5	0.5	0.5	0.5	0.5	0.5	0.5	0.5	0	0
Aeromonas media	3	1	1	1	1	1	1	1	0	1	1	1	1	1	1	1	1	1	1	0	0.5	0.5	0.5	0.5	0.5	0.5	0.5	0.5	0.5	0	0
Aeromonas veronii	5	1	1	1	1	1	1	1	0	1	1	1	1	1	1	1	1	1	1	0	0.5	0.5	0.5	0.5	0.5	0.5	0.5	0.5	0.5	0	0
Afipia birgiae	1	1	1	1	1	1	1	1	0	1	1	1	1	1	1	1	1	1	1	0	0.5	0.5	0.5	0.5	0.5	0.5	0.5	0.5	0.5	0	0
Aggregatibacter aphrophilus	4	0	1	0	0	0	0.75	1	0	1	1	1	1	1	1	0	1	1	1	1	0.5	0.5	0.5	0.5	0.5	0.25	0.5	0.5	0.5	0.25	0.0555556
Agrobacterium fabrum	1	1	1	1	1	1	1	1	1	1	1	1	1	1	1	1	1	1	1	0	0.5	0.5	0.5	0.5	0.5	0.5	0.5	0.5	0.5	0	0
Agrobacterium tumefaciens	1	1	1	1	1	1	1	1	1	1	1	1	1	1	1	1	1	1	1	0	0.5	0.5	0.5	0.5	0.5	0.5	0.5	0.5	0.5	0	0
Akkermansia muciniphila	3	1	1	1	1	1	1	1	0	1	1	1	1	1	1	1	1	1	1	0	0.5	0.5	0.5	0.5	0.5	0.5	0.5	0.5	0.5	0	0
Alcaligenes faecalis	2	1	1	1	1	1	1	1	0	0	1	1	1	1	1	1	1	1	1	0	0.5	0.5	0.5	0.5	0.5	0.5	0.5	0.5	0.5	0	0
Alistipes finegoldii	1	0	1	1	1	1	0	1	0	0	1	1	1	1	1	1	1	1	1	0	0.5	0.5	0.5	0.5	0.5	0.5	0.5	0.5	0.5	0	0
Alistipes ihumii	1	1	1	1	1	1	1	1	0	0	1	1	1	1	1	1	1	1	1	0	0.5	0.5	0.5	0.5	0.5	0.5	0.5	0.5	0.5	0	0
Alistipes indistinctus	1	1	1	1	1	1	1	1	0	0	1	1	1	1	1	1	1	1	1	0	0.5	0.5	0.5	0.5	0.5	0.5	0.5	0.5	0.5	0	0
Alistipes obesi	1	0	1	1	1	1	0	1	0	0	1	1	1	1	1	1	1	1	1	0	0.5	0.5	0.5	0.5	0.5	0.5	0.5	0.5	0.5	0	0
Alistipes onderdonkii	1	0	1	1	1	1	0	1	0	0	1	1	1	1	1	1	1	1	1	0	0.5	0.5	0.5	0.5	0.5	0.5	0.5	0.5	0.5	0	0
Alistipes putredinis	1	0	1	1	1	1	0	1	0	1	1	1	1	1	1	1	1	1	1	0	0.5	0.5	0.5	0.5	0.5	0.5	0.5	0.5	0.5	0	0
Alistipes senegalensis	1	0	1	1	1	1	0	1	0	0	1	1	1	1	1	1	1	1	1	0	0.5	0.5	0.5	0.5	0.5	0.5	0.5	0.5	0.5	0	0
Alistipes shahii	1	0	1	1	1	1	0	1	0	0	1	1	1	1	1	1	1	1	1	0	0.5	0.5	0.5	0.5	0.5	0.5	0.5	0.5	0.5	0	0
Alistipes timonensis	2	0	1	1	1	1	0	1	0	0	1	1	1	1	1	1	1	1	1	0	0.5	0.5	0.5	0.5	0.5	0.5	0.5	0.5	0.5	0	0
Alloprevotella tannerae	1	0	1	1	1	1	0	1	0	1	1	1	1	1	1	1	1	1	1	0	0.5	0.5	0.5	0.5	0.5	0.5	0.5	0.5	0.5	0	0
Anaerobiospirillum succiniciproducens	1	1	1	1	0	1	1	1	0	0	1	1	1	1	1	1	1	1	1	0	0.5	0.5	0.5	0.5	0.5	0.5	0.5	0.5	0.5	0	0
Anaerococcus hydrogenalis	2	1	1	0	0.5	1	0	0	0	0	1	1	1	0	1	1	1	1	1	1	0.5	0.5	0.5	0	0.5	0.5	0.5	0.5	0.5	0.5	0.111111
Anaerococcus lactolyticus	1	0	0	0	0	0	0	0	0	0	1	1	1	1	1	1	1	1	1	0	0.5	0.5	0.5	0.5	0.5	0.5	0.5	0.5	0.5	0	0
Anaerococcus obesiensis	1	1	1	0	0	1	0	0	0	0	1	1	1	1	1	1	1	1	1	0	0.5	0.5	0.5	0.5	0.5	0.5	0.5	0.5	0.5	0	0
Anaerococcus pacaensis	1	0	0	0	0	0	0	0	0	0	1	1	1	1	1	1	1	1	1	0	0.5	0.5	0.5	0.5	0.5	0.5	0.5	0.5	0.5	0	0
Anaerococcus prevotii	2	1	1	0	0	1	0	0	0	0	1	1	1	1	1	1	1	1	1	0	0.5	0.5	0.5	0.5	0.5	0.5	0.5	0.5	0.5	0	0
Anaerococcus provencensis	1	0	0	0	1	0	0	0	0	0	1	1	1	1	1	1	1	1	1	0	0.5	0.5	0.5	0.5	0.5	0.5	0.5	0.5	0.5	0	0
Anaerococcus senegalensis	1	1	1	0	0	1	0	0	0	0	1	1	1	1	1	1	1	1	1	0	0.5	0.5	0.5	0.5	0.5	0.5	0.5	0.5	0.5	0	0
Anaerococcus tetradius	1	1	1	0	0	0	0	0	0	0	1	1	1	1	1	1	1	1	1	0	0.5	0.5	0.5	0.5	0.5	0.5	0.5	0.5	0.5	0	0
Anaerococcus vaginalis	1	1	1	0	0	1	0	0	0	0	1	1	1	1	1	1	1	1	1	0	0.5	0.5	0.5	0.5	0.5	0.5	0.5	0.5	0.5	0	0
Anaerofustis stercorihominis	1	1	0	1	1	0	0	0	0	0	1	1	1	1	1	1	1	1	1	0	0.5	0.5	0.5	0.5	0.5	0.5	0.5	0.5	0.5	0	0
Anaerostipes caccae	1	1	1	1	1	1	0	1	1	1	1	1	1	1	1	1	1	1	1	0	0.5	0.5	0.5	0.5	0.5	0.5	0.5	0.5	0.5	0	0
Anaerostipes hadrus	2	1	1	1	1	1	0	1	0	1	1	1	1	1	1	1	1	1	1	0	0.5	0.5	0.5	0.5	0.5	0.5	0.5	0.5	0.5	0	0
Anaerotruncus colihominis	1	0	0	0	0	0	0	0	1	0	1	1	1	1	1	1	1	1	1	0	0.5	0.5	0.5	0.5	0.5	0.5	0.5	0.5	0.5	0	0
Aneurinibacillus aneurinilyticus	1	0	1	1	1	1	1	1	1	1	1	1	1	1	1	1	1	1	1	0	0.5	0.5	0.5	0.5	0.5	0.5	0.5	0.5	0.5	0	0
Arcanobacterium haemolyticum	1	0	0	0	1	1	0	1	0	0	1	1	1	1	1	1	1	1	1	0	0.5	0.5	0.5	0.5	0.5	0.5	0.5	0.5	0.5	0	0
Arcobacter butzleri	1	1	1	1	1	1	1	1	0	1	1	1	1	1	1	1	1	1	1	0	0.5	0.5	0.5	0.5	0.5	0.5	0.5	0.5	0.5	0	0
Arthrobacter castelli	1	0	1	1	1	1	0	1	0	0	1	1	1	1	1	1	1	1	1	0	0.5	0.5	0.5	0.5	0.5	0.5	0.5	0.5	0.5	0	0
Atlantibacter hermannii	1	1	1	1	1	1	1	1	0	1	1	1	1	1	1	1	1	1	1	0	0.5	0.5	0.5	0.5	0.5	0.5	0.5	0.5	0.5	0	0
Atopobium minutum	1	0	0	0	0	0	0	1	0	0	1	1	1	1	1	1	1	1	1	0	0.5	0.5	0.5	0.5	0.5	0.5	0.5	0.5	0.5	0	0
Atopobium parvulum	1	0	0	0	0	0	0	1	0	0	1	1	1	1	1	1	1	1	1	0	0.5	0.5	0.5	0.5	0.5	0.5	0.5	0.5	0.5	0	0
Atopobium rimae	1	0	0	0	0	0	0	1	0	0	1	1	1	1	1	1	1	1	1	0	0.5	0.5	0.5	0.5	0.5	0.5	0.5	0.5	0.5	0	0
Atopobium vaginae	1	0	0	0	0	1	0	1	0	0	1	1	1	1	1	1	1	1	1	0	0.5	0.5	0.5	0.5	0.5	0.5	0.5	0.5	0.5	0	0
Bacillus amyloliquefaciens	6	1	1	1	1	1	1	1	0	1	1	1	1	1	1	1	1	1	1	0	0.5	0.5	0.5	0.5	0.5	0.5	0.5	0.5	0.5	0	0
Bacillus atrophaeus	5	1	1	1	1	1	1	1	0	1	1	1	1	1	1	1	1	1	1	0	0.5	0.5	0.5	0.5	0.5	0.5	0.5	0.5	0.5	0	0
Bacillus cereus	37	1	1	1	1	1	1	1	0	1	1	1	1	1	1	1	1	1	1	0	0.5	0.5	0.5	0.5	0.5	0.5	0.5	0.5	0.5	0	0
Bacillus clausii	1	0	1	1	1	1	0	1	0	1	1	1	1	1	1	1	1	1	1	0	0.5	0.5	0.5	0.5	0.5	0.5	0.5	0.5	0.5	0	0
Bacillus endophyticus	1	1	1	1	1	1	1	1	1	1	1	1	1	1	1	1	1	1	1	0	0.5	0.5	0.5	0.5	0.5	0.5	0.5	0.5	0.5	0	0
Bacillus fordii	1	1	1	1	1	1	0	1	0	1	1	1	1	1	1	1	1	1	1	0	0.5	0.5	0.5	0.5	0.5	0.5	0.5	0.5	0.5	0	0
Bacillus halodurans	1	1	1	1	1	1	1	1	0	1	1	1	1	1	1	1	1	1	1	0	0.5	0.5	0.5	0.5	0.5	0.5	0.5	0.5	0.5	0	0
Bacillus halotolerans	1	1	1	1	1	1	1	1	0	1	1	1	1	1	1	1	1	1	1	0	0.5	0.5	0.5	0.5	0.5	0.5	0.5	0.5	0.5	0	0
Bacillus infantis	1	1	1	1	1	1	0	1	0	1	1	1	1	1	1	1	1	1	1	0	0.5	0.5	0.5	0.5	0.5	0.5	0.5	0.5	0.5	0	0
Bacillus licheniformis	3	1	1	1	1	1	1	1	0	1	1	1	1	1	1	1	1	1	1	0	0.5	0.5	0.5	0.5	0.5	0.5	0.5	0.5	0.5	0	0
Bacillus megaterium	6	1	1	1	1	1	1	1	1	1	1	1	1	1	1	1	1	1	1	0	0.5	0.5	0.5	0.5	0.5	0.5	0.5	0.5	0.5	0	0
Bacillus mojavensis	1	1	1	1	1	1	1	1	0	1	1	1	1	1	1	1	1	1	1	0	0.5	0.5	0.5	0.5	0.5	0.5	0.5	0.5	0.5	0	0
Bacillus mycoides	4	1	1	1	1	1	1	1	0	1	1	1	1	1	1	1	1	1	1	0	0.5	0.5	0.5	0.5	0.5	0.5	0.5	0.5	0.5	0	0
Bacillus nealsonii	1	0	1	1	1	1	0	1	0	1	1	1	1	1	1	1	1	1	1	0	0.5	0.5	0.5	0.5	0.5	0.5	0.5	0.5	0.5	0	0
Bacillus paralicheniformis	1	1	1	1	1	1	1	1	0	1	1	1	1	1	1	1	1	1	1	0	0.5	0.5	0.5	0.5	0.5	0.5	0.5	0.5	0.5	0	0
Bacillus pseudofirmus	1	1	1	1	1	1	1	1	0	1	1	1	1	1	1	1	1	1	1	0	0.5	0.5	0.5	0.5	0.5	0.5	0.5	0.5	0.5	0	0
Bacillus pumilus	2	1	1	1	1	1	0	1	0	1	1	1	1	1	1	1	1	1	1	0	0.5	0.5	0.5	0.5	0.5	0.5	0.5	0.5	0.5	0	0
Bacillus smithii	1	0	1	1	1	1	1	1	0	1	1	1	1	1	1	1	1	1	1	0	0.5	0.5	0.5	0.5	0.5	0.5	0.5	0.5	0.5	0	0
Bacillus sonorensis	1	1	1	1	1	1	1	1	0	1	1	1	1	1	1	1	1	1	1	0	0.5	0.5	0.5	0.5	0.5	0.5	0.5	0.5	0.5	0	0
Bacillus subtilis	11	1	1	1	1	1	1	1	0	1	1	1	1	1	1	1	1	1	1	0	0.5	0.5	0.5	0.5	0.5	0.5	0.5	0.5	0.5	0	0
Bacillus thuringiensis	26	1	1	1	1	1	1	1	0	1	1	1	1	1	1	1	1	1	1	0	0.5	0.5	0.5	0.5	0.5	0.5	0.5	0.5	0.5	0	0
Bacillus timonensis	1	0	1	1	1	1	0	1	0	0	1	1	1	1	1	1	1	1	1	0	0.5	0.5	0.5	0.5	0.5	0.5	0.5	0.5	0.5	0	0
Bacillus vallismortis	1	1	1	1	1	1	1	0	0	1	1	1	1	1	1	1	1	1	1	0	0.5	0.5	0.5	0.5	0.5	0.5	0.5	0.5	0.5	0	0
Bacillus velezensis	4	1	1	1	1	1	1	1	0	1	1	1	1	1	1	1	1	1	1	0	0.5	0.5	0.5	0.5	0.5	0.5	0.5	0.5	0.5	0	0
Bacteroides acidifaciens	1	1	1	1	1	1	1	1	0	1	1	1	1	1	1	1	1	1	1	0	0.5	0.5	0.5	0.5	0.5	0.5	0.5	0.5	0.5	0	0
Bacteroides barnesiae	1	1	1	1	1	1	1	1	0	1	1	1	1	1	1	1	1	1	1	0	0.5	0.5	0.5	0.5	0.5	0.5	0.5	0.5	0.5	0	0
Bacteroides caccae	2	1	1	1	1	1	1	1	0	1	1	1	1	1	1	1	1	1	1	0	0.5	0.5	0.5	0.5	0.5	0.5	0.5	0.5	0.5	0	0
Bacteroides caecimuris	1	1	1	1	1	1	1	1	0	1	1	1	1	1	1	1	1	1	1	0	0.5	0.5	0.5	0.5	0.5	0.5	0.5	0.5	0.5	0	0
Bacteroides cellulosilyticus	3	1	1	1	1	1	1	1	1	1	1	1	1	1	1	1	1	1	1	0	0.5	0.5	0.5	0.5	0.5	0.5	0.5	0.5	0.5	0	0
Bacteroides clarus	1	1	1	1	1	1	1	1	1	1	1	1	1	1	1	1	1	1	1	0	0.5	0.5	0.5	0.5	0.5	0.5	0.5	0.5	0.5	0	0
Bacteroides coprocola	1	1	1	1	1	1	1	1	0	1	1	1	1	1	1	1	1	1	1	0	0.5	0.5	0.5	0.5	0.5	0.5	0.5	0.5	0.5	0	0
Bacteroides coprophilus	1	1	1	1	1	1	1	1	0	1	1	1	1	1	1	1	1	1	1	0	0.5	0.5	0.5	0.5	0.5	0.5	0.5	0.5	0.5	0	0
Bacteroides coprosuis	1	0	1	1	1	1	1	1	1	0	1	1	1	1	1	1	1	1	1	0	0.5	0.5	0.5	0.5	0.5	0.5	0.5	0.5	0.5	0	0
Bacteroides dorei	5	1	1	1	1	1	1	1	1	1	1	1	1	1	1	1	1	1	1	0	0.5	0.5	0.5	0.5	0.5	0.5	0.5	0.5	0.5	0	0
Bacteroides eggerthii	2	1	1	1	1	1	1	1	0	1	1	1	1	1	1	1	1	1	1	0	0.5	0.5	0.5	0.5	0.5	0.5	0.5	0.5	0.5	0	0
Bacteroides faecis	1	1	1	1	1	1	1	1	0	1	1	1	1	1	1	1	1	1	1	0	0.5	0.5	0.5	0.5	0.5	0.5	0.5	0.5	0.5	0	0
Bacteroides finegoldii	2	1	1	1	1	1	1	1	0	0	1	1	1	1	1	1	1	1	1	0	0.5	0.5	0.5	0.5	0.5	0.5	0.5	0.5	0.5	0	0
Bacteroides fluxus	1	1	1	1	1	1	1	1	1	1	1	1	1	1	1	1	1	1	1	0	0.5	0.5	0.5	0.5	0.5	0.5	0.5	0.5	0.5	0	0
Bacteroides fragilis	6	1	1	1	1	1	1	1	1	1	1	1	1	1	1	1	1	1	1	0	0.5	0.5	0.5	0.5	0.5	0.5	0.5	0.5	0.5	0	0
Bacteroides gallinarum	1	1	1	1	1	1	1	1	1	1	1	1	1	1	1	1	1	1	1	0	0.5	0.5	0.5	0.5	0.5	0.5	0.5	0.5	0.5	0	0
Bacteroides helcogenes	1	1	1	1	1	1	1	1	1	1	1	1	1	1	1	1	1	1	1	0	0.5	0.5	0.5	0.5	0.5	0.5	0.5	0.5	0.5	0	0
Bacteroides intestinalis	2	1	1	1	1	1	1	1	1	1	1	1	1	1	1	1	1	1	1	0	0.5	0.5	0.5	0.5	0.5	0.5	0.5	0.5	0.5	0	0
Bacteroides massiliensis	1	1	1	1	1	1	1	1	0	1	1	1	1	1	1	1	1	1	1	0	0.5	0.5	0.5	0.5	0.5	0.5	0.5	0.5	0.5	0	0
Bacteroides nordii	1	1	1	1	1	1	1	1	0	1	1	1	1	1	1	1	1	1	1	0	0.5	0.5	0.5	0.5	0.5	0.5	0.5	0.5	0.5	0	0
Bacteroides oleiciplenus	1	1	1	1	1	1	1	1	1	1	1	1	1	1	1	1	1	1	1	0	0.5	0.5	0.5	0.5	0.5	0.5	0.5	0.5	0.5	0	0
Bacteroides ovatus	6	1	1	1	1	1	1	1	0	1	1	1	1	1	1	1	1	1	1	0	0.5	0.5	0.5	0.5	0.5	0.5	0.5	0.5	0.5	0	0
Bacteroides plebeius	1	1	1	1	1	1	1	1	0	1	1	1	1	1	1	1	1	1	1	0	0.5	0.5	0.5	0.5	0.5	0.5	0.5	0.5	0.5	0	0
Bacteroides propionicifaciens	1	0	1	1	1	1	0	1	1	0	1	1	1	1	1	1	1	1	1	0	0.5	0.5	0.5	0.5	0.5	0.5	0.5	0.5	0.5	0	0
Bacteroides pyogenes	3	1	1	1	1	1	1	1	1	0	1	1	1	1	1	1	1	1	1	0	0.5	0.5	0.5	0.5	0.5	0.5	0.5	0.5	0.5	0	0
Bacteroides salanitronis	1	1	1	1	1	1	1	1	0	1	1	1	1	1	1	1	1	1	1	0	0.5	0.5	0.5	0.5	0.5	0.5	0.5	0.5	0.5	0	0
Bacteroides salyersiae	2	1	1	1	1	1	1	1	0	1	1	1	1	1	1	1	1	1	1	0	0.5	0.5	0.5	0.5	0.5	0.5	0.5	0.5	0.5	0	0
Bacteroides sartorii	3	1	1	1	1	1	1	1	0	1	1	1	1	1	1	1	1	1	1	0	0.5	0.5	0.5	0.5	0.5	0.5	0.5	0.5	0.5	0	0
Bacteroides stercoris	2	1	1	1	1	1	1	1	1	1	1	1	1	1	1	1	1	1	1	0	0.5	0.5	0.5	0.5	0.5	0.5	0.5	0.5	0.5	0	0
Bacteroides thetaiotaomicron	3	1	1	1	1	1	1	1	0	1	1	1	1	1	1	1	1	1	1	0	0.5	0.5	0.5	0.5	0.5	0.5	0.5	0.5	0.5	0	0
Bacteroides uniformis	6	1	1	1	1	1	1	1	1	1	1	1	1	1	1	1	1	1	1	0	0.5	0.5	0.5	0.5	0.5	0.5	0.5	0.5	0.5	0	0
Bacteroides vulgatus	5	1	1	1	1	1	1	1	1	1	1	1	1	1	1	1	1	1	1	0	0.5	0.5	0.5	0.5	0.5	0.5	0.5	0.5	0.5	0	0
Bacteroides xylanisolvens	4	1	1	1	1	1	1	1	0.25	1	1	1	1	1	1	1	1	0	1	1	0.5	0.5	0.5	0.5	0.5	0.5	0.5	0.25	0.5	0.25	0.0555556
Barnesiella intestinihominis	1	1	1	1	1	1	1	1	0	1	1	1	1	1	1	1	1	1	1	0	0.5	0.5	0.5	0.5	0.5	0.5	0.5	0.5	0.5	0	0
Bifidobacterium adolescentis	5	0	0	0	0	1	0	1	0	0	1	1	1	1	1	1	1	1	1	0	0.5	0.5	0.5	0.5	0.5	0.5	0.5	0.5	0.5	0	0
Bifidobacterium angulatum	2	1	0	1	0	1	0	1	0	0	1	1	1	1	1	1	1	1	1	0	0.5	0.5	0.5	0.5	0.5	0.5	0.5	0.5	0.5	0	0
Bifidobacterium animalis	11	0	0	0	0	1	0	0	0	0	1	1	1	1	1	1	1	1	1	0	0.5	0.5	0.5	0.5	0.5	0.5	0.5	0.5	0.5	0	0
Bifidobacterium asteroides	2	0	0	0	0	0	0	0	0	0	1	1	1	1	1	1	1	1	1	0	0.5	0.5	0.5	0.5	0.5	0.5	0.5	0.5	0.5	0	0
Bifidobacterium bifidum	5	1	0	1	0	1	0	1	0	0	1	1	1	1	1	1	1	1	1	0	0.5	0.5	0.5	0.5	0.5	0.5	0.5	0.5	0.5	0	0
Bifidobacterium breve	22	1	0	1	0	1	0	1	0	0	1	1	1	1	1	1	1	1	1	0	0.5	0.5	0.5	0.5	0.5	0.5	0.5	0.5	0.5	0	0
Bifidobacterium catenulatum	1	1	0	1	0	1	0	1	0	0	1	1	1	1	1	1	1	1	1	0	0.5	0.5	0.5	0.5	0.5	0.5	0.5	0.5	0.5	0	0
Bifidobacterium choerinum	2	0	0	0	0	1	0	0	0	0	1	1	1	1	1	1	1	1	1	0	0.5	0.5	0.5	0.5	0.5	0.5	0.5	0.5	0.5	0	0
Bifidobacterium coryneforme	1	0	0	0	0	0	0	0	0	0	1	1	1	1	1	1	1	1	1	0	0.5	0.5	0.5	0.5	0.5	0.5	0.5	0.5	0.5	0	0
Bifidobacterium dentium	5	1	0	0	0	1	0	1	0	0	1	1	1	1	1	1	1	1	1	0	0.5	0.5	0.5	0.5	0.5	0.5	0.5	0.5	0.5	0	0
Bifidobacterium gallicum	1	0	0	0	0	1	0	0	0	0	1	1	1	1	1	1	1	1	1	0	0.5	0.5	0.5	0.5	0.5	0.5	0.5	0.5	0.5	0	0
Bifidobacterium indicum	1	0	0	0	0	0	0	0	0	0	1	1	1	1	1	1	1	1	1	0	0.5	0.5	0.5	0.5	0.5	0.5	0.5	0.5	0.5	0	0
Bifidobacterium kashiwanohense	1	1	0	1	0	1	0	1	0	0	1	1	1	1	1	1	1	1	1	0	0.5	0.5	0.5	0.5	0.5	0.5	0.5	0.5	0.5	0	0
Bifidobacterium longum	21	0.952381	0.238095	1	0	1	0	1	0	0	0	0	1	1	1	1	1	1	1	2	0.452381	0.261905	0.5	0.5	0.5	0.5	0.5	0.5	0.5	0.285714	0.0634921
Bifidobacterium pseudocatenulatum	2	1	0	0	0	1	0	1	0	0	1	1	1	1	1	1	1	1	1	0	0.5	0.5	0.5	0.5	0.5	0.5	0.5	0.5	0.5	0	0
Bifidobacterium ruminantium	1	1	0	1	0	1	0	1	0	0	1	1	1	1	1	1	1	1	1	0	0.5	0.5	0.5	0.5	0.5	0.5	0.5	0.5	0.5	0	0
Bifidobacterium scardovii	1	1	0	0	0	0	0	1	0	0	1	1	1	1	1	1	1	1	1	0	0.5	0.5	0.5	0.5	0.5	0.5	0.5	0.5	0.5	0	0
Bifidobacterium thermacidophilum	1	0	0	1	0	1	0	1	0	0	1	1	1	1	1	1	1	1	1	0	0.5	0.5	0.5	0.5	0.5	0.5	0.5	0.5	0.5	0	0
Bifidobacterium thermophilum	1	1	0	1	0	1	0	1	0	0	1	1	1	1	1	1	1	1	1	0	0.5	0.5	0.5	0.5	0.5	0.5	0.5	0.5	0.5	0	0
Bilophila wadsworthia	1	1	1	1	1	1	1	1	1	1	1	1	1	1	1	1	1	1	1	0	0.5	0.5	0.5	0.5	0.5	0.5	0.5	0.5	0.5	0	0
Blautia hansenii	1	1	1	1	0	0	0	1	1	0	1	1	1	1	1	1	1	1	1	0	0.5	0.5	0.5	0.5	0.5	0.5	0.5	0.5	0.5	0	0
Blautia hydrogenotrophica	1	0	0	0	0	0	0	1	1	0	1	1	1	1	1	1	1	1	1	0	0.5	0.5	0.5	0.5	0.5	0.5	0.5	0.5	0.5	0	0
Blautia obeum	2	1	1	1	0	0	0	1	1	0	1	1	1	1	1	1	1	1	1	0	0.5	0.5	0.5	0.5	0.5	0.5	0.5	0.5	0.5	0	0
Blautia producta	1	1	0	1	0	1	0	1	1	0	1	1	1	1	1	1	1	1	1	0	0.5	0.5	0.5	0.5	0.5	0.5	0.5	0.5	0.5	0	0
Blautia wexlerae	2	1	1	1	0	0	0	1	1	0	1	1	1	1	1	1	1	1	1	0	0.5	0.5	0.5	0.5	0.5	0.5	0.5	0.5	0.5	0	0
Bordetella hinzii	1	1	1	1	1	1	1	1	0	1	1	1	1	1	1	1	1	1	1	0	0.5	0.5	0.5	0.5	0.5	0.5	0.5	0.5	0.5	0	0
Brachybacterium paraconglomeratum	1	0	1	1	1	1	0	1	0	0	1	1	1	1	1	1	1	1	1	0	0.5	0.5	0.5	0.5	0.5	0.5	0.5	0.5	0.5	0	0
Brachyspira pilosicoli	2	0	1	0	0	0	0	0	0	0	1	1	1	1	1	1	1	1	1	0	0.5	0.5	0.5	0.5	0.5	0.5	0.5	0.5	0.5	0	0
Bradyrhizobium diazoefficiens	1	1	1	1	1	1	1	1	1	1	1	1	1	1	1	1	1	1	1	0	0.5	0.5	0.5	0.5	0.5	0.5	0.5	0.5	0.5	0	0
Bradyrhizobium elkanii	1	1	1	1	1	1	1	1	1	1	1	1	1	1	1	1	1	1	1	0	0.5	0.5	0.5	0.5	0.5	0.5	0.5	0.5	0.5	0	0
Bradyrhizobium japonicum	2	1	1	1	1	1	1	1	1	1	1	1	1	1	1	1	1	1	1	0	0.5	0.5	0.5	0.5	0.5	0.5	0.5	0.5	0.5	0	0
Brevibacillus agri	2	1	1	1	1	1	1	1	1	1	1	1	1	1	1	1	1	1	1	0	0.5	0.5	0.5	0.5	0.5	0.5	0.5	0.5	0.5	0	0
Brevibacillus borstelensis	1	1	1	1	1	1	1	1	1	0	1	1	1	1	1	1	1	1	1	0	0.5	0.5	0.5	0.5	0.5	0.5	0.5	0.5	0.5	0	0
Brevibacillus brevis	2	1	1	1	1	1	1	1	1	1	1	1	1	1	1	1	1	1	1	0	0.5	0.5	0.5	0.5	0.5	0.5	0.5	0.5	0.5	0	0
Brevibacillus massiliensis	1	0	1	1	1	1	0	1	1	0	1	1	1	1	1	1	1	1	1	0	0.5	0.5	0.5	0.5	0.5	0.5	0.5	0.5	0.5	0	0
Brevibacterium casei	1	1	1	1	1	1	1	1	0	0	1	1	1	1	1	1	1	1	1	0	0.5	0.5	0.5	0.5	0.5	0.5	0.5	0.5	0.5	0	0
Brevibacterium linens	1	1	1	1	1	1	1	1	0	0	1	1	1	1	1	1	1	1	1	0	0.5	0.5	0.5	0.5	0.5	0.5	0.5	0.5	0.5	0	0
Brevibacterium ravenspurgense	1	0	1	0	1	1	0	1	0	0	1	1	1	1	1	1	1	1	1	0	0.5	0.5	0.5	0.5	0.5	0.5	0.5	0.5	0.5	0	0
Brevibacterium senegalense	1	0	1	0	1	1	0	1	0	0	1	1	1	1	1	1	1	1	1	0	0.5	0.5	0.5	0.5	0.5	0.5	0.5	0.5	0.5	0	0
Brevundimonas subvibrioides	1	1	1	1	1	1	1	1	0	1	1	1	1	1	1	1	1	1	1	0	0.5	0.5	0.5	0.5	0.5	0.5	0.5	0.5	0.5	0	0
Bulleidia extructa	1	0	0	0	0	0	0	0	0	0	1	1	1	1	1	1	1	1	1	0	0.5	0.5	0.5	0.5	0.5	0.5	0.5	0.5	0.5	0	0
Burkholderia cepacia	2	1	1	1	1	1	1	1	1	1	1	1	1	1	1	1	1	1	1	0	0.5	0.5	0.5	0.5	0.5	0.5	0.5	0.5	0.5	0	0
Burkholderia lata	1	1	1	1	1	1	1	1	1	1	1	1	1	1	1	1	1	1	1	0	0.5	0.5	0.5	0.5	0.5	0.5	0.5	0.5	0.5	0	0
Butyricicoccus pullicaecorum	1	0	1	0	0	0	0	0	1	0	1	1	1	1	1	1	1	1	1	0	0.5	0.5	0.5	0.5	0.5	0.5	0.5	0.5	0.5	0	0
Butyricimonas synergistica	1	1	1	1	1	1	1	1	1	1	1	1	1	1	1	1	1	1	1	0	0.5	0.5	0.5	0.5	0.5	0.5	0.5	0.5	0.5	0	0
Butyrivibrio crossotus	1	0	1	0	1	1	0	1	0	1	1	1	1	1	1	1	1	1	1	0	0.5	0.5	0.5	0.5	0.5	0.5	0.5	0.5	0.5	0	0
Butyrivibrio fibrisolvens	1	1	1	1	1	0	0	0	1	1	1	1	1	1	1	1	1	1	1	0	0.5	0.5	0.5	0.5	0.5	0.5	0.5	0.5	0.5	0	0
Butyrivibrio proteoclasticus	1	0	0	0	0	0	0	0	0	0	1	1	1	1	1	1	1	1	1	0	0.5	0.5	0.5	0.5	0.5	0.5	0.5	0.5	0.5	0	0
Campylobacter coli	6	1	1	0	1	1	1	1	0	1	1	1	1	1	1	1	1	1	1	0	0.5	0.5	0.5	0.5	0.5	0.5	0.5	0.5	0.5	0	0
Campylobacter concisus	2	1	1	0	1	0	0	1	0	1	1	1	1	1	1	1	1	1	1	0	0.5	0.5	0.5	0.5	0.5	0.5	0.5	0.5	0.5	0	0
Campylobacter curvus	2	1	1	0	1	0	0	1	0	1	1	1	1	1	1	1	1	1	1	0	0.5	0.5	0.5	0.5	0.5	0.5	0.5	0.5	0.5	0	0
Campylobacter fetus	3	1	1	0.666667	1	1	1	1	0	1	1	1	0	1	1	1	1	1	1	1	0.5	0.5	0.166667	0.5	0.5	0.5	0.5	0.5	0.5	0.333333	0.0740741
Campylobacter gracilis	1	1	1	0	1	0	0	1	0	1	1	1	1	1	1	1	1	1	1	0	0.5	0.5	0.5	0.5	0.5	0.5	0.5	0.5	0.5	0	0
Campylobacter hominis	1	1	1	0	1	1	0	1	0	1	1	1	1	1	1	1	1	1	1	0	0.5	0.5	0.5	0.5	0.5	0.5	0.5	0.5	0.5	0	0
Campylobacter jejuni	11	1	1	0	0.545455	1	1	1	0	1	1	1	1	0	1	1	1	1	1	1	0.5	0.5	0.5	0.0454545	0.5	0.5	0.5	0.5	0.5	0.454545	0.10101
Campylobacter lari	1	1	1	0	0	1	1	1	0	1	1	1	1	1	1	1	1	1	1	0	0.5	0.5	0.5	0.5	0.5	0.5	0.5	0.5	0.5	0	0
Campylobacter rectus	1	1	1	0	1	0	0	1	0	1	1	1	1	1	1	1	1	1	1	0	0.5	0.5	0.5	0.5	0.5	0.5	0.5	0.5	0.5	0	0
Campylobacter showae	2	1	1	0	1	0	0	1	0	1	1	1	1	1	1	1	1	1	1	0	0.5	0.5	0.5	0.5	0.5	0.5	0.5	0.5	0.5	0	0
Campylobacter upsaliensis	2	1	1	0	1	1	1	1	0	1	1	1	1	1	1	1	1	1	1	0	0.5	0.5	0.5	0.5	0.5	0.5	0.5	0.5	0.5	0	0
Campylobacter ureolyticus	4	1	1	0	1	1	0	1	0	1	1	1	1	1	1	1	1	1	1	0	0.5	0.5	0.5	0.5	0.5	0.5	0.5	0.5	0.5	0	0
Candidatus Stoquefichus massiliensis	1	0	0	0	0	0	0	0	0	0	1	1	1	1	1	1	1	1	1	0	0.5	0.5	0.5	0.5	0.5	0.5	0.5	0.5	0.5	0	0
Capnocytophaga granulosa	1	0	1	0	1	1	1	1	0	0	1	1	1	1	1	1	1	1	1	0	0.5	0.5	0.5	0.5	0.5	0.5	0.5	0.5	0.5	0	0
Capnocytophaga ochracea	3	0	1	0	1	1	1	1	0	0	1	1	1	1	1	1	1	1	1	0	0.5	0.5	0.5	0.5	0.5	0.5	0.5	0.5	0.5	0	0
Capnocytophaga sputigena	1	0	1	0	1	1	1	1	0	0	1	1	1	1	1	1	1	1	1	0	0.5	0.5	0.5	0.5	0.5	0.5	0.5	0.5	0.5	0	0
Catenibacterium mitsuokai	1	0	0	1	0	0	0	0	0	0	1	1	1	1	1	1	1	1	1	0	0.5	0.5	0.5	0.5	0.5	0.5	0.5	0.5	0.5	0	0
Cedecea davisae	1	0	1	1	1	1	1	1	0	1	1	1	1	1	1	1	1	1	1	0	0.5	0.5	0.5	0.5	0.5	0.5	0.5	0.5	0.5	0	0
Cellulomonas massiliensis	1	0	1	1	1	1	0	1	0	0	1	1	1	1	1	1	1	1	1	0	0.5	0.5	0.5	0.5	0.5	0.5	0.5	0.5	0.5	0	0
Cellulosilyticum lentocellum	1	0	1	1	0	1	0	0	0	0	1	1	1	1	1	1	1	1	1	0	0.5	0.5	0.5	0.5	0.5	0.5	0.5	0.5	0.5	0	0
Cellulosimicrobium cellulans	2	0	1	1	1	1	0	1	0	0	1	1	1	1	1	1	1	1	1	0	0.5	0.5	0.5	0.5	0.5	0.5	0.5	0.5	0.5	0	0
Cetobacterium somerae	1	0	1	0	0	0	1	1	1	0	1	1	1	1	1	1	1	1	1	0	0.5	0.5	0.5	0.5	0.5	0.5	0.5	0.5	0.5	0	0
Citrobacter amalonaticus	4	1	1	1	1	1	1	1	1	1	1	1	1	1	1	1	1	1	1	0	0.5	0.5	0.5	0.5	0.5	0.5	0.5	0.5	0.5	0	0
Citrobacter freundii	7	1	1	1	1	1	1	1	1	1	1	1	1	1	1	1	1	1	1	0	0.5	0.5	0.5	0.5	0.5	0.5	0.5	0.5	0.5	0	0
Citrobacter koseri	3	1	1	1	1	1	1	1	1	1	1	1	1	1	1	1	1	1	1	0	0.5	0.5	0.5	0.5	0.5	0.5	0.5	0.5	0.5	0	0
Citrobacter rodentium	1	1	1	1	1	1	1	1	1	1	1	1	1	1	1	1	1	1	1	0	0.5	0.5	0.5	0.5	0.5	0.5	0.5	0.5	0.5	0	0
Citrobacter youngae	1	1	1	1	1	1	1	1	1	1	1	1	1	1	1	1	1	1	1	0	0.5	0.5	0.5	0.5	0.5	0.5	0.5	0.5	0.5	0	0
Clostridioides difficile	17	1	1	1	1	0	0	1	1	0	1	1	1	1	1	1	1	1	1	0	0.5	0.5	0.5	0.5	0.5	0.5	0.5	0.5	0.5	0	0
Clostridium acetobutylicum	2	1	1	1	1	1	0	1	1	1	1	1	1	1	1	1	1	1	1	0	0.5	0.5	0.5	0.5	0.5	0.5	0.5	0.5	0.5	0	0
Clostridium beijerinckii	1	1	1	1	1	1	0	1	1	1	1	1	1	1	1	1	1	1	1	0	0.5	0.5	0.5	0.5	0.5	0.5	0.5	0.5	0.5	0	0
Clostridium botulinum	7	0	1	0.857143	0.857143	0.571429	0	0.571429	1	0.571429	1	1	0	0	0	1	0	1	0	5	0.5	0.5	0.357143	0.357143	0.0714286	0.5	0.0714286	0.5	0.0714286	1.57143	0.349206
Clostridium butyricum	5	1	1	1	1	1	0	1	1	1	1	1	1	1	1	1	1	1	1	0	0.5	0.5	0.5	0.5	0.5	0.5	0.5	0.5	0.5	0	0
Clostridium cadaveris	1	0	1	0	0	1	0	0	1	0	1	1	1	1	1	1	1	1	1	0	0.5	0.5	0.5	0.5	0.5	0.5	0.5	0.5	0.5	0	0
Clostridium celatum	1	0	1	1	1	0	0	1	0	0	1	1	1	1	1	1	1	1	1	0	0.5	0.5	0.5	0.5	0.5	0.5	0.5	0.5	0.5	0	0
Clostridium pasteurianum	2	1	1	1	1	1	0.5	1	1	1	1	1	1	1	1	0	1	1	1	1	0.5	0.5	0.5	0.5	0.5	0	0.5	0.5	0.5	0.5	0.111111
Clostridium perfringens	4	1	1	1	0	0	0	1	1	0	1	1	1	1	1	1	1	1	1	0	0.5	0.5	0.5	0.5	0.5	0.5	0.5	0.5	0.5	0	0
Clostridium saccharoperbutylacetonicum	1	1	1	1	1	1	0	1	1	1	1	1	1	1	1	1	1	1	1	0	0.5	0.5	0.5	0.5	0.5	0.5	0.5	0.5	0.5	0	0
Clostridium sartagoforme	1	0	1	0	0	0	0	1	0	0	1	1	1	1	1	1	1	1	1	0	0.5	0.5	0.5	0.5	0.5	0.5	0.5	0.5	0.5	0	0
Clostridium senegalense	1	1	1	0	0	1	0	1	1	0	1	1	1	1	1	1	1	1	1	0	0.5	0.5	0.5	0.5	0.5	0.5	0.5	0.5	0.5	0	0
Clostridium sporogenes	1	1	1	1	1	1	0	1	1	1	1	1	1	1	1	1	1	1	1	0	0.5	0.5	0.5	0.5	0.5	0.5	0.5	0.5	0.5	0	0
Clostridium tyrobutyricum	2	1	1	1	1	1	0	1	1	0	1	1	1	1	1	1	1	1	1	0	0.5	0.5	0.5	0.5	0.5	0.5	0.5	0.5	0.5	0	0
Collinsella aerofaciens	1	0	0	1	0	1	0	1	1	0	1	1	1	1	1	1	1	1	1	0	0.5	0.5	0.5	0.5	0.5	0.5	0.5	0.5	0.5	0	0
Collinsella intestinalis	1	0	0	1	0	0	0	1	0	0	1	1	1	1	1	1	1	1	1	0	0.5	0.5	0.5	0.5	0.5	0.5	0.5	0.5	0.5	0	0
Collinsella stercoris	1	0	0	1	0	0	0	1	0	0	1	1	1	1	1	1	1	1	1	0	0.5	0.5	0.5	0.5	0.5	0.5	0.5	0.5	0.5	0	0
Collinsella tanakaei	1	0	0	1	0	0	0	1	1	0	1	1	1	1	1	1	1	1	1	0	0.5	0.5	0.5	0.5	0.5	0.5	0.5	0.5	0.5	0	0
Comamonas testosteroni	3	1	1	1	1	1	1	1	1	1	1	1	1	1	1	1	1	1	1	0	0.5	0.5	0.5	0.5	0.5	0.5	0.5	0.5	0.5	0	0
Coprococcus catus	1	0	1	1	0	0	0	1	1	1	1	1	1	1	1	1	1	1	1	0	0.5	0.5	0.5	0.5	0.5	0.5	0.5	0.5	0.5	0	0
Coprococcus comes	1	1	1	1	0	0	0	1	1	0	1	1	1	1	1	1	1	1	1	0	0.5	0.5	0.5	0.5	0.5	0.5	0.5	0.5	0.5	0	0
Coprococcus eutactus	1	1	1	1	1	1	0	1	0	1	1	1	1	1	1	1	1	1	1	0	0.5	0.5	0.5	0.5	0.5	0.5	0.5	0.5	0.5	0	0
Corynebacterium ammoniagenes	1	1	1	1	1	1	0	1	0	0	1	1	1	1	1	1	1	1	1	0	0.5	0.5	0.5	0.5	0.5	0.5	0.5	0.5	0.5	0	0
Corynebacterium amycolatum	1	1	1	1	1	1	1	1	1	0	1	1	1	1	1	1	1	1	1	0	0.5	0.5	0.5	0.5	0.5	0.5	0.5	0.5	0.5	0	0
Corynebacterium aurimucosum	1	1	1	0	1	1	0	1	0	0	1	1	1	1	1	1	1	1	1	0	0.5	0.5	0.5	0.5	0.5	0.5	0.5	0.5	0.5	0	0
Corynebacterium durum	1	0	1	0	1	1	0	1	1	0	1	1	1	1	1	1	1	1	1	0	0.5	0.5	0.5	0.5	0.5	0.5	0.5	0.5	0.5	0	0
Corynebacterium efficiens	1	1	1	1	1	1	0	1	0	0	1	1	1	1	1	1	1	1	1	0	0.5	0.5	0.5	0.5	0.5	0.5	0.5	0.5	0.5	0	0
Corynebacterium glucuronolyticum	2	0	1	0	0	1	1	1	1	0	1	1	1	1	1	1	1	1	1	0	0.5	0.5	0.5	0.5	0.5	0.5	0.5	0.5	0.5	0	0
Corynebacterium kroppenstedtii	2	1	1	0	1	1	1	1	1	0	1	1	1	1	1	1	1	1	1	0	0.5	0.5	0.5	0.5	0.5	0.5	0.5	0.5	0.5	0	0
Corynebacterium propinquum	1	1	1	1	1	1	1	1	0	0	1	1	1	1	1	1	1	1	1	0	0.5	0.5	0.5	0.5	0.5	0.5	0.5	0.5	0.5	0	0
Corynebacterium pseudodiphtheriticum	1	1	1	1	1	1	1	1	0	0	1	1	1	1	1	1	1	1	1	0	0.5	0.5	0.5	0.5	0.5	0.5	0.5	0.5	0.5	0	0
Corynebacterium striatum	1	1	1	1	1	1	1	1	0	0	1	1	1	1	1	1	1	1	1	0	0.5	0.5	0.5	0.5	0.5	0.5	0.5	0.5	0.5	0	0
Corynebacterium tuberculostearicum	1	0	1	0	0	1	0	1	0	0	1	1	1	1	1	1	1	1	1	0	0.5	0.5	0.5	0.5	0.5	0.5	0.5	0.5	0.5	0	0
Corynebacterium ulcerans	2	1	1	0	0	1	1	1	1	0	1	1	1	1	1	1	1	1	1	0	0.5	0.5	0.5	0.5	0.5	0.5	0.5	0.5	0.5	0	0
Cronobacter sakazakii	5	1	1	1	1	1	1	1	0	1	1	1	1	1	1	1	1	1	1	0	0.5	0.5	0.5	0.5	0.5	0.5	0.5	0.5	0.5	0	0
Cryptobacterium curtum	1	0	0	0	0	1	0	1	0	1	1	1	1	1	1	1	1	1	1	0	0.5	0.5	0.5	0.5	0.5	0.5	0.5	0.5	0.5	0	0
Cupriavidus metallidurans	1	1	1	1	1	1	1	1	0	1	1	1	1	1	1	1	1	1	1	0	0.5	0.5	0.5	0.5	0.5	0.5	0.5	0.5	0.5	0	0
Curtobacterium flaccumfaciens	1	0	1	1	0	1	0	1	0	0	1	1	1	1	1	1	1	1	1	0	0.5	0.5	0.5	0.5	0.5	0.5	0.5	0.5	0.5	0	0
Cutibacterium acnes	80	0	1	0	0	1	1	1	1	0	1	1	1	1	1	1	1	1	1	0	0.5	0.5	0.5	0.5	0.5	0.5	0.5	0.5	0.5	0	0
Cutibacterium avidum	1	0	1	1	0	1	1	1	1	0	1	1	1	1	1	1	1	1	1	0	0.5	0.5	0.5	0.5	0.5	0.5	0.5	0.5	0.5	0	0
Cutibacterium granulosum	2	0	1	1	0	1	1	1	1	0	1	1	1	1	1	1	1	1	1	0	0.5	0.5	0.5	0.5	0.5	0.5	0.5	0.5	0.5	0	0
Delftia acidovorans	3	1	1	1	1	1	1	1	1	1	1	1	1	1	1	1	1	1	1	0	0.5	0.5	0.5	0.5	0.5	0.5	0.5	0.5	0.5	0	0
Desulfitobacterium hafniense	4	0	1	1	1	1	0	1	1	0	1	1	1	1	1	1	1	1	1	0	0.5	0.5	0.5	0.5	0.5	0.5	0.5	0.5	0.5	0	0
Desulfovibrio alaskensis	1	1	1	1	1	1	1	1	1	0	1	1	1	1	1	1	1	1	1	0	0.5	0.5	0.5	0.5	0.5	0.5	0.5	0.5	0.5	0	0
Desulfovibrio desulfuricans	1	1	1	1	1	1	1	1	1	1	1	1	1	1	1	1	1	1	1	0	0.5	0.5	0.5	0.5	0.5	0.5	0.5	0.5	0.5	0	0
Desulfovibrio piger	1	1	1	1	1	1	1	1	1	1	1	1	1	1	1	1	1	1	1	0	0.5	0.5	0.5	0.5	0.5	0.5	0.5	0.5	0.5	0	0
Dialister invisus	1	0	1	0	0	0	1	1	1	1	1	1	1	1	1	1	1	1	1	0	0.5	0.5	0.5	0.5	0.5	0.5	0.5	0.5	0.5	0	0
Dialister succinatiphilus	1	0	1	0	0	0	1	1	1	1	1	1	1	1	1	1	1	1	1	0	0.5	0.5	0.5	0.5	0.5	0.5	0.5	0.5	0.5	0	0
Dielma fastidiosa	1	0	0	0	0	0	0	0	0	0	1	1	1	1	1	1	1	1	1	0	0.5	0.5	0.5	0.5	0.5	0.5	0.5	0.5	0.5	0	0
Dietzia cinnamea	2	0.5	1	1	1	1	1	1	1	0	0	1	1	1	1	1	1	1	1	1	0	0.5	0.5	0.5	0.5	0.5	0.5	0.5	0.5	0.5	0.111111
Dorea formicigenerans	2	1	1	1	0	1	0	1	1	0	1	1	1	1	1	1	1	1	1	0	0.5	0.5	0.5	0.5	0.5	0.5	0.5	0.5	0.5	0	0
Dorea longicatena	1	1	1	1	0	1	0	1	1	0	1	1	1	1	1	1	1	1	1	0	0.5	0.5	0.5	0.5	0.5	0.5	0.5	0.5	0.5	0	0
Dyadobacter beijingensis	1	1	1	1	1	1	0	1	0	0	1	1	1	1	1	1	1	1	1	0	0.5	0.5	0.5	0.5	0.5	0.5	0.5	0.5	0.5	0	0
Dyadobacter fermentans	1	1	1	1	1	1	0	1	0	0	1	1	1	1	1	1	1	1	1	0	0.5	0.5	0.5	0.5	0.5	0.5	0.5	0.5	0.5	0	0
Dysgonomonas gadei	1	0	1	1	1	1	0	1	1	1	1	1	1	1	1	1	1	1	1	0	0.5	0.5	0.5	0.5	0.5	0.5	0.5	0.5	0.5	0	0
Dysgonomonas mossii	1	0	1	1	1	1	0	1	1	1	1	1	1	1	1	1	1	1	1	0	0.5	0.5	0.5	0.5	0.5	0.5	0.5	0.5	0.5	0	0
Edwardsiella piscicida	1	0	1	0	1	1	1	1	1	1	1	1	1	1	1	1	1	1	1	0	0.5	0.5	0.5	0.5	0.5	0.5	0.5	0.5	0.5	0	0
Edwardsiella tarda	5	0	1	0	1	1	1	1	1	1	1	1	1	1	1	1	1	1	1	0	0.5	0.5	0.5	0.5	0.5	0.5	0.5	0.5	0.5	0	0
Eggerthella lenta	2	1	0	0	0.5	1	0	1	0	0	1	1	1	0	1	1	1	1	1	1	0.5	0.5	0.5	0	0.5	0.5	0.5	0.5	0.5	0.5	0.111111
Eggerthia catenaformis	1	0	0	0	0	0	0	0	0	0	1	1	1	1	1	1	1	1	1	0	0.5	0.5	0.5	0.5	0.5	0.5	0.5	0.5	0.5	0	0
Eikenella corrodens	1	0	1	1	1	1	0	1	0	0	1	1	1	1	1	1	1	1	1	0	0.5	0.5	0.5	0.5	0.5	0.5	0.5	0.5	0.5	0	0
Enhydrobacter aerosaccus	1	1	1	1	1	1	1	1	0	1	1	1	1	1	1	1	1	1	1	0	0.5	0.5	0.5	0.5	0.5	0.5	0.5	0.5	0.5	0	0
Enterobacter asburiae	3	1	1	1	1	1	1	1	0	1	1	1	1	1	1	1	1	1	1	0	0.5	0.5	0.5	0.5	0.5	0.5	0.5	0.5	0.5	0	0
Enterobacter cancerogenus	1	1	1	1	1	1	1	1	0	1	1	1	1	1	1	1	1	1	1	0	0.5	0.5	0.5	0.5	0.5	0.5	0.5	0.5	0.5	0	0
Enterobacter cloacae	6	1	1	1	1	1	1	1	0	1	1	1	1	1	1	1	1	1	1	0	0.5	0.5	0.5	0.5	0.5	0.5	0.5	0.5	0.5	0	0
Enterobacter hormaechei	3	1	1	1	1	1	1	1	0	1	1	1	1	1	1	1	1	1	1	0	0.5	0.5	0.5	0.5	0.5	0.5	0.5	0.5	0.5	0	0
Enterococcus asini	1	0	0	0	0	0	0	1	0	0	1	1	1	1	1	1	1	1	1	0	0.5	0.5	0.5	0.5	0.5	0.5	0.5	0.5	0.5	0	0
Enterococcus avium	1	0	1	0	1	0	0	0	1	0	1	1	1	1	1	1	1	1	1	0	0.5	0.5	0.5	0.5	0.5	0.5	0.5	0.5	0.5	0	0
Enterococcus casseliflavus	4	0	1	0	0	0	0	0	0	0	1	1	1	1	1	1	1	1	1	0	0.5	0.5	0.5	0.5	0.5	0.5	0.5	0.5	0.5	0	0
Enterococcus cecorum	1	0	0	0	0	0	0	0	0	0	1	1	1	1	1	1	1	1	1	0	0.5	0.5	0.5	0.5	0.5	0.5	0.5	0.5	0.5	0	0
Enterococcus dispar	1	0	0	0	0	0	0	0	0	0	1	1	1	1	1	1	1	1	1	0	0.5	0.5	0.5	0.5	0.5	0.5	0.5	0.5	0.5	0	0
Enterococcus durans	1	0	0	1	0	0	0	0	0	0	1	1	1	1	1	1	1	1	1	0	0.5	0.5	0.5	0.5	0.5	0.5	0.5	0.5	0.5	0	0
Enterococcus faecalis	62	0	0	0	0.564516	0	0	0.983871	0	0	1	1	1	0	1	1	0	1	1	2	0.5	0.5	0.5	0.0645161	0.5	0.5	0.483871	0.5	0.5	0.451613	0.100358
Enterococcus faecium	30	0	0.0333333	0	0.133333	0	0	0.0333333	0	0	1	0	1	0	1	1	0	1	1	3	0.5	0.466667	0.5	0.366667	0.5	0.5	0.466667	0.5	0.5	0.2	0.0444444
Enterococcus gallinarum	1	0	1	0	0	0	0	0	0	0	1	1	1	1	1	1	1	1	1	0	0.5	0.5	0.5	0.5	0.5	0.5	0.5	0.5	0.5	0	0
Enterococcus hirae	1	0	1	0	0	0	0	0	0	0	1	1	1	1	1	1	1	1	1	0	0.5	0.5	0.5	0.5	0.5	0.5	0.5	0.5	0.5	0	0
Enterococcus phoeniculicola	1	0	0	0	0	0	0	0	0	0	1	1	1	1	1	1	1	1	1	0	0.5	0.5	0.5	0.5	0.5	0.5	0.5	0.5	0.5	0	0
Enterococcus raffinosus	1	0	0	0	0	0	0	0	1	0	1	1	1	1	1	1	1	1	1	0	0.5	0.5	0.5	0.5	0.5	0.5	0.5	0.5	0.5	0	0
Enterococcus saccharolyticus	2	0	0.5	0	0	0	0	0	0	0	1	0	1	1	1	1	1	1	1	1	0.5	0	0.5	0.5	0.5	0.5	0.5	0.5	0.5	0.5	0.111111
Eremococcus coleocola	1	0	0	0	0	0	0	0	0	0	1	1	1	1	1	1	1	1	1	0	0.5	0.5	0.5	0.5	0.5	0.5	0.5	0.5	0.5	0	0
Erysipelatoclostridium ramosum	1	0	0	1	0	0	0	0	0	1	1	1	1	1	1	1	1	1	1	0	0.5	0.5	0.5	0.5	0.5	0.5	0.5	0.5	0.5	0	0
Escherichia albertii	2	1	1	1	1	1	1	1	0	1	1	1	1	1	1	1	1	1	1	0	0.5	0.5	0.5	0.5	0.5	0.5	0.5	0.5	0.5	0	0
Escherichia coli	89	1	1	1	1	1	1	1	0	1	1	1	1	1	1	1	1	1	1	0	0.5	0.5	0.5	0.5	0.5	0.5	0.5	0.5	0.5	0	0
Escherichia fergusonii	4	1	1	1	1	1	1	1	0	1	1	1	1	1	1	1	1	1	1	0	0.5	0.5	0.5	0.5	0.5	0.5	0.5	0.5	0.5	0	0
Eubacterium limosum	1	1	1	1	0	1	0	1	1	0	1	1	1	1	1	1	1	1	1	0	0.5	0.5	0.5	0.5	0.5	0.5	0.5	0.5	0.5	0	0
Eubacterium ramulus	1	1	1	1	1	1	0	1	1	1	1	1	1	1	1	1	1	1	1	0	0.5	0.5	0.5	0.5	0.5	0.5	0.5	0.5	0.5	0	0
Eubacterium ventriosum	1	0	0	1	1	1	0	1	0	0	1	1	1	1	1	1	1	1	1	0	0.5	0.5	0.5	0.5	0.5	0.5	0.5	0.5	0.5	0	0
Faecalibacterium prausnitzii	5	0	0.8	0	0	0	0	0	1	0	1	0	1	1	1	1	1	1	1	1	0.5	0.3	0.5	0.5	0.5	0.5	0.5	0.5	0.5	0.2	0.0444444
Faecalicoccus pleomorphus	1	0	0	1	0	0	0	0	0	0	1	1	1	1	1	1	1	1	1	0	0.5	0.5	0.5	0.5	0.5	0.5	0.5	0.5	0.5	0	0
Faecalitalea cylindroides	1	0	1	1	1	0	0	0	0	0	1	1	1	1	1	1	1	1	1	0	0.5	0.5	0.5	0.5	0.5	0.5	0.5	0.5	0.5	0	0
Filifactor alocis	1	0	1	1	0	1	0	0	0	0	1	1	1	1	1	1	1	1	1	0	0.5	0.5	0.5	0.5	0.5	0.5	0.5	0.5	0.5	0	0
Finegoldia magna	5	1	0	0	0	1	0	1	0	0	1	1	1	1	1	1	1	1	1	0	0.5	0.5	0.5	0.5	0.5	0.5	0.5	0.5	0.5	0	0
Flavonifractor plautii	3	0	0	0	0	0	0	0	1	0	1	1	1	1	1	1	1	1	1	0	0.5	0.5	0.5	0.5	0.5	0.5	0.5	0.5	0.5	0	0
Fusobacterium gonidiaformans	3	1	1	0	0	1	1	1	1	1	1	1	1	1	1	1	1	1	1	0	0.5	0.5	0.5	0.5	0.5	0.5	0.5	0.5	0.5	0	0
Fusobacterium mortiferum	1	1	1	1	0	1	1	1	1	1	1	1	1	1	1	1	1	1	1	0	0.5	0.5	0.5	0.5	0.5	0.5	0.5	0.5	0.5	0	0
Fusobacterium necrophorum	4	1	1	0.75	1	1	1	1	1	1	1	1	0	1	1	1	1	1	1	1	0.5	0.5	0.25	0.5	0.5	0.5	0.5	0.5	0.5	0.25	0.0555556
Fusobacterium nucleatum	20	1	1	1	0	1	1	1	1	0	1	1	1	1	1	1	1	1	1	0	0.5	0.5	0.5	0.5	0.5	0.5	0.5	0.5	0.5	0	0
Fusobacterium periodonticum	5	1	1	1	0	1	1	1	1	0	1	1	1	1	1	1	1	1	1	0	0.5	0.5	0.5	0.5	0.5	0.5	0.5	0.5	0.5	0	0
Fusobacterium russii	1	0	1	1	1	0	1	1	1	0	1	1	1	1	1	1	1	1	1	0	0.5	0.5	0.5	0.5	0.5	0.5	0.5	0.5	0.5	0	0
Fusobacterium ulcerans	3	1	1	1	0	1	1	1	1	0	1	1	1	1	1	1	1	1	1	0	0.5	0.5	0.5	0.5	0.5	0.5	0.5	0.5	0.5	0	0
Fusobacterium varium	1	1	1	1	0	1	1	1	1	0	1	1	1	1	1	1	1	1	1	0	0.5	0.5	0.5	0.5	0.5	0.5	0.5	0.5	0.5	0	0
Gemella haemolysans	2	0	1	0	0	0	0	1	0	0	1	1	1	1	1	1	1	1	1	0	0.5	0.5	0.5	0.5	0.5	0.5	0.5	0.5	0.5	0	0
Gemella morbillorum	1	0	0	0	0	0	0	1	0	0	1	1	1	1	1	1	1	1	1	0	0.5	0.5	0.5	0.5	0.5	0.5	0.5	0.5	0.5	0	0
Gemella sanguinis	1	0	0	0	0	0	0	1	0	0	1	1	1	1	1	1	1	1	1	0	0.5	0.5	0.5	0.5	0.5	0.5	0.5	0.5	0.5	0	0
Gordonia rubripertincta	1	1	1	1	1	1	1	1	1	0	1	1	1	1	1	1	1	1	1	0	0.5	0.5	0.5	0.5	0.5	0.5	0.5	0.5	0.5	0	0
Gordonia terrae	2	0.5	1	1	1	1	1	1	1	0	0	1	1	1	1	1	1	1	1	1	0	0.5	0.5	0.5	0.5	0.5	0.5	0.5	0.5	0.5	0.111111
Gordonibacter pamelaeae	1	0	0	0	0	1	0	1	1	0	1	1	1	1	1	1	1	1	1	0	0.5	0.5	0.5	0.5	0.5	0.5	0.5	0.5	0.5	0	0
Gottschalkia acidurici	1	1	1	1	1	1	1	1	1	1	1	1	1	1	1	1	1	1	1	0	0.5	0.5	0.5	0.5	0.5	0.5	0.5	0.5	0.5	0	0
Granulicatella adiacens	1	0	0	0	0	0	0	0	0	0	1	1	1	1	1	1	1	1	1	0	0.5	0.5	0.5	0.5	0.5	0.5	0.5	0.5	0.5	0	0
Granulicatella elegans	1	0	0	0	0	0	0	0	0	0	1	1	1	1	1	1	1	1	1	0	0.5	0.5	0.5	0.5	0.5	0.5	0.5	0.5	0.5	0	0
Grimontia hollisae	1	1	1	1	1	1	1	1	0	1	1	1	1	1	1	1	1	1	1	0	0.5	0.5	0.5	0.5	0.5	0.5	0.5	0.5	0.5	0	0
Haemophilus aegyptius	1	0	1	0	0	1	1	1	0	1	1	1	1	1	1	1	1	1	1	0	0.5	0.5	0.5	0.5	0.5	0.5	0.5	0.5	0.5	0	0
Haemophilus influenzae	11	0	1	0	0	1	1	1	0	1	1	1	1	1	1	1	1	1	1	0	0.5	0.5	0.5	0.5	0.5	0.5	0.5	0.5	0.5	0	0
Haemophilus parahaemolyticus	1	0	1	0	0	0	1	1	0	1	1	1	1	1	1	1	1	1	1	0	0.5	0.5	0.5	0.5	0.5	0.5	0.5	0.5	0.5	0	0
Haemophilus parainfluenzae	5	0	1	0	0	0	0.6	1	0	0	1	1	1	1	1	0	1	1	1	1	0.5	0.5	0.5	0.5	0.5	0.1	0.5	0.5	0.5	0.4	0.0888889
Haemophilus pittmaniae	1	0	1	0	0	0	0	1	0	1	1	1	1	1	1	1	1	1	1	0	0.5	0.5	0.5	0.5	0.5	0.5	0.5	0.5	0.5	0	0
Haemophilus sputorum	2	0	1	0	0	0	0	1	0	1	1	1	1	1	1	1	1	1	1	0	0.5	0.5	0.5	0.5	0.5	0.5	0.5	0.5	0.5	0	0
Hafnia alvei	4	1	1	1	1	1	1	1	1	1	1	1	1	1	1	1	1	1	1	0	0.5	0.5	0.5	0.5	0.5	0.5	0.5	0.5	0.5	0	0
Halodesulfovibrio aestuarii	1	1	1	1	1	1	1	1	1	1	1	1	1	1	1	1	1	1	1	0	0.5	0.5	0.5	0.5	0.5	0.5	0.5	0.5	0.5	0	0
Helicobacter bilis	2	1	1	0	1	1	1	1	0	0	1	1	1	1	1	1	1	1	1	0	0.5	0.5	0.5	0.5	0.5	0.5	0.5	0.5	0.5	0	0
Helicobacter canadensis	1	1	1	1	1	1	1	1	0	0	1	1	1	1	1	1	1	1	1	0	0.5	0.5	0.5	0.5	0.5	0.5	0.5	0.5	0.5	0	0
Helicobacter cinaedi	2	1	1	1	1	1	1	1	0	0	1	1	1	1	1	1	1	1	1	0	0.5	0.5	0.5	0.5	0.5	0.5	0.5	0.5	0.5	0	0
Helicobacter pullorum	1	1	1	1	1	1	1	1	0	0	1	1	1	1	1	1	1	1	1	0	0.5	0.5	0.5	0.5	0.5	0.5	0.5	0.5	0.5	0	0
Helicobacter pylori	17	0	1	1	1	1	1	1	0	1	1	1	1	1	1	1	1	1	1	0	0.5	0.5	0.5	0.5	0.5	0.5	0.5	0.5	0.5	0	0
Helicobacter winghamensis	1	1	1	1	1	1	1	1	0	0	1	1	1	1	1	1	1	1	1	0	0.5	0.5	0.5	0.5	0.5	0.5	0.5	0.5	0.5	0	0
Holdemanella biformis	1	0	1	1	0	0	0	0	0	0	1	1	1	1	1	1	1	1	1	0	0.5	0.5	0.5	0.5	0.5	0.5	0.5	0.5	0.5	0	0
Holdemania filiformis	1	0	0	0	0	0	0	0	0	0	1	1	1	1	1	1	1	1	1	0	0.5	0.5	0.5	0.5	0.5	0.5	0.5	0.5	0.5	0	0
Holdemania massiliensis	1	0	0	0	0	0	0	0	0	0	1	1	1	1	1	1	1	1	1	0	0.5	0.5	0.5	0.5	0.5	0.5	0.5	0.5	0.5	0	0
Hungatella hathewayi	3	0	0	0	0	0	0.333333	0	1	0	1	1	1	1	1	0	1	1	1	1	0.5	0.5	0.5	0.5	0.5	0.166667	0.5	0.5	0.5	0.333333	0.0740741
Intestinibacter bartlettii	1	1	1	1	0	1	0	1	1	1	1	1	1	1	1	1	1	1	1	0	0.5	0.5	0.5	0.5	0.5	0.5	0.5	0.5	0.5	0	0
Kallipyga massiliensis	1	0	1	0	0	0	0	1	0	0	1	1	1	1	1	1	1	1	1	0	0.5	0.5	0.5	0.5	0.5	0.5	0.5	0.5	0.5	0	0
Kingella oralis	1	0	1	0	1	1	0	1	0	0	1	1	1	1	1	1	1	1	1	0	0.5	0.5	0.5	0.5	0.5	0.5	0.5	0.5	0.5	0	0
Klebsiella aerogenes	5	1	1	1	1	1	1	1	0	1	1	1	1	1	1	1	1	1	1	0	0.5	0.5	0.5	0.5	0.5	0.5	0.5	0.5	0.5	0	0
Klebsiella michiganensis	3	1	1	1	1	1	1	1	1	1	1	1	1	1	1	1	1	1	1	0	0.5	0.5	0.5	0.5	0.5	0.5	0.5	0.5	0.5	0	0
Klebsiella oxytoca	17	1	1	1	1	1	1	1	0.941176	1	1	1	1	1	1	1	1	0	1	1	0.5	0.5	0.5	0.5	0.5	0.5	0.5	0.441176	0.5	0.0588235	0.0130719
Klebsiella pneumoniae	11	1	1	1	1	1	1	1	1	1	1	1	1	1	1	1	1	1	1	0	0.5	0.5	0.5	0.5	0.5	0.5	0.5	0.5	0.5	0	0
Kocuria palustris	2	0	1	0	1	1	1	1	0	0	1	1	1	1	1	1	1	1	1	0	0.5	0.5	0.5	0.5	0.5	0.5	0.5	0.5	0.5	0	0
Kocuria rhizophila	2	1	1	1	1	1	1	1	0	0	1	1	1	1	1	1	1	1	1	0	0.5	0.5	0.5	0.5	0.5	0.5	0.5	0.5	0.5	0	0
Kosakonia sacchari	1	1	1	1	1	1	1	1	1	1	1	1	1	1	1	1	1	1	1	0	0.5	0.5	0.5	0.5	0.5	0.5	0.5	0.5	0.5	0	0
Kytococcus sedentarius	3	0	0.333333	0.333333	0.666667	1	0	1	0	0	1	0	0	0	1	1	1	1	1	3	0.5	0.166667	0.166667	0.166667	0.5	0.5	0.5	0.5	0.5	1	0.222222
Lachnoanaerobaculum saburreum	3	0	0.333333	0	0	0	0	0	1	0	1	0	1	1	1	1	1	1	1	1	0.5	0.166667	0.5	0.5	0.5	0.5	0.5	0.5	0.5	0.333333	0.0740741
Lachnobacterium bovis	3	1	1	1	1	1	0	0	1	1	1	1	1	1	1	1	1	1	1	0	0.5	0.5	0.5	0.5	0.5	0.5	0.5	0.5	0.5	0	0
Lactobacillus acidophilus	4	0	0	0	0	0	0	0	0	0	1	1	1	1	1	1	1	1	1	0	0.5	0.5	0.5	0.5	0.5	0.5	0.5	0.5	0.5	0	0
Lactobacillus amylolyticus	1	0	1	0	0	0	0	0	0	0	1	1	1	1	1	1	1	1	1	0	0.5	0.5	0.5	0.5	0.5	0.5	0.5	0.5	0.5	0	0
Lactobacillus amylovorus	2	0	0	0	0	0	0	0	0	0	1	1	1	1	1	1	1	1	1	0	0.5	0.5	0.5	0.5	0.5	0.5	0.5	0.5	0.5	0	0
Lactobacillus animalis	1	0	0	0	0	0	0	0	0	0	1	1	1	1	1	1	1	1	1	0	0.5	0.5	0.5	0.5	0.5	0.5	0.5	0.5	0.5	0	0
Lactobacillus antri	1	0	1	0	0	0	0	0	0	0	1	1	1	1	1	1	1	1	1	0	0.5	0.5	0.5	0.5	0.5	0.5	0.5	0.5	0.5	0	0
Lactobacillus brevis	3	0	0.666667	0.333333	0	0.333333	0	0.333333	0	0	1	0	0	1	0	1	0	1	1	4	0.5	0.166667	0.166667	0.5	0.166667	0.5	0.166667	0.5	0.5	1.33333	0.296296
Lactobacillus buchneri	3	0	0.333333	0	0	0	0	1	0	0	1	0	1	1	1	1	1	1	1	1	0.5	0.166667	0.5	0.5	0.5	0.5	0.5	0.5	0.5	0.333333	0.0740741
Lactobacillus casei	5	0	0	0	0	0	0	0	0	0	1	1	1	1	1	1	1	1	1	0	0.5	0.5	0.5	0.5	0.5	0.5	0.5	0.5	0.5	0	0
Lactobacillus coleohominis	1	0	0	0	0	0	0	1	0	0	1	1	1	1	1	1	1	1	1	0	0.5	0.5	0.5	0.5	0.5	0.5	0.5	0.5	0.5	0	0
Lactobacillus coryniformis	1	0	0	0	0	0	0	1	1	0	1	1	1	1	1	1	1	1	1	0	0.5	0.5	0.5	0.5	0.5	0.5	0.5	0.5	0.5	0	0
Lactobacillus crispatus	7	0	1	0	0	0	0	0	0	0	1	1	1	1	1	1	1	1	1	0	0.5	0.5	0.5	0.5	0.5	0.5	0.5	0.5	0.5	0	0
Lactobacillus curvatus	1	0	0	0	0	0	0	0	0	0	1	1	1	1	1	1	1	1	1	0	0.5	0.5	0.5	0.5	0.5	0.5	0.5	0.5	0.5	0	0
Lactobacillus delbrueckii	4	0	0.5	0	0	0	0	1	0	0	1	0	1	1	1	1	1	1	1	1	0.5	0	0.5	0.5	0.5	0.5	0.5	0.5	0.5	0.5	0.111111
Lactobacillus farciminis	1	0	1	0	0	0	0	0	0	0	1	1	1	1	1	1	1	1	1	0	0.5	0.5	0.5	0.5	0.5	0.5	0.5	0.5	0.5	0	0
Lactobacillus fermentum	5	0	1	0	0	0	0	1	0	0	1	1	1	1	1	1	1	1	1	0	0.5	0.5	0.5	0.5	0.5	0.5	0.5	0.5	0.5	0	0
Lactobacillus florum	1	0	0	0	0	0	0	0	0	0	1	1	1	1	1	1	1	1	1	0	0.5	0.5	0.5	0.5	0.5	0.5	0.5	0.5	0.5	0	0
Lactobacillus fructivorans	1	0	0	0	0	0	0	0	0	0	1	1	1	1	1	1	1	1	1	0	0.5	0.5	0.5	0.5	0.5	0.5	0.5	0.5	0.5	0	0
Lactobacillus gasseri	7	0	0	0	0	0	0	0	0	0	1	1	1	1	1	1	1	1	1	0	0.5	0.5	0.5	0.5	0.5	0.5	0.5	0.5	0.5	0	0
Lactobacillus gastricus	1	0	1	0	0	0	0	0	0	0	1	1	1	1	1	1	1	1	1	0	0.5	0.5	0.5	0.5	0.5	0.5	0.5	0.5	0.5	0	0
Lactobacillus helveticus	4	0	0	0	0	0	0	0.5	0	0	1	1	1	1	1	1	0	1	1	1	0.5	0.5	0.5	0.5	0.5	0.5	0	0.5	0.5	0.5	0.111111
Lactobacillus hilgardii	1	0	0	0	0	0	0	1	0	0	1	1	1	1	1	1	1	1	1	0	0.5	0.5	0.5	0.5	0.5	0.5	0.5	0.5	0.5	0	0
Lactobacillus iners	14	0	0	0	0	0	0	1	0	0	1	1	1	1	1	1	1	1	1	0	0.5	0.5	0.5	0.5	0.5	0.5	0.5	0.5	0.5	0	0
Lactobacillus ingluviei	1	0	0	0	0	0	0	1	0	0	1	1	1	1	1	1	1	1	1	0	0.5	0.5	0.5	0.5	0.5	0.5	0.5	0.5	0.5	0	0
Lactobacillus jensenii	7	0	1	0	0	0	0	0	0	0	1	1	1	1	1	1	1	1	1	0	0.5	0.5	0.5	0.5	0.5	0.5	0.5	0.5	0.5	0	0
Lactobacillus johnsonii	5	0	0	0	0	0	0	0	0	0	1	1	1	1	1	1	1	1	1	0	0.5	0.5	0.5	0.5	0.5	0.5	0.5	0.5	0.5	0	0
Lactobacillus kefiranofaciens	1	0	0	0	0	0	0	0	0	0	1	1	1	1	1	1	1	1	1	0	0.5	0.5	0.5	0.5	0.5	0.5	0.5	0.5	0.5	0	0
Lactobacillus mali	1	0	0	0	0	1	0	0	0	0	1	1	1	1	1	1	1	1	1	0	0.5	0.5	0.5	0.5	0.5	0.5	0.5	0.5	0.5	0	0
Lactobacillus mucosae	1	0	0	0	0	0	0	1	0	0	1	1	1	1	1	1	1	1	1	0	0.5	0.5	0.5	0.5	0.5	0.5	0.5	0.5	0.5	0	0
Lactobacillus murinus	1	0	0	0	0	0	0	0	0	0	1	1	1	1	1	1	1	1	1	0	0.5	0.5	0.5	0.5	0.5	0.5	0.5	0.5	0.5	0	0
Lactobacillus oris	2	0	1	0	0	0	0	0	0	0	1	1	1	1	1	1	1	1	1	0	0.5	0.5	0.5	0.5	0.5	0.5	0.5	0.5	0.5	0	0
Lactobacillus parabrevis	1	0	0	0	0	0	0	0	0	0	1	1	1	1	1	1	1	1	1	0	0.5	0.5	0.5	0.5	0.5	0.5	0.5	0.5	0.5	0	0
Lactobacillus paracasei	3	0	0	0	0	0	0	0	0	0	1	1	1	1	1	1	1	1	1	0	0.5	0.5	0.5	0.5	0.5	0.5	0.5	0.5	0.5	0	0
Lactobacillus pasteurii	1	0	1	0	0	0	0	0	0	0	1	1	1	1	1	1	1	1	1	0	0.5	0.5	0.5	0.5	0.5	0.5	0.5	0.5	0.5	0	0
Lactobacillus pentosus	1	0	1	0	0	0	0	1	0	0	1	1	1	1	1	1	1	1	1	0	0.5	0.5	0.5	0.5	0.5	0.5	0.5	0.5	0.5	0	0
Lactobacillus plantarum	7	0	0.857143	0	0	0	0	1	0	0	1	0	1	1	1	1	1	1	1	1	0.5	0.357143	0.5	0.5	0.5	0.5	0.5	0.5	0.5	0.142857	0.031746
Lactobacillus pobuzihii	1	0	0	0	0	0	0	0	0	0	1	1	1	1	1	1	1	1	1	0	0.5	0.5	0.5	0.5	0.5	0.5	0.5	0.5	0.5	0	0
Lactobacillus reuteri	10	0	0.7	0	0	0	0	1	0.7	0	1	0	1	1	1	1	1	0	1	2	0.5	0.2	0.5	0.5	0.5	0.5	0.5	0.2	0.5	0.6	0.133333
Lactobacillus rhamnosus	6	0	0	0	0	0	0	0	0	0	1	1	1	1	1	1	1	1	1	0	0.5	0.5	0.5	0.5	0.5	0.5	0.5	0.5	0.5	0	0
Lactobacillus ruminis	3	0	0	1	0	1	0	0	0	0	1	1	1	1	1	1	1	1	1	0	0.5	0.5	0.5	0.5	0.5	0.5	0.5	0.5	0.5	0	0
Lactobacillus saerimneri	1	0	0	0	0	0	0	0	0	0	1	1	1	1	1	1	1	1	1	0	0.5	0.5	0.5	0.5	0.5	0.5	0.5	0.5	0.5	0	0
Lactobacillus sakei	1	0	0	0	0	0	0	1	0	0	1	1	1	1	1	1	1	1	1	0	0.5	0.5	0.5	0.5	0.5	0.5	0.5	0.5	0.5	0	0
Lactobacillus salivarius	5	0	0	0	0	0	0	0	0	0	1	1	1	1	1	1	1	1	1	0	0.5	0.5	0.5	0.5	0.5	0.5	0.5	0.5	0.5	0	0
Lactobacillus sanfranciscensis	1	0	0	0	0	0	0	0	0	0	1	1	1	1	1	1	1	1	1	0	0.5	0.5	0.5	0.5	0.5	0.5	0.5	0.5	0.5	0	0
Lactobacillus siliginis	1	0	1	0	0	0	0	1	1	0	1	1	1	1	1	1	1	1	1	0	0.5	0.5	0.5	0.5	0.5	0.5	0.5	0.5	0.5	0	0
Lactobacillus suebicus	1	0	1	0	0	1	0	1	0	0	1	1	1	1	1	1	1	1	1	0	0.5	0.5	0.5	0.5	0.5	0.5	0.5	0.5	0.5	0	0
Lactobacillus ultunensis	1	0	1	0	0	0	0	0	0	0	1	1	1	1	1	1	1	1	1	0	0.5	0.5	0.5	0.5	0.5	0.5	0.5	0.5	0.5	0	0
Lactobacillus vaginalis	1	0	0	0	0	0	0	0	0	0	1	1	1	1	1	1	1	1	1	0	0.5	0.5	0.5	0.5	0.5	0.5	0.5	0.5	0.5	0	0
Lactobacillus versmoldensis	1	0	1	0	0	0	0	1	1	0	1	1	1	1	1	1	1	1	1	0	0.5	0.5	0.5	0.5	0.5	0.5	0.5	0.5	0.5	0	0
Lactobacillus zeae	1	0	0	0	0	0	0	1	0	0	1	1	1	1	1	1	1	1	1	0	0.5	0.5	0.5	0.5	0.5	0.5	0.5	0.5	0.5	0	0
Lactococcus garvieae	3	0	0	0	0	0	0	1	0	0	1	1	1	1	1	1	1	1	1	0	0.5	0.5	0.5	0.5	0.5	0.5	0.5	0.5	0.5	0	0
Lactococcus lactis	9	0	1	0	0	0	0	1	0	0	1	1	1	1	1	1	1	1	1	0	0.5	0.5	0.5	0.5	0.5	0.5	0.5	0.5	0.5	0	0
Lactococcus raffinolactis	1	0	0	1	1	0	0	1	0	0	1	1	1	1	1	1	1	1	1	0	0.5	0.5	0.5	0.5	0.5	0.5	0.5	0.5	0.5	0	0
Laribacter hongkongensis	1	1	1	1	1	1	1	1	0	1	1	1	1	1	1	1	1	1	1	0	0.5	0.5	0.5	0.5	0.5	0.5	0.5	0.5	0.5	0	0
Lautropia mirabilis	1	0	1	1	0	1	0	1	1	1	1	1	1	1	1	1	1	1	1	0	0.5	0.5	0.5	0.5	0.5	0.5	0.5	0.5	0.5	0	0
Leminorella grimontii	1	1	1	0	1	1	0	1	0	0	1	1	1	1	1	1	1	1	1	0	0.5	0.5	0.5	0.5	0.5	0.5	0.5	0.5	0.5	0	0
Leptotrichia buccalis	1	0	1	0	0	1	0	1	1	0	1	1	1	1	1	1	1	1	1	0	0.5	0.5	0.5	0.5	0.5	0.5	0.5	0.5	0.5	0	0
Leptotrichia goodfellowii	1	0	1	0	0	0	0	0	1	0	1	1	1	1	1	1	1	1	1	0	0.5	0.5	0.5	0.5	0.5	0.5	0.5	0.5	0.5	0	0
Leuconostoc gelidum	2	0	0	0	0	0	0	0	0	0	1	1	1	1	1	1	1	1	1	0	0.5	0.5	0.5	0.5	0.5	0.5	0.5	0.5	0.5	0	0
Leuconostoc mesenteroides	2	0	0.5	0	0	0	0	0	0	0	1	0	1	1	1	1	1	1	1	1	0.5	0	0.5	0.5	0.5	0.5	0.5	0.5	0.5	0.5	0.111111
Leuconostoc pseudomesenteroides	1	0	0	0	0	0	0	0	0	0	1	1	1	1	1	1	1	1	1	0	0.5	0.5	0.5	0.5	0.5	0.5	0.5	0.5	0.5	0	0
Listeria grayi	1	0	1	0	1	1	0	1	0	0	1	1	1	1	1	1	1	1	1	0	0.5	0.5	0.5	0.5	0.5	0.5	0.5	0.5	0.5	0	0
Listeria innocua	2	0	0	1	1	1	0	1	1	0	1	1	1	1	1	1	1	1	1	0	0.5	0.5	0.5	0.5	0.5	0.5	0.5	0.5	0.5	0	0
Listeria monocytogenes	12	0	0	1	1	1	0	1	1	0	1	1	1	1	1	1	1	1	1	0	0.5	0.5	0.5	0.5	0.5	0.5	0.5	0.5	0.5	0	0
Lysinibacillus fusiformis	2	0	1	1	1	1	0	1	1	1	1	1	1	1	1	1	1	1	1	0	0.5	0.5	0.5	0.5	0.5	0.5	0.5	0.5	0.5	0	0
Lysinibacillus sphaericus	6	0	1	1	1	1	0	1	1	1	1	1	1	1	1	1	1	1	1	0	0.5	0.5	0.5	0.5	0.5	0.5	0.5	0.5	0.5	0	0
Marvinbryantia formatexigens	1	0	0	0	0	0	0	1	1	0	1	1	1	1	1	1	1	1	1	0	0.5	0.5	0.5	0.5	0.5	0.5	0.5	0.5	0.5	0	0
Megamonas funiformis	1	1	1	1	1	1	1	1	1	1	1	1	1	1	1	1	1	1	1	0	0.5	0.5	0.5	0.5	0.5	0.5	0.5	0.5	0.5	0	0
Megamonas hypermegale	1	1	1	1	1	1	1	1	1	1	1	1	1	1	1	1	1	1	1	0	0.5	0.5	0.5	0.5	0.5	0.5	0.5	0.5	0.5	0	0
Megamonas rupellensis	1	1	1	1	1	1	1	1	1	1	1	1	1	1	1	1	1	1	1	0	0.5	0.5	0.5	0.5	0.5	0.5	0.5	0.5	0.5	0	0
Megasphaera elsdenii	1	1	1	1	1	0	0	1	1	1	1	1	1	1	1	1	1	1	1	0	0.5	0.5	0.5	0.5	0.5	0.5	0.5	0.5	0.5	0	0
Mesorhizobium japonicum	1	1	1	1	1	1	1	1	1	1	1	1	1	1	1	1	1	1	1	0	0.5	0.5	0.5	0.5	0.5	0.5	0.5	0.5	0.5	0	0
Mesorhizobium loti	1	1	1	1	1	1	1	1	1	1	1	1	1	1	1	1	1	1	1	0	0.5	0.5	0.5	0.5	0.5	0.5	0.5	0.5	0.5	0	0
Metakosakonia massiliensis	1	1	1	1	1	1	1	1	1	1	1	1	1	1	1	1	1	1	1	0	0.5	0.5	0.5	0.5	0.5	0.5	0.5	0.5	0.5	0	0
Methylobacterium mesophilicum	1	1	1	1	1	1	1	1	1	1	1	1	1	1	1	1	1	1	1	0	0.5	0.5	0.5	0.5	0.5	0.5	0.5	0.5	0.5	0	0
Methylobacterium populi	1	1	1	1	1	1	1	1	1	1	1	1	1	1	1	1	1	1	1	0	0.5	0.5	0.5	0.5	0.5	0.5	0.5	0.5	0.5	0	0
Methylobacterium radiotolerans	1	1	1	1	1	1	1	1	1	1	1	1	1	1	1	1	1	1	1	0	0.5	0.5	0.5	0.5	0.5	0.5	0.5	0.5	0.5	0	0
Methyloversatilis universalis	2	1	1	1	1	1	1	1	0	1	1	1	1	1	1	1	1	1	1	0	0.5	0.5	0.5	0.5	0.5	0.5	0.5	0.5	0.5	0	0
Microbacterium gubbeenense	1	0	1	1	0	1	0	1	0	0	1	1	1	1	1	1	1	1	1	0	0.5	0.5	0.5	0.5	0.5	0.5	0.5	0.5	0.5	0	0
Microbacterium paraoxydans	1	0	1	1	0	1	0	1	0	0	1	1	1	1	1	1	1	1	1	0	0.5	0.5	0.5	0.5	0.5	0.5	0.5	0.5	0.5	0	0
Micrococcus luteus	8	1	1	1	1	1	0.25	1	0	0	1	1	1	1	1	0	1	1	1	1	0.5	0.5	0.5	0.5	0.5	0.25	0.5	0.5	0.5	0.25	0.0555556
Micromonospora aurantiaca	1	1	1	1	1	1	1	1	0	0	1	1	1	1	1	1	1	1	1	0	0.5	0.5	0.5	0.5	0.5	0.5	0.5	0.5	0.5	0	0
Mitsuokella multacida	1	1	1	0	0	1	0	1	1	1	1	1	1	1	1	1	1	1	1	0	0.5	0.5	0.5	0.5	0.5	0.5	0.5	0.5	0.5	0	0
Mobiluncus curtisii	3	0	0	1	1	1	0	1	0	0	1	1	1	1	1	1	1	1	1	0	0.5	0.5	0.5	0.5	0.5	0.5	0.5	0.5	0.5	0	0
Mobiluncus mulieris	4	0	0	0	1	1	0	1	0	0	1	1	1	1	1	1	1	1	1	0	0.5	0.5	0.5	0.5	0.5	0.5	0.5	0.5	0.5	0	0
Moraxella catarrhalis	2	1	1	1	1	1	1	1	0	1	1	1	1	1	1	1	1	1	1	0	0.5	0.5	0.5	0.5	0.5	0.5	0.5	0.5	0.5	0	0
Morganella morganii	4	1	1	0	0	1	1	1	1	1	1	1	1	1	1	1	1	1	1	0	0.5	0.5	0.5	0.5	0.5	0.5	0.5	0.5	0.5	0	0
Mycobacterium abscessus	3	1	1	1	1	1	1	1	1	0	1	1	1	1	1	1	1	1	1	0	0.5	0.5	0.5	0.5	0.5	0.5	0.5	0.5	0.5	0	0
Mycobacterium avium	3	1	1	1	1	1	1	1	1	0	1	1	1	1	1	1	1	1	1	0	0.5	0.5	0.5	0.5	0.5	0.5	0.5	0.5	0.5	0	0
Mycobacterium fortuitum	1	1	1	1	1	1	1	1	1	0	1	1	1	1	1	1	1	1	1	0	0.5	0.5	0.5	0.5	0.5	0.5	0.5	0.5	0.5	0	0
Mycoplasma hominis	2	0	0	0	0	0	0	0	0	0	1	1	1	1	1	1	1	1	1	0	0.5	0.5	0.5	0.5	0.5	0.5	0.5	0.5	0.5	0	0
Mycoplasma pneumoniae	4	0	0	0	0	0	0	0	0	0	1	1	1	1	1	1	1	1	1	0	0.5	0.5	0.5	0.5	0.5	0.5	0.5	0.5	0.5	0	0
Myroides odoratimimus	6	1	1	1	1	1	1	1	0	0	1	1	1	1	1	1	1	1	1	0	0.5	0.5	0.5	0.5	0.5	0.5	0.5	0.5	0.5	0	0
Neisseria cinerea	1	1	1	1	1	1	0	1	0	1	1	1	1	1	1	1	1	1	1	0	0.5	0.5	0.5	0.5	0.5	0.5	0.5	0.5	0.5	0	0
Neisseria elongata	1	1	1	1	1	1	0	1	0	1	1	1	1	1	1	1	1	1	1	0	0.5	0.5	0.5	0.5	0.5	0.5	0.5	0.5	0.5	0	0
Neisseria flavescens	2	1	1	1	1	1	0.5	1	0	1	1	1	1	1	1	0	1	1	1	1	0.5	0.5	0.5	0.5	0.5	0	0.5	0.5	0.5	0.5	0.111111
Neisseria lactamica	1	1	1	1	1	1	0	1	0	1	1	1	1	1	1	1	1	1	1	0	0.5	0.5	0.5	0.5	0.5	0.5	0.5	0.5	0.5	0	0
Neisseria macacae	1	1	1	1	1	1	0	1	0	1	1	1	1	1	1	1	1	1	1	0	0.5	0.5	0.5	0.5	0.5	0.5	0.5	0.5	0.5	0	0
Neisseria meningitidis	1	1	1	1	1	1	1	1	0	1	1	1	1	1	1	1	1	1	1	0	0.5	0.5	0.5	0.5	0.5	0.5	0.5	0.5	0.5	0	0
Neisseria mucosa	2	1	1	1	1	1	0	1	0	1	1	1	1	1	1	1	1	1	1	0	0.5	0.5	0.5	0.5	0.5	0.5	0.5	0.5	0.5	0	0
Neisseria shayeganii	1	1	1	1	1	1	1	1	0	1	1	1	1	1	1	1	1	1	1	0	0.5	0.5	0.5	0.5	0.5	0.5	0.5	0.5	0.5	0	0
Neisseria subflava	1	1	1	1	1	1	0	1	0	1	1	1	1	1	1	1	1	1	1	0	0.5	0.5	0.5	0.5	0.5	0.5	0.5	0.5	0.5	0	0
Nevskia ramosa	1	1	1	1	1	1	1	1	0	1	1	1	1	1	1	1	1	1	1	0	0.5	0.5	0.5	0.5	0.5	0.5	0.5	0.5	0.5	0	0
Noviherbaspirillum massiliense	1	1	1	1	1	1	1	1	0	1	1	1	1	1	1	1	1	1	1	0	0.5	0.5	0.5	0.5	0.5	0.5	0.5	0.5	0.5	0	0
Oceanobacillus massiliensis	1	0	1	0	0	1	0	1	0	1	1	1	1	1	1	1	1	1	1	0	0.5	0.5	0.5	0.5	0.5	0.5	0.5	0.5	0.5	0	0
Ochrobactrum anthropi	3	0	1	1	1	1	1	1	1	1	1	1	1	1	1	1	1	1	1	0	0.5	0.5	0.5	0.5	0.5	0.5	0.5	0.5	0.5	0	0
Ochrobactrum intermedium	1	0	1	1	1	1	1	1	1	1	1	1	1	1	1	1	1	1	1	0	0.5	0.5	0.5	0.5	0.5	0.5	0.5	0.5	0.5	0	0
Odoribacter laneus	1	1	1	1	1	1	1	1	1	1	1	1	1	1	1	1	1	1	1	0	0.5	0.5	0.5	0.5	0.5	0.5	0.5	0.5	0.5	0	0
Odoribacter splanchnicus	1	1	1	1	1	1	1	1	1	1	1	1	1	1	1	1	1	1	1	0	0.5	0.5	0.5	0.5	0.5	0.5	0.5	0.5	0.5	0	0
Olsenella profusa	1	0	0	1	0	0	0	1	0	0	1	1	1	1	1	1	1	1	1	0	0.5	0.5	0.5	0.5	0.5	0.5	0.5	0.5	0.5	0	0
Olsenella uli	1	0	0	1	0	0	0	1	0	0	1	1	1	1	1	1	1	1	1	0	0.5	0.5	0.5	0.5	0.5	0.5	0.5	0.5	0.5	0	0
Oribacterium sinus	1	0	0	0	0	0	0	0	0	0	1	1	1	1	1	1	1	1	1	0	0.5	0.5	0.5	0.5	0.5	0.5	0.5	0.5	0.5	0	0
Oxalobacter formigenes	2	1	1	1	1	1	1	1	0	1	1	1	1	1	1	1	1	1	1	0	0.5	0.5	0.5	0.5	0.5	0.5	0.5	0.5	0.5	0	0
Paenibacillus alvei	1	0	1	1	1	1	1	1	0	1	1	1	1	1	1	1	1	1	1	0	0.5	0.5	0.5	0.5	0.5	0.5	0.5	0.5	0.5	0	0
Paenibacillus barengoltzii	1	0	1	1	1	1	0	1	0	1	1	1	1	1	1	1	1	1	1	0	0.5	0.5	0.5	0.5	0.5	0.5	0.5	0.5	0.5	0	0
Paenibacillus lactis	1	0	1	1	1	1	0	1	0	1	1	1	1	1	1	1	1	1	1	0	0.5	0.5	0.5	0.5	0.5	0.5	0.5	0.5	0.5	0	0
Paenibacillus senegalensis	1	1	1	1	1	1	0	1	0	0	1	1	1	1	1	1	1	1	1	0	0.5	0.5	0.5	0.5	0.5	0.5	0.5	0.5	0.5	0	0
Paeniclostridium sordellii	2	0	1	0	1	0	1	1	1	0	1	1	1	1	1	1	1	1	1	0	0.5	0.5	0.5	0.5	0.5	0.5	0.5	0.5	0.5	0	0
Pantoea agglomerans	7	1	1	1	0.857143	1	1	1	0	1	1	1	1	0	1	1	1	1	1	1	0.5	0.5	0.5	0.357143	0.5	0.5	0.5	0.5	0.5	0.142857	0.031746
Parabacteroides distasonis	3	1	1	1	1	1	1	1	1	1	1	1	1	1	1	1	1	1	1	0	0.5	0.5	0.5	0.5	0.5	0.5	0.5	0.5	0.5	0	0
Parabacteroides goldsteinii	3	1	1	1	1	1	1	1	1	1	1	1	1	1	1	1	1	1	1	0	0.5	0.5	0.5	0.5	0.5	0.5	0.5	0.5	0.5	0	0
Parabacteroides gordonii	1	1	1	1	1	1	1	1	1	1	1	1	1	1	1	1	1	1	1	0	0.5	0.5	0.5	0.5	0.5	0.5	0.5	0.5	0.5	0	0
Parabacteroides johnsonii	2	1	1	1	1	1	1	1	1	1	1	1	1	1	1	1	1	1	1	0	0.5	0.5	0.5	0.5	0.5	0.5	0.5	0.5	0.5	0	0
Parabacteroides merdae	3	1	1	1	1	1	1	1	1	1	1	1	1	1	1	1	1	1	1	0	0.5	0.5	0.5	0.5	0.5	0.5	0.5	0.5	0.5	0	0
Paraclostridium bifermentans	3	1	1	0	1	1	0.333333	1	1	0	1	1	1	1	1	0	1	1	1	1	0.5	0.5	0.5	0.5	0.5	0.166667	0.5	0.5	0.5	0.333333	0.0740741
Parapedobacter koreensis	1	1	1	1	1	1	0	1	0	0	1	1	1	1	1	1	1	1	1	0	0.5	0.5	0.5	0.5	0.5	0.5	0.5	0.5	0.5	0	0
Paraprevotella clara	1	1	1	1	1	1	1	1	0	0	1	1	1	1	1	1	1	1	1	0	0.5	0.5	0.5	0.5	0.5	0.5	0.5	0.5	0.5	0	0
Paraprevotella xylaniphila	1	1	1	1	1	1	1	1	0	0	1	1	1	1	1	1	1	1	1	0	0.5	0.5	0.5	0.5	0.5	0.5	0.5	0.5	0.5	0	0
Parascardovia denticolens	1	0	0	0	0	0	0	1	0	0	1	1	1	1	1	1	1	1	1	0	0.5	0.5	0.5	0.5	0.5	0.5	0.5	0.5	0.5	0	0
Parasutterella excrementihominis	1	0	1	0	1	0	0	1	0	0	1	1	1	1	1	1	1	1	1	0	0.5	0.5	0.5	0.5	0.5	0.5	0.5	0.5	0.5	0	0
Parvimonas micra	1	0	0	0	0	1	0	0	0	0	1	1	1	1	1	1	1	1	1	0	0.5	0.5	0.5	0.5	0.5	0.5	0.5	0.5	0.5	0	0
Pediococcus acidilactici	4	0	0.5	0	0	0	0	1	0	0	1	0	1	1	1	1	1	1	1	1	0.5	0	0.5	0.5	0.5	0.5	0.5	0.5	0.5	0.5	0.111111
Pediococcus pentosaceus	2	0	1	0	0	0	0	0	0	0	1	1	1	1	1	1	1	1	1	0	0.5	0.5	0.5	0.5	0.5	0.5	0.5	0.5	0.5	0	0
Peptoanaerobacter stomatis	4	0	0	0	0	0	0	0	1	0	1	1	1	1	1	1	1	1	1	0	0.5	0.5	0.5	0.5	0.5	0.5	0.5	0.5	0.5	0	0
Peptoniphilus grossensis	1	0	1	1	0	0	0	1	0	0	1	1	1	1	1	1	1	1	1	0	0.5	0.5	0.5	0.5	0.5	0.5	0.5	0.5	0.5	0	0
Peptoniphilus harei	1	0	1	1	0	0	0	1	0	0	1	1	1	1	1	1	1	1	1	0	0.5	0.5	0.5	0.5	0.5	0.5	0.5	0.5	0.5	0	0
Peptoniphilus indolicus	1	0	1	0	1	1	1	1	0	1	1	1	1	1	1	1	1	1	1	0	0.5	0.5	0.5	0.5	0.5	0.5	0.5	0.5	0.5	0	0
Peptoniphilus lacrimalis	2	0	1	1	0	0	0	0	0	0	1	1	1	1	1	1	1	1	1	0	0.5	0.5	0.5	0.5	0.5	0.5	0.5	0.5	0.5	0	0
Peptoniphilus senegalensis	1	0	1	0	0	0	0	1	0	0	1	1	1	1	1	1	1	1	1	0	0.5	0.5	0.5	0.5	0.5	0.5	0.5	0.5	0.5	0	0
Peptoniphilus timonensis	1	0	1	1	0	0	0	1	0	0	1	1	1	1	1	1	1	1	1	0	0.5	0.5	0.5	0.5	0.5	0.5	0.5	0.5	0.5	0	0
Peptostreptococcaceae bacterium AS15	1	0	1	0	0	0	0	0	1	0	1	1	1	1	1	1	1	1	1	0	0.5	0.5	0.5	0.5	0.5	0.5	0.5	0.5	0.5	0	0
Peptostreptococcus anaerobius	3	1	1	1	1	1	0	1	1	0	1	1	1	1	1	1	1	1	1	0	0.5	0.5	0.5	0.5	0.5	0.5	0.5	0.5	0.5	0	0
Peptostreptococcus stomatis	1	1	1	1	1	1	0	0	1	0	1	1	1	1	1	1	1	1	1	0	0.5	0.5	0.5	0.5	0.5	0.5	0.5	0.5	0.5	0	0
Phascolarctobacterium succinatutens	1	1	1	0	1	1	1	1	1	1	1	1	1	1	1	1	1	1	1	0	0.5	0.5	0.5	0.5	0.5	0.5	0.5	0.5	0.5	0	0
Plesiomonas shigelloides	2	1	1	1	1	1	1	1	0	1	1	1	1	1	1	1	1	1	1	0	0.5	0.5	0.5	0.5	0.5	0.5	0.5	0.5	0.5	0	0
Porphyromonas asaccharolytica	2	1	1	1	1	1	1	1	1	1	1	1	1	1	1	1	1	1	1	0	0.5	0.5	0.5	0.5	0.5	0.5	0.5	0.5	0.5	0	0
Porphyromonas endodontalis	1	1	1	1	1	1	1	1	1	1	1	1	1	1	1	1	1	1	1	0	0.5	0.5	0.5	0.5	0.5	0.5	0.5	0.5	0.5	0	0
Porphyromonas gingivalis	4	1	1	1	1	1	1	1	1	1	1	1	1	1	1	1	1	1	1	0	0.5	0.5	0.5	0.5	0.5	0.5	0.5	0.5	0.5	0	0
Porphyromonas gingivicanis	1	1	1	1	1	1	1	1	0	1	1	1	1	1	1	1	1	1	1	0	0.5	0.5	0.5	0.5	0.5	0.5	0.5	0.5	0.5	0	0
Porphyromonas somerae	1	1	1	1	1	1	1	1	1	1	1	1	1	1	1	1	1	1	1	0	0.5	0.5	0.5	0.5	0.5	0.5	0.5	0.5	0.5	0	0
Porphyromonas uenonis	1	1	1	1	1	1	1	1	1	1	1	1	1	1	1	1	1	1	1	0	0.5	0.5	0.5	0.5	0.5	0.5	0.5	0.5	0.5	0	0
Prevotella albensis	1	0	1	1	1	1	0	1	1	1	1	1	1	1	1	1	1	1	1	0	0.5	0.5	0.5	0.5	0.5	0.5	0.5	0.5	0.5	0	0
Prevotella bivia	2	1	1	1	1	1	0	1	0	1	1	1	1	1	1	1	1	1	1	0	0.5	0.5	0.5	0.5	0.5	0.5	0.5	0.5	0.5	0	0
Prevotella bryantii	1	1	1	1	1	1	0	1	0	1	1	1	1	1	1	1	1	1	1	0	0.5	0.5	0.5	0.5	0.5	0.5	0.5	0.5	0.5	0	0
Prevotella buccae	2	1	1	1	1	1	0	1	0	1	1	1	1	1	1	1	1	1	1	0	0.5	0.5	0.5	0.5	0.5	0.5	0.5	0.5	0.5	0	0
Prevotella conceptionensis	1	0	1	1	1	1	0	1	0	0	1	1	1	1	1	1	1	1	1	0	0.5	0.5	0.5	0.5	0.5	0.5	0.5	0.5	0.5	0	0
Prevotella copri	1	1	1	1	1	1	0	1	0	0	1	1	1	1	1	1	1	1	1	0	0.5	0.5	0.5	0.5	0.5	0.5	0.5	0.5	0.5	0	0
Prevotella corporis	2	1	1	1	1	1	0	1	0	0	1	1	1	1	1	1	1	1	1	0	0.5	0.5	0.5	0.5	0.5	0.5	0.5	0.5	0.5	0	0
Prevotella denticola	2	0	1	1	1	1	0	1	0	0	1	1	1	1	1	1	1	1	1	0	0.5	0.5	0.5	0.5	0.5	0.5	0.5	0.5	0.5	0	0
Prevotella disiens	1	1	1	1	1	1	0	1	0	0	1	1	1	1	1	1	1	1	1	0	0.5	0.5	0.5	0.5	0.5	0.5	0.5	0.5	0.5	0	0
Prevotella intermedia	2	1	1	1	1	1	0	1	0	0	1	1	1	1	1	1	1	1	1	0	0.5	0.5	0.5	0.5	0.5	0.5	0.5	0.5	0.5	0	0
Prevotella loescheii	1	0	1	1	1	1	0	1	0	0	1	1	1	1	1	1	1	1	1	0	0.5	0.5	0.5	0.5	0.5	0.5	0.5	0.5	0.5	0	0
Prevotella melaninogenica	2	1	1	1	1	1	0	1	0	0	1	1	1	1	1	1	1	1	1	0	0.5	0.5	0.5	0.5	0.5	0.5	0.5	0.5	0.5	0	0
Prevotella nanceiensis	1	0	1	0	1	1	0	1	0	0	1	1	1	1	1	1	1	1	1	0	0.5	0.5	0.5	0.5	0.5	0.5	0.5	0.5	0.5	0	0
Prevotella nigrescens	2	1	1	1	1	1	0	1	0	0	1	1	1	1	1	1	1	1	1	0	0.5	0.5	0.5	0.5	0.5	0.5	0.5	0.5	0.5	0	0
Prevotella oralis	2	0	1	1	0	1	0	1	0	0	1	1	1	1	1	1	1	1	1	0	0.5	0.5	0.5	0.5	0.5	0.5	0.5	0.5	0.5	0	0
Prevotella oulorum	1	0	1	0	1	1	0	1	0	0	1	1	1	1	1	1	1	1	1	0	0.5	0.5	0.5	0.5	0.5	0.5	0.5	0.5	0.5	0	0
Prevotella pallens	1	1	1	1	1	1	0	1	0	0	1	1	1	1	1	1	1	1	1	0	0.5	0.5	0.5	0.5	0.5	0.5	0.5	0.5	0.5	0	0
Prevotella ruminicola	1	1	1	1	1	1	0	1	1	0	1	1	1	1	1	1	1	1	1	0	0.5	0.5	0.5	0.5	0.5	0.5	0.5	0.5	0.5	0	0
Prevotella salivae	1	0	1	0	1	1	0	1	0	1	1	1	1	1	1	1	1	1	1	0	0.5	0.5	0.5	0.5	0.5	0.5	0.5	0.5	0.5	0	0
Prevotella stercorea	2	0.5	1	0.5	1	1	0	1	0	0	0	1	0	1	1	1	1	1	1	2	0	0.5	0	0.5	0.5	0.5	0.5	0.5	0.5	1	0.222222
Prevotella timonensis	1	0	1	1	0	1	0	1	0	1	1	1	1	1	1	1	1	1	1	0	0.5	0.5	0.5	0.5	0.5	0.5	0.5	0.5	0.5	0	0
Prevotella veroralis	1	0	1	0	1	1	0	1	0	0	1	1	1	1	1	1	1	1	1	0	0.5	0.5	0.5	0.5	0.5	0.5	0.5	0.5	0.5	0	0
Propionibacterium freudenreichii	2	1	1	1	0	1	0	1	1	0	1	1	1	1	1	1	1	1	1	0	0.5	0.5	0.5	0.5	0.5	0.5	0.5	0.5	0.5	0	0
Proteus mirabilis	4	1	1	0	1	1	1	1	0	1	1	1	1	1	1	1	1	1	1	0	0.5	0.5	0.5	0.5	0.5	0.5	0.5	0.5	0.5	0	0
Proteus penneri	1	1	1	0	1	1	1	1	0	1	1	1	1	1	1	1	1	1	1	0	0.5	0.5	0.5	0.5	0.5	0.5	0.5	0.5	0.5	0	0
Proteus vulgaris	2	1	1	0	1	1	1	1	0	1	1	1	1	1	1	1	1	1	1	0	0.5	0.5	0.5	0.5	0.5	0.5	0.5	0.5	0.5	0	0
Providencia alcalifaciens	2	1	1	1	1	1	1	1	0	1	1	1	1	1	1	1	1	1	1	0	0.5	0.5	0.5	0.5	0.5	0.5	0.5	0.5	0.5	0	0
Providencia burhodogranariea	1	1	1	1	1	1	1	1	0	1	1	1	1	1	1	1	1	1	1	0	0.5	0.5	0.5	0.5	0.5	0.5	0.5	0.5	0.5	0	0
Providencia rettgeri	2	1	1	1	1	1	1	1	0	1	1	1	1	1	1	1	1	1	1	0	0.5	0.5	0.5	0.5	0.5	0.5	0.5	0.5	0.5	0	0
Providencia rustigianii	1	1	1	1	1	1	1	1	0	1	1	1	1	1	1	1	1	1	1	0	0.5	0.5	0.5	0.5	0.5	0.5	0.5	0.5	0.5	0	0
Providencia sneebia	1	0	1	0	1	1	1	1	0	1	1	1	1	1	1	1	1	1	1	0	0.5	0.5	0.5	0.5	0.5	0.5	0.5	0.5	0.5	0	0
Providencia stuartii	4	1	1	1	1	1	1	1	0	1	1	1	1	1	1	1	1	1	1	0	0.5	0.5	0.5	0.5	0.5	0.5	0.5	0.5	0.5	0	0
Pseudoflavonifractor capillosus	1	0	0	0	0	0	0	0	1	0	1	1	1	1	1	1	1	1	1	0	0.5	0.5	0.5	0.5	0.5	0.5	0.5	0.5	0.5	0	0
Pseudomonas aeruginosa	12	1	1	1	1	1	1	1	1	1	1	1	1	1	1	1	1	1	1	0	0.5	0.5	0.5	0.5	0.5	0.5	0.5	0.5	0.5	0	0
Pseudomonas alcaliphila	1	1	1	1	1	1	1	1	1	1	1	1	1	1	1	1	1	1	1	0	0.5	0.5	0.5	0.5	0.5	0.5	0.5	0.5	0.5	0	0
Pseudomonas fluorescens	10	1	1	1	1	1	1	1	1	1	1	1	1	1	1	1	1	1	1	0	0.5	0.5	0.5	0.5	0.5	0.5	0.5	0.5	0.5	0	0
Pseudomonas monteilii	1	1	1	1	1	1	1	1	1	1	1	1	1	1	1	1	1	1	1	0	0.5	0.5	0.5	0.5	0.5	0.5	0.5	0.5	0.5	0	0
Pseudomonas protegens	1	1	1	1	1	1	1	1	1	1	1	1	1	1	1	1	1	1	1	0	0.5	0.5	0.5	0.5	0.5	0.5	0.5	0.5	0.5	0	0
Pseudomonas putida	13	1	1	1	1	1	1	1	1	1	1	1	1	1	1	1	1	1	1	0	0.5	0.5	0.5	0.5	0.5	0.5	0.5	0.5	0.5	0	0
Pseudomonas stutzeri	15	1	1	1	1	1	1	1	0.0666667	1	1	1	1	1	1	1	1	0	1	1	0.5	0.5	0.5	0.5	0.5	0.5	0.5	0.433333	0.5	0.0666667	0.0148148
Pseudopropionibacterium propionicum	1	0	0	0	0	0	0	1	1	0	1	1	1	1	1	1	1	1	1	0	0.5	0.5	0.5	0.5	0.5	0.5	0.5	0.5	0.5	0	0
Pyramidobacter piscolens	1	0	1	0	0	0	0	0	1	0	1	1	1	1	1	1	1	1	1	0	0.5	0.5	0.5	0.5	0.5	0.5	0.5	0.5	0.5	0	0
Raoultella ornithinolytica	1	1	1	1	1	1	1	1	0	1	1	1	1	1	1	1	1	1	1	0	0.5	0.5	0.5	0.5	0.5	0.5	0.5	0.5	0.5	0	0
Rhodococcus erythropolis	4	0.75	1	1	1	1	1	1	1	0	0	1	1	1	1	1	1	1	1	1	0.25	0.5	0.5	0.5	0.5	0.5	0.5	0.5	0.5	0.25	0.0555556
Rhodococcus hoagii	2	0	1	1	1	1	1	1	1	0	1	1	1	1	1	1	1	1	1	0	0.5	0.5	0.5	0.5	0.5	0.5	0.5	0.5	0.5	0	0
Rhodococcus rhodochrous	2	1	1	1	1	1	1	1	1	0	1	1	1	1	1	1	1	1	1	0	0.5	0.5	0.5	0.5	0.5	0.5	0.5	0.5	0.5	0	0
Rikenella microfusus	1	1	1	1	1	1	1	1	0	0	1	1	1	1	1	1	1	1	1	0	0.5	0.5	0.5	0.5	0.5	0.5	0.5	0.5	0.5	0	0
Roseburia hominis	1	0	1	1	1	0	0	0	1	0	1	1	1	1	1	1	1	1	1	0	0.5	0.5	0.5	0.5	0.5	0.5	0.5	0.5	0.5	0	0
Roseburia intestinalis	3	1	1	1	1	1	0	0	1	0	1	1	1	1	1	1	1	1	1	0	0.5	0.5	0.5	0.5	0.5	0.5	0.5	0.5	0.5	0	0
Roseburia inulinivorans	1	0	0	1	0	0	0	1	1	0	1	1	1	1	1	1	1	1	1	0	0.5	0.5	0.5	0.5	0.5	0.5	0.5	0.5	0.5	0	0
Roseomonas cervicalis	1	0	1	0	0	1	0	1	1	0	1	1	1	1	1	1	1	1	1	0	0.5	0.5	0.5	0.5	0.5	0.5	0.5	0.5	0.5	0	0
Rothia aeria	1	0	1	0	1	1	0	1	0	0	1	1	1	1	1	1	1	1	1	0	0.5	0.5	0.5	0.5	0.5	0.5	0.5	0.5	0.5	0	0
Rothia dentocariosa	2	0	1	0	1	1	0	1	0	0	1	1	1	1	1	1	1	1	1	0	0.5	0.5	0.5	0.5	0.5	0.5	0.5	0.5	0.5	0	0
Rothia mucilaginosa	4	0	1	0	1	1	0	1	0	0	1	1	1	1	1	1	1	1	1	0	0.5	0.5	0.5	0.5	0.5	0.5	0.5	0.5	0.5	0	0
Rudanella lutea	1	0	1	1	1	1	1	1	0	0	1	1	1	1	1	1	1	1	1	0	0.5	0.5	0.5	0.5	0.5	0.5	0.5	0.5	0.5	0	0
Ruminococcus albus	1	1	1	1	1	1	0	0	0	1	1	1	1	1	1	1	1	1	1	0	0.5	0.5	0.5	0.5	0.5	0.5	0.5	0.5	0.5	0	0
Ruminococcus bromii	1	0	0	1	0	0	0	0	0	0	1	1	1	1	1	1	1	1	1	0	0.5	0.5	0.5	0.5	0.5	0.5	0.5	0.5	0.5	0	0
Ruminococcus callidus	1	1	1	1	1	1	0	0	1	1	1	1	1	1	1	1	1	1	1	0	0.5	0.5	0.5	0.5	0.5	0.5	0.5	0.5	0.5	0	0
Ruminococcus champanellensis	1	0	0	1	0	0	0	1	0	0	1	1	1	1	1	1	1	1	1	0	0.5	0.5	0.5	0.5	0.5	0.5	0.5	0.5	0.5	0	0
Ruminococcus flavefaciens	1	1	1	1	1	0	0	1	1	1	1	1	1	1	1	1	1	1	1	0	0.5	0.5	0.5	0.5	0.5	0.5	0.5	0.5	0.5	0	0
Ruminococcus gauvreauii	1	1	1	1	0	0	0	1	1	0	1	1	1	1	1	1	1	1	1	0	0.5	0.5	0.5	0.5	0.5	0.5	0.5	0.5	0.5	0	0
Ruminococcus lactaris	1	1	0	1	0	1	0	1	1	1	1	1	1	1	1	1	1	1	1	0	0.5	0.5	0.5	0.5	0.5	0.5	0.5	0.5	0.5	0	0
Salmonella enterica	16	1	1	1	1	1	1	1	1	1	1	1	1	1	1	1	1	1	1	0	0.5	0.5	0.5	0.5	0.5	0.5	0.5	0.5	0.5	0	0
Scardovia inopinata	1	0	0	0	0	0	0	1	0	0	1	1	1	1	1	1	1	1	1	0	0.5	0.5	0.5	0.5	0.5	0.5	0.5	0.5	0.5	0	0
Schlesneria paludicola	1	1	1	1	1	1	1	1	0	1	1	1	1	1	1	1	1	1	1	0	0.5	0.5	0.5	0.5	0.5	0.5	0.5	0.5	0.5	0	0
Selenomonas ruminantium	2	0	1	0	0.5	0	0	1	1	1	1	1	1	0	1	1	1	1	1	1	0.5	0.5	0.5	0	0.5	0.5	0.5	0.5	0.5	0.5	0.111111
Selenomonas sputigena	1	1	1	0	0	0	1	1	1	1	1	1	1	1	1	1	1	1	1	0	0.5	0.5	0.5	0.5	0.5	0.5	0.5	0.5	0.5	0	0
Serratia fonticola	1	1	1	1	1	1	1	1	0	1	1	1	1	1	1	1	1	1	1	0	0.5	0.5	0.5	0.5	0.5	0.5	0.5	0.5	0.5	0	0
Serratia liquefaciens	1	1	1	1	1	1	1	1	0	1	1	1	1	1	1	1	1	1	1	0	0.5	0.5	0.5	0.5	0.5	0.5	0.5	0.5	0.5	0	0
Serratia marcescens	5	1	1	1	1	1	1	1	0	1	1	1	1	1	1	1	1	1	1	0	0.5	0.5	0.5	0.5	0.5	0.5	0.5	0.5	0.5	0	0
Serratia odorifera	1	1	1	1	1	1	1	1	0	1	1	1	1	1	1	1	1	1	1	0	0.5	0.5	0.5	0.5	0.5	0.5	0.5	0.5	0.5	0	0
Shigella dysenteriae	3	1	1	1	1	1	1	1	0	1	1	1	1	1	1	1	1	1	1	0	0.5	0.5	0.5	0.5	0.5	0.5	0.5	0.5	0.5	0	0
Shigella flexneri	5	1	1	1	1	1	1	1	0	1	1	1	1	1	1	1	1	1	1	0	0.5	0.5	0.5	0.5	0.5	0.5	0.5	0.5	0.5	0	0
Shigella sonnei	6	1	1	1	1	1	1	1	0	1	1	1	1	1	1	1	1	1	1	0	0.5	0.5	0.5	0.5	0.5	0.5	0.5	0.5	0.5	0	0
Silanimonas lenta	1	1	1	1	1	1	1	1	0	1	1	1	1	1	1	1	1	1	1	0	0.5	0.5	0.5	0.5	0.5	0.5	0.5	0.5	0.5	0	0
Slackia exigua	1	0	0	0	0	1	0	1	0	0	1	1	1	1	1	1	1	1	1	0	0.5	0.5	0.5	0.5	0.5	0.5	0.5	0.5	0.5	0	0
Slackia piriformis	1	0	0	1	0	1	0	1	0	0	1	1	1	1	1	1	1	1	1	0	0.5	0.5	0.5	0.5	0.5	0.5	0.5	0.5	0.5	0	0
Solobacterium moorei	1	0	0	0	0	0	0	0	0	0	1	1	1	1	1	1	1	1	1	0	0.5	0.5	0.5	0.5	0.5	0.5	0.5	0.5	0.5	0	0
Spirosoma linguale	1	0	1	1	1	1	1	1	0	0	1	1	1	1	1	1	1	1	1	0	0.5	0.5	0.5	0.5	0.5	0.5	0.5	0.5	0.5	0	0
Staphylococcus argenteus	1	0	1	0	1	1	1	1	0	1	1	1	1	1	1	1	1	1	1	0	0.5	0.5	0.5	0.5	0.5	0.5	0.5	0.5	0.5	0	0
Staphylococcus arlettae	1	0	1	1	1	1	0	1	0	1	1	1	1	1	1	1	1	1	1	0	0.5	0.5	0.5	0.5	0.5	0.5	0.5	0.5	0.5	0	0
Staphylococcus aureus	41	0	1	0	1	1	1	1	0	1	1	1	1	1	1	1	1	1	1	0	0.5	0.5	0.5	0.5	0.5	0.5	0.5	0.5	0.5	0	0
Staphylococcus capitis	4	0	1	0	1	1	0	1	0	1	1	1	1	1	1	1	1	1	1	0	0.5	0.5	0.5	0.5	0.5	0.5	0.5	0.5	0.5	0	0
Staphylococcus caprae	1	0	1	0	1	1	0	1	0	1	1	1	1	1	1	1	1	1	1	0	0.5	0.5	0.5	0.5	0.5	0.5	0.5	0.5	0.5	0	0
Staphylococcus cohnii	1	0	1	0	1	1	0	1	0	1	1	1	1	1	1	1	1	1	1	0	0.5	0.5	0.5	0.5	0.5	0.5	0.5	0.5	0.5	0	0
Staphylococcus epidermidis	38	0	1	0	1	1	1	1	0	1	1	1	1	1	1	1	1	1	1	0	0.5	0.5	0.5	0.5	0.5	0.5	0.5	0.5	0.5	0	0
Staphylococcus equorum	1	0	1	0	1	1	0	1	0	1	1	1	1	1	1	1	1	1	1	0	0.5	0.5	0.5	0.5	0.5	0.5	0.5	0.5	0.5	0	0
Staphylococcus haemolyticus	2	0	1	0	1	1	0	1	0	1	1	1	1	1	1	1	1	1	1	0	0.5	0.5	0.5	0.5	0.5	0.5	0.5	0.5	0.5	0	0
Staphylococcus hominis	4	1	1	0	1	1	0	1	0	1	1	1	1	1	1	1	1	1	1	0	0.5	0.5	0.5	0.5	0.5	0.5	0.5	0.5	0.5	0	0
Staphylococcus intermedius	1	1	1	0	1	1	0	1	0	1	1	1	1	1	1	1	1	1	1	0	0.5	0.5	0.5	0.5	0.5	0.5	0.5	0.5	0.5	0	0
Staphylococcus lugdunensis	5	1	1	0	0	1	0	1	0	1	1	1	1	1	1	1	1	1	1	0	0.5	0.5	0.5	0.5	0.5	0.5	0.5	0.5	0.5	0	0
Staphylococcus pasteuri	2	0	1	0	1	1	0	1	0	1	1	1	1	1	1	1	1	1	1	0	0.5	0.5	0.5	0.5	0.5	0.5	0.5	0.5	0.5	0	0
Staphylococcus pettenkoferi	1	1	1	0	1	1	1	1	0	1	1	1	1	1	1	1	1	1	1	0	0.5	0.5	0.5	0.5	0.5	0.5	0.5	0.5	0.5	0	0
Staphylococcus saprophyticus	2	0	1	0	1	1	0	1	0	1	1	1	1	1	1	1	1	1	1	0	0.5	0.5	0.5	0.5	0.5	0.5	0.5	0.5	0.5	0	0
Staphylococcus sciuri	2	0	1	1	1	1	0	1	0	1	1	1	1	1	1	1	1	1	1	0	0.5	0.5	0.5	0.5	0.5	0.5	0.5	0.5	0.5	0	0
Staphylococcus simulans	1	1	1	1	0	1	0	1	0	1	1	1	1	1	1	1	1	1	1	0	0.5	0.5	0.5	0.5	0.5	0.5	0.5	0.5	0.5	0	0
Staphylococcus warneri	2	0	1	0	1	1	0	1	0	1	1	1	1	1	1	1	1	1	1	0	0.5	0.5	0.5	0.5	0.5	0.5	0.5	0.5	0.5	0	0
Staphylococcus xylosus	1	0	1	0	1	1	1	1	0	1	1	1	1	1	1	1	1	1	1	0	0.5	0.5	0.5	0.5	0.5	0.5	0.5	0.5	0.5	0	0
Stenotrophomonas maltophilia	4	1	1	1	1	1	1	1	0	1	1	1	1	1	1	1	1	1	1	0	0.5	0.5	0.5	0.5	0.5	0.5	0.5	0.5	0.5	0	0
Stomatobaculum longum	1	0	1	0	0	0	0	0	1	0	1	1	1	1	1	1	1	1	1	0	0.5	0.5	0.5	0.5	0.5	0.5	0.5	0.5	0.5	0	0
Streptococcus agalactiae	16	0	1	0	0	0	0	1	0	0	1	1	1	1	1	1	1	1	1	0	0.5	0.5	0.5	0.5	0.5	0.5	0.5	0.5	0.5	0	0
Streptococcus anginosus	4	0	0	0	0	0	0	0	0	0	1	1	1	1	1	1	1	1	1	0	0.5	0.5	0.5	0.5	0.5	0.5	0.5	0.5	0.5	0	0
Streptococcus australis	1	0	0	0	0	0	0	1	1	0	1	1	1	1	1	1	1	1	1	0	0.5	0.5	0.5	0.5	0.5	0.5	0.5	0.5	0.5	0	0
Streptococcus constellatus	2	0	0	0	0	0	0	0	0	0	1	1	1	1	1	1	1	1	1	0	0.5	0.5	0.5	0.5	0.5	0.5	0.5	0.5	0.5	0	0
Streptococcus cristatus	1	0	0	0	0	0	0	1	0	0	1	1	1	1	1	1	1	1	1	0	0.5	0.5	0.5	0.5	0.5	0.5	0.5	0.5	0.5	0	0
Streptococcus dysgalactiae	3	0	0	0	0	0	0	1	0	0	1	1	1	1	1	1	1	1	1	0	0.5	0.5	0.5	0.5	0.5	0.5	0.5	0.5	0.5	0	0
Streptococcus equi	4	0	0	0	0	0	0	1	0	0	1	1	1	1	1	1	1	1	1	0	0.5	0.5	0.5	0.5	0.5	0.5	0.5	0.5	0.5	0	0
Streptococcus equinus	2	0	1	0.5	0	0.5	0	1	0	1	1	1	0	1	0	1	1	1	1	2	0.5	0.5	0	0.5	0	0.5	0.5	0.5	0.5	1	0.222222
Streptococcus gallolyticus	4	0	1	1	1	1	0	1	0	1	1	1	1	1	1	1	1	1	1	0	0.5	0.5	0.5	0.5	0.5	0.5	0.5	0.5	0.5	0	0
Streptococcus gordonii	1	0	0	0	0	0	0	1	0	0	1	1	1	1	1	1	1	1	1	0	0.5	0.5	0.5	0.5	0.5	0.5	0.5	0.5	0.5	0	0
Streptococcus infantarius	2	0	1	1	0	1	0	1	0	0.5	1	1	1	1	1	1	1	1	0	1	0.5	0.5	0.5	0.5	0.5	0.5	0.5	0.5	0	0.5	0.111111
Streptococcus infantis	5	0	0	0	0	1	0	1	0	0.6	1	1	1	1	1	1	1	1	0	1	0.5	0.5	0.5	0.5	0.5	0.5	0.5	0.5	0.1	0.4	0.0888889
Streptococcus intermedius	6	0	0	0	0	0	0	0	0	0	1	1	1	1	1	1	1	1	1	0	0.5	0.5	0.5	0.5	0.5	0.5	0.5	0.5	0.5	0	0
Streptococcus lutetiensis	1	0	1	1	0	1	0	1	0	1	1	1	1	1	1	1	1	1	1	0	0.5	0.5	0.5	0.5	0.5	0.5	0.5	0.5	0.5	0	0
Streptococcus mitis	11	0	0	0	0	1	0	1	0	0.818182	1	1	1	1	1	1	1	1	0	1	0.5	0.5	0.5	0.5	0.5	0.5	0.5	0.5	0.318182	0.181818	0.040404
Streptococcus mutans	9	0	0	0	0	0	0	1	0	1	1	1	1	1	1	1	1	1	1	0	0.5	0.5	0.5	0.5	0.5	0.5	0.5	0.5	0.5	0	0
Streptococcus oralis	10	0	0.1	0	0	1	0	1	0	1	1	0	1	1	1	1	1	1	1	1	0.5	0.4	0.5	0.5	0.5	0.5	0.5	0.5	0.5	0.1	0.0222222
Streptococcus parasanguinis	5	0	0	0	0	0	0	1	0.2	0	1	1	1	1	1	1	1	0	1	1	0.5	0.5	0.5	0.5	0.5	0.5	0.5	0.3	0.5	0.2	0.0444444
Streptococcus parauberis	5	0	0	0	0	0	0	1	0	0	1	1	1	1	1	1	1	1	1	0	0.5	0.5	0.5	0.5	0.5	0.5	0.5	0.5	0.5	0	0
Streptococcus pasteurianus	1	0	1	1	0	0	0	1	0	1	1	1	1	1	1	1	1	1	1	0	0.5	0.5	0.5	0.5	0.5	0.5	0.5	0.5	0.5	0	0
Streptococcus peroris	1	0	0	0	0	1	0	1	0	1	1	1	1	1	1	1	1	1	1	0	0.5	0.5	0.5	0.5	0.5	0.5	0.5	0.5	0.5	0	0
Streptococcus pneumoniae	34	0	1	0	0	1	0	1	0	0	1	1	1	1	1	1	1	1	1	0	0.5	0.5	0.5	0.5	0.5	0.5	0.5	0.5	0.5	0	0
Streptococcus pseudopneumoniae	1	0	1	0	0	1	0	1	0	1	1	1	1	1	1	1	1	1	1	0	0.5	0.5	0.5	0.5	0.5	0.5	0.5	0.5	0.5	0	0
Streptococcus pyogenes	9	0	0	0	0	0	0	1	0	0	1	1	1	1	1	1	1	1	1	0	0.5	0.5	0.5	0.5	0.5	0.5	0.5	0.5	0.5	0	0
Streptococcus salivarius	6	0	0	0	0	1	0	1	0	1	1	1	1	1	1	1	1	1	1	0	0.5	0.5	0.5	0.5	0.5	0.5	0.5	0.5	0.5	0	0
Streptococcus sanguinis	21	0	0	0	0	0	0	1	1	0	1	1	1	1	1	1	1	1	1	0	0.5	0.5	0.5	0.5	0.5	0.5	0.5	0.5	0.5	0	0
Streptococcus thermophilus	6	0	0	0	0	0	0	1	0	1	1	1	1	1	1	1	1	1	1	0	0.5	0.5	0.5	0.5	0.5	0.5	0.5	0.5	0.5	0	0
Streptococcus thoraltensis	1	0	0	0	0	0	0	1	0	0	1	1	1	1	1	1	1	1	1	0	0.5	0.5	0.5	0.5	0.5	0.5	0.5	0.5	0.5	0	0
Streptococcus uberis	1	0	0	0	0	0	0	1	0	0	1	1	1	1	1	1	1	1	1	0	0.5	0.5	0.5	0.5	0.5	0.5	0.5	0.5	0.5	0	0
Streptococcus vestibularis	2	0	0	0	0	1	0	1	0	1	1	1	1	1	1	1	1	1	1	0	0.5	0.5	0.5	0.5	0.5	0.5	0.5	0.5	0.5	0	0
Subdoligranulum variabile	1	0	0	0	0	0	0	0	1	0	1	1	1	1	1	1	1	1	1	0	0.5	0.5	0.5	0.5	0.5	0.5	0.5	0.5	0.5	0	0
Succinatimonas hippei	1	1	1	0	0	1	1	1	0	0	1	1	1	1	1	1	1	1	1	0	0.5	0.5	0.5	0.5	0.5	0.5	0.5	0.5	0.5	0	0
Sutterella parvirubra	1	0	1	0	0	1	1	1	0	1	1	1	1	1	1	1	1	1	1	0	0.5	0.5	0.5	0.5	0.5	0.5	0.5	0.5	0.5	0	0
Sutterella wadsworthensis	3	0	1	0	0	1	0	1	0	0	1	1	1	1	1	1	1	1	1	0	0.5	0.5	0.5	0.5	0.5	0.5	0.5	0.5	0.5	0	0
Tannerella forsythia	1	0	1	1	1	1	0	1	1	0	1	1	1	1	1	1	1	1	1	0	0.5	0.5	0.5	0.5	0.5	0.5	0.5	0.5	0.5	0	0
Terrisporobacter glycolicus	1	1	1	1	1	1	0	1	1	0	1	1	1	1	1	1	1	1	1	0	0.5	0.5	0.5	0.5	0.5	0.5	0.5	0.5	0.5	0	0
Tropheryma whipplei	2	0	1	0	1	1	0	1	0	0	1	1	1	1	1	1	1	1	1	0	0.5	0.5	0.5	0.5	0.5	0.5	0.5	0.5	0.5	0	0
Turicibacter sanguinis	1	0	0	0	0	1	0	1	0	1	1	1	1	1	1	1	1	1	1	0	0.5	0.5	0.5	0.5	0.5	0.5	0.5	0.5	0.5	0	0
Tyzzerella nexilis	1	0	0	1	0	0	0	0	0	0	1	1	1	1	1	1	1	1	1	0	0.5	0.5	0.5	0.5	0.5	0.5	0.5	0.5	0.5	0	0
Ureaplasma parvum	5	0	0	0	0	0	0	0	0	0	1	1	1	1	1	1	1	1	1	0	0.5	0.5	0.5	0.5	0.5	0.5	0.5	0.5	0.5	0	0
Ureaplasma urealyticum	14	0	0	0	0	0	0	0	0	0	1	1	1	1	1	1	1	1	1	0	0.5	0.5	0.5	0.5	0.5	0.5	0.5	0.5	0.5	0	0
Ureibacillus thermosphaericus	1	0	1	1	1	1	0	1	1	1	1	1	1	1	1	1	1	1	1	0	0.5	0.5	0.5	0.5	0.5	0.5	0.5	0.5	0.5	0	0
Varibaculum cambriense	3	0	1	0	0	1	0	1	0	0	1	1	1	1	1	1	1	1	1	0	0.5	0.5	0.5	0.5	0.5	0.5	0.5	0.5	0.5	0	0
Veillonella atypica	3	0	1	0	0	0	1	1	1	1	1	1	1	1	1	1	1	1	1	0	0.5	0.5	0.5	0.5	0.5	0.5	0.5	0.5	0.5	0	0
Veillonella dispar	1	0	1	0	0	0	1	1	1	1	1	1	1	1	1	1	1	1	1	0	0.5	0.5	0.5	0.5	0.5	0.5	0.5	0.5	0.5	0	0
Veillonella parvula	3	1	1	0	0	0	1	1	1	1	1	1	1	1	1	1	1	1	1	0	0.5	0.5	0.5	0.5	0.5	0.5	0.5	0.5	0.5	0	0
Veillonella seminalis	1	1	1	0	1	0	1	1	1	1	1	1	1	1	1	1	1	1	1	0	0.5	0.5	0.5	0.5	0.5	0.5	0.5	0.5	0.5	0	0
Vibrio fluvialis	1	1	1	1	1	1	1	1	0	1	1	1	1	1	1	1	1	1	1	0	0.5	0.5	0.5	0.5	0.5	0.5	0.5	0.5	0.5	0	0
Vibrio furnissii	2	1	1	1	1	1	1	1	0	1	1	1	1	1	1	1	1	1	1	0	0.5	0.5	0.5	0.5	0.5	0.5	0.5	0.5	0.5	0	0
Vibrio mimicus	3	1	1	1	1	1	1	1	0	1	1	1	1	1	1	1	1	1	1	0	0.5	0.5	0.5	0.5	0.5	0.5	0.5	0.5	0.5	0	0
Vibrio parahaemolyticus	4	1	1	1	1	1	1	1	0	1	1	1	1	1	1	1	1	1	1	0	0.5	0.5	0.5	0.5	0.5	0.5	0.5	0.5	0.5	0	0
Victivallis vadensis	1	1	1	1	0	1	1	1	1	1	1	1	1	1	1	1	1	1	1	0	0.5	0.5	0.5	0.5	0.5	0.5	0.5	0.5	0.5	0	0
Weissella ceti	1	0	0	0	0	0	0	0	0	0	1	1	1	1	1	1	1	1	1	0	0.5	0.5	0.5	0.5	0.5	0.5	0.5	0.5	0.5	0	0
Weissella cibaria	1	0	1	0	0	0	0	1	0	0	1	1	1	1	1	1	1	1	1	0	0.5	0.5	0.5	0.5	0.5	0.5	0.5	0.5	0.5	0	0
Weissella confusa	1	0	1	0	0	0	0	0	0	0	1	1	1	1	1	1	1	1	1	0	0.5	0.5	0.5	0.5	0.5	0.5	0.5	0.5	0.5	0	0
Weissella koreensis	2	0	0	0	0	0	0	0	0	0	1	1	1	1	1	1	1	1	1	0	0.5	0.5	0.5	0.5	0.5	0.5	0.5	0.5	0.5	0	0
Weissella paramesenteroides	1	0	0	0	0	0	0	0	0	0	1	1	1	1	1	1	1	1	1	0	0.5	0.5	0.5	0.5	0.5	0.5	0.5	0.5	0.5	0	0
Yersinia enterocolitica	7	1	1	1	1	1	1	1	1	1	1	1	1	1	1	1	1	1	1	0	0.5	0.5	0.5	0.5	0.5	0.5	0.5	0.5	0.5	0	0
Yersinia frederiksenii	2	1	1	1	1	1	1	1	1	1	1	1	1	1	1	1	1	1	1	0	0.5	0.5	0.5	0.5	0.5	0.5	0.5	0.5	0.5	0	0
Yersinia kristensenii	2	1	1	1	1	1	1	1	1	1	1	1	1	1	1	1	1	1	1	0	0.5	0.5	0.5	0.5	0.5	0.5	0.5	0.5	0.5	0	0
Yersinia pseudotuberculosis	4	1	1	1	1	1	1	1	0	1	1	1	1	1	1	1	1	1	1	0	0.5	0.5	0.5	0.5	0.5	0.5	0.5	0.5	0.5	0	0
Yersinia rohdei	1	1	1	1	1	1	1	1	1	1	1	1	1	1	1	1	1	1	1	0	0.5	0.5	0.5	0.5	0.5	0.5	0.5	0.5	0.5	0	0
Yokenella regensburgei	1	1	1	1	1	1	1	1	1	1	1	1	1	1	1	1	1	1	1	0	0.5	0.5	0.5	0.5	0.5	0.5	0.5	0.5	0.5	0	0
TOTAL number of species with variable phenotype:		6	15	7	10	4	8	6	5	5	1	1	1	1	1	1	1	1	1
TOTAL number of species:	694	B1	B2	B3	B5	B6	B7	B9	B12	Q
Variability per vitamin at species level:		2.29762	4.84762	2.39286	3.64241	1.7619	3.06667	1.42248	0.87549	2.01039	322.683	340.041	345	345	345	345	345	345	345

## Sheet: Genus
Table S4. B. Conservation of predicted binary vitamin phenotypes at the genus level.
Genus	Number of strains	Average phenotype									Optional calculations of number of variable phenotypes									Number of variable phenotypes (NVS)	Optional calculations of variability score									Overall phenotype variability score (OPVS)	Variability score, in %	Family	Order	Class	Phylum
		B1	B2	B3	B5	B6	B7	B9	B12	Q	B1	B2	B3	B5	B6	B7	B9	B12	Q		B1	B2	B3	B5	B6	B7	B9	B12	Q
Actinomyces	12	0	0.25	0	0.916667	0.916667	0	1	0	0	1	0	1	0	0	1	1	1	1	3	0.5	0.25	0.5	0.416667	0.416667	0.5	0.5	0.5	0.5	0.416667	0.0925926	Actinomycetaceae	Actinomycetales	Actinobacteria	Actinobacteria
Arcanobacterium	1	0	0	0	1	1	0	1	0	0	1	1	1	1	1	1	1	1	1	0	0.5	0.5	0.5	0.5	0.5	0.5	0.5	0.5	0.5	0	0	Actinomycetaceae	Actinomycetales	Actinobacteria	Actinobacteria
Mobiluncus	7	0	0	0.428571	1	1	0	1	0	0	1	1	0	1	1	1	1	1	1	1	0.5	0.5	0.0714286	0.5	0.5	0.5	0.5	0.5	0.5	0.428571	0.0952381	Actinomycetaceae	Actinomycetales	Actinobacteria	Actinobacteria
Varibaculum	3	0	1	0	0	1	0	1	0	0	1	1	1	1	1	1	1	1	1	0	0.5	0.5	0.5	0.5	0.5	0.5	0.5	0.5	0.5	0	0	Actinomycetaceae	Actinomycetales	Actinobacteria	Actinobacteria
Bifidobacterium	88	0.715909	0.0568182	0.636364	0	0.943182	0	0.795455	0	0	0	0	0	1	0	1	0	1	1	5	0.215909	0.443182	0.136364	0.5	0.443182	0.5	0.295455	0.5	0.5	0.965909	0.214646	Bifidobacteriaceae	Bifidobacteriales	Actinobacteria	Actinobacteria
Parascardovia	1	0	0	0	0	0	0	1	0	0	1	1	1	1	1	1	1	1	1	0	0.5	0.5	0.5	0.5	0.5	0.5	0.5	0.5	0.5	0	0	Bifidobacteriaceae	Bifidobacteriales	Actinobacteria	Actinobacteria
Scardovia	1	0	0	0	0	0	0	1	0	0	1	1	1	1	1	1	1	1	1	0	0.5	0.5	0.5	0.5	0.5	0.5	0.5	0.5	0.5	0	0	Bifidobacteriaceae	Bifidobacteriales	Actinobacteria	Actinobacteria
Corynebacterium	16	0.75	1	0.4375	0.6875	1	0.6875	1	0.5625	0	0	1	0	0	1	0	1	0	1	5	0.25	0.5	0.0625	0.1875	0.5	0.1875	0.5	0.0625	0.5	1.75	0.388889	Corynebacteriaceae	Corynebacteriales	Actinobacteria	Actinobacteria
Dietzia	2	0.5	1	1	1	1	1	1	1	0	0	1	1	1	1	1	1	1	1	1	0	0.5	0.5	0.5	0.5	0.5	0.5	0.5	0.5	0.5	0.111111	Dietziaceae	Corynebacteriales	Actinobacteria	Actinobacteria
Gordonia	3	0.666667	1	1	1	1	1	1	1	0	0	1	1	1	1	1	1	1	1	1	0.166667	0.5	0.5	0.5	0.5	0.5	0.5	0.5	0.5	0.333333	0.0740741	Gordoniaceae	Corynebacteriales	Actinobacteria	Actinobacteria
Mycobacterium	7	1	1	1	1	1	1	1	1	0	1	1	1	1	1	1	1	1	1	0	0.5	0.5	0.5	0.5	0.5	0.5	0.5	0.5	0.5	0	0	Mycobacteriaceae	Corynebacteriales	Actinobacteria	Actinobacteria
Rhodococcus	8	0.625	1	1	1	1	1	1	1	0	0	1	1	1	1	1	1	1	1	1	0.125	0.5	0.5	0.5	0.5	0.5	0.5	0.5	0.5	0.375	0.0833333	Nocardiaceae	Corynebacteriales	Actinobacteria	Actinobacteria
Tropheryma	2	0	1	0	1	1	0	1	0	0	1	1	1	1	1	1	1	1	1	0	0.5	0.5	0.5	0.5	0.5	0.5	0.5	0.5	0.5	0	0	-	Micrococcales	Actinobacteria	Actinobacteria
Brevibacterium	4	0.5	1	0.5	1	1	0.5	1	0	0	0	1	0	1	1	0	1	1	1	3	0	0.5	0	0.5	0.5	0	0.5	0.5	0.5	1.5	0.333333	Brevibacteriaceae	Micrococcales	Actinobacteria	Actinobacteria
Cellulomonas	1	0	1	1	1	1	0	1	0	0	1	1	1	1	1	1	1	1	1	0	0.5	0.5	0.5	0.5	0.5	0.5	0.5	0.5	0.5	0	0	Cellulomonadaceae	Micrococcales	Actinobacteria	Actinobacteria
Brachybacterium	1	0	1	1	1	1	0	1	0	0	1	1	1	1	1	1	1	1	1	0	0.5	0.5	0.5	0.5	0.5	0.5	0.5	0.5	0.5	0	0	Dermabacteraceae	Micrococcales	Actinobacteria	Actinobacteria
Dermabacter	1	0	1	0	1	0	0	1	0	0	1	1	1	1	1	1	1	1	1	0	0.5	0.5	0.5	0.5	0.5	0.5	0.5	0.5	0.5	0	0	Dermabacteraceae	Micrococcales	Actinobacteria	Actinobacteria
Dermacoccus	1	0	1	0	1	1	1	1	1	0	1	1	1	1	1	1	1	1	1	0	0.5	0.5	0.5	0.5	0.5	0.5	0.5	0.5	0.5	0	0	Dermacoccaceae	Micrococcales	Actinobacteria	Actinobacteria
Kytococcus	3	0	0.333333	0.333333	0.666667	1	0	1	0	0	1	0	0	0	1	1	1	1	1	3	0.5	0.166667	0.166667	0.166667	0.5	0.5	0.5	0.5	0.5	1	0.222222	Dermacoccaceae	Micrococcales	Actinobacteria	Actinobacteria
Curtobacterium	1	0	1	1	0	1	0	1	0	0	1	1	1	1	1	1	1	1	1	0	0.5	0.5	0.5	0.5	0.5	0.5	0.5	0.5	0.5	0	0	Microbacteriaceae	Micrococcales	Actinobacteria	Actinobacteria
Microbacterium	2	0	1	1	0	1	0	1	0	0	1	1	1	1	1	1	1	1	1	0	0.5	0.5	0.5	0.5	0.5	0.5	0.5	0.5	0.5	0	0	Microbacteriaceae	Micrococcales	Actinobacteria	Actinobacteria
Acaricomes	1	0	1	0	1	1	0	1	0	0	1	1	1	1	1	1	1	1	1	0	0.5	0.5	0.5	0.5	0.5	0.5	0.5	0.5	0.5	0	0	Micrococcaceae	Micrococcales	Actinobacteria	Actinobacteria
Arthrobacter	1	0	1	1	1	1	0	1	0	0	1	1	1	1	1	1	1	1	1	0	0.5	0.5	0.5	0.5	0.5	0.5	0.5	0.5	0.5	0	0	Micrococcaceae	Micrococcales	Actinobacteria	Actinobacteria
Kocuria	4	0.5	1	0.5	1	1	1	1	0	0	0	1	0	1	1	1	1	1	1	2	0	0.5	0	0.5	0.5	0.5	0.5	0.5	0.5	1	0.222222	Micrococcaceae	Micrococcales	Actinobacteria	Actinobacteria
Micrococcus	8	1	1	1	1	1	0.25	1	0	0	1	1	1	1	1	0	1	1	1	1	0.5	0.5	0.5	0.5	0.5	0.25	0.5	0.5	0.5	0.25	0.0555556	Micrococcaceae	Micrococcales	Actinobacteria	Actinobacteria
Rothia	7	0	1	0	1	1	0	1	0	0	1	1	1	1	1	1	1	1	1	0	0.5	0.5	0.5	0.5	0.5	0.5	0.5	0.5	0.5	0	0	Micrococcaceae	Micrococcales	Actinobacteria	Actinobacteria
Cellulosimicrobium	2	0	1	1	1	1	0	1	0	0	1	1	1	1	1	1	1	1	1	0	0.5	0.5	0.5	0.5	0.5	0.5	0.5	0.5	0.5	0	0	Promicromonosporaceae	Micrococcales	Actinobacteria	Actinobacteria
Micromonospora	1	1	1	1	1	1	1	1	0	0	1	1	1	1	1	1	1	1	1	0	0.5	0.5	0.5	0.5	0.5	0.5	0.5	0.5	0.5	0	0	Micromonosporaceae	Micromonosporales	Actinobacteria	Actinobacteria
Aeromicrobium	1	0	1	1	1	1	0	1	1	0	1	1	1	1	1	1	1	1	1	0	0.5	0.5	0.5	0.5	0.5	0.5	0.5	0.5	0.5	0	0	Nocardioidaceae	Propionibacteriales	Actinobacteria	Actinobacteria
Acidipropionibacterium	4	0.75	1	1	0	1	0	1	1	0	0	1	1	1	1	1	1	1	1	1	0.25	0.5	0.5	0.5	0.5	0.5	0.5	0.5	0.5	0.25	0.0555556	Propionibacteriaceae	Propionibacteriales	Actinobacteria	Actinobacteria
Cutibacterium	86	0	1	0.0581395	0	1	1	1	1	0	1	1	0	1	1	1	1	1	1	1	0.5	0.5	0.44186	0.5	0.5	0.5	0.5	0.5	0.5	0.0581395	0.0129199	Propionibacteriaceae	Propionibacteriales	Actinobacteria	Actinobacteria
Propionibacterium	5	0.4	1	0.6	0	1	0.6	1	1	0	0	1	0	1	1	0	1	1	1	3	0.1	0.5	0.1	0.5	0.5	0.1	0.5	0.5	0.5	1.2	0.266667	Propionibacteriaceae	Propionibacteriales	Actinobacteria	Actinobacteria
Pseudopropionibacterium	1	0	0	0	0	0	0	1	1	0	1	1	1	1	1	1	1	1	1	0	0.5	0.5	0.5	0.5	0.5	0.5	0.5	0.5	0.5	0	0	Propionibacteriaceae	Propionibacteriales	Actinobacteria	Actinobacteria
Atopobium	4	0	0	0	0	0.25	0	1	0	0	1	1	1	1	0	1	1	1	1	1	0.5	0.5	0.5	0.5	0.25	0.5	0.5	0.5	0.5	0.25	0.0555556	Atopobiaceae	Coriobacteriales	Coriobacteriia	Actinobacteria
Olsenella	2	0	0	1	0	0	0	1	0	0	1	1	1	1	1	1	1	1	1	0	0.5	0.5	0.5	0.5	0.5	0.5	0.5	0.5	0.5	0	0	Atopobiaceae	Coriobacteriales	Coriobacteriia	Actinobacteria
Collinsella	9	0.111111	0	0.888889	0.222222	0.444444	0	1	0.333333	0	0	1	0	0	0	1	1	0	1	5	0.388889	0.5	0.388889	0.277778	0.0555556	0.5	0.5	0.166667	0.5	1.22222	0.271605	Coriobacteriaceae	Coriobacteriales	Coriobacteriia	Actinobacteria
Adlercreutzia	1	0	1	0	1	1	0	1	0	1	1	1	1	1	1	1	1	1	1	0	0.5	0.5	0.5	0.5	0.5	0.5	0.5	0.5	0.5	0	0	Eggerthellaceae	Eggerthellales	Coriobacteriia	Actinobacteria
Cryptobacterium	1	0	0	0	0	1	0	1	0	1	1	1	1	1	1	1	1	1	1	0	0.5	0.5	0.5	0.5	0.5	0.5	0.5	0.5	0.5	0	0	Eggerthellaceae	Eggerthellales	Coriobacteriia	Actinobacteria
Eggerthella	5	0.8	0	0	0.6	0.8	0	1	0	0	0	1	1	0	0	1	1	1	1	3	0.3	0.5	0.5	0.1	0.3	0.5	0.5	0.5	0.5	0.8	0.177778	Eggerthellaceae	Eggerthellales	Coriobacteriia	Actinobacteria
Gordonibacter	1	0	0	0	0	1	0	1	1	0	1	1	1	1	1	1	1	1	1	0	0.5	0.5	0.5	0.5	0.5	0.5	0.5	0.5	0.5	0	0	Eggerthellaceae	Eggerthellales	Coriobacteriia	Actinobacteria
Slackia	2	0	0	0.5	0	1	0	1	0	0	1	1	0	1	1	1	1	1	1	1	0.5	0.5	0	0.5	0.5	0.5	0.5	0.5	0.5	0.5	0.111111	Eggerthellaceae	Eggerthellales	Coriobacteriia	Actinobacteria
Bacteroides	96	0.979167	1	1	1	1	0.989583	1	0.552083	0.927083	0	1	1	1	1	0	1	0	0	4	0.479167	0.5	0.5	0.5	0.5	0.489583	0.5	0.0520833	0.427083	0.552083	0.122685	Bacteroidaceae	Bacteroidales	Bacteroidia	Bacteroidetes
Butyricimonas	1	1	1	1	1	1	1	1	1	1	1	1	1	1	1	1	1	1	1	0	0.5	0.5	0.5	0.5	0.5	0.5	0.5	0.5	0.5	0	0	Odoribacteraceae	Bacteroidales	Bacteroidia	Bacteroidetes
Odoribacter	2	1	1	1	1	1	1	1	1	1	1	1	1	1	1	1	1	1	1	0	0.5	0.5	0.5	0.5	0.5	0.5	0.5	0.5	0.5	0	0	Odoribacteraceae	Bacteroidales	Bacteroidia	Bacteroidetes
Barnesiella	1	1	1	1	1	1	1	1	0	1	1	1	1	1	1	1	1	1	1	0	0.5	0.5	0.5	0.5	0.5	0.5	0.5	0.5	0.5	0	0	Porphyromonadaceae	Bacteroidales	Bacteroidia	Bacteroidetes
Dysgonomonas	2	0	1	1	1	1	0	1	1	1	1	1	1	1	1	1	1	1	1	0	0.5	0.5	0.5	0.5	0.5	0.5	0.5	0.5	0.5	0	0	Porphyromonadaceae	Bacteroidales	Bacteroidia	Bacteroidetes
Parabacteroides	18	1	1	1	1	1	1	1	0.944444	1	1	1	1	1	1	1	1	0	1	1	0.5	0.5	0.5	0.5	0.5	0.5	0.5	0.444444	0.5	0.0555556	0.0123457	Porphyromonadaceae	Bacteroidales	Bacteroidia	Bacteroidetes
Porphyromonas	10	1	1	1	1	1	1	1	0.9	1	1	1	1	1	1	1	1	0	1	1	0.5	0.5	0.5	0.5	0.5	0.5	0.5	0.4	0.5	0.1	0.0222222	Porphyromonadaceae	Bacteroidales	Bacteroidia	Bacteroidetes
Tannerella	2	0.5	1	1	1	1	0.5	1	0.5	0.5	0	1	1	1	1	0	1	0	0	4	0	0.5	0.5	0.5	0.5	0	0.5	0	0	2	0.444444	Porphyromonadaceae	Bacteroidales	Bacteroidia	Bacteroidetes
Alloprevotella	1	0	1	1	1	1	0	1	0	1	1	1	1	1	1	1	1	1	1	0	0.5	0.5	0.5	0.5	0.5	0.5	0.5	0.5	0.5	0	0	Prevotellaceae	Bacteroidales	Bacteroidia	Bacteroidetes
Paraprevotella	2	1	1	1	1	1	1	1	0	0	1	1	1	1	1	1	1	1	1	0	0.5	0.5	0.5	0.5	0.5	0.5	0.5	0.5	0.5	0	0	Prevotellaceae	Bacteroidales	Bacteroidia	Bacteroidetes
Prevotella	32	0.5625	1	0.84375	0.90625	1	0	1	0.0625	0.25	0	1	0	0	1	1	1	0	0	5	0.0625	0.5	0.34375	0.40625	0.5	0.5	0.5	0.4375	0.25	1	0.222222	Prevotellaceae	Bacteroidales	Bacteroidia	Bacteroidetes
Alistipes	12	0.166667	1	1	1	1	0.166667	1	0	0.0833333	0	1	1	1	1	0	1	1	0	3	0.333333	0.5	0.5	0.5	0.5	0.333333	0.5	0.5	0.416667	0.416667	0.0925926	Rikenellaceae	Bacteroidales	Bacteroidia	Bacteroidetes
Rikenella	1	1	1	1	1	1	1	1	0	0	1	1	1	1	1	1	1	1	1	0	0.5	0.5	0.5	0.5	0.5	0.5	0.5	0.5	0.5	0	0	Rikenellaceae	Bacteroidales	Bacteroidia	Bacteroidetes
Dyadobacter	2	1	1	1	1	1	0	1	0	0	1	1	1	1	1	1	1	1	1	0	0.5	0.5	0.5	0.5	0.5	0.5	0.5	0.5	0.5	0	0	Cytophagaceae	Cytophagales	Cytophagia	Bacteroidetes
Rudanella	1	0	1	1	1	1	1	1	0	0	1	1	1	1	1	1	1	1	1	0	0.5	0.5	0.5	0.5	0.5	0.5	0.5	0.5	0.5	0	0	Cytophagaceae	Cytophagales	Cytophagia	Bacteroidetes
Spirosoma	1	0	1	1	1	1	1	1	0	0	1	1	1	1	1	1	1	1	1	0	0.5	0.5	0.5	0.5	0.5	0.5	0.5	0.5	0.5	0	0	Cytophagaceae	Cytophagales	Cytophagia	Bacteroidetes
Capnocytophaga	13	0.0769231	1	0.0769231	1	1	1	1	0	0.0769231	0	1	0	1	1	1	1	1	0	3	0.423077	0.5	0.423077	0.5	0.5	0.5	0.5	0.5	0.423077	0.230769	0.0512821	Flavobacteriaceae	Flavobacteriales	Flavobacteriia	Bacteroidetes
Myroides	6	1	1	1	1	1	1	1	0	0	1	1	1	1	1	1	1	1	1	0	0.5	0.5	0.5	0.5	0.5	0.5	0.5	0.5	0.5	0	0	Flavobacteriaceae	Flavobacteriales	Flavobacteriia	Bacteroidetes
Parapedobacter	1	1	1	1	1	1	0	1	0	0	1	1	1	1	1	1	1	1	1	0	0.5	0.5	0.5	0.5	0.5	0.5	0.5	0.5	0.5	0	0	Sphingobacteriaceae	Sphingobacteriales	Sphingobacteriia	Bacteroidetes
Bacillus	119	0.966387	1	1	1	1	0.941176	0.991597	0.0588235	0.991597	0	1	1	1	1	0	0	0	0	5	0.466387	0.5	0.5	0.5	0.5	0.441176	0.491597	0.441176	0.491597	0.168067	0.0373483	Bacillaceae	Bacillales	Bacilli	Firmicutes
Lysinibacillus	8	0	1	1	1	1	0	1	1	1	1	1	1	1	1	1	1	1	1	0	0.5	0.5	0.5	0.5	0.5	0.5	0.5	0.5	0.5	0	0	Bacillaceae	Bacillales	Bacilli	Firmicutes
Oceanobacillus	1	0	1	0	0	1	0	1	0	1	1	1	1	1	1	1	1	1	1	0	0.5	0.5	0.5	0.5	0.5	0.5	0.5	0.5	0.5	0	0	Bacillaceae	Bacillales	Bacilli	Firmicutes
Gemella	4	0	0.5	0	0	0	0	1	0	0	1	0	1	1	1	1	1	1	1	1	0.5	0	0.5	0.5	0.5	0.5	0.5	0.5	0.5	0.5	0.111111	BacillalesFamilyXI.	Bacillales	Bacilli	Firmicutes
Listeria	15	0	0.0666667	0.933333	1	1	0	1	0.933333	0	1	0	0	1	1	1	1	0	1	3	0.5	0.433333	0.433333	0.5	0.5	0.5	0.5	0.433333	0.5	0.2	0.0444444	Listeriaceae	Bacillales	Bacilli	Firmicutes
Aneurinibacillus	1	0	1	1	1	1	1	1	1	1	1	1	1	1	1	1	1	1	1	0	0.5	0.5	0.5	0.5	0.5	0.5	0.5	0.5	0.5	0	0	Paenibacillaceae	Bacillales	Bacilli	Firmicutes
Brevibacillus	6	0.833333	1	1	1	1	0.833333	1	1	0.666667	0	1	1	1	1	0	1	1	0	3	0.333333	0.5	0.5	0.5	0.5	0.333333	0.5	0.5	0.166667	0.666667	0.148148	Paenibacillaceae	Bacillales	Bacilli	Firmicutes
Paenibacillus	10	0.6	1	1	1	1	0.4	1	0.4	0.9	0	1	1	1	1	0	1	0	0	4	0.1	0.5	0.5	0.5	0.5	0.1	0.5	0.1	0.4	1.3	0.288889	Paenibacillaceae	Bacillales	Bacilli	Firmicutes
Paenisporosarcina	2	0	1	1	1	1	0.5	1	0	1	1	1	1	1	1	0	1	1	1	1	0.5	0.5	0.5	0.5	0.5	0	0.5	0.5	0.5	0.5	0.111111	Planococcaceae	Bacillales	Bacilli	Firmicutes
Ureibacillus	1	0	1	1	1	1	0	1	1	1	1	1	1	1	1	1	1	1	1	0	0.5	0.5	0.5	0.5	0.5	0.5	0.5	0.5	0.5	0	0	Planococcaceae	Bacillales	Bacilli	Firmicutes
Staphylococcus	111	0.108108	1	0.036036	0.945946	1	0.738739	1	0	1	0	1	0	0	1	0	1	1	1	4	0.391892	0.5	0.463964	0.445946	0.5	0.238739	0.5	0.5	0.5	0.459459	0.102102	Staphylococcaceae	Bacillales	Bacilli	Firmicutes
Desmospora	1	1	0	1	1	1	0	1	0	1	1	1	1	1	1	1	1	1	1	0	0.5	0.5	0.5	0.5	0.5	0.5	0.5	0.5	0.5	0	0	Thermoactinomycetaceae	Bacillales	Bacilli	Firmicutes
Abiotrophia	1	0	0	1	0	0	0	0	0	0	1	1	1	1	1	1	1	1	1	0	0.5	0.5	0.5	0.5	0.5	0.5	0.5	0.5	0.5	0	0	Aerococcaceae	Lactobacillales	Bacilli	Firmicutes
Aerococcus	2	0	1	0	0	1	0	1	0	0	1	1	1	1	1	1	1	1	1	0	0.5	0.5	0.5	0.5	0.5	0.5	0.5	0.5	0.5	0	0	Aerococcaceae	Lactobacillales	Bacilli	Firmicutes
Eremococcus	1	0	0	0	0	0	0	0	0	0	1	1	1	1	1	1	1	1	1	0	0.5	0.5	0.5	0.5	0.5	0.5	0.5	0.5	0.5	0	0	Aerococcaceae	Lactobacillales	Bacilli	Firmicutes
Granulicatella	2	0	0	0	0	0	0	0	0	0	1	1	1	1	1	1	1	1	1	0	0.5	0.5	0.5	0.5	0.5	0.5	0.5	0.5	0.5	0	0	Carnobacteriaceae	Lactobacillales	Bacilli	Firmicutes
Enterococcus	113	0	0.0884956	0.00884956	0.353982	0	0	0.566372	0.0176991	0	1	0	0	0	1	1	0	0	1	5	0.5	0.411504	0.49115	0.146018	0.5	0.5	0.0663717	0.482301	0.5	0.902655	0.20059	Enterococcaceae	Lactobacillales	Bacilli	Firmicutes
Lactobacillus	136	0	0.360294	0.0294118	0	0.0441176	0	0.426471	0.0735294	0	1	0	0	1	0	1	0	0	1	5	0.5	0.139706	0.470588	0.5	0.455882	0.5	0.0735294	0.426471	0.5	0.933824	0.207516	Lactobacillaceae	Lactobacillales	Bacilli	Firmicutes
Pediococcus	6	0	0.666667	0	0	0	0	0.666667	0	0	1	0	1	1	1	1	0	1	1	2	0.5	0.166667	0.5	0.5	0.5	0.5	0.166667	0.5	0.5	0.666667	0.148148	Lactobacillaceae	Lactobacillales	Bacilli	Firmicutes
Leuconostoc	5	0	0.2	0	0	0	0	0	0	0	1	0	1	1	1	1	1	1	1	1	0.5	0.3	0.5	0.5	0.5	0.5	0.5	0.5	0.5	0.2	0.0444444	Leuconostocaceae	Lactobacillales	Bacilli	Firmicutes
Weissella	6	0	0.333333	0	0	0	0	0.166667	0	0	1	0	1	1	1	1	0	1	1	2	0.5	0.166667	0.5	0.5	0.5	0.5	0.333333	0.5	0.5	0.5	0.111111	Leuconostocaceae	Lactobacillales	Bacilli	Firmicutes
Lactococcus	13	0	0.692308	0.0769231	0.0769231	0	0	1	0	0	1	0	0	0	1	1	1	1	1	3	0.5	0.192308	0.423077	0.423077	0.5	0.5	0.5	0.5	0.5	0.461538	0.102564	Streptococcaceae	Lactobacillales	Bacilli	Firmicutes
Streptococcus	178	0	0.348315	0.0505618	0.0224719	0.449438	0	0.932584	0.129213	0.325843	1	0	0	0	0	1	0	0	0	7	0.5	0.151685	0.449438	0.477528	0.0505618	0.5	0.432584	0.370787	0.174157	1.39326	0.309613	Streptococcaceae	Lactobacillales	Bacilli	Firmicutes
Flavonifractor	3	0	0	0	0	0	0	0	1	0	1	1	1	1	1	1	1	1	1	0	0.5	0.5	0.5	0.5	0.5	0.5	0.5	0.5	0.5	0	0	-	Clostridiales	Clostridia	Firmicutes
Pseudoflavonifractor	1	0	0	0	0	0	0	0	1	0	1	1	1	1	1	1	1	1	1	0	0.5	0.5	0.5	0.5	0.5	0.5	0.5	0.5	0.5	0	0	-	Clostridiales	Clostridia	Firmicutes
Butyricicoccus	1	0	1	0	0	0	0	0	1	0	1	1	1	1	1	1	1	1	1	0	0.5	0.5	0.5	0.5	0.5	0.5	0.5	0.5	0.5	0	0	Clostridiaceae	Clostridiales	Clostridia	Firmicutes
Clostridium	41	0.585366	0.95122	0.804878	0.658537	0.634146	0.0243902	0.804878	0.829268	0.512195	0	0	0	0	0	0	0	0	0	9	0.0853659	0.45122	0.304878	0.158537	0.134146	0.47561	0.304878	0.329268	0.0121951	2.2439	0.498645	Clostridiaceae	Clostridiales	Clostridia	Firmicutes
Hungatella	3	0	0	0	0	0	0.333333	0	1	0	1	1	1	1	1	0	1	1	1	1	0.5	0.5	0.5	0.5	0.5	0.166667	0.5	0.5	0.5	0.333333	0.0740741	Clostridiaceae	Clostridiales	Clostridia	Firmicutes
Anaerofustis	1	1	0	1	1	0	0	0	0	0	1	1	1	1	1	1	1	1	1	0	0.5	0.5	0.5	0.5	0.5	0.5	0.5	0.5	0.5	0	0	Eubacteriaceae	Clostridiales	Clostridia	Firmicutes
Eubacterium	8	0.625	0.875	0.875	0.5	0.625	0	0.625	0.75	0.5	0	0	0	0	0	1	0	0	0	8	0.125	0.375	0.375	0	0.125	0.5	0.125	0.25	0	2.625	0.583333	Eubacteriaceae	Clostridiales	Clostridia	Firmicutes
Anaerostipes	4	1	1	1	1	1	0	1	0.5	1	1	1	1	1	1	1	1	0	1	1	0.5	0.5	0.5	0.5	0.5	0.5	0.5	0	0.5	0.5	0.111111	Lachnospiraceae	Clostridiales	Clostridia	Firmicutes
Blautia	11	0.727273	0.545455	0.909091	0.0909091	0.272727	0.0909091	0.909091	1	0.0909091	0	0	0	0	0	0	0	1	0	8	0.227273	0.0454545	0.409091	0.409091	0.227273	0.409091	0.409091	0.5	0.409091	1.45455	0.323232	Lachnospiraceae	Clostridiales	Clostridia	Firmicutes
Butyrivibrio	3	0.333333	0.666667	0.333333	0.666667	0.333333	0	0.333333	0.333333	0.666667	0	0	0	0	0	1	0	0	0	8	0.166667	0.166667	0.166667	0.166667	0.166667	0.5	0.166667	0.166667	0.166667	2.66667	0.592593	Lachnospiraceae	Clostridiales	Clostridia	Firmicutes
Cellulosilyticum	1	0	1	1	0	1	0	0	0	0	1	1	1	1	1	1	1	1	1	0	0.5	0.5	0.5	0.5	0.5	0.5	0.5	0.5	0.5	0	0	Lachnospiraceae	Clostridiales	Clostridia	Firmicutes
Coprococcus	6	0.5	0.666667	1	0.333333	0.333333	0	0.666667	0.666667	0.5	0	0	1	0	0	1	0	0	0	7	0	0.166667	0.5	0.166667	0.166667	0.5	0.166667	0.166667	0	2.66667	0.592593	Lachnospiraceae	Clostridiales	Clostridia	Firmicutes
Dorea	3	1	1	1	0	1	0	1	1	0	1	1	1	1	1	1	1	1	1	0	0.5	0.5	0.5	0.5	0.5	0.5	0.5	0.5	0.5	0	0	Lachnospiraceae	Clostridiales	Clostridia	Firmicutes
Lachnoanaerobaculum	4	0	0.25	0	0	0	0	0	1	0	1	0	1	1	1	1	1	1	1	1	0.5	0.25	0.5	0.5	0.5	0.5	0.5	0.5	0.5	0.25	0.0555556	Lachnospiraceae	Clostridiales	Clostridia	Firmicutes
Lachnobacterium	3	1	1	1	1	1	0	0	1	1	1	1	1	1	1	1	1	1	1	0	0.5	0.5	0.5	0.5	0.5	0.5	0.5	0.5	0.5	0	0	Lachnospiraceae	Clostridiales	Clostridia	Firmicutes
Lachnoclostridium	25	0.12	0.84	0.84	0	0	0	0.32	1	0	0	0	0	1	1	1	0	1	1	4	0.38	0.34	0.34	0.5	0.5	0.5	0.18	0.5	0.5	0.76	0.168889	Lachnospiraceae	Clostridiales	Clostridia	Firmicutes
Marvinbryantia	1	0	0	0	0	0	0	1	1	0	1	1	1	1	1	1	1	1	1	0	0.5	0.5	0.5	0.5	0.5	0.5	0.5	0.5	0.5	0	0	Lachnospiraceae	Clostridiales	Clostridia	Firmicutes
Oribacterium	1	0	0	0	0	0	0	0	0	0	1	1	1	1	1	1	1	1	1	0	0.5	0.5	0.5	0.5	0.5	0.5	0.5	0.5	0.5	0	0	Lachnospiraceae	Clostridiales	Clostridia	Firmicutes
Roseburia	5	0.6	0.8	1	0.8	0.6	0	0.2	1	0	0	0	1	0	0	1	0	1	1	5	0.1	0.3	0.5	0.3	0.1	0.5	0.3	0.5	0.5	1.4	0.311111	Lachnospiraceae	Clostridiales	Clostridia	Firmicutes
Stomatobaculum	1	0	1	0	0	0	0	0	1	0	1	1	1	1	1	1	1	1	1	0	0.5	0.5	0.5	0.5	0.5	0.5	0.5	0.5	0.5	0	0	Lachnospiraceae	Clostridiales	Clostridia	Firmicutes
Tyzzerella	1	0	0	1	0	0	0	0	0	0	1	1	1	1	1	1	1	1	1	0	0.5	0.5	0.5	0.5	0.5	0.5	0.5	0.5	0.5	0	0	Lachnospiraceae	Clostridiales	Clostridia	Firmicutes
Desulfitobacterium	4	0	1	1	1	1	0	1	1	0	1	1	1	1	1	1	1	1	1	0	0.5	0.5	0.5	0.5	0.5	0.5	0.5	0.5	0.5	0	0	Peptococcaceae	Clostridiales	Clostridia	Firmicutes
Acetoanaerobium	1	0	1	1	0	1	0	1	1	0	1	1	1	1	1	1	1	1	1	0	0.5	0.5	0.5	0.5	0.5	0.5	0.5	0.5	0.5	0	0	Peptostreptococcaceae	Clostridiales	Clostridia	Firmicutes
Clostridioides	17	1	1	1	1	0	0	1	1	0	1	1	1	1	1	1	1	1	1	0	0.5	0.5	0.5	0.5	0.5	0.5	0.5	0.5	0.5	0	0	Peptostreptococcaceae	Clostridiales	Clostridia	Firmicutes
Filifactor	1	0	1	1	0	1	0	0	0	0	1	1	1	1	1	1	1	1	1	0	0.5	0.5	0.5	0.5	0.5	0.5	0.5	0.5	0.5	0	0	Peptostreptococcaceae	Clostridiales	Clostridia	Firmicutes
Intestinibacter	1	1	1	1	0	1	0	1	1	1	1	1	1	1	1	1	1	1	1	0	0.5	0.5	0.5	0.5	0.5	0.5	0.5	0.5	0.5	0	0	Peptostreptococcaceae	Clostridiales	Clostridia	Firmicutes
Paeniclostridium	2	0	1	0	1	0	1	1	1	0	1	1	1	1	1	1	1	1	1	0	0.5	0.5	0.5	0.5	0.5	0.5	0.5	0.5	0.5	0	0	Peptostreptococcaceae	Clostridiales	Clostridia	Firmicutes
Paraclostridium	3	1	1	0	1	1	0.333333	1	1	0	1	1	1	1	1	0	1	1	1	1	0.5	0.5	0.5	0.5	0.5	0.166667	0.5	0.5	0.5	0.333333	0.0740741	Peptostreptococcaceae	Clostridiales	Clostridia	Firmicutes
Peptoanaerobacter	5	0	0.2	0	0	0	0	0	1	0	1	0	1	1	1	1	1	1	1	1	0.5	0.3	0.5	0.5	0.5	0.5	0.5	0.5	0.5	0.2	0.0444444	Peptostreptococcaceae	Clostridiales	Clostridia	Firmicutes
Peptostreptococcus	4	1	1	1	1	1	0	0.75	1	0	1	1	1	1	1	1	0	1	1	1	0.5	0.5	0.5	0.5	0.5	0.5	0.25	0.5	0.5	0.25	0.0555556	Peptostreptococcaceae	Clostridiales	Clostridia	Firmicutes
Terrisporobacter	1	1	1	1	1	1	0	1	1	0	1	1	1	1	1	1	1	1	1	0	0.5	0.5	0.5	0.5	0.5	0.5	0.5	0.5	0.5	0	0	Peptostreptococcaceae	Clostridiales	Clostridia	Firmicutes
Anaerotruncus	2	0	0	0	0	0	0	0	1	0	1	1	1	1	1	1	1	1	1	0	0.5	0.5	0.5	0.5	0.5	0.5	0.5	0.5	0.5	0	0	Ruminococcaceae	Clostridiales	Clostridia	Firmicutes
Faecalibacterium	5	0	0.8	0	0	0	0	0	1	0	1	0	1	1	1	1	1	1	1	1	0.5	0.3	0.5	0.5	0.5	0.5	0.5	0.5	0.5	0.2	0.0444444	Ruminococcaceae	Clostridiales	Clostridia	Firmicutes
Ruminiclostridium	8	0.25	0.25	0.75	0.25	0.75	0	0.5	0.125	0.125	0	0	0	0	0	1	0	0	0	8	0.25	0.25	0.25	0.25	0.25	0.5	0	0.375	0.375	2	0.444444	Ruminococcaceae	Clostridiales	Clostridia	Firmicutes
Ruminococcus	9	0.777778	0.666667	1	0.333333	0.333333	0	0.666667	0.666667	0.555556	0	0	1	0	0	1	0	0	0	7	0.277778	0.166667	0.5	0.166667	0.166667	0.5	0.166667	0.166667	0.0555556	2.33333	0.518519	Ruminococcaceae	Clostridiales	Clostridia	Firmicutes
Subdoligranulum	2	0	0	0	0	0	0	0	1	0	1	1	1	1	1	1	1	1	1	0	0.5	0.5	0.5	0.5	0.5	0.5	0.5	0.5	0.5	0	0	Ruminococcaceae	Clostridiales	Clostridia	Firmicutes
Absiella	1	0	0	0	0	0	0	0	0	0	1	1	1	1	1	1	1	1	1	0	0.5	0.5	0.5	0.5	0.5	0.5	0.5	0.5	0.5	0	0	Erysipelotrichaceae	Erysipelotrichales	Erysipelotrichia	Firmicutes
Bulleidia	1	0	0	0	0	0	0	0	0	0	1	1	1	1	1	1	1	1	1	0	0.5	0.5	0.5	0.5	0.5	0.5	0.5	0.5	0.5	0	0	Erysipelotrichaceae	Erysipelotrichales	Erysipelotrichia	Firmicutes
Candidatus Stoquefichus	1	0	0	0	0	0	0	0	0	0	1	1	1	1	1	1	1	1	1	0	0.5	0.5	0.5	0.5	0.5	0.5	0.5	0.5	0.5	0	0	Erysipelotrichaceae	Erysipelotrichales	Erysipelotrichia	Firmicutes
Catenibacterium	1	0	0	1	0	0	0	0	0	0	1	1	1	1	1	1	1	1	1	0	0.5	0.5	0.5	0.5	0.5	0.5	0.5	0.5	0.5	0	0	Erysipelotrichaceae	Erysipelotrichales	Erysipelotrichia	Firmicutes
Coprobacillus	5	0	0.4	0.6	0	0	0	0	0	0.6	1	0	0	1	1	1	1	1	0	3	0.5	0.1	0.1	0.5	0.5	0.5	0.5	0.5	0.1	1.2	0.266667	Erysipelotrichaceae	Erysipelotrichales	Erysipelotrichia	Firmicutes
Dielma	1	0	0	0	0	0	0	0	0	0	1	1	1	1	1	1	1	1	1	0	0.5	0.5	0.5	0.5	0.5	0.5	0.5	0.5	0.5	0	0	Erysipelotrichaceae	Erysipelotrichales	Erysipelotrichia	Firmicutes
Eggerthia	1	0	0	0	0	0	0	0	0	0	1	1	1	1	1	1	1	1	1	0	0.5	0.5	0.5	0.5	0.5	0.5	0.5	0.5	0.5	0	0	Erysipelotrichaceae	Erysipelotrichales	Erysipelotrichia	Firmicutes
Erysipelatoclostridium	3	0	0	1	0	0	0	0	0	0.333333	1	1	1	1	1	1	1	1	0	1	0.5	0.5	0.5	0.5	0.5	0.5	0.5	0.5	0.166667	0.333333	0.0740741	Erysipelotrichaceae	Erysipelotrichales	Erysipelotrichia	Firmicutes
Faecalicoccus	1	0	0	1	0	0	0	0	0	0	1	1	1	1	1	1	1	1	1	0	0.5	0.5	0.5	0.5	0.5	0.5	0.5	0.5	0.5	0	0	Erysipelotrichaceae	Erysipelotrichales	Erysipelotrichia	Firmicutes
Faecalitalea	1	0	1	1	1	0	0	0	0	0	1	1	1	1	1	1	1	1	1	0	0.5	0.5	0.5	0.5	0.5	0.5	0.5	0.5	0.5	0	0	Erysipelotrichaceae	Erysipelotrichales	Erysipelotrichia	Firmicutes
Holdemanella	1	0	1	1	0	0	0	0	0	0	1	1	1	1	1	1	1	1	1	0	0.5	0.5	0.5	0.5	0.5	0.5	0.5	0.5	0.5	0	0	Erysipelotrichaceae	Erysipelotrichales	Erysipelotrichia	Firmicutes
Holdemania	2	0	0	0	0	0	0	0	0	0	1	1	1	1	1	1	1	1	1	0	0.5	0.5	0.5	0.5	0.5	0.5	0.5	0.5	0.5	0	0	Erysipelotrichaceae	Erysipelotrichales	Erysipelotrichia	Firmicutes
Solobacterium	1	0	0	0	0	0	0	0	0	0	1	1	1	1	1	1	1	1	1	0	0.5	0.5	0.5	0.5	0.5	0.5	0.5	0.5	0.5	0	0	Erysipelotrichaceae	Erysipelotrichales	Erysipelotrichia	Firmicutes
Turicibacter	2	0	0	0	0	1	0	1	0	1	1	1	1	1	1	1	1	1	1	0	0.5	0.5	0.5	0.5	0.5	0.5	0.5	0.5	0.5	0	0	Erysipelotrichaceae	Erysipelotrichales	Erysipelotrichia	Firmicutes
Acidaminococcus	4	0.75	1	0.25	0	0	0.75	1	0	1	0	1	0	1	1	0	1	1	1	3	0.25	0.5	0.25	0.5	0.5	0.25	0.5	0.5	0.5	0.75	0.166667	Acidaminococcaceae	Acidaminococcales	Negativicutes	Firmicutes
Phascolarctobacterium	1	1	1	0	1	1	1	1	1	1	1	1	1	1	1	1	1	1	1	0	0.5	0.5	0.5	0.5	0.5	0.5	0.5	0.5	0.5	0	0	Acidaminococcaceae	Acidaminococcales	Negativicutes	Firmicutes
Megamonas	3	1	1	1	1	1	1	1	1	1	1	1	1	1	1	1	1	1	1	0	0.5	0.5	0.5	0.5	0.5	0.5	0.5	0.5	0.5	0	0	Selenomonadaceae	Selenomonadales	Negativicutes	Firmicutes
Mitsuokella	1	1	1	0	0	1	0	1	1	1	1	1	1	1	1	1	1	1	1	0	0.5	0.5	0.5	0.5	0.5	0.5	0.5	0.5	0.5	0	0	Selenomonadaceae	Selenomonadales	Negativicutes	Firmicutes
Selenomonas	4	0.25	1	0	0.25	0	0.25	1	1	1	0	1	1	0	1	0	1	1	1	3	0.25	0.5	0.5	0.25	0.5	0.25	0.5	0.5	0.5	0.75	0.166667	Selenomonadaceae	Selenomonadales	Negativicutes	Firmicutes
Dialister	2	0	1	0	0	0	1	1	1	1	1	1	1	1	1	1	1	1	1	0	0.5	0.5	0.5	0.5	0.5	0.5	0.5	0.5	0.5	0	0	Veillonellaceae	Veillonellales	Negativicutes	Firmicutes
Megasphaera	1	1	1	1	1	0	0	1	1	1	1	1	1	1	1	1	1	1	1	0	0.5	0.5	0.5	0.5	0.5	0.5	0.5	0.5	0.5	0	0	Veillonellaceae	Veillonellales	Negativicutes	Firmicutes
Veillonella	14	0.428571	1	0	0.0714286	0	1	1	1	0.857143	0	1	1	0	1	1	1	1	0	3	0.0714286	0.5	0.5	0.428571	0.5	0.5	0.5	0.5	0.357143	0.642857	0.142857	Veillonellaceae	Veillonellales	Negativicutes	Firmicutes
Kallipyga	1	0	1	0	0	0	0	1	0	0	1	1	1	1	1	1	1	1	1	0	0.5	0.5	0.5	0.5	0.5	0.5	0.5	0.5	0.5	0	0	-	-	Tissierellia	Firmicutes
Gottschalkia	1	1	1	1	1	1	1	1	1	1	1	1	1	1	1	1	1	1	1	0	0.5	0.5	0.5	0.5	0.5	0.5	0.5	0.5	0.5	0	0	Gottschalkiaceae	Tissierellales	Tissierellia	Firmicutes
Anaerococcus	12	0.75	0.75	0	0.166667	0.666667	0	0	0	0	0	0	1	0	0	1	1	1	1	4	0.25	0.25	0.5	0.333333	0.166667	0.5	0.5	0.5	0.5	1	0.222222	Peptoniphilaceae	Tissierellales	Tissierellia	Firmicutes
Finegoldia	5	1	0	0	0	1	0	1	0	0	1	1	1	1	1	1	1	1	1	0	0.5	0.5	0.5	0.5	0.5	0.5	0.5	0.5	0.5	0	0	Peptoniphilaceae	Tissierellales	Tissierellia	Firmicutes
Parvimonas	1	0	0	0	0	1	0	0	0	0	1	1	1	1	1	1	1	1	1	0	0.5	0.5	0.5	0.5	0.5	0.5	0.5	0.5	0.5	0	0	Peptoniphilaceae	Tissierellales	Tissierellia	Firmicutes
Peptoniphilus	7	0	1	0.714286	0.142857	0.142857	0.142857	0.714286	0	0.142857	1	1	0	0	0	0	0	1	0	6	0.5	0.5	0.214286	0.357143	0.357143	0.357143	0.214286	0.5	0.357143	1.14286	0.253968	Peptoniphilaceae	Tissierellales	Tissierellia	Firmicutes
Cetobacterium	1	0	1	0	0	0	1	1	1	0	1	1	1	1	1	1	1	1	1	0	0.5	0.5	0.5	0.5	0.5	0.5	0.5	0.5	0.5	0	0	Fusobacteriaceae	Fusobacteriales	Fusobacteriia	Fusobacteria
Fusobacterium	38	0.973684	1	0.894737	0.131579	0.973684	1	1	1	0.210526	0	1	0	0	0	1	1	1	0	5	0.473684	0.5	0.394737	0.368421	0.473684	0.5	0.5	0.5	0.289474	0.5	0.111111	Fusobacteriaceae	Fusobacteriales	Fusobacteriia	Fusobacteria
Leptotrichia	2	0	1	0	0	0.5	0	0.5	1	0	1	1	1	1	0	1	0	1	1	2	0.5	0.5	0.5	0.5	0	0.5	0	0.5	0.5	1	0.222222	Leptotrichiaceae	Fusobacteriales	Fusobacteriia	Fusobacteria
Victivallis	1	1	1	1	0	1	1	1	1	1	1	1	1	1	1	1	1	1	1	0	0.5	0.5	0.5	0.5	0.5	0.5	0.5	0.5	0.5	0	0	Victivallaceae	Victivallales	Lentisphaeria	Bacteroidetes
Schlesneria	1	1	1	1	1	1	1	1	0	1	1	1	1	1	1	1	1	1	1	0	0.5	0.5	0.5	0.5	0.5	0.5	0.5	0.5	0.5	0	0	Planctomycetaceae	Planctomycetales	Planctomycetia	Planctomycetes
Brevundimonas	1	1	1	1	1	1	1	1	0	1	1	1	1	1	1	1	1	1	1	0	0.5	0.5	0.5	0.5	0.5	0.5	0.5	0.5	0.5	0	0	Caulobacteraceae	Caulobacterales	Alphaproteobacteria	Proteobacteria
Afipia	1	1	1	1	1	1	1	1	0	1	1	1	1	1	1	1	1	1	1	0	0.5	0.5	0.5	0.5	0.5	0.5	0.5	0.5	0.5	0	0	Bradyrhizobiaceae	Rhizobiales	Alphaproteobacteria	Proteobacteria
Bradyrhizobium	4	1	1	1	1	1	1	1	1	1	1	1	1	1	1	1	1	1	1	0	0.5	0.5	0.5	0.5	0.5	0.5	0.5	0.5	0.5	0	0	Bradyrhizobiaceae	Rhizobiales	Alphaproteobacteria	Proteobacteria
Ochrobactrum	4	0	1	1	1	1	1	1	1	1	1	1	1	1	1	1	1	1	1	0	0.5	0.5	0.5	0.5	0.5	0.5	0.5	0.5	0.5	0	0	Brucellaceae	Rhizobiales	Alphaproteobacteria	Proteobacteria
Methylobacterium	3	1	1	1	1	1	1	1	1	1	1	1	1	1	1	1	1	1	1	0	0.5	0.5	0.5	0.5	0.5	0.5	0.5	0.5	0.5	0	0	Methylobacteriaceae	Rhizobiales	Alphaproteobacteria	Proteobacteria
Mesorhizobium	2	1	1	1	1	1	1	1	1	1	1	1	1	1	1	1	1	1	1	0	0.5	0.5	0.5	0.5	0.5	0.5	0.5	0.5	0.5	0	0	Phyllobacteriaceae	Rhizobiales	Alphaproteobacteria	Proteobacteria
Agrobacterium	2	1	1	1	1	1	1	1	1	1	1	1	1	1	1	1	1	1	1	0	0.5	0.5	0.5	0.5	0.5	0.5	0.5	0.5	0.5	0	0	Rhizobiaceae	Rhizobiales	Alphaproteobacteria	Proteobacteria
Enhydrobacter	1	1	1	1	1	1	1	1	0	1	1	1	1	1	1	1	1	1	1	0	0.5	0.5	0.5	0.5	0.5	0.5	0.5	0.5	0.5	0	0	-	Rhodospirillales	Alphaproteobacteria	Proteobacteria
Roseomonas	1	0	1	0	0	1	0	1	1	0	1	1	1	1	1	1	1	1	1	0	0.5	0.5	0.5	0.5	0.5	0.5	0.5	0.5	0.5	0	0	Acetobacteraceae	Rhodospirillales	Alphaproteobacteria	Proteobacteria
Achromobacter	2	1	1	1	1	1	1	1	0	1	1	1	1	1	1	1	1	1	1	0	0.5	0.5	0.5	0.5	0.5	0.5	0.5	0.5	0.5	0	0	Alcaligenaceae	Burkholderiales	Betaproteobacteria	Proteobacteria
Alcaligenes	2	1	1	1	1	1	1	1	0	0	1	1	1	1	1	1	1	1	1	0	0.5	0.5	0.5	0.5	0.5	0.5	0.5	0.5	0.5	0	0	Alcaligenaceae	Burkholderiales	Betaproteobacteria	Proteobacteria
Bordetella	1	1	1	1	1	1	1	1	0	1	1	1	1	1	1	1	1	1	1	0	0.5	0.5	0.5	0.5	0.5	0.5	0.5	0.5	0.5	0	0	Alcaligenaceae	Burkholderiales	Betaproteobacteria	Proteobacteria
Burkholderia	3	1	1	1	1	1	1	1	1	1	1	1	1	1	1	1	1	1	1	0	0.5	0.5	0.5	0.5	0.5	0.5	0.5	0.5	0.5	0	0	Burkholderiaceae	Burkholderiales	Betaproteobacteria	Proteobacteria
Cupriavidus	1	1	1	1	1	1	1	1	0	1	1	1	1	1	1	1	1	1	1	0	0.5	0.5	0.5	0.5	0.5	0.5	0.5	0.5	0.5	0	0	Burkholderiaceae	Burkholderiales	Betaproteobacteria	Proteobacteria
Lautropia	1	0	1	1	0	1	0	1	1	1	1	1	1	1	1	1	1	1	1	0	0.5	0.5	0.5	0.5	0.5	0.5	0.5	0.5	0.5	0	0	Burkholderiaceae	Burkholderiales	Betaproteobacteria	Proteobacteria
Ralstonia	2	1	1	1	1	1	1	1	0	1	1	1	1	1	1	1	1	1	1	0	0.5	0.5	0.5	0.5	0.5	0.5	0.5	0.5	0.5	0	0	Burkholderiaceae	Burkholderiales	Betaproteobacteria	Proteobacteria
Comamonas	3	1	1	1	1	1	1	1	1	1	1	1	1	1	1	1	1	1	1	0	0.5	0.5	0.5	0.5	0.5	0.5	0.5	0.5	0.5	0	0	Comamonadaceae	Burkholderiales	Betaproteobacteria	Proteobacteria
Delftia	3	1	1	1	1	1	1	1	1	1	1	1	1	1	1	1	1	1	1	0	0.5	0.5	0.5	0.5	0.5	0.5	0.5	0.5	0.5	0	0	Comamonadaceae	Burkholderiales	Betaproteobacteria	Proteobacteria
Noviherbaspirillum	1	1	1	1	1	1	1	1	0	1	1	1	1	1	1	1	1	1	1	0	0.5	0.5	0.5	0.5	0.5	0.5	0.5	0.5	0.5	0	0	Oxalobacteraceae	Burkholderiales	Betaproteobacteria	Proteobacteria
Oxalobacter	2	1	1	1	1	1	1	1	0	1	1	1	1	1	1	1	1	1	1	0	0.5	0.5	0.5	0.5	0.5	0.5	0.5	0.5	0.5	0	0	Oxalobacteraceae	Burkholderiales	Betaproteobacteria	Proteobacteria
Parasutterella	1	0	1	0	1	0	0	1	0	0	1	1	1	1	1	1	1	1	1	0	0.5	0.5	0.5	0.5	0.5	0.5	0.5	0.5	0.5	0	0	Sutterellaceae	Burkholderiales	Betaproteobacteria	Proteobacteria
Sutterella	4	0	1	0	0	1	0.25	1	0	0.25	1	1	1	1	1	0	1	1	0	2	0.5	0.5	0.5	0.5	0.5	0.25	0.5	0.5	0.25	0.5	0.111111	Sutterellaceae	Burkholderiales	Betaproteobacteria	Proteobacteria
Laribacter	1	1	1	1	1	1	1	1	0	1	1	1	1	1	1	1	1	1	1	0	0.5	0.5	0.5	0.5	0.5	0.5	0.5	0.5	0.5	0	0	Chromobacteriaceae	Neisseriales	Betaproteobacteria	Proteobacteria
Eikenella	1	0	1	1	1	1	0	1	0	0	1	1	1	1	1	1	1	1	1	0	0.5	0.5	0.5	0.5	0.5	0.5	0.5	0.5	0.5	0	0	Neisseriaceae	Neisseriales	Betaproteobacteria	Proteobacteria
Kingella	1	0	1	0	1	1	0	1	0	0	1	1	1	1	1	1	1	1	1	0	0.5	0.5	0.5	0.5	0.5	0.5	0.5	0.5	0.5	0	0	Neisseriaceae	Neisseriales	Betaproteobacteria	Proteobacteria
Neisseria	11	1	1	1	1	1	0.272727	1	0	1	1	1	1	1	1	0	1	1	1	1	0.5	0.5	0.5	0.5	0.5	0.227273	0.5	0.5	0.5	0.272727	0.0606061	Neisseriaceae	Neisseriales	Betaproteobacteria	Proteobacteria
Methyloversatilis	2	1	1	1	1	1	1	1	0	1	1	1	1	1	1	1	1	1	1	0	0.5	0.5	0.5	0.5	0.5	0.5	0.5	0.5	0.5	0	0	Rhodocyclaceae	Rhodocyclales	Betaproteobacteria	Proteobacteria
Bilophila	1	1	1	1	1	1	1	1	1	1	1	1	1	1	1	1	1	1	1	0	0.5	0.5	0.5	0.5	0.5	0.5	0.5	0.5	0.5	0	0	Desulfovibrionaceae	Desulfovibrionales	Deltaproteobacteria	Proteobacteria
Desulfovibrio	5	1	1	1	1	1	1	1	1	0.8	1	1	1	1	1	1	1	1	0	1	0.5	0.5	0.5	0.5	0.5	0.5	0.5	0.5	0.3	0.2	0.0444444	Desulfovibrionaceae	Desulfovibrionales	Deltaproteobacteria	Proteobacteria
Halodesulfovibrio	1	1	1	1	1	1	1	1	1	1	1	1	1	1	1	1	1	1	1	0	0.5	0.5	0.5	0.5	0.5	0.5	0.5	0.5	0.5	0	0	Desulfovibrionaceae	Desulfovibrionales	Deltaproteobacteria	Proteobacteria
Arcobacter	1	1	1	1	1	1	1	1	0	1	1	1	1	1	1	1	1	1	1	0	0.5	0.5	0.5	0.5	0.5	0.5	0.5	0.5	0.5	0	0	Campylobacteraceae	Campylobacterales	Epsilonproteobacteria	Proteobacteria
Campylobacter	37	1	1	0.0540541	0.837838	0.756757	0.621622	1	0	1	1	1	0	0	0	0	1	1	1	4	0.5	0.5	0.445946	0.337838	0.256757	0.121622	0.5	0.5	0.5	0.837838	0.186186	Campylobacteraceae	Campylobacterales	Epsilonproteobacteria	Proteobacteria
Helicobacter	24	0.291667	1	0.916667	1	1	1	1	0	0.708333	0	1	0	1	1	1	1	1	0	3	0.208333	0.5	0.416667	0.5	0.5	0.5	0.5	0.5	0.208333	0.666667	0.148148	Helicobacteraceae	Campylobacterales	Epsilonproteobacteria	Proteobacteria
Aeromonas	15	1	1	1	1	1	1	1	0	1	1	1	1	1	1	1	1	1	1	0	0.5	0.5	0.5	0.5	0.5	0.5	0.5	0.5	0.5	0	0	Aeromonadaceae	Aeromonadales	Gammaproteobacteria	Proteobacteria
Anaerobiospirillum	1	1	1	1	0	1	1	1	0	0	1	1	1	1	1	1	1	1	1	0	0.5	0.5	0.5	0.5	0.5	0.5	0.5	0.5	0.5	0	0	Succinivibrionaceae	Aeromonadales	Gammaproteobacteria	Proteobacteria
Succinatimonas	1	1	1	0	0	1	1	1	0	0	1	1	1	1	1	1	1	1	1	0	0.5	0.5	0.5	0.5	0.5	0.5	0.5	0.5	0.5	0	0	Succinivibrionaceae	Aeromonadales	Gammaproteobacteria	Proteobacteria
Plesiomonas	2	1	1	1	1	1	1	1	0	1	1	1	1	1	1	1	1	1	1	0	0.5	0.5	0.5	0.5	0.5	0.5	0.5	0.5	0.5	0	0	-	Enterobacterales	Gammaproteobacteria	Proteobacteria
Leminorella	1	1	1	0	1	1	0	1	0	0	1	1	1	1	1	1	1	1	1	0	0.5	0.5	0.5	0.5	0.5	0.5	0.5	0.5	0.5	0	0	Budviciaceae	Enterobacterales	Gammaproteobacteria	Proteobacteria
Atlantibacter	1	1	1	1	1	1	1	1	0	1	1	1	1	1	1	1	1	1	1	0	0.5	0.5	0.5	0.5	0.5	0.5	0.5	0.5	0.5	0	0	Enterobacteriaceae	Enterobacterales	Gammaproteobacteria	Proteobacteria
Cedecea	1	0	1	1	1	1	1	1	0	1	1	1	1	1	1	1	1	1	1	0	0.5	0.5	0.5	0.5	0.5	0.5	0.5	0.5	0.5	0	0	Enterobacteriaceae	Enterobacterales	Gammaproteobacteria	Proteobacteria
Citrobacter	22	1	1	1	1	1	1	1	1	1	1	1	1	1	1	1	1	1	1	0	0.5	0.5	0.5	0.5	0.5	0.5	0.5	0.5	0.5	0	0	Enterobacteriaceae	Enterobacterales	Gammaproteobacteria	Proteobacteria
Cronobacter	5	1	1	1	1	1	1	1	0	1	1	1	1	1	1	1	1	1	1	0	0.5	0.5	0.5	0.5	0.5	0.5	0.5	0.5	0.5	0	0	Enterobacteriaceae	Enterobacterales	Gammaproteobacteria	Proteobacteria
Enterobacter	13	1	1	1	1	1	1	1	0	1	1	1	1	1	1	1	1	1	1	0	0.5	0.5	0.5	0.5	0.5	0.5	0.5	0.5	0.5	0	0	Enterobacteriaceae	Enterobacterales	Gammaproteobacteria	Proteobacteria
Escherichia	99	1	1	1	1	1	1	1	0	1	1	1	1	1	1	1	1	1	1	0	0.5	0.5	0.5	0.5	0.5	0.5	0.5	0.5	0.5	0	0	Enterobacteriaceae	Enterobacterales	Gammaproteobacteria	Proteobacteria
Klebsiella	39	1	1	1	1	1	1	1	0.846154	1	1	1	1	1	1	1	1	0	1	1	0.5	0.5	0.5	0.5	0.5	0.5	0.5	0.346154	0.5	0.153846	0.034188	Enterobacteriaceae	Enterobacterales	Gammaproteobacteria	Proteobacteria
Kosakonia	1	1	1	1	1	1	1	1	1	1	1	1	1	1	1	1	1	1	1	0	0.5	0.5	0.5	0.5	0.5	0.5	0.5	0.5	0.5	0	0	Enterobacteriaceae	Enterobacterales	Gammaproteobacteria	Proteobacteria
Metakosakonia	1	1	1	1	1	1	1	1	1	1	1	1	1	1	1	1	1	1	1	0	0.5	0.5	0.5	0.5	0.5	0.5	0.5	0.5	0.5	0	0	Enterobacteriaceae	Enterobacterales	Gammaproteobacteria	Proteobacteria
Pluralibacter	1	1	1	1	1	1	1	1	1	1	1	1	1	1	1	1	1	1	1	0	0.5	0.5	0.5	0.5	0.5	0.5	0.5	0.5	0.5	0	0	Enterobacteriaceae	Enterobacterales	Gammaproteobacteria	Proteobacteria
Raoultella	1	1	1	1	1	1	1	1	0	1	1	1	1	1	1	1	1	1	1	0	0.5	0.5	0.5	0.5	0.5	0.5	0.5	0.5	0.5	0	0	Enterobacteriaceae	Enterobacterales	Gammaproteobacteria	Proteobacteria
Salmonella	16	1	1	1	1	1	1	1	1	1	1	1	1	1	1	1	1	1	1	0	0.5	0.5	0.5	0.5	0.5	0.5	0.5	0.5	0.5	0	0	Enterobacteriaceae	Enterobacterales	Gammaproteobacteria	Proteobacteria
Shigella	14	1	1	1	1	1	1	1	0	1	1	1	1	1	1	1	1	1	1	0	0.5	0.5	0.5	0.5	0.5	0.5	0.5	0.5	0.5	0	0	Enterobacteriaceae	Enterobacterales	Gammaproteobacteria	Proteobacteria
Yokenella	1	1	1	1	1	1	1	1	1	1	1	1	1	1	1	1	1	1	1	0	0.5	0.5	0.5	0.5	0.5	0.5	0.5	0.5	0.5	0	0	Enterobacteriaceae	Enterobacterales	Gammaproteobacteria	Proteobacteria
Pantoea	8	1	1	1	0.875	1	1	1	0	1	1	1	1	0	1	1	1	1	1	1	0.5	0.5	0.5	0.375	0.5	0.5	0.5	0.5	0.5	0.125	0.0277778	Erwiniaceae	Enterobacterales	Gammaproteobacteria	Proteobacteria
Edwardsiella	6	0	1	0	1	1	1	1	1	1	1	1	1	1	1	1	1	1	1	0	0.5	0.5	0.5	0.5	0.5	0.5	0.5	0.5	0.5	0	0	Hafniaceae	Enterobacterales	Gammaproteobacteria	Proteobacteria
Hafnia	4	1	1	1	1	1	1	1	1	1	1	1	1	1	1	1	1	1	1	0	0.5	0.5	0.5	0.5	0.5	0.5	0.5	0.5	0.5	0	0	Hafniaceae	Enterobacterales	Gammaproteobacteria	Proteobacteria
Morganella	4	1	1	0	0	1	1	1	1	1	1	1	1	1	1	1	1	1	1	0	0.5	0.5	0.5	0.5	0.5	0.5	0.5	0.5	0.5	0	0	Morganellaceae	Enterobacterales	Gammaproteobacteria	Proteobacteria
Proteus	7	1	1	0	1	1	1	1	0	1	1	1	1	1	1	1	1	1	1	0	0.5	0.5	0.5	0.5	0.5	0.5	0.5	0.5	0.5	0	0	Morganellaceae	Enterobacterales	Gammaproteobacteria	Proteobacteria
Providencia	11	0.909091	1	0.909091	1	1	1	1	0	1	0	1	0	1	1	1	1	1	1	2	0.409091	0.5	0.409091	0.5	0.5	0.5	0.5	0.5	0.5	0.181818	0.040404	Morganellaceae	Enterobacterales	Gammaproteobacteria	Proteobacteria
Serratia	8	1	1	1	1	1	1	1	0	1	1	1	1	1	1	1	1	1	1	0	0.5	0.5	0.5	0.5	0.5	0.5	0.5	0.5	0.5	0	0	Yersiniaceae	Enterobacterales	Gammaproteobacteria	Proteobacteria
Yersinia	16	1	1	1	1	1	1	1	0.75	1	1	1	1	1	1	1	1	0	1	1	0.5	0.5	0.5	0.5	0.5	0.5	0.5	0.25	0.5	0.25	0.0555556	Yersiniaceae	Enterobacterales	Gammaproteobacteria	Proteobacteria
Nevskia	1	1	1	1	1	1	1	1	0	1	1	1	1	1	1	1	1	1	1	0	0.5	0.5	0.5	0.5	0.5	0.5	0.5	0.5	0.5	0	0	Sinobacteraceae	Nevskiales	Gammaproteobacteria	Proteobacteria
Actinobacillus	5	0	1	0	0	1	1	1	0	1	1	1	1	1	1	1	1	1	1	0	0.5	0.5	0.5	0.5	0.5	0.5	0.5	0.5	0.5	0	0	Pasteurellaceae	Pasteurellales	Gammaproteobacteria	Proteobacteria
Aggregatibacter	4	0	1	0	0	0	0.75	1	0	1	1	1	1	1	1	0	1	1	1	1	0.5	0.5	0.5	0.5	0.5	0.25	0.5	0.5	0.5	0.25	0.0555556	Pasteurellaceae	Pasteurellales	Gammaproteobacteria	Proteobacteria
Haemophilus	22	0	1	0	0	0.590909	0.772727	1	0	0.772727	1	1	1	1	0	0	1	1	0	3	0.5	0.5	0.5	0.5	0.0909091	0.272727	0.5	0.5	0.272727	0.863636	0.191919	Pasteurellaceae	Pasteurellales	Gammaproteobacteria	Proteobacteria
Acinetobacter	52	1	1	1	1	1	1	1	0	1	1	1	1	1	1	1	1	1	1	0	0.5	0.5	0.5	0.5	0.5	0.5	0.5	0.5	0.5	0	0	Moraxellaceae	Pseudomonadales	Gammaproteobacteria	Proteobacteria
Moraxella	2	1	1	1	1	1	1	1	0	1	1	1	1	1	1	1	1	1	1	0	0.5	0.5	0.5	0.5	0.5	0.5	0.5	0.5	0.5	0	0	Moraxellaceae	Pseudomonadales	Gammaproteobacteria	Proteobacteria
Pseudomonas	54	1	1	1	1	1	1	1	0.740741	1	1	1	1	1	1	1	1	0	1	1	0.5	0.5	0.5	0.5	0.5	0.5	0.5	0.240741	0.5	0.259259	0.0576132	Pseudomonadaceae	Pseudomonadales	Gammaproteobacteria	Proteobacteria
Grimontia	1	1	1	1	1	1	1	1	0	1	1	1	1	1	1	1	1	1	1	0	0.5	0.5	0.5	0.5	0.5	0.5	0.5	0.5	0.5	0	0	Vibrionaceae	Vibrionales	Gammaproteobacteria	Proteobacteria
Vibrio	10	1	1	1	1	1	1	1	0	1	1	1	1	1	1	1	1	1	1	0	0.5	0.5	0.5	0.5	0.5	0.5	0.5	0.5	0.5	0	0	Vibrionaceae	Vibrionales	Gammaproteobacteria	Proteobacteria
Silanimonas	1	1	1	1	1	1	1	1	0	1	1	1	1	1	1	1	1	1	1	0	0.5	0.5	0.5	0.5	0.5	0.5	0.5	0.5	0.5	0	0	Xanthomonadaceae	Xanthomonadales	Gammaproteobacteria	Proteobacteria
Stenotrophomonas	4	1	1	1	1	1	1	1	0	1	1	1	1	1	1	1	1	1	1	0	0.5	0.5	0.5	0.5	0.5	0.5	0.5	0.5	0.5	0	0	Xanthomonadaceae	Xanthomonadales	Gammaproteobacteria	Proteobacteria
Brachyspira	2	0	1	0	0	0	0	0	0	0	1	1	1	1	1	1	1	1	1	0	0.5	0.5	0.5	0.5	0.5	0.5	0.5	0.5	0.5	0	0	Brachyspiraceae	Brachyspirales	Spirochaetia	Spirochaetes
Acetomicrobium	1	1	1	0	0	1	0	1	0	0	1	1	1	1	1	1	1	1	1	0	0.5	0.5	0.5	0.5	0.5	0.5	0.5	0.5	0.5	0	0	Synergistaceae	Synergistales	Synergistia	Synergistetes
Pyramidobacter	1	0	1	0	0	0	0	0	1	0	1	1	1	1	1	1	1	1	1	0	0.5	0.5	0.5	0.5	0.5	0.5	0.5	0.5	0.5	0	0	Synergistaceae	Synergistales	Synergistia	Synergistetes
Synergistes	1	0	1	0	1	1	0	1	1	0	1	1	1	1	1	1	1	1	1	0	0.5	0.5	0.5	0.5	0.5	0.5	0.5	0.5	0.5	0	0	Synergistaceae	Synergistales	Synergistia	Synergistetes
Mycoplasma	6	0	0	0	0	0	0	0	0	0	1	1	1	1	1	1	1	1	1	0	0.5	0.5	0.5	0.5	0.5	0.5	0.5	0.5	0.5	0	0	Mycoplasmataceae	Mycoplasmatales	Mollicutes	Tenericutes
Ureaplasma	19	0	0	0	0	0	0	0	0	0	1	1	1	1	1	1	1	1	1	0	0.5	0.5	0.5	0.5	0.5	0.5	0.5	0.5	0.5	0	0	Mycoplasmataceae	Mycoplasmatales	Mollicutes	Tenericutes
Akkermansia	5	1	1	1	1	1	1	1	0	1	1	1	1	1	1	1	1	1	1	0	0.5	0.5	0.5	0.5	0.5	0.5	0.5	0.5	0.5	0	0	Akkermansiaceae	Verrucomicrobiales	Verrucomicrobiae	Verrucomicrobia
TOTAL number of genera with variable phenotype:		36	26	31	25	21	24	19	23	25
TOTAL number of genera:	230	B1	B2	B3	B5	B6	B7	B9	B12	Q
Variability per vitamin at genus level		10.0892	6.71661	6.55755	5.38464	5.84657	6.32954	5.35721	5.39157	6.43076
		36	26	31	25	21	24	19	23	25	226	226	226	226	226	226	226		226
Abiotrophia	1	1	0	1	0	0	1	1	1	1
Acaricomes	1	1	1	1	1	1	1	1	1	1
Acetoanaerobium	1	1	1	0	1	1	1	1	1	1
Acetomicrobium	1	1	1	1	1	1	1	1	1	1
Achromobacter	2	0	0	0	1	0	1	0	1	1
Acidaminococcus	4	1	1	1	1	1	1	1	1	1
Acidipropionibacterium	4	1	1	1	1	1	1	1	1	1
Acinetobacter	52	0	1	0	0	1	0	1	0	1
Actinobacillus	5	0	1	1	1	1	1	1	1	1
Actinomyces	12	0	1	1	1	1	1	1	1	1
Adlercreutzia	1	1	1	1	1	1	1	1	1	1
Aerococcus	2	0	1	1	1	1	1	1	1	1
Aeromicrobium	1	1	1	1	1	1	1	1	1	1
Aeromonas	15	0	1	0	1	1	0	1	1	1
Afipia	1	1	1	1	1	1	1	1	1	1
Aggregatibacter	4	1	1	1	1	1	1	1	1	1
Agrobacterium	2	1	1	1	1	1	1	1	1	1
Akkermansia	5	1	1	1	1	1	1	1	1	1
Alcaligenes	2	1	0	0	0	1	1	1	1	1
Alistipes	12	1	1	1	1	1	1	1	1	1
Alloprevotella	1	1	1	1	1	1	1	1	1	1
Anaerobiospirillum	1	1	1	1	1	1	1	1	1	1
Anaerococcus	12	1	1	1	1	1	1	1	1	1
Anaerofustis	1	0	1	0	1	1	1	1	1	1
Anaerostipes	3	1	1	1	1	1	0	1	1	1
Anaerotruncus	2	1	1	1	1	1	1	1	1	1
Aneurinibacillus	1	1	1	1	1	1	1	1	1	1
Arcanobacterium	1	1	1	1	1	1	1	1	1	1
Arcobacter	1	1	1	1	1	1	1	1	1	1
Arthrobacter	1	0	1	1	1	1	1	1	1	1
Atlantibacter	1	1	1	0	1	1	1	1	1	1
Atopobium	4	0	1	0	1	1	0	1	1	1
Bacillus	119	1	1	1	1	1	1	1	1	1
Bacteroides	96	1	1	1	1	0	1	1	1	1
Barnesiella	1	1	1	1	1	1	1	1	1	1
Bifidobacterium	88	0	1	0	0	0	1	1	0	1
Bilophila	1	1	1	1	1	1	1	1	1	1
Blautia	11	1	1	1	1	1	1	1	1	1
Bordetella	1	0	1	1	0	0	1	1	1	1
Brachybacterium	1	1	1	1	1	1	1	1	1	1
Brachyspira	2	1	1	0	1	1	1	1	1	1
Bradyrhizobium	4	0	1	1	1	1	0	1	0	0
Brevibacillus	6	1	1	1	1	1	1	1	1	1
Brevibacterium	4	1	1	1	1	1	1	1	1	1
Brevundimonas	1	1	1	1	1	1	1	1	1	1
Bulleidia	1	1	1	1	1	1	1	1	1	1
Burkholderia	3	1	1	1	1	1	1	1	0	1
Butyricicoccus	1	1	1	1	1	1	1	1	0	1
Butyricimonas	1	0	1	1	1	1	0	1	0	0
Butyrivibrio	3	1	1	1	1	1	1	1	1	1
Campylobacter	37	1	1	1	1	1	1	1	1	1
Capnocytophaga	13	0	1	0	0	1	1	1	0	0
Catenibacterium	1	0	1	1	1	1	0	1	1	0
Cedecea	1	1	1	1	1	1	1	1	1	1
Cellulomonas	1	1	1	1	1	1	1	1	1	1
Cellulosilyticum	1	1	1	1	1	1	1	1	1	1
Cellulosimicrobium	2	1	1	1	1	1	1	1	1	1
Cetobacterium	1	0	1	0	1	1	1	1	1	0
Citrobacter	22	1	1	1	1	1	1	1	1	1
Clostridioides	17	1	1	1	1	1	1	1	1	1
Clostridium	41	0	1	1	1	1	0	0	0	0
Collinsella	9	1	1	1	1	1	1	1	1	1
Comamonas	3	1	1	1	1	1	1	1	1	1
Coprobacillus	5	1	0	1	1	1	1	1	1	1
Coprococcus	6	1	0	0	1	1	1	1	0	1
Corynebacterium	16	1	1	1	1	1	1	1	1	1
Cronobacter	5	0	1	1	1	1	0	1	1	0
Cryptobacterium	1	0	1	1	1	1	0	1	0	0
Cupriavidus	1	1	1	1	1	1	0	1	1	1
Curtobacterium	1	1	1	1	1	1	1	1	1	1
Delftia	3	0	1	0	0	1	0	1	1	1
Dermabacter	1	1	1	1	1	1	1	1	1	1
Dermacoccus	1	1	1	1	1	1	1	1	1	1
Desmospora	1	1	1	1	1	1	1	1	1	1
Desulfitobacterium	4	1	1	1	1	1	1	1	1	1
Desulfovibrio	5	1	1	1	1	1	1	1	1	1
Dialister	2	1	0	0	0	1	1	0	0	1
Dielma	1	1	0	0	1	0	1	0	0	1
Dietzia	2	1	0	1	1	1	1	0	1	1
Dorea	3	1	0	1	1	1	1	1	1	1
Dyadobacter	2	1	0	1	1	1	1	0	1	1
Dysgonomonas	2	1	0	0	0	1	1	1	1	1
Edwardsiella	6	1	0	0	0	0	1	0	0	0
Eggerthella	5	1	1	1	1	1	1	1	1	1
Eggerthia	1	1	1	1	1	1	1	1	1	1
Eikenella	1	1	1	1	1	1	1	1	1	1
Enhydrobacter	1	0	0	0	0	0	0	0	0	0
Enterobacter	15	1	1	1	1	1	0	1	1	1
Enterococcus	113	1	1	1	1	1	1	1	1	1
Eremococcus	1	0	0	0	0	0	1	0	0	0
Erysipelatoclostridium	3	1	1	1	1	1	1	1	0	1
Escherichia	99	0	0	0	0	0	0	0	1	0
Eubacterium	9	0	0	0	0	0	1	0	0	0
Faecalibacterium	5	1	1	1	1	1	1	1	1	1
Faecalicoccus	1	0	0	1	0	0	1	0	0	0
Faecalitalea	1	1	1	1	1	1	1	1	1	1
Filifactor	1	1	0	1	1	1	1	1	1	1
Finegoldia	5	1	1	1	1	1	1	1	1	1
Flavonifractor	3	0	0	0	1	1	1	0	1	1
Fusobacterium	38	1	1	1	1	1	1	1	1	1
Gemella	4	1	1	1	1	1	1	1	1	1
Gordonia	3	0	0	1	0	0	1	0	1	1
Gordonibacter	1	1	1	1	1	1	1	1	1	1
Gottschalkia	1	1	1	1	1	1	1	1	1	1
Granulicatella	2	1	1	1	1	1	1	1	1	1
Grimontia	1	1	1	1	1	1	1	1	1	1
Haemophilus	22	1	1	1	1	1	1	1	1	1
Hafnia	4	1	1	1	1	1	1	1	1	1
Halodesulfovibrio	1	1	1	1	1	1	1	1	1	1
Helicobacter	24	1	1	1	1	1	1	1	1	1
Holdemanella	1	1	1	1	1	1	0	1	1	1
Holdemania	2	1	0	1	1	1	1	1	1	1
Hungatella	3	1	1	1	1	1	1	0	1	1
Intestinibacter	1	1	1	1	1	1	1	1	1	1
Kallipyga	1	1	1	1	1	1	1	1	1	1
Kingella	1	1	0	1	1	1	1	1	1	1
Klebsiella	39	0	0	0	0	0	1	0	0	0
Kocuria	4	0	0	1	0	0	1	0	0	0
Kosakonia	1	1	1	1	1	1	1	1	1	1
Kytococcus	3	1	1	1	1	1	1	1	1	1
Lachnoanaerobaculum	3	1	1	1	1	1	1	1	1	1
Lachnobacterium	3	1	1	1	1	1	1	1	1	1
Lachnoclostridium	25	1	1	1	1	1	1	1	1	1
Lactobacillus	136	1	0	0	1	1	1	1	1	0
Lactococcus	13	1	1	1	1	1	1	1	1	1
Laribacter	1	1	1	1	1	1	1	1	1	1
Lautropia	1	1	1	1	1	1	1	1	1	0
Leminorella	1	1	1	1	1	1	1	1	1	1
Leptotrichia	2	1	1	1	1	1	1	1	1	1
Leuconostoc	5	1	1	1	1	1	1	1	1	1
Listeria	15	1	1	1	1	1	1	1	1	1
Lysinibacillus	8	1	1	1	1	1	1	1	1	1
Marvinbryantia	1	1	1	1	1	1	1	1	1	1
Megamonas	3	0	1	0	1	1	0	1	1	1
Megasphaera	1	1	1	1	1	1	1	1	1	1
Mesorhizobium	2	1	1	1	1	1	1	1	1	1
Methylobacterium	3	1	1	1	1	1	1	1	1	1
Methyloversatilis	2	0	1	1	0	1	0	1	1	1
Microbacterium	2	1	1	1	1	1	1	1	1	1
Micrococcus	8	1	1	1	1	1	1	1	1	1
Micromonospora	1	0	1	1	0	1	1	1	1	0
Mitsuokella	1	1	1	1	1	1	1	1	1	1
Mobiluncus	7	1	1	1	1	1	1	1	1	1
Moraxella	2	0	0	1	0	0	1	1	1	1
Morganella	4	1	1	1	1	1	1	1	1	1
Mycobacterium	7	1	1	1	1	1	1	1	1	1
Mycoplasma	6	1	1	0	0	0	0	0	1	0
Myroides	6	1	1	1	1	1	1	1	1	1
Neisseria	11	0	1	0	0	0	1	1	1	0
Nevskia	1	1	1	1	1	0	1	0	1	1
Noviherbaspirillum	1	1	1	1	1	1	1	1	1	1
Oceanobacillus	1	1	1	1	1	1	1	1	1	1
Ochrobactrum	4	1	1	1	1	1	1	1	1	1
Odoribacter	2	1	1	1	1	1	1	1	1	1
Olsenella	2	1	1	1	1	1	1	1	1	1
Oribacterium	1	1	1	1	1	1	1	1	1	1
Oxalobacter	2	1	1	1	1	1	1	1	1	1
Paenibacillus	10	1	1	1	1	1	1	1	1	1
Paeniclostridium	2	1	1	1	1	1	1	1	1	1
Paenisporosarcina	2	1	1	1	1	1	1	1	1	1
Pantoea	8	1	1	1	1	1	1	1	1	1
Parabacteroides	18	1	1	1	1	1	1	1	1	1
Paraclostridium	3	1	1	1	1	1	1	1	1	1
Parapedobacter	1	1	1	1	1	1	1	1	1	1
Paraprevotella	2	1	1	1	1	1	1	1	1	1
Parascardovia	1	1	1	1	1	1	1	1	1	1
Parasutterella	1	1	1	1	1	1	1	1	1	1
Parvimonas	1	1	1	1	1	1	1	1	1	1
Pediococcus	6	1	1	1	1	1	1	1	1	1
Peptoanaerobacter	2	1	1	1	1	1	1	1	1	1
Peptoniphilus	7	1	1	1	1	1	1	1	1	1
Peptostreptococcus	4	1	1	1	1	1	1	1	1	1
Phascolarctobacterium	1	1	1	1	1	1	1	1	1	1
Plesiomonas	2	1	1	1	1	1	0	1	1	0
Porphyromonas	10	1	1	1	1	1	1	1	1	1
Prevotella	32	1	1	1	1	1	1	1	1	1
Propionibacterium	91	1	1	1	1	1	1	1	1	1
Proteus	7	1	1	1	1	1	0	1	1	1
Providencia	11	1	1	1	1	1	1	1	1	1
Pseudoflavonifractor	1	1	1	1	1	1	1	1	1	1
Pseudomonas	54	1	1	1	1	1	1	1	1	0
Pseudopropionibacterium	1	1	1	1	1	1	1	1	1	1
Pyramidobacter	1	1	1	1	1	1	1	1	1	1
Ralstonia	2	1	1	0	0	0	0	1	1	1
Raoultella	1	0	1	0	1	1	1	1	1	0
Rhodococcus	8	1	1	1	1	1	1	1	1	1
Rikenella	1	1	1	1	1	1	1	1	1	1
Roseburia	5	1	1	1	1	1	1	1	1	1
Roseomonas	1	1	1	1	1	1	1	1	1	1
Rothia	7	1	1	1	1	1	1	1	1	1
Rudanella	1	1	1	1	1	1	1	1	1	1
Ruminiclostridium	8	1	1	1	1	1	1	1	1	1
Ruminococcus	9	1	1	1	1	1	1	1	1	1
Salmonella	16	1	1	1	1	1	1	1	1	1
Scardovia	1	1	1	1	1	1	1	1	1	1
Schlesneria	1	1	1	1	1	1	1	1	1	1
Selenomonas	4	1	1	1	1	1	1	1	0	1
Serratia	8	1	1	1	1	1	1	1	1	1
Shigella	14	1	1	1	1	1	1	1	1	1
Silanimonas	1	1	1	1	1	1	1	1	1	1
Slackia	2	1	1	1	1	1	1	1	1	1
Solobacterium	1	1	1	1	1	1	1	1	1	1
Spirosoma	1	1	1	1	1	1	1	1	1	1
Staphylococcus	111	1	1	1	1	1	1	1	1	1
Stenotrophomonas	4	1	1	1	0	1	1	1	1	1
Stomatobaculum	1	1	1	1	1	1	1	1	1	1
Stoquefichus	1	1	1	1	1	1	1	1	1	1
Streptococcus	178	1	1	1	1	1	1	1	1	1
Subdoligranulum	2	1	1	1	1	1	1	1	1	1
Succinatimonas	1	0	1	0	1	1	1	1	1	1
Sutterella	4	1	1	1	1	1	1	1	1	1
Synergistes	1	1	1	1	1	1	1	1	0	1
Tannerella	2	1	1	1	1	1	1	1	1	1
Terrisporobacter	1	1	1	1	1	1	1	1	1	1
Tropheryma	2	1	1	1	1	1	0	1	1	1
Turicibacter	2	1	1	1	1	0	0	1	1	0
Tyzzerella	1	1	1	1	1	1	1	1	1	1
Ureaplasma	19	1	1	1	1	1	1	1	1	1
Ureibacillus	1	1	1	1	1	1	1	1	0	1
Varibaculum	3	1	1	1	1	1	1	1	1	1
Veillonella	14	1	1	1	1	1	1	1	1	1
Vibrio	10	1	1	1	1	1	1	1	1	1
Victivallis	1	1	1	1	1	1	1	1	1	1
Weissella	6	1	1	1	1	1	1	1	1	1
Yersinia	16	1	1	1	1	1	1	1	1	1
Yokenella	1	1	1	1	1	1	1	1	1	1

## Sheet: Family
Table S4. C. Conservation of predicted binary vitamin phenotypes at the family level.
Family	Number of strains	Average phenotype (for all strains)									Optional calculations of number of variable phenotypes									Number of variable phenotypes (NVS)	Optional calculations									Overall phenotype variability score (OPVS)	Variability score, in %
		B1	B2	B3	B5	B6	B7	B9	B12	Q	B1	B2	B3	B5	B6	B7	B9	B12	Q		B1	B2	B3	B5	B6	B7	B9	B12	Q
Acetobacteraceae	1	0	1	0	0	1	0	1	1	0	1	1	1	1	1	1	1	1	1	0	0.5	0.5	0.5	0.5	0.5	0.5	0.5	0.5	0.5	0	0
Acidaminococcaceae	5	0.8	1	0.2	0.2	0.2	0.8	1	0.2	1	0	1	0	0	0	0	1	0	1	6	0.3	0.5	0.3	0.3	0.3	0.3	0.5	0.3	0.5	1.2	0.266667
Actinomycetaceae	23	0	0.26087	0.130435	0.826087	0.956522	0	1	0	0	1	0	0	0	0	1	1	1	1	4	0.5	0.23913	0.369565	0.326087	0.456522	0.5	0.5	0.5	0.5	0.608696	0.135266
Aerococcaceae	4	0	0.5	0.25	0	0.5	0	0.5	0	0	1	0	0	1	0	1	0	1	1	4	0.5	0	0.25	0.5	0	0.5	0	0.5	0.5	1.75	0.388889
Aeromonadaceae	15	1	1	1	1	1	1	1	0	1	1	1	1	1	1	1	1	1	1	0	0.5	0.5	0.5	0.5	0.5	0.5	0.5	0.5	0.5	0	0
Akkermansiaceae	5	1	1	1	1	1	1	1	0	1	1	1	1	1	1	1	1	1	1	0	0.5	0.5	0.5	0.5	0.5	0.5	0.5	0.5	0.5	0	0
Alcaligenaceae	5	1	1	1	1	1	1	1	0	0.6	1	1	1	1	1	1	1	1	0	1	0.5	0.5	0.5	0.5	0.5	0.5	0.5	0.5	0.1	0.4	0.0888889
Atopobiaceae	6	0	0	0.333333	0	0.166667	0	1	0	0	1	1	0	1	0	1	1	1	1	2	0.5	0.5	0.166667	0.5	0.333333	0.5	0.5	0.5	0.5	0.5	0.111111
Bacillaceae	128	0.898438	1	0.992188	0.992188	1	0.875	0.992188	0.117188	0.992188	0	1	0	0	1	0	0	0	0	7	0.398438	0.5	0.492188	0.492188	0.5	0.375	0.492188	0.382812	0.492188	0.375	0.0833333
Bacteroidaceae	96	0.979167	1	1	1	1	0.989583	1	0.552083	0.927083	0	1	1	1	1	0	1	0	0	4	0.479167	0.5	0.5	0.5	0.5	0.489583	0.5	0.0520833	0.427083	0.552083	0.122685
Barnesiellaceae	1	1	1	1	1	1	1	1	0	1	1	1	1	1	1	1	1	1	1	0	0.5	0.5	0.5	0.5	0.5	0.5	0.5	0.5	0.5	0	0
Bifidobacteriaceae	90	0.7	0.0555556	0.622222	0	0.922222	0	0.8	0	0	0	0	0	1	0	1	0	1	1	5	0.2	0.444444	0.122222	0.5	0.422222	0.5	0.3	0.5	0.5	1.01111	0.224691
Brachyspiraceae	2	0	1	0	0	0	0	0	0	0	1	1	1	1	1	1	1	1	1	0	0.5	0.5	0.5	0.5	0.5	0.5	0.5	0.5	0.5	0	0
Bradyrhizobiaceae	5	1	1	1	1	1	1	1	0.8	1	1	1	1	1	1	1	1	0	1	1	0.5	0.5	0.5	0.5	0.5	0.5	0.5	0.3	0.5	0.2	0.0444444
Brevibacteriaceae	4	0.5	1	0.5	1	1	0.5	1	0	0	0	1	0	1	1	0	1	1	1	3	0	0.5	0	0.5	0.5	0	0.5	0.5	0.5	1.5	0.333333
Brucellaceae	4	0	1	1	1	1	1	1	1	1	1	1	1	1	1	1	1	1	1	0	0.5	0.5	0.5	0.5	0.5	0.5	0.5	0.5	0.5	0	0
Budviciaceae	1	1	1	0	1	1	0	1	0	0	1	1	1	1	1	1	1	1	1	0	0.5	0.5	0.5	0.5	0.5	0.5	0.5	0.5	0.5	0	0
Burkholderiaceae	7	0.857143	1	1	0.857143	1	0.857143	1	0.571429	1	0	1	1	0	1	0	1	0	1	4	0.357143	0.5	0.5	0.357143	0.5	0.357143	0.5	0.0714286	0.5	0.857143	0.190476
Campylobacteraceae	38	1	1	0.0789474	0.842105	0.763158	0.631579	1	0	1	1	1	0	0	0	0	1	1	1	4	0.5	0.5	0.421053	0.342105	0.263158	0.131579	0.5	0.5	0.5	0.842105	0.187135
Carnobacteriaceae	2	0	0	0	0	0	0	0	0	0	1	1	1	1	1	1	1	1	1	0	0.5	0.5	0.5	0.5	0.5	0.5	0.5	0.5	0.5	0	0
Caulobacteraceae	1	1	1	1	1	1	1	1	0	1	1	1	1	1	1	1	1	1	1	0	0.5	0.5	0.5	0.5	0.5	0.5	0.5	0.5	0.5	0	0
Cellulomonadaceae	1	0	1	1	1	1	0	1	0	0	1	1	1	1	1	1	1	1	1	0	0.5	0.5	0.5	0.5	0.5	0.5	0.5	0.5	0.5	0	0
Chromobacteriaceae	1	1	1	1	1	1	1	1	0	1	1	1	1	1	1	1	1	1	1	0	0.5	0.5	0.5	0.5	0.5	0.5	0.5	0.5	0.5	0	0
Clostridiaceae	45	0.533333	0.888889	0.733333	0.6	0.577778	0.0444444	0.733333	0.844444	0.466667	0	0	0	0	0	0	0	0	0	9	0.0333333	0.388889	0.233333	0.1	0.0777778	0.455556	0.233333	0.344444	0.0333333	2.6	0.577778
Clostridiales Family XIII. Incertae Sedis	3	0.666667	0.666667	0.333333	0	0.333333	0	0	0.333333	0	0	0	0	1	0	1	1	0	1	5	0.166667	0.166667	0.166667	0.5	0.166667	0.5	0.5	0.166667	0.5	1.66667	0.37037
Comamonadaceae	6	1	1	1	1	1	1	1	1	1	1	1	1	1	1	1	1	1	1	0	0.5	0.5	0.5	0.5	0.5	0.5	0.5	0.5	0.5	0	0
Coriobacteriaceae	9	0.111111	0	0.888889	0.222222	0.444444	0	1	0.333333	0	0	1	0	0	0	1	1	0	1	5	0.388889	0.5	0.388889	0.277778	0.0555556	0.5	0.5	0.166667	0.5	1.22222	0.271605
Corynebacteriaceae	16	0.75	1	0.4375	0.6875	1	0.6875	1	0.5625	0	0	1	0	0	1	0	1	0	1	5	0.25	0.5	0.0625	0.1875	0.5	0.1875	0.5	0.0625	0.5	1.75	0.388889
Cytophagaceae	4	0.5	1	1	1	1	0.5	1	0	0	0	1	1	1	1	0	1	1	1	2	0	0.5	0.5	0.5	0.5	0	0.5	0.5	0.5	1	0.222222
Dermabacteraceae	2	0	1	0.5	1	0.5	0	1	0	0	1	1	0	1	0	1	1	1	1	2	0.5	0.5	0	0.5	0	0.5	0.5	0.5	0.5	1	0.222222
Dermacoccaceae	4	0	0.5	0.25	0.75	1	0.25	1	0.25	0	1	0	0	0	1	0	1	0	1	5	0.5	0	0.25	0.25	0.5	0.25	0.5	0.25	0.5	1.5	0.333333
Desulfovibrionaceae	7	1	1	1	1	1	1	1	1	0.857143	1	1	1	1	1	1	1	1	0	1	0.5	0.5	0.5	0.5	0.5	0.5	0.5	0.5	0.357143	0.142857	0.031746
Dietziaceae	2	0.5	1	1	1	1	1	1	1	0	0	1	1	1	1	1	1	1	1	1	0	0.5	0.5	0.5	0.5	0.5	0.5	0.5	0.5	0.5	0.111111
Dysgonamonadaceae	2	0	1	1	1	1	0	1	1	1	1	1	1	1	1	1	1	1	1	0	0.5	0.5	0.5	0.5	0.5	0.5	0.5	0.5	0.5	0	0
Eggerthellaceae	10	0.4	0.1	0.1	0.4	0.9	0	1	0.1	0.2	0	0	0	0	0	1	1	0	0	7	0.1	0.4	0.4	0.1	0.4	0.5	0.5	0.4	0.3	1.4	0.311111
Enterobacteriaceae	216	0.99537	1	1	1	1	1	1	0.351852	1	0	1	1	1	1	1	1	0	1	2	0.49537	0.5	0.5	0.5	0.5	0.5	0.5	0.148148	0.5	0.356481	0.0792181
Enterococcaceae	113	0	0.0884956	0.00884956	0.353982	0	0	0.566372	0.0176991	0	1	0	0	0	1	1	0	0	1	5	0.5	0.411504	0.49115	0.146018	0.5	0.5	0.0663717	0.482301	0.5	0.902655	0.20059
Erwiniaceae	8	1	1	1	0.875	1	1	1	0	1	1	1	1	0	1	1	1	1	1	1	0.5	0.5	0.5	0.375	0.5	0.5	0.5	0.5	0.5	0.125	0.0277778
Erysipelotrichaceae	28	0	0.285714	0.535714	0.0357143	0.0714286	0	0.0714286	0	0.214286	1	0	0	0	0	1	0	1	0	6	0.5	0.214286	0.0357143	0.464286	0.428571	0.5	0.428571	0.5	0.285714	1.14286	0.253968
Eubacteriaceae	9	0.666667	0.777778	0.888889	0.555556	0.555556	0	0.555556	0.666667	0.444444	0	0	0	0	0	1	0	0	0	8	0.166667	0.277778	0.388889	0.0555556	0.0555556	0.5	0.0555556	0.166667	0.0555556	2.77778	0.617284
Flavobacteriaceae	19	0.368421	1	0.368421	1	1	1	1	0	0.0526316	0	1	0	1	1	1	1	1	0	3	0.131579	0.5	0.131579	0.5	0.5	0.5	0.5	0.5	0.447368	0.789474	0.175439
Fusobacteriaceae	39	0.948718	1	0.871795	0.128205	0.948718	1	1	1	0.205128	0	1	0	0	0	1	1	1	0	5	0.448718	0.5	0.371795	0.371795	0.448718	0.5	0.5	0.5	0.294872	0.564103	0.125356
Gordoniaceae	3	0.666667	1	1	1	1	1	1	1	0	0	1	1	1	1	1	1	1	1	1	0.166667	0.5	0.5	0.5	0.5	0.5	0.5	0.5	0.5	0.333333	0.0740741
Gottschalkiaceae	1	1	1	1	1	1	1	1	1	1	1	1	1	1	1	1	1	1	1	0	0.5	0.5	0.5	0.5	0.5	0.5	0.5	0.5	0.5	0	0
Hafniaceae	10	0.4	1	0.4	1	1	1	1	1	1	0	1	0	1	1	1	1	1	1	2	0.1	0.5	0.1	0.5	0.5	0.5	0.5	0.5	0.5	0.8	0.177778
Helicobacteraceae	24	0.291667	1	0.916667	1	1	1	1	0	0.708333	0	1	0	1	1	1	1	1	0	3	0.208333	0.5	0.416667	0.5	0.5	0.5	0.5	0.5	0.208333	0.666667	0.148148
Lachnospiraceae	86	0.395349	0.674419	0.802326	0.27907	0.302326	0.0116279	0.465116	0.872093	0.162791	0	0	0	0	0	0	0	0	0	9	0.104651	0.174419	0.302326	0.22093	0.197674	0.488372	0.0348837	0.372093	0.337209	2.26744	0.503876
Lactobacillaceae	142	0	0.373239	0.028169	0	0.0422535	0	0.43662	0.0704225	0	1	0	0	1	0	1	0	0	1	5	0.5	0.126761	0.471831	0.5	0.457746	0.5	0.0633803	0.429577	0.5	0.950704	0.211268
Leptotrichiaceae	2	0	1	0	0	0.5	0	0.5	1	0	1	1	1	1	0	1	0	1	1	2	0.5	0.5	0.5	0.5	0	0.5	0	0.5	0.5	1	0.222222
Leuconostocaceae	11	0	0.272727	0	0	0	0	0.0909091	0	0	1	0	1	1	1	1	0	1	1	2	0.5	0.227273	0.5	0.5	0.5	0.5	0.409091	0.5	0.5	0.363636	0.0808081
Listeriaceae	15	0	0.0666667	0.933333	1	1	0	1	0.933333	0	1	0	0	1	1	1	1	0	1	3	0.5	0.433333	0.433333	0.5	0.5	0.5	0.5	0.433333	0.5	0.2	0.0444444
Methylobacteriaceae	3	1	1	1	1	1	1	1	1	1	1	1	1	1	1	1	1	1	1	0	0.5	0.5	0.5	0.5	0.5	0.5	0.5	0.5	0.5	0	0
Microbacteriaceae	3	0	1	1	0	1	0	1	0	0	1	1	1	1	1	1	1	1	1	0	0.5	0.5	0.5	0.5	0.5	0.5	0.5	0.5	0.5	0	0
Micrococcaceae	21	0.47619	1	0.52381	1	1	0.285714	1	0	0	0	1	0	1	1	0	1	1	1	3	0.0238095	0.5	0.0238095	0.5	0.5	0.214286	0.5	0.5	0.5	1.2381	0.275132
Micromonosporaceae	1	1	1	1	1	1	1	1	0	0	1	1	1	1	1	1	1	1	1	0	0.5	0.5	0.5	0.5	0.5	0.5	0.5	0.5	0.5	0	0
Moraxellaceae	54	1	1	1	1	1	1	1	0	1	1	1	1	1	1	1	1	1	1	0	0.5	0.5	0.5	0.5	0.5	0.5	0.5	0.5	0.5	0	0
Morganellaceae	22	0.954545	1	0.454545	0.818182	1	1	1	0.181818	1	0	1	0	0	1	1	1	0	1	4	0.454545	0.5	0.0454545	0.318182	0.5	0.5	0.5	0.318182	0.5	0.863636	0.191919
Mycobacteriaceae	7	1	1	1	1	1	1	1	1	0	1	1	1	1	1	1	1	1	1	0	0.5	0.5	0.5	0.5	0.5	0.5	0.5	0.5	0.5	0	0
Mycoplasmataceae	25	0	0	0	0	0	0	0	0	0	1	1	1	1	1	1	1	1	1	0	0.5	0.5	0.5	0.5	0.5	0.5	0.5	0.5	0.5	0	0
Neisseriaceae	13	0.846154	1	0.923077	1	1	0.230769	1	0	0.846154	0	1	0	1	1	0	1	1	0	4	0.346154	0.5	0.423077	0.5	0.5	0.269231	0.5	0.5	0.346154	0.615385	0.136752
Nocardiaceae	8	0.625	1	1	1	1	1	1	1	0	0	1	1	1	1	1	1	1	1	1	0.125	0.5	0.5	0.5	0.5	0.5	0.5	0.5	0.5	0.375	0.0833333
Nocardioidaceae	1	0	1	1	1	1	0	1	1	0	1	1	1	1	1	1	1	1	1	0	0.5	0.5	0.5	0.5	0.5	0.5	0.5	0.5	0.5	0	0
Odoribacteraceae	3	1	1	1	1	1	1	1	1	1	1	1	1	1	1	1	1	1	1	0	0.5	0.5	0.5	0.5	0.5	0.5	0.5	0.5	0.5	0	0
Oxalobacteraceae	3	1	1	1	1	1	1	1	0	1	1	1	1	1	1	1	1	1	1	0	0.5	0.5	0.5	0.5	0.5	0.5	0.5	0.5	0.5	0	0
Paenibacillaceae	17	0.647059	1	1	1	1	0.588235	1	0.647059	0.823529	0	1	1	1	1	0	1	0	0	4	0.147059	0.5	0.5	0.5	0.5	0.0882353	0.5	0.147059	0.323529	1.29412	0.287582
Pasteurellaceae	31	0	1	0	0	0.580645	0.806452	1	0	0.83871	1	1	1	1	0	0	1	1	0	3	0.5	0.5	0.5	0.5	0.0806452	0.306452	0.5	0.5	0.33871	0.774194	0.172043
Peptococcaceae	4	0	1	1	1	1	0	1	1	0	1	1	1	1	1	1	1	1	1	0	0.5	0.5	0.5	0.5	0.5	0.5	0.5	0.5	0.5	0	0
Peptoniphilaceae	25	0.56	0.64	0.2	0.12	0.6	0.04	0.4	0	0.04	0	0	0	0	0	0	0	1	0	8	0.06	0.14	0.3	0.38	0.1	0.46	0.1	0.5	0.46	2	0.444444
Peptostreptococcaceae	37	0.72973	0.891892	0.702703	0.756757	0.297297	0.0810811	0.783784	0.972973	0.027027	0	0	0	0	0	0	0	0	0	9	0.22973	0.391892	0.202703	0.256757	0.202703	0.418919	0.283784	0.472973	0.472973	1.56757	0.348348
Phyllobacteriaceae	2	1	1	1	1	1	1	1	1	1	1	1	1	1	1	1	1	1	1	0	0.5	0.5	0.5	0.5	0.5	0.5	0.5	0.5	0.5	0	0
Planctomycetaceae	1	1	1	1	1	1	1	1	0	1	1	1	1	1	1	1	1	1	1	0	0.5	0.5	0.5	0.5	0.5	0.5	0.5	0.5	0.5	0	0
Planococcaceae	3	0	1	1	1	1	0.333333	1	0.333333	1	1	1	1	1	1	0	1	0	1	2	0.5	0.5	0.5	0.5	0.5	0.166667	0.5	0.166667	0.5	0.666667	0.148148
Porphyromonadaceae	10	1	1	1	1	1	1	1	0.9	1	1	1	1	1	1	1	1	0	1	1	0.5	0.5	0.5	0.5	0.5	0.5	0.5	0.4	0.5	0.1	0.0222222
Prevotellaceae	35	0.571429	1	0.857143	0.914286	1	0.0571429	1	0.0571429	0.257143	0	1	0	0	1	0	1	0	0	6	0.0714286	0.5	0.357143	0.414286	0.5	0.442857	0.5	0.442857	0.242857	1.02857	0.228571
Promicromonosporaceae	2	0	1	1	1	1	0	1	0	0	1	1	1	1	1	1	1	1	1	0	0.5	0.5	0.5	0.5	0.5	0.5	0.5	0.5	0.5	0	0
Propionibacteriaceae	96	0.0520833	0.989583	0.125	0	0.989583	0.927083	1	1	0	0	0	0	1	0	0	1	1	1	5	0.447917	0.489583	0.375	0.5	0.489583	0.427083	0.5	0.5	0.5	0.270833	0.0601852
Pseudomonadaceae	54	1	1	1	1	1	1	1	0.740741	1	1	1	1	1	1	1	1	0	1	1	0.5	0.5	0.5	0.5	0.5	0.5	0.5	0.240741	0.5	0.259259	0.0576132
Rhizobiaceae	2	1	1	1	1	1	1	1	1	1	1	1	1	1	1	1	1	1	1	0	0.5	0.5	0.5	0.5	0.5	0.5	0.5	0.5	0.5	0	0
Rikenellaceae	13	0.230769	1	1	1	1	0.230769	1	0	0.0769231	0	1	1	1	1	0	1	1	0	3	0.269231	0.5	0.5	0.5	0.5	0.269231	0.5	0.5	0.423077	0.538462	0.119658
Ruminococcaceae	27	0.333333	0.481481	0.555556	0.185185	0.333333	0.037037	0.37037	0.62963	0.222222	0	0	0	0	0	0	0	0	0	9	0.166667	0.0185185	0.0555556	0.314815	0.166667	0.462963	0.12963	0.12963	0.277778	2.77778	0.617284
Selenomonadaceae	8	0.625	1	0.375	0.5	0.5	0.5	1	1	1	0	1	0	0	0	0	1	1	1	5	0.125	0.5	0.125	0	0	0	0.5	0.5	0.5	2.25	0.5
Sinobacteraceae	1	1	1	1	1	1	1	1	0	1	1	1	1	1	1	1	1	1	1	0	0.5	0.5	0.5	0.5	0.5	0.5	0.5	0.5	0.5	0	0
Sphingobacteriaceae	1	1	1	1	1	1	0	1	0	0	1	1	1	1	1	1	1	1	1	0	0.5	0.5	0.5	0.5	0.5	0.5	0.5	0.5	0.5	0	0
Staphylococcaceae	111	0.108108	1	0.036036	0.945946	1	0.738739	1	0	1	0	1	0	0	1	0	1	1	1	4	0.391892	0.5	0.463964	0.445946	0.5	0.238739	0.5	0.5	0.5	0.459459	0.102102
Sterolibacteriaceae	2	1	1	1	1	1	1	1	0	1	1	1	1	1	1	1	1	1	1	0	0.5	0.5	0.5	0.5	0.5	0.5	0.5	0.5	0.5	0	0
Streptococcaceae	191	0	0.371728	0.052356	0.026178	0.418848	0	0.937173	0.120419	0.303665	1	0	0	0	0	1	0	0	0	7	0.5	0.128272	0.447644	0.473822	0.0811518	0.5	0.437173	0.379581	0.196335	1.35602	0.301338
Succinivibrionaceae	2	1	1	0.5	0	1	1	1	0	0	1	1	0	1	1	1	1	1	1	1	0.5	0.5	0	0.5	0.5	0.5	0.5	0.5	0.5	0.5	0.111111
Sutterellaceae	5	0	1	0	0.2	0.8	0.2	1	0	0.2	1	1	1	0	0	0	1	1	0	4	0.5	0.5	0.5	0.3	0.3	0.3	0.5	0.5	0.3	0.8	0.177778
Synergistaceae	3	0.333333	1	0	0.333333	0.666667	0	0.666667	0.666667	0	0	1	1	0	0	1	0	0	1	5	0.166667	0.5	0.5	0.166667	0.166667	0.5	0.166667	0.166667	0.5	1.66667	0.37037
Tannerellaceae	20	0.95	1	1	1	1	0.95	1	0.9	0.95	0	1	1	1	1	0	1	0	0	4	0.45	0.5	0.5	0.5	0.5	0.45	0.5	0.4	0.45	0.25	0.0555556
Thermoactinomycetaceae	1	1	0	1	1	1	0	1	0	1	1	1	1	1	1	1	1	1	1	0	0.5	0.5	0.5	0.5	0.5	0.5	0.5	0.5	0.5	0	0
Veillonellaceae	17	0.411765	1	0.0588235	0.117647	0	0.941176	1	1	0.882353	0	1	0	0	1	0	1	1	0	5	0.0882353	0.5	0.441176	0.382353	0.5	0.441176	0.5	0.5	0.382353	0.764706	0.169935
Vibrionaceae	11	1	1	1	1	1	1	1	0	1	1	1	1	1	1	1	1	1	1	0	0.5	0.5	0.5	0.5	0.5	0.5	0.5	0.5	0.5	0	0
Victivallaceae	1	1	1	1	0	1	1	1	1	1	1	1	1	1	1	1	1	1	1	0	0.5	0.5	0.5	0.5	0.5	0.5	0.5	0.5	0.5	0	0
Xanthomonadaceae	5	1	1	1	1	1	1	1	0	1	1	1	1	1	1	1	1	1	1	0	0.5	0.5	0.5	0.5	0.5	0.5	0.5	0.5	0.5	0	0
Yersiniaceae	24	1	1	1	1	1	1	1	0.5	1	1	1	1	1	1	1	1	0	1	1	0.5	0.5	0.5	0.5	0.5	0.5	0.5	0	0.5	0.5	0.111111
TOTAL number of families with variable phenotype:		37	19	38	27	26	27	16	29	24
TOTAL number of families:	96	B1	B2	B3	B5	B6	B7	B9	B12	Q
Variability per vitamin at family level		10.441	4.82725	8.97311	5.68079	7.34908	5.50943	4.79937	6.70692	4.44743
		35	19	38	26	25	26	15	27	23
Acetobacteraceae	1	1	1	1	1	1	1	1	1	1
Acidaminococcaceae	5	0	1	0	0	0	0	1	0	1
Actinomycetaceae	23	1	0	0	0	0	1	1	1	1
Aerococcaceae	4	1	0	0	1	0	1	0	1	1
Aeromonadaceae	15	1	1	1	1	1	1	1	1	1
Akkermansiaceae	5	1	1	1	1	1	1	1	1	1
Alcaligenaceae	5	1	1	1	1	1	1	1	1	0
Atopobiaceae	6	1	1	0	1	0	1	1	1	1
Bacillaceae	128	0	1	0	0	1	0	0	0	0
Bacillales Family XI	4	0	1	1	1	1	0	1	0	0
Bacteroidaceae	96	1	1	1	1	1	1	1	1	1
Bifidobacteriaceae	90	0	0	0	1	0	1	0	1	1
Brachyspiraceae	2	1	1	1	1	1	1	1	1	1
Bradyrhizobiaceae	5	1	1	1	1	1	1	1	0	1
Brevibacteriaceae	4	0	1	0	1	1	0	1	1	1
Brucellaceae	4	1	1	1	1	1	1	1	1	1
Budviciaceae	1	1	1	1	1	1	1	1	1	1
Burkholderiaceae	7	0	1	1	0	1	0	1	0	1
Campylobacteraceae	38	1	1	0	0	0	0	1	1	1
Carnobacteriaceae	2	1	1	1	1	1	1	1	1	1
Caulobacteraceae	1	1	1	1	1	1	1	1	1	1
Cellulomonadaceae	1	1	1	1	1	1	1	1	1	1
Chromobacteriaceae	1	1	1	1	1	1	1	1	1	1
Clostridiaceae	45	0	0	0	0	0	0	0	0	0
Clostridiales Family XIII	3	0	0	0	1	0	1	1	0	1
Comamonadaceae	6	1	1	1	1	1	1	1	1	1
Coriobacteriaceae	9	0	1	0	0	0	1	1	0	1
Corynebacteriaceae	16	0	1	0	0	1	0	1	0	1
Cytophagaceae	4	0	1	1	1	1	0	1	1	1
Dermabacteraceae	2	1	1	0	1	0	1	1	1	1
Dermacoccaceae	4	1	0	0	0	1	0	1	0	1
Desulfovibrionaceae	7	1	1	1	1	1	1	1	1	0
Dietziaceae	2	0	1	1	1	1	1	1	1	1
Eggerthellaceae	10	1	1	1	1	1	1	1	1	1
Enterobacteriaceae	217	0	0	0	0	0	1	1	0	0
Enterococcaceae	113	0	1	1	1	1	1	1	0	1
Erwiniaceae	8	1	0	0	0	1	1	0	0	1
Erysipelotrichaceae	28	1	1	1	0	1	1	1	1	1
Eubacteriaceae	13	1	0	0	0	0	1	0	1	0
Flavobacteriaceae	19	0	0	0	0	0	1	0	0	0
Fusobacteriaceae	39	0	1	0	1	1	1	1	1	0
Gordoniaceae	3	0	1	0	0	0	1	1	1	0
Hafniaceae	9	0	1	1	1	1	1	1	1	1
Helicobacteraceae	24	1	1	1	1	1	1	1	1	1
Lachnospiraceae	85	0	1	0	1	1	1	1	1	1
Lactobacillaceae	142	0	1	0	1	1	1	1	1	0
Leptotrichiaceae	2	0	0	0	0	0	0	0	0	0
Leuconostocaceae	11	1	0	0	1	0	1	0	0	1
Listeriaceae	15	1	1	1	1	0	1	0	1	1
Methylobacteriaceae	3	1	0	1	1	1	1	0	1	1
Microbacteriaceae	3	1	0	0	1	1	1	1	0	1
Micrococcaceae	21	1	1	1	1	1	1	1	1	1
Micromonosporaceae	1	1	1	1	1	1	1	1	1	1
Moraxellaceae	54	0	1	0	1	1	0	1	1	1
Morganellaceae	22	1	1	1	1	1	1	1	1	1
Mycobacteriaceae	7	1	1	1	1	1	1	1	1	1
Mycoplasmataceae	25	0	1	0	0	1	1	1	0	1
Neisseriaceae	13	1	1	1	1	1	1	1	1	1
Nocardiaceae	8	1	1	1	1	1	1	1	1	1
Nocardioidaceae	1	0	1	0	1	1	0	1	1	0
Odoribacteraceae	3	0	1	1	1	1	1	1	1	1
Oxalobacteraceae	3	1	1	1	1	1	1	1	1	1
Paenibacillaceae	17	1	1	1	1	1	1	1	1	1
Pasteurellaceae	31	1	1	1	1	1	1	1	1	1
Peptococcaceae	4	0	1	1	1	1	0	1	0	0
Peptoniphilaceae	25	1	1	1	1	0	0	1	1	0
Peptostreptococcaceae	33	1	1	1	1	1	1	1	1	1
Phyllobacteriaceae	2	0	0	0	0	0	0	0	1	0
Planctomycetaceae	1	0	0	0	0	0	0	0	0	0
Planococcaceae	3	1	1	1	1	1	1	1	1	1
Porphyromonadaceae	33	1	1	1	1	1	1	1	1	1
Prevotellaceae	35	1	1	1	1	1	0	1	0	1
Promicromonosporaceae	2	1	1	1	1	1	1	1	0	1
Propionibacteriaceae	96	0	1	0	0	1	0	1	0	0
Pseudomonadaceae	54	1	1	1	1	1	1	1	1	1
Rhizobiaceae	2	0	0	0	1	0	0	1	1	1
Rhodocyclaceae	2	1	1	1	1	1	1	1	0	1
Rikenellaceae	13	1	1	1	1	1	1	1	1	1
Ruminococcaceae	27	0	1	1	1	1	0	1	1	0
Selenomonadaceae	8	0	0	0	0	0	0	0	0	0
Sinobacteraceae	1	0	1	0	0	0	0	1	1	1
Sphingobacteriaceae	1	1	1	1	1	1	1	1	1	1
Staphylococcaceae	111	1	1	1	1	1	1	1	1	1
Streptococcaceae	191	0	1	0	0	1	0	1	1	1
Succinivibrionaceae	2	1	1	1	1	1	1	1	1	1
Sutterellaceae	5	1	0	0	0	0	1	0	0	0
Synergistaceae	3	1	1	0	1	1	1	1	1	1
Thermoactinomycetaceae	1	1	1	1	0	0	0	1	1	0
Veillonellaceae	17	0	1	0	0	1	0	1	1	0
Vibrionaceae	11	1	1	1	1	1	1	1	1	1
Victivallaceae	1	1	1	1	1	1	1	1	1	1
Xanthomonadaceae	5	1	1	1	1	1	1	1	1	1
Yersiniaceae	24	1	1	1	1	1	1	1	0	1

## Sheet: Order
Table S4. D. Conservation of predicted binary vitamin phenotypes at the order level.
Order	Number of strains	Average phenotype (for all strains)									Optional calculations of number of variable phenotypes									Number of variable phenotypes (NVS)	Optional calculations									Overall phenotype variability score (OPVS)	Variability score, in %
		B1	B2	B3	B5	B6	B7	B9	B12	Q	B1	B2	B3	B5	B6	B7	B9	B12	Q		B1	B2	B3	B5	B6	B7	B9	B12	Q
Acidaminococcales	5	0.8	1	0.2	0.2	0.2	0.8	1	0.2	1	0	1	0	0	0	0	1	0	1	6	0.3	0.5	0.3	0.3	0.3	0.3	0.5	0.3	0.5	1.2	0.266667
Actinomycetales	23	0	0.26087	0.130435	0.826087	0.956522	0	1	0	0	1	0	0	0	0	1	1	1	1	4	0.5	0.23913	0.369565	0.326087	0.456522	0.5	0.5	0.5	0.5	0.608696	0.135266
Aeromonadales	17	1	1	0.941176	0.882353	1	1	1	0	0.882353	1	1	0	0	1	1	1	1	0	3	0.5	0.5	0.441176	0.382353	0.5	0.5	0.5	0.5	0.382353	0.294118	0.0653595
Bacillales	279	0.498208	0.939068	0.594982	0.960573	0.985663	0.734767	0.996416	0.146953	0.917563	0	0	0	0	0	0	0	0	0	9	0.00179211	0.439068	0.0949821	0.460573	0.485663	0.234767	0.496416	0.353047	0.417563	1.51613	0.336918
Bacteroidales	180	0.833333	1	0.972222	0.983333	1	0.738889	1	0.483333	0.744444	0	1	0	0	1	0	1	0	0	6	0.333333	0.5	0.472222	0.483333	0.5	0.238889	0.5	0.0166667	0.244444	1.21111	0.269136
Bifidobacteriales	90	0.7	0.0555556	0.622222	0	0.922222	0	0.8	0	0	0	0	0	1	0	1	0	1	1	5	0.2	0.444444	0.122222	0.5	0.422222	0.5	0.3	0.5	0.5	1.01111	0.224691
Brachyspirales	2	0	1	0	0	0	0	0	0	0	1	1	1	1	1	1	1	1	1	0	0.5	0.5	0.5	0.5	0.5	0.5	0.5	0.5	0.5	0	0
Burkholderiales	28	0.714286	1	0.75	0.821429	0.892857	0.75	1	0.357143	0.714286	0	1	0	0	0	0	1	0	0	7	0.214286	0.5	0.25	0.321429	0.392857	0.25	0.5	0.142857	0.214286	1.71429	0.380952
Campylobacterales	62	0.725806	1	0.403226	0.903226	0.854839	0.774194	1	0	0.887097	0	1	0	0	0	0	1	1	0	6	0.225806	0.5	0.0967742	0.403226	0.354839	0.274194	0.5	0.5	0.387097	1.25806	0.27957
Caulobacterales	1	1	1	1	1	1	1	1	0	1	1	1	1	1	1	1	1	1	1	0	0.5	0.5	0.5	0.5	0.5	0.5	0.5	0.5	0.5	0	0
Clostridiales	219	0.47032	0.726027	0.712329	0.424658	0.374429	0.0319635	0.552511	0.844749	0.210046	0	0	0	0	0	0	0	0	0	9	0.0296804	0.226027	0.212329	0.0753425	0.125571	0.468037	0.0525114	0.344749	0.289954	2.6758	0.594622
Coriobacteriales	15	0.0666667	0	0.666667	0.133333	0.333333	0	1	0.2	0	0	1	0	0	0	1	1	0	1	5	0.433333	0.5	0.166667	0.366667	0.166667	0.5	0.5	0.3	0.5	1.06667	0.237037
Corynebacteriales	36	0.75	1	0.75	0.861111	1	0.861111	1	0.805556	0	0	1	0	0	1	0	1	0	1	5	0.25	0.5	0.25	0.361111	0.5	0.361111	0.5	0.305556	0.5	0.972222	0.216049
Cytophagales	4	0.5	1	1	1	1	0.5	1	0	0	0	1	1	1	1	0	1	1	1	2	0	0.5	0.5	0.5	0.5	0	0.5	0.5	0.5	1	0.222222
Desulfovibrionales	7	1	1	1	1	1	1	1	1	0.857143	1	1	1	1	1	1	1	1	0	1	0.5	0.5	0.5	0.5	0.5	0.5	0.5	0.5	0.357143	0.142857	0.031746
Eggerthellales	10	0.4	0.1	0.1	0.4	0.9	0	1	0.1	0.2	0	0	0	0	0	1	1	0	0	7	0.1	0.4	0.4	0.1	0.4	0.5	0.5	0.4	0.3	1.4	0.311111
Enterobacterales	283	0.971731	1	0.932862	0.982332	1	0.996466	1	0.360424	0.996466	0	1	0	0	1	0	1	0	0	6	0.471731	0.5	0.432862	0.482332	0.5	0.496466	0.5	0.139576	0.496466	0.480565	0.106792
Erysipelotrichales	28	0	0.285714	0.535714	0.0357143	0.0714286	0	0.0714286	0	0.214286	1	0	0	0	0	1	0	1	0	6	0.5	0.214286	0.0357143	0.464286	0.428571	0.5	0.428571	0.5	0.285714	1.14286	0.253968
Flavobacteriales	19	0.368421	1	0.368421	1	1	1	1	0	0.0526316	0	1	0	1	1	1	1	1	0	3	0.131579	0.5	0.131579	0.5	0.5	0.5	0.5	0.5	0.447368	0.789474	0.175439
Fusobacteriales	41	0.902439	1	0.829268	0.121951	0.926829	0.95122	0.97561	1	0.195122	0	1	0	0	0	0	0	1	0	7	0.402439	0.5	0.329268	0.378049	0.426829	0.45122	0.47561	0.5	0.304878	0.731707	0.162602
Lactobacillales	463	0	0.300216	0.0345572	0.0971922	0.190065	0	0.665227	0.075594	0.12527	1	0	0	0	0	1	0	0	0	7	0.5	0.199784	0.465443	0.402808	0.309935	0.5	0.165227	0.424406	0.37473	1.15767	0.257259
Micrococcales	39	0.307692	0.948718	0.538462	0.897436	0.974359	0.230769	1	0.025641	0	0	0	0	0	0	0	1	0	1	7	0.192308	0.448718	0.0384615	0.397436	0.474359	0.269231	0.5	0.474359	0.5	1.20513	0.267806
Micromonosporales	1	1	1	1	1	1	1	1	0	0	1	1	1	1	1	1	1	1	1	0	0.5	0.5	0.5	0.5	0.5	0.5	0.5	0.5	0.5	0	0
Mycoplasmatales	25	0	0	0	0	0	0	0	0	0	1	1	1	1	1	1	1	1	1	0	0.5	0.5	0.5	0.5	0.5	0.5	0.5	0.5	0.5	0	0
Neisseriales	14	0.857143	1	0.928571	1	1	0.285714	1	0	0.857143	0	1	0	1	1	0	1	1	0	4	0.357143	0.5	0.428571	0.5	0.5	0.214286	0.5	0.5	0.357143	0.642857	0.142857
Nevskiales	1	1	1	1	1	1	1	1	0	1	1	1	1	1	1	1	1	1	1	0	0.5	0.5	0.5	0.5	0.5	0.5	0.5	0.5	0.5	0	0
Nitrosomonadales	2	1	1	1	1	1	1	1	0	1	1	1	1	1	1	1	1	1	1	0	0.5	0.5	0.5	0.5	0.5	0.5	0.5	0.5	0.5	0	0
Pasteurellales	31	0	1	0	0	0.580645	0.806452	1	0	0.83871	1	1	1	1	0	0	1	1	0	3	0.5	0.5	0.5	0.5	0.0806452	0.306452	0.5	0.5	0.33871	0.774194	0.172043
Planctomycetales	1	1	1	1	1	1	1	1	0	1	1	1	1	1	1	1	1	1	1	0	0.5	0.5	0.5	0.5	0.5	0.5	0.5	0.5	0.5	0	0
Propionibacteriales	97	0.0515464	0.989691	0.134021	0.0103093	0.989691	0.917526	1	1	0	0	0	0	0	0	0	1	1	1	6	0.448454	0.489691	0.365979	0.489691	0.489691	0.417526	0.5	0.5	0.5	0.298969	0.0664376
Pseudomonadales	108	1	1	1	1	1	1	1	0.37037	1	1	1	1	1	1	1	1	0	1	1	0.5	0.5	0.5	0.5	0.5	0.5	0.5	0.12963	0.5	0.37037	0.0823045
Rhizobiales	16	0.75	1	1	1	1	1	1	0.9375	1	0	1	1	1	1	1	1	0	1	2	0.25	0.5	0.5	0.5	0.5	0.5	0.5	0.4375	0.5	0.3125	0.0694444
Rhodospirillales	2	0.5	1	0.5	0.5	1	0.5	1	0.5	0.5	0	1	0	0	1	0	1	0	0	6	0	0.5	0	0	0.5	0	0.5	0	0	3	0.666667
Selenomonadales	8	0.625	1	0.375	0.5	0.5	0.5	1	1	1	0	1	0	0	0	0	1	1	1	5	0.125	0.5	0.125	0	0	0	0.5	0.5	0.5	2.25	0.5
Sphingobacteriales	1	1	1	1	1	1	0	1	0	0	1	1	1	1	1	1	1	1	1	0	0.5	0.5	0.5	0.5	0.5	0.5	0.5	0.5	0.5	0	0
Synergistales	3	0.333333	1	0	0.333333	0.666667	0	0.666667	0.666667	0	0	1	1	0	0	1	0	0	1	5	0.166667	0.5	0.5	0.166667	0.166667	0.5	0.166667	0.166667	0.5	1.66667	0.37037
Tissierellales	26	0.576923	0.653846	0.230769	0.153846	0.615385	0.0769231	0.423077	0.0384615	0.0769231	0	0	0	0	0	0	0	0	0	9	0.0769231	0.153846	0.269231	0.346154	0.115385	0.423077	0.0769231	0.461538	0.423077	2.15385	0.478632
Veillonellales	17	0.411765	1	0.0588235	0.117647	0	0.941176	1	1	0.882353	0	1	0	0	1	0	1	1	0	5	0.0882353	0.5	0.441176	0.382353	0.5	0.441176	0.5	0.5	0.382353	0.764706	0.169935
Verrucomicrobiales	5	1	1	1	1	1	1	1	0	1	1	1	1	1	1	1	1	1	1	0	0.5	0.5	0.5	0.5	0.5	0.5	0.5	0.5	0.5	0	0
Vibrionales	11	1	1	1	1	1	1	1	0	1	1	1	1	1	1	1	1	1	1	0	0.5	0.5	0.5	0.5	0.5	0.5	0.5	0.5	0.5	0	0
Victivallales	1	1	1	1	0	1	1	1	1	1	1	1	1	1	1	1	1	1	1	0	0.5	0.5	0.5	0.5	0.5	0.5	0.5	0.5	0.5	0	0
Xanthomonadales	5	1	1	1	1	1	1	1	0	1	1	1	1	1	1	1	1	1	1	0	0.5	0.5	0.5	0.5	0.5	0.5	0.5	0.5	0.5	0	0
TOTAL number of orders with variable phenotype:		23	10	24	22	18	18	8	16	18
TOTAL number of orders:	42	B1	B2	B3	B5	B6	B7	B9	B12	Q
Variability per vitamin at family level		6.70129	1.74501	5.76078	3.9101	3.40358	3.85357	1.83808	3.60345	2.99672
		23	10	24	22	18	18	8	16	18	41	41	41	41	41	41	41	41	41
Acidaminococcales	5	0	1	0	0	0	0	1	0	1	1	1	1	1	1	1	1	1	1
Actinomycetales	23	1	0	0	0	0	1	1	1	1
Aeromonadales	17	1	1	0	0	1	1	1	1	0
Bacillales	279	0	0	0	0	0	0	0	0	0
Bacteroidales	180	0	1	0	0	1	0	1	0	0
Bifidobacteriales	90	0	0	0	1	0	1	0	1	1
Brachyspirales	2	1	1	1	1	1	1	1	1	1
Burkholderiales	28	0	1	0	0	0	0	1	0	0
Campylobacterales	62	0	1	0	0	0	0	1	1	0
Caulobacterales	1	1	1	1	1	1	1	1	1	1
Clostridiales	220	0	0	0	0	0	0	0	0	0
Coriobacteriales	15	0	1	0	0	0	1	1	0	1
Corynebacteriales	36	0	1	0	0	1	0	1	0	1
Cytophagales	4	0	1	1	1	1	0	1	1	1
Desulfovibrionales	7	1	1	1	1	1	1	1	1	0
Eggerthellales	10	0	0	0	0	0	1	1	0	0
Enterobacterales	283	0	1	0	0	1	0	1	0	0
Erysipelotrichales	28	1	0	0	0	0	1	0	1	0
Flavobacteriales	19	0	1	0	1	1	1	1	1	0
Fusobacteriales	41	0	1	0	0	0	0	0	1	0
Lactobacillales	463	1	0	0	0	0	1	0	0	0
Micrococcales	39	0	0	0	0	0	0	1	0	1
Micromonosporales	1	1	1	1	1	1	1	1	1	1
Mycoplasmatales	25	1	1	1	1	1	1	1	1	1
Neisseriales	14	0	1	0	1	1	0	1	1	0
Nevskiales	1	1	1	1	1	1	1	1	1	1
Pasteurellales	31	1	1	1	1	1	1	1	1	1
Planctomycetales	1	1	1	1	1	0	0	1	1	0
Propionibacteriales	97	1	1	1	1	1	1	1	1	1
Pseudomonadales	108	0	0	0	0	0	0	1	1	1
Rhizobiales	16	1	1	1	1	1	1	1	0	1
Rhodocyclales	2	0	1	1	1	1	1	1	0	1
Rhodospirillales	2	0	1	0	0	1	0	1	0	0
Selenomonadales	8	0	1	0	0	0	0	1	1	1
Sphingobacteriales	1	1	1	1	1	1	1	1	1	1
Synergistales	3	0	1	1	0	0	1	0	0	1
Tissierellales	25	0	0	0	0	0	0	0	0	0
Veillonellales	17	0	1	0	0	1	0	1	1	0
Verrucomicrobiales	5	1	1	1	1	1	1	1	1	1
Vibrionales	11	1	1	1	1	1	1	1	1	1
Victivallales	1	1	1	1	1	1	1	1	1	1
Xanthomonadales	5	1	1	1	1	1	1	1	1	1

## Sheet: Class
Table S4. E. Conservation of predicted binary vitamin phenotypes at the class level.
Order	Number of strains	Average phenotype (for all strains)									Optional calculations of number of variable phenotypes									Number of variable phenotypes (NVS)	Optional calculations									Overall phenotype variability score (OPVS)	Variability score, in %
		B1	B2	B3	B5	B6	B7	B9	B12	Q	B1	B2	B3	B5	B6	B7	B9	B12	Q		B1	B2	B3	B5	B6	B7	B9	B12	Q
Actinobacteria	286	0.377622	0.632867	0.423077	0.304196	0.965035	0.454545	0.937063	0.444056	0	0	0	0	0	0	0	0	0	1	8	0.122378	0.132867	0.0769231	0.195804	0.465035	0.0454545	0.437063	0.0559441	0.5	2.46853	0.548563
Alphaproteobacteria	19	0.736842	1	0.947368	0.947368	1	0.947368	1	0.842105	0.947368	0	1	0	0	1	0	1	0	0	6	0.236842	0.5	0.447368	0.447368	0.5	0.447368	0.5	0.342105	0.447368	0.631579	0.140351
Bacilli	742	0.187332	0.540431	0.245283	0.421833	0.489218	0.27628	0.789757	0.102426	0.423181	0	0	0	0	0	0	0	0	0	9	0.312668	0.0404313	0.254717	0.0781671	0.0107817	0.22372	0.289757	0.397574	0.0768194	2.81536	0.625636
Bacteroidia	180	0.833333	1	0.972222	0.983333	1	0.738889	1	0.483333	0.744444	0	1	0	0	1	0	1	0	0	6	0.333333	0.5	0.472222	0.483333	0.5	0.238889	0.5	0.0166667	0.244444	1.21111	0.269136
Betaproteobacteria	44	0.772727	1	0.818182	0.886364	0.931818	0.613636	1	0.227273	0.772727	0	1	0	0	0	0	1	0	0	7	0.272727	0.5	0.318182	0.386364	0.431818	0.113636	0.5	0.272727	0.272727	1.43182	0.318182
Clostridia	219	0.47032	0.726027	0.712329	0.424658	0.374429	0.0319635	0.552511	0.844749	0.210046	0	0	0	0	0	0	0	0	0	9	0.0296804	0.226027	0.212329	0.0753425	0.125571	0.468037	0.0525114	0.344749	0.289954	2.6758	0.594622
Coriobacteriia	25	0.2	0.04	0.44	0.24	0.56	0	1	0.16	0.08	0	0	0	0	0	1	1	0	0	7	0.3	0.46	0.06	0.26	0.06	0.5	0.5	0.34	0.42	1.6	0.355556
Cytophagia	4	0.5	1	1	1	1	0.5	1	0	0	0	1	1	1	1	0	1	1	1	2	0	0.5	0.5	0.5	0.5	0	0.5	0.5	0.5	1	0.222222
Deltaproteobacteria	7	1	1	1	1	1	1	1	1	0.857143	1	1	1	1	1	1	1	1	0	1	0.5	0.5	0.5	0.5	0.5	0.5	0.5	0.5	0.357143	0.142857	0.031746
Epsilonproteobacteria	62	0.725806	1	0.403226	0.903226	0.854839	0.774194	1	0	0.887097	0	1	0	0	0	0	1	1	0	6	0.225806	0.5	0.0967742	0.403226	0.354839	0.274194	0.5	0.5	0.387097	1.25806	0.27957
Erysipelotrichia	28	0	0.285714	0.535714	0.0357143	0.0714286	0	0.0714286	0	0.214286	1	0	0	0	0	1	0	1	0	6	0.5	0.214286	0.0357143	0.464286	0.428571	0.5	0.428571	0.5	0.285714	1.14286	0.253968
Flavobacteriia	19	0.368421	1	0.368421	1	1	1	1	0	0.0526316	0	1	0	1	1	1	1	1	0	3	0.131579	0.5	0.131579	0.5	0.5	0.5	0.5	0.5	0.447368	0.789474	0.175439
Fusobacteriia	41	0.902439	1	0.829268	0.121951	0.926829	0.95122	0.97561	1	0.195122	0	1	0	0	0	0	0	1	0	7	0.402439	0.5	0.329268	0.378049	0.426829	0.45122	0.47561	0.5	0.304878	0.731707	0.162602
Gammaproteobacteria	456	0.914474	1	0.888158	0.916667	0.971491	0.984649	1	0.311404	0.982456	0	1	0	0	0	0	1	0	0	7	0.414474	0.5	0.388158	0.416667	0.471491	0.484649	0.5	0.188596	0.482456	0.653509	0.145224
Lentisphaeria	1	1	1	1	0	1	1	1	1	1	1	1	1	1	1	1	1	1	1	0	0.5	0.5	0.5	0.5	0.5	0.5	0.5	0.5	0.5	0	0
Mollicutes	25	0	0	0	0	0	0	0	0	0	1	1	1	1	1	1	1	1	1	0	0.5	0.5	0.5	0.5	0.5	0.5	0.5	0.5	0.5	0	0
Negativicutes	30	0.533333	1	0.166667	0.233333	0.166667	0.8	1	0.866667	0.933333	0	1	0	0	0	0	1	0	0	7	0.0333333	0.5	0.333333	0.266667	0.333333	0.3	0.5	0.366667	0.433333	1.43333	0.318519
Planctomycetia	1	1	1	1	1	1	1	1	0	1	1	1	1	1	1	1	1	1	1	0	0.5	0.5	0.5	0.5	0.5	0.5	0.5	0.5	0.5	0	0
Sphingobacteriia	1	1	1	1	1	1	0	1	0	0	1	1	1	1	1	1	1	1	1	0	0.5	0.5	0.5	0.5	0.5	0.5	0.5	0.5	0.5	0	0
Spirochaetia	2	0	1	0	0	0	0	0	0	0	1	1	1	1	1	1	1	1	1	0	0.5	0.5	0.5	0.5	0.5	0.5	0.5	0.5	0.5	0	0
Synergistia	3	0.333333	1	0	0.333333	0.666667	0	0.666667	0.666667	0	0	1	1	0	0	1	0	0	1	5	0.166667	0.5	0.5	0.166667	0.166667	0.5	0.166667	0.166667	0.5	1.66667	0.37037
Tissierellia	27	0.555556	0.666667	0.222222	0.148148	0.592593	0.0740741	0.444444	0.037037	0.0740741	0	0	0	0	0	0	0	0	0	9	0.0555556	0.166667	0.277778	0.351852	0.0925926	0.425926	0.0555556	0.462963	0.425926	2.18519	0.485597
Verrucomicrobiae	5	1	1	1	1	1	1	1	0	1	1	1	1	1	1	1	1	1	1	0	0.5	0.5	0.5	0.5	0.5	0.5	0.5	0.5	0.5	0	0
TOTAL number of classes with variable phenotype:		15	6	14	14	12	12	7	11	14
TOTAL number of classes:	23	B1	B2	B3	B5	B6	B7	B9	B12	Q
Variability per vitamin at family level		4.46252	1.75972	3.56565	2.62621	2.63247	2.52691	1.59426	2.54534	2.12477
		15	6	14	14	12	12	7	11	14
Actinobacteria	286	0	0	0	0	0	0	0	0	1
Alphaproteobacteria	19	0	1	0	0	1	0	1	0	0
Bacilli	742	0	0	0	0	0	0	0	0	0
Bacteroidia	180	0	1	0	0	1	0	1	0	0
Betaproteobacteria	44	0	1	0	0	0	0	1	0	0
Clostridia	220	0	0	0	0	0	0	0	0	0
Coriobacteriia	25	0	0	0	0	0	1	1	0	0
Cytophagia	4	0	1	1	1	1	0	1	1	1
Deltaproteobacteria	7	1	1	1	1	1	1	1	1	0
Epsilonproteobacteria	62	0	1	0	0	0	0	1	1	0
Erysipelotrichia	28	1	0	0	0	0	1	0	1	0
Flavobacteriia	19	0	1	0	1	1	1	1	1	0
Fusobacteriia	41	0	1	0	0	0	0	0	1	0
Gammaproteobacteria	456	0	1	0	0	0	0	1	0	0
Lentisphaeria	1	1	1	1	1	1	1	1	1	1
Mollicutes	25	1	1	1	1	1	1	1	1	1
Negativicutes	30	0	1	0	0	0	0	1	0	0
Planctomycetia	1	1	1	1	1	1	1	1	1	1
Sphingobacteriia	1	1	1	1	1	1	1	1	1	1
Spirochaetia	2	1	1	1	1	1	1	1	1	1
Synergistia	3	0	1	1	0	0	1	0	0	1
Tissierellia	26	0	0	0	0	0	0	0	0	0
Verrucomicrobiae	5	1	1	1	1	1	1	1	1	1

## Sheet: Phylum
Table S4. F. Conservation of predicted binary vitamin phenotypes at the phylum level.
Order	Number of strains	Average phenotype (for all strains)									Optional calculations of number of variable phenotypes									Number of variable phenotypes (NVS)	Optional calculations									Overall phenotype variability score (OPVS)	Variability score, in %
		B1	B2	B3	B5	B6	B7	B9	B12	Q	B1	B2	B3	B5	B6	B7	B9	B12	Q		B1	B2	B3	B5	B6	B7	B9	B12	Q
Actinobacteria	311	0.363344	0.585209	0.424437	0.299035	0.932476	0.418006	0.942122	0.421222	0.00643087	0	0	0	0	0	0	0	0	0	9	0.136656	0.085209	0.0755627	0.200965	0.432476	0.0819936	0.442122	0.0787781	0.493569	2.47267	0.549482
Bacteroidetes	205	0.785366	1	0.917073	0.985366	1	0.75122	1	0.42439	0.658537	0	1	0	0	1	0	1	0	0	6	0.285366	0.5	0.417073	0.485366	0.5	0.25122	0.5	0.0756098	0.158537	1.32683	0.294851
Firmicutes	1046	0.260994	0.58891	0.347992	0.399618	0.447419	0.227533	0.717973	0.275335	0.378585	0	0	0	0	0	0	0	0	0	9	0.239006	0.0889101	0.152008	0.100382	0.0525813	0.272467	0.217973	0.224665	0.121415	3.03059	0.673465
Fusobacteria	41	0.902439	1	0.829268	0.121951	0.926829	0.95122	0.97561	1	0.195122	0	1	0	0	0	0	0	1	0	7	0.402439	0.5	0.329268	0.378049	0.426829	0.45122	0.47561	0.5	0.304878	0.731707	0.162602
Lentisphaerae	1	1	1	1	0	1	1	1	1	1	1	1	1	1	1	1	1	1	1	0	0.5	0.5	0.5	0.5	0.5	0.5	0.5	0.5	0.5	0	0
Planctomycetes	1	1	1	1	1	1	1	1	0	1	1	1	1	1	1	1	1	1	1	0	0.5	0.5	0.5	0.5	0.5	0.5	0.5	0.5	0.5	0	0
Proteobacteria	588	0.879252	1	0.835034	0.914966	0.957483	0.933673	1	0.297619	0.954082	0	1	0	0	0	0	1	0	0	7	0.379252	0.5	0.335034	0.414966	0.457483	0.433673	0.5	0.202381	0.454082	0.823129	0.182918
Spirochaetes	2	0	1	0	0	0	0	0	0	0	1	1	1	1	1	1	1	1	1	0	0.5	0.5	0.5	0.5	0.5	0.5	0.5	0.5	0.5	0	0
Synergistetes	3	0.333333	1	0	0.333333	0.666667	0	0.666667	0.666667	0	0	1	1	0	0	1	0	0	1	5	0.166667	0.5	0.5	0.166667	0.166667	0.5	0.166667	0.166667	0.5	1.66667	0.37037
Tenericutes	25	0	0	0	0	0	0	0	0	0	1	1	1	1	1	1	1	1	1	0	0.5	0.5	0.5	0.5	0.5	0.5	0.5	0.5	0.5	0	0
Verrucomicrobia	5	1	1	1	1	1	1	1	0	1	1	1	1	1	1	1	1	1	1	0	0.5	0.5	0.5	0.5	0.5	0.5	0.5	0.5	0.5	0	0
TOTAL number of phyla with variable phenotype:		6	2	5	6	5	5	4	5	5
TOTAL number of phyla:	11	B1	B2	B3	B5	B6	B7	B9	B12	Q
Variability per vitamin at phylum level		1.39062	0.825881	1.19105	1.25361	0.963964	1.00943	0.697628	1.7519	0.96752
		6	2	5	6	5	5	4	5	5
Actinobacteria	311	0	0	0	0	0	0	0	0	0
Bacteroidetes	205	0	1	0	0	1	0	1	0	0
Firmicutes	1046	0	0	0	0	0	0	0	0	0
Fusobacteria	41	0	1	0	0	0	0	0	1	0
Lentisphaerae	1	1	1	1	1	1	1	1	1	1
Planctomycetes	1	1	1	1	1	1	1	1	1	1
Proteobacteria	588	0	1	0	0	0	0	1	0	0
Spirochaetes	2	1	1	1	1	1	1	1	1	1
Synergistetes	3	0	1	1	0	0	1	0	0	1
Tenericutes	25	1	1	1	1	1	1	1	1	1
Verrucomicrobia	5	1	1	1	1	1	1	1	1	1
