# Supplementary material for: Micronutrient Requirements and Sharing Capabilities of the Human Gut Microbiome
Source: Front Microbiol. 2019 Jun 12;10:1316. doi: 10.3389/fmicb.2019.01316 (PMC6593275; doi:10.3389/fmicb.2019.01316)
Supplement: Supplementary file 12 [file Table_5.xlsx]

## Sheet: Table S5
Table S5. The effect of renormalization by 16S rRNA gene copy number on the relative abundance of top 24 taxonomic genera.
AGP					HMP
Genus	Mean 16S count1	Average abundance, % (original)	Average abundance, % (renormalized)	Abundance change, %	Genus	Mean 16S count1	Average abundance, % (original)	Average abundance, % (renormalized)	Abundance change, %
Bacteroides	5.1	23.7126	20.5166	-0.134779	Bacteroides	5.1	50.2699	44.5475	-0.113834
Faecalibacterium	6	11.8838	9.43005	-0.206479	Alistipes	2	5.59082	11.9467	1.13685
Prevotella	4	7.08645	7.69664	0.0861059	Faecalibacterium	6	5.16131	3.90155	-0.244077
Roseburia	4	5.75686	6.79908	0.181041	Parabacteroides	7	4.95208	3.26314	-0.341056
Blautia	5	3.84329	3.66034	-0.0476046	Oscillibacter	3*	2.83714	4.08804	0.440901
Ruminococcus	4	3.46694	3.99701	0.152892	Prevotella	4	2.6769	2.90865	0.086576
Lachnoclostridium	5.6	2.8191	2.36333	-0.161675	Ruminococcus	4	2.31563	2.54971	0.101088
Alistipes	2	2.55582	5.71295	1.23527	Blautia	5	1.54229	1.42588	-0.0754777
Eubacterium	6	2.36916	1.86109	-0.214451	Ruminiclostridium	8	1.26241	0.683796	-0.45834
Parabacteroides	7	2.22515	1.48501	-0.332626	Barnesiella	5	1.00233	0.871224	-0.130798
Akkermansia	3	1.65992	2.33241	0.405137	Roseburia	4	0.998898	1.15551	0.156785
Ruminiclostridium	8	1.40409	0.813419	-0.420679	Eisenbergiella	5.86*	0.979633	0.743878	-0.240657
Dialister	5	1.28363	1.19993	-0.0652076	Dialister	5	0.959592	0.84351	-0.12097
Oscillospira	3.67*	1.25094	1.54912	0.238365	Parasutterella	3.08*	0.940776	1.38049	0.467396
Bifidobacterium	3.64	1.21124	1.5939	0.315926	Phascolarctobacterium	4.5*	0.908653	0.915918	0.00799569
Oscillibacter	3*	1.07673	1.60863	0.493999	Eubacterium	6	0.906857	0.677347	-0.253083
Coprococcus	5.86*	0.987146	0.785204	-0.204572	Paraprevotella	4*	0.767184	0.860571	0.121728
Lachnospira	5.86*	0.954467	0.776947	-0.185989	Sutterella	3.08*	0.764571	1.13102	0.479287
Anaerostipes	9	0.854614	0.457939	-0.464157	Muribaculum	4	0.729714	0.808939	0.108569
Alicyclobacillus	6	0.838034	0.64656	-0.22848	Gemmiger	3.67*	0.692408	0.85098	0.229014
Clostridium	9.11	0.786336	0.401586	-0.489295	Sporobacter	11	0.59302	0.708449	0.194645
Dorea	5.86*	0.770213	0.622365	-0.191958	Odoribacter	4	0.547878	0.606735	0.107428
Fusicatenibacter	5.86*	0.725044	0.593992	-0.18075	Cutibacterium	2.7	0.375796	0.388408	0.0335614
Barnesiella	5	0.669738	0.604852	-0.0968834	Akkermansia	3	0.287102	0.402204	0.40091
1 Mean 16S copy numbers are from the rrnDB database. For genera that are absent from rrnDB, the values reflects mean for respective taxonomic families (marked by asterisk)
Highlighted genera with mean 16S count less or equal 4
