# Supplementary material for: Micronutrient Requirements and Sharing Capabilities of the Human Gut Microbiome
Source: Front Microbiol. 2019 Jun 12;10:1316. doi: 10.3389/fmicb.2019.01316 (PMC6593275; doi:10.3389/fmicb.2019.01316)
Supplement: Supplementary file 13 [file Table_6.xlsx]

## Sheet: HMP_CPI_original
Table S6. (A) Community Phenotype Indices (CPIs) for production of B-vitamins and queuosine in HGM samples from the HMP dataset (based on taxonomic assignments before 16S count renormalization).
SampleId	Shannon	OTUs (covered)	OTUs (total)	Abundance Coverage (%)	CPI1 (B1)	Error2 (B1)	CPI (B2)	Error (B2)	CPI (B3)	Error (B3)	CPI (B5)	Error (B5)	CPI (B6)	Error (B6)	CPI (B7)	Error (B7)	CPI (B9)	Error (B9)	CPI (B12)	Error (B12)	CPI (Q)	Error (Q)
SRS011157	5.32071	95	101	91.72	70	2.9	90.4	2	80.1	2.1	75.5	2.3	79.6	2.2	42.7	2.1	84.9	1.4	41.9	2.4	41.5	2.9
SRS011271	4.34301	99	106	97.73	78.1	2.2	90.9	2	85.1	0.9	82	1.2	85.4	1.2	22.2	1.9	83.6	1.2	32.7	1.5	23.8	1.9
SRS011300	4.25953	47	48	99.65	77.9	3.3	79	2.3	87.9	2.7	75.7	4.7	85.5	2.4	70.5	1.7	79.9	2.6	71.2	4.1	71	2.9
SRS011405	4.34543	54	58	99.19	79.5	4.1	89.9	1.8	90.6	1.5	86.8	1.5	91.3	1.5	77.1	3	92	1.5	58.9	7.9	76.9	5.2
SRS011410	4.1514	70	73	99.26	92.3	2.8	97.5	0.3	85.8	0.3	95.8	0.4	95.3	0.3	85.9	2	89.8	0.3	52.4	5.8	83.5	3.7
SRS011413	4.75348	87	91	99.58	73.8	2.2	82.9	0.8	92.7	0.3	77.2	0.4	78.8	0.4	64.1	1.7	72	0.4	41.1	4.4	71	2.9
SRS011415	4.1577	79	82	99.72	60.6	2.9	88.3	1.7	71.6	2.1	66.1	2.1	68.1	2.1	23.5	2	39.2	1.5	29.4	3.1	56.5	2.9
SRS011452	3.36215	50	51	99.55	88.5	2.1	95.3	0.6	91.6	0.5	87.8	0.4	90.2	0.5	86.5	1.7	90	0.5	63.9	4.4	86.5	2.9
SRS011529	4.66252	99	104	99.15	71.3	6	90.7	1	77.1	5.9	79.9	0.9	82.4	0.8	38.1	1	85.8	0.8	36.1	1.9	36.8	1.6
SRS011586	5.21574	97	100	97.97	56.6	4.7	82.8	2.8	82.6	1.5	67.2	1.6	75.5	1.5	49.5	4.1	76	1.4	54.8	6.1	48.9	4.8
SRS011621	4.31252	71	73	99.73	82.3	6.5	94	2.2	86.4	1	83.8	1.9	88.9	2.4	79.8	4.6	92.1	2	56.6	13.1	67.1	8.3
SRS011653	4.42946	72	75	99.27	78.3	5.8	92.2	1.8	90.4	1.7	87.3	1.7	89	1.7	75.7	4.5	92.6	1.4	38.6	10.7	73.5	7.2
SRS012191	5.0533	71	74	99.47	57.5	6.5	89	2.1	78.8	2.2	69.9	2.3	73.3	2.5	59	6.3	81.9	2.1	46.5	3.3	58.2	4.9
SRS013386	3.70943	39	39	100	91	2.9	98.1	0.2	94.8	0.3	94.3	0.2	94.1	0.2	90.6	2.1	93.9	0.2	25.3	6.1	88.9	3.9
SRS013490	5.4969	88	96	97.9	48.4	2.3	78.2	2.8	64.4	1.2	55.7	1.7	69.5	1.3	41.1	2.7	68.9	1.3	58.9	2.3	53.3	2.5
SRS013543	3.39629	34	36	99.57	80.9	7.3	98	0.6	84.8	0.2	87.1	4.5	90.4	5.2	55.6	6.9	95.5	0.5	26.9	15.6	49.4	10.9
SRS013638	5.18329	79	81	99.47	60.8	2.5	83.9	1.5	68.5	0.5	63.6	0.6	73.2	0.7	47	2.3	72.5	0.7	48.7	3	54.7	2.5
SRS013687	4.70595	70	76	94.9	68	3.8	88.3	2.4	74.2	3.5	70.6	1.1	75	1.1	38.6	1.1	81.2	1.2	31.2	2.2	36.7	1.9
SRS013801	4.16366	36	36	100	82.1	6.4	97.8	0.4	89.2	4.4	88.8	3.1	97.6	0.4	75.9	3.7	97.7	0.4	49.5	6.1	64.4	6.2
SRS014235	5.61418	92	99	98.61	62.7	3.3	79.3	3.5	75.3	1.4	65.3	2.5	73.3	2.5	46.3	1.9	64.3	2.3	54.3	3.7	53.1	3.2
SRS014287	5.12461	98	101	98.81	53.4	2.5	73.1	7.3	62.5	1.2	55.9	1.3	56.4	1.5	41.2	2.3	49	1.3	73.8	1.5	39	2
SRS014345	2.17992	20	20	100	95.8	5.8	98.7	0.5	99.1	0	97.5	0	97.6	0	42.6	4.2	44.9	0	26.4	12.6	93.2	8
SRS014369	5.19412	89	91	99.65	54.3	2.3	75.9	4.2	71.7	0.9	54	1.9	63.3	1.8	37.9	1.5	54.9	1.7	71.8	2.2	42.8	2.3
SRS014442	4.71129	90	95	98.77	62.2	5.8	80.7	4.9	72.2	0.5	67.7	0.8	71.8	0.9	58.9	4.2	70.9	0.8	67.5	12.2	56.5	7.8
SRS014572	3.5229	25	25	100	90.7	3.6	98.3	0.2	97.5	0.2	96.1	0.1	96.4	0.2	92.4	2.9	98	0.2	34.5	6.7	86.7	4.5
SRS014613	4.52603	60	62	99.37	67.7	3.2	91.2	3.4	82.1	0.7	78.6	1.2	79.2	1.2	60	2.7	77.6	1.2	64.7	3.8	60.8	3.1
SRS014659	5.91538	135	151	92.25	43.3	2.1	71.8	4.7	57	1.4	43.7	1.9	59.2	1.6	22.1	2.3	61.6	1.2	58.7	1.9	30.6	2
SRS014823	4.73538	77	81	99.02	47.5	4.4	71.8	11	58.6	2	49.9	1.9	58.4	2.1	38.9	3.1	53.7	2.2	65.9	8.4	40.9	5.5
SRS014885	4.57479	78	80	99.86	53.8	2.6	78.5	8.1	63.2	1.3	55	2.4	59.3	2.3	24.3	1.2	41.4	2.4	69.3	2.3	35.6	2.4
SRS014923	4.76497	89	91	99.64	32.2	4.4	65.7	12.6	46.4	3.5	30.8	3.7	42.6	3.7	22.7	3.7	48.1	3.9	68.9	3.6	32.2	4
SRS014978	4.39122	83	85	99.85	27.2	4.9	69	7.2	42.5	3.5	31.1	4.9	46.8	4.9	12.6	4.4	36.1	3.5	51	2.7	15	4.9
SRS014999	4.73057	69	72	98.86	57	8.1	69.8	8.3	75.2	8.4	62.3	7.2	69.5	8.1	22	4.7	46.4	8.4	54.6	8.8	35.7	7.5
SRS015133	4.9433	78	81	99.15	41.9	1.9	71.8	6.8	61.5	1	49.7	1.3	48.9	1.4	37.3	1.5	50.8	1.2	51.6	1.7	40.8	1.7
SRS015190	3.32233	45	47	99.57	73	9.3	93.8	1.4	83.4	0.6	86.4	0.6	81.3	0.7	72.5	6.8	88.4	0.7	38.7	19.8	68.9	12.6
SRS015247	4.89087	71	74	96.77	59.3	2.3	62	2.4	86.6	1.7	67.7	1.7	62.4	2.1	36.4	1.7	54.8	1.7	47.4	6.3	38	2.1
SRS015281	4.4299	69	74	98.51	58.7	2.4	86.7	8.1	63.8	0.5	60.1	0.6	68.3	0.7	62.1	3.2	71.8	0.7	72.8	4	60.5	3.8
SRS015332	5.31193	72	77	96.62	53.9	2.4	71.4	4	75.2	1.8	58.8	1.6	62	1.8	39.9	2	57.5	1.8	62	4.2	42.1	2.4
SRS015389	3.8251	45	47	99.29	84.3	4.9	97.8	0.5	90.1	0.2	89.5	0.3	95.2	0.3	83.9	3.8	95.7	0.2	31.7	9.7	81.6	6.3
SRS015452	5.36123	131	137	99.22	55.1	5.1	84.5	2.8	70.4	1.4	61.1	1.2	75.7	0.9	46.7	3.6	75.2	0.9	52	10.2	57.2	6.7
SRS015518	3.12615	29	31	99.79	73.6	10	95.7	2.1	91.5	0.6	89.9	0.5	90.6	0.6	73.8	8.8	91.5	0.6	45.5	15.1	69.1	11
SRS015578	4.71538	68	69	99.82	65.5	3.6	80.3	3.5	75.2	0.9	70.6	1.3	69.7	1.5	57.6	2.5	76.7	1.4	68.2	7	59.4	4.5
SRS015599	5.40229	82	85	99.48	66.8	1.5	88.6	3	74.8	0.5	72.6	0.8	73.8	0.6	54.4	1.9	68.3	0.6	63.2	2.6	57.4	1.9
SRS015663	5.17886	82	85	98.74	45	3.5	81.5	6.2	65	2.4	55.9	1.9	62.4	1.3	39.7	2.1	65.2	1.3	38.1	2.3	45.4	3
SRS015724	4.91453	71	74	99.54	66	2.8	89.5	4.3	78.3	0.6	74.4	0.8	77.8	0.8	62.2	2.7	77.1	0.8	57	2.8	61.6	2.6
SRS015782	5.31383	76	80	96.45	57.5	2.8	78.2	2.2	77.7	1.8	65.7	2	72.9	1.9	42.8	2.3	70.1	1.6	44	2.7	43.9	3
SRS015815	4.09565	57	58	99.66	65.1	3.6	96.8	0.3	75.2	0.2	75.3	0.2	74.3	0.2	71.4	3.3	92.7	0.2	33.4	4.7	69	3.7
SRS015854	4.73032	84	87	99.32	61.5	2.6	83.4	3.2	75.5	0.5	66.8	1	78.7	1.2	52	2.4	75.4	1.1	52.6	2.5	54.8	2.4
SRS015911	2.99936	21	21	100	82.8	3.9	96.7	1.3	94.5	0.3	94.1	1.2	90.9	1.4	81.7	3.6	94.9	1.3	74.7	3.2	79.6	3.2
SRS015960	4.61809	50	52	99.58	69.5	4.9	95.1	1.8	83.1	0.3	81.1	0.5	85	0.6	69.6	4.6	85.5	0.5	35.1	4.9	64.9	4.5
SRS016018	4.05464	45	45	100	60.4	7.5	95.5	1.1	79.1	0.2	86.3	0.2	79	0.2	59.9	7.5	88	0.2	38.3	1	58.2	5.6
SRS016056	3.49676	29	30	99.83	78.3	6.3	98.5	0.5	82.3	0.1	95.7	0.2	82.2	0.2	78.2	4.6	95.9	0.2	37.4	13.5	75	8.6
SRS016095	4.55208	59	60	99.37	75.9	3.5	89.9	2.1	83.8	2.6	77	2.8	88.2	2.7	69.9	2.1	89.8	1.8	51.7	5.5	67	4
SRS016152	3.84943	42	43	97.28	74.9	2	88.9	5.7	82	0.4	76	0.7	79.1	0.8	74.7	1	78.8	0.4	70.8	2.8	75	1.5
SRS016203	4.92882	70	73	99.5	63.4	3.3	86.9	4.8	77.3	1.7	72.7	1.6	74.4	1.7	53.3	2.5	70.6	1.6	58.5	5.1	53.7	3.7
SRS016267	3.43443	39	41	99.62	82.6	7.5	91.6	1.1	90.3	0.8	89	0.9	88.1	0.8	81.9	5.4	91.3	0.8	57.5	16	78	10.1
SRS016335	4.60139	86	94	97.48	69.9	3.4	86.3	2.5	81	1.4	75.1	1.4	82.1	1.4	67.1	2.9	81.5	1.5	34.6	5.3	65.8	3.9
SRS016400	3.76743	47	48	99.81	81.7	2.4	92.5	1.3	91.7	0.7	86.9	0.8	89.3	0.8	80.3	2.3	91.5	0.8	53.8	1.5	77	2
SRS016517	5.24131	68	69	99.67	57.3	3.9	64.1	3.3	76.8	3.1	48.9	2.5	66.3	3	31.9	3	58.1	2.7	40.3	3.2	46.2	3.3
SRS016630	4.74466	55	57	99.66	66.5	3.6	87.2	3	79.8	1.3	77.8	1.5	78.6	1.6	59.7	2.7	75.1	1.4	40.2	7	61.5	4.7
SRS016753	3.29323	31	31	100	87.2	1.7	96.1	0.4	89.3	0.2	89	0.2	95.3	0.3	87.1	1.3	96.2	0.3	73.8	3.7	86.1	2.3
SRS016841	4.46099	61	62	99.8	76	3.7	90.9	1.7	86.4	0.2	86.8	0.9	85.9	0.3	74.3	3.6	88.6	0.3	60.8	4.5	73.6	3.8
SRS016954	4.68292	56	57	99.77	72.8	3.8	89.7	3.7	84	0.4	79	0.7	79.1	0.5	66.6	3.1	77.1	0.5	57.6	6.9	65.8	4.6
SRS016990	4.12228	39	40	99.31	87.3	2.2	95.5	1.3	91.2	0.2	89.1	1	93.3	1.1	76	1.5	84.4	1	53.1	3.9	83.9	2.5
SRS017103	5.12436	73	73	100	69.1	4	89.3	1.7	80.4	1	74.4	0.8	86.5	1	62.1	3.2	85.5	1.1	50.3	7.1	63.6	4.8
SRS017191	4.38485	56	56	100	73.3	6	86.4	2.2	82.6	1	76.5	1.7	84	1.5	68	4.7	85.3	1.9	44.2	11.9	68	7.8
SRS017266	3.59507	34	34	100	88.8	7.4	98.4	0.7	95.1	0.2	94.5	0.3	95.1	0.3	90.5	5.4	95.5	0.4	49.1	15.6	85.1	10
SRS017455	4.15023	49	50	99.85	83.2	2.7	92.1	1.3	91.1	1	83.7	0.4	90.6	1	80.8	2.4	93.6	0.5	41.6	3.4	75.8	3
SRS017521	4.84009	85	89	98.58	73.2	3.1	81.9	2.8	85.9	1.3	72.5	2.4	75	2.5	67.5	2.7	81.5	1.3	69.7	4.4	68.8	3.6
SRS017641	4.38851	68	70	99.58	67.6	6.4	88.5	1.3	89.8	0.9	82.4	0.8	87.2	0.9	51.7	6.1	80	0.9	44.7	5.2	51.9	5.5
SRS017701	4.31512	52	53	99.8	92.1	1.4	96.9	0.9	94.8	0.9	93	1	94.2	1	88	0.9	94.2	0.7	61.6	1.8	65.5	1.5
SRS017764	4.1632	29	30	98.2	87.9	5.1	95.9	0.6	93.1	1.1	91.3	0.3	94.2	0.8	89.5	3.7	95.6	1	41.8	10.6	85.8	6.7
SRS017821	4.76569	61	62	99.96	82	2.3	93.9	1.1	91.1	1	86.7	1.1	90.5	1.1	79.5	1.9	91.2	1	43.7	3.9	73	2.8
SRS017878	3.70009	38	39	99.82	87.4	6.4	95.1	1.4	94.5	0.5	91.6	1.3	91.7	1.3	86.3	4.6	93.8	1.2	65.5	13.5	83.8	8.6
SRS017935	4.99766	78	82	95.86	44	4.8	71.1	1.4	76.5	1.8	57.2	1.7	60.6	1.7	31.3	4.6	71.4	1.2	41	1.9	38.4	3.9
SRS018076	2.63787	17	17	100	86.5	9	98.2	0.5	95.9	0.4	95.5	0.4	96.1	0.4	89.2	6.7	98.1	0.4	42.4	18.8	85.2	12
SRS018133	3.47996	31	31	100	84.3	4.7	99	0.3	96.7	0.1	97.8	0.2	96.6	0.2	84.7	4.5	98.6	0.1	26.3	3.8	83	4
SRS018250	3.49284	28	28	100	84.1	1.7	97.6	2.1	84.8	0.3	84.9	0.7	85.6	0.6	84.5	1.2	93.8	0.6	62	3.4	84.3	2.2
SRS018313	3.53455	40	40	100	77.4	2.2	84.9	1.6	89.6	0.6	85.7	0.6	80.9	0.8	71.8	2.1	82.8	0.6	20.8	1.6	72	1.9
SRS018370	4.89596	53	53	100	48.4	3.6	85.2	5.6	64.4	2.2	64.2	2.2	59.3	2.3	38.4	2.9	66.2	1.8	41.6	4.3	44.3	3.7
SRS018427	5.06615	73	75	99.8	55.2	2	79.2	2.3	69.8	0.8	58.8	0.7	60.8	0.8	50.5	4.2	66.9	0.8	52.3	1	49.5	1.7
SRS018489	4.64742	51	53	99.17	63.1	4.3	93.3	2.9	69.7	3.9	66.3	4.1	69	4	59.9	4.6	76.2	2.6	42.7	4	59.7	4.2
SRS018559	4.42254	64	66	99.46	70.1	5.2	90.6	1.7	91.9	1.8	85.8	1.6	88.6	1.8	67.1	4.7	91.2	1.8	48.7	5.2	67.9	4.8
SRS018607	3.9378	54	55	99.87	76.8	2.3	94	2.8	80.1	0.2	85.3	0.3	80.7	0.4	75.1	2	86.5	0.4	62.7	3.4	74.1	2.5
SRS018733	4.23328	60	63	99.61	20.4	7.6	80.5	4.1	50	0.8	38.9	0.6	42.5	0.9	41.9	7.5	72.8	0.7	51.4	1.5	41.4	5.7
SRS018817	4.53875	67	67	100	65.2	4.5	88.1	3.9	78.2	1.4	72.7	1.4	76.9	1.5	61.8	3.8	76.6	1.4	45	7.1	61.5	5.1
SRS019013	3.44536	39	40	99.91	84.2	3.6	97.6	0.6	91.9	0.1	91.6	0.4	90.5	0.5	86	3	94.5	0.4	71.7	6.1	83.8	4.2
SRS019089	5.59847	111	113	99.7	48.8	3.3	77.2	3.9	70.6	1.3	56.6	1.4	66.2	1.4	38.2	2.3	67.4	1.3	63.1	6	44.9	4
SRS019267	3.49637	42	46	99.7	79.7	7.5	95.5	1.5	89.8	0.5	93.1	0.4	88	0.8	79.3	5.5	93.2	1.4	45.1	15.6	76	10
SRS019582	5.50454	108	120	92.64	50.8	3.7	83.2	2.9	56.3	3.3	50.8	3.4	65.4	3.3	38.5	3.6	74.2	0.9	47.1	3.7	47.4	2
SRS019685	5.22234	87	92	98.29	62.7	4	90.3	2.4	77.5	0.7	75.6	1.6	78.5	0.8	57.4	4.4	77.6	0.7	57.5	3.1	57.9	3.7
SRS019846	5.13608	81	83	99.68	47.5	2.8	85.1	3.9	59.7	1.4	55.8	1.3	66.6	0.9	45.4	3.4	72.4	1	58.2	1.6	47.1	3.1
SRS019910	4.86523	80	82	99.49	71.6	2.1	91.3	1	78.2	0.4	73.9	0.4	83.1	0.4	66.9	2.9	83.5	0.4	57	4	67.3	3.6
SRS019990	4.12686	48	50	99.6	76.6	5.5	94.6	1	95.1	0.7	91	0.7	92.3	0.7	66.1	5.3	82.9	0.6	52.3	4.8	66.1	4.8
SRS020119	4.79135	51	53	96.06	72.6	4.5	90.4	2.1	82.4	2.1	81.3	2.2	83.7	2.1	70.2	4	87.4	1.9	56.1	3.7	70.6	4
SRS020176	4.43107	49	49	100	92.2	0.6	97.5	0.7	84.2	0.3	91.2	0.2	93.9	0.3	88.8	0.7	95.6	0.3	48.8	0.9	81.1	0.6
SRS020233	5.94285	111	116	99.62	53.4	3.7	78.1	3.2	74.7	1.6	60.2	1.7	66.8	1.7	44.6	3.4	70.1	1.7	45.2	2.3	48.1	3.2
SRS020290	4.49533	60	60	100	68	6.8	94.3	1	88.9	0.3	85.4	0.6	85.4	0.7	66.9	6.4	87.3	0.7	42.7	7.5	63.3	6.5
SRS020350	5.40596	72	75	94.09	55.8	4.7	76.7	4.6	77.5	4	63.9	4.1	71.2	4	48.6	3	73.8	3.5	45.3	5	53.8	4.7
SRS020413	4.7641	62	66	97.52	75.6	5.6	91	1.7	86.8	1.2	83.6	1.2	87	1.2	68.2	4.1	81.7	1.1	52.2	11.4	68.2	7.3
SRS020527	3.3254	22	24	99.59	71.4	6.9	98	0.8	77.6	0.2	95.9	0.5	78.2	0.5	71.1	5.2	96.3	0.3	42.8	14.2	67.8	9.2
SRS020641	3.57717	30	31	99.7	94.7	5.5	99.6	0.2	98.9	0.1	98.9	0	98.9	0.1	95.9	4	98.9	0.1	54.3	11.8	92	7.5
SRS020811	2.53935	30	30	100	83.7	5	97	1	94.3	0.2	93.5	0.3	94.1	0.3	82.7	4.9	94.6	0.3	16.2	3.4	80.7	4.2
SRS020869	5.2827	79	83	98.32	58.2	4.6	81.2	2.8	77.6	2.1	67.1	2.1	76.5	1.9	51.4	4.3	75.3	1.8	58.8	6.5	56	5.1
SRS020926	3.45685	37	38	99.72	81.2	9	94.2	4.7	86.9	0.3	86.3	0.2	87.1	0.3	80.7	6.4	85.8	0.2	54.6	19.3	76.1	12.3
SRS021065	4.42663	51	54	98.12	50	9.3	88.1	3.6	82.2	1.9	76.9	1.6	80.3	1.9	42.1	8.9	77.8	1.9	30.4	6.1	40.6	7.7
SRS021241	3.66005	28	28	100	92.8	6.4	99.5	0.3	97	0.1	97.8	0.1	96.1	0.1	93.3	4.6	99.1	0.1	47.9	13.8	90.8	8.7
SRS021304	3.50185	36	36	100	78.2	9.7	90.1	3.1	82.7	1.2	75	1.6	78.1	1.6	69.3	8.1	80.4	2.6	59.9	20.8	64.4	13.2
SRS021427	4.53147	64	67	99.44	76.2	4.8	90	2.1	87.6	0.6	83.3	1.3	84.3	1.5	66.6	3.7	82.4	1.3	59.7	8.5	69.4	5.7
SRS021541	3.84572	30	30	100	93.2	5.2	96.4	0.7	98.6	0.3	95.4	0.7	95.4	0.8	90.5	3.7	92.9	0.7	57.7	11.1	88.3	7
SRS021601	4.66795	58	58	100	71.6	4.2	92.5	2	83.6	2	82.9	1.9	81.3	2	69.3	3.8	88.4	1.6	57.6	4.3	69.2	3.7
SRS021853	4.7037	55	57	99.37	67.1	6.9	93.9	1.2	85.5	0.4	81.3	0.6	82.5	0.6	53.9	6.8	75.8	0.6	40.5	3.3	49.4	5.4
SRS021910	5.34928	70	77	80.83	62.1	3.2	86.1	2.4	76.1	2.3	71.8	2.4	74.9	2.3	53.4	2.4	76.4	2.1	53	2.5	53.1	2.8
SRS021970	5.22475	116	120	99.39	73.4	4.6	90.9	1.4	85.6	0.8	82.6	1.2	87.7	0.9	69.9	4.6	89	0.9	39.2	2.4	70	3.7
SRS022033	4.90187	76	77	99.88	56	11.8	80.5	3.1	78.1	9.2	68.4	6.9	75.1	1.4	33.3	3.6	76.6	1.3	42.8	6.8	43.8	10.5
SRS022093	5.272	75	81	95.91	56.8	5.2	81.1	2.9	82.9	1.9	71.5	2	79.6	2	49.5	5	76.2	2	55	4.2	52.2	4.7
SRS022291	3.66845	37	38	95.81	87.6	6.9	93.1	1	94.3	0.2	91.9	0.3	90.7	0.3	87.8	5	91.1	0.3	41.6	15	85.2	9.5
SRS022414	5.02915	75	77	97.06	70.5	3.5	86.3	1.5	79.4	0.7	76.7	0.8	81	0.8	62	3.4	80.4	0.8	62.8	2.5	63.3	3
SRS022480	4.20912	45	47	99.37	78.8	7.1	95.3	1.2	78	4.3	82.3	4.3	80.4	4.3	80	5.9	92.9	0.2	50.5	12.7	79.4	7.6
SRS022609	5.29108	106	116	94.65	66.1	1.3	83	2.1	72.9	0.6	68.9	0.6	85	0.6	39.3	1.2	86.4	0.6	31.7	1.1	43.1	1.2
SRS022735	3.6917	37	39	99.37	92.7	5	96.6	0.8	93.5	0.5	92.3	0.7	95.5	0.8	90.9	3.6	96	0.6	70	10.6	89.8	6.8
SRS022924	4.06407	44	44	100	86.5	3.4	96.9	0.3	98.6	0.3	96.1	0.3	96.5	0.3	85.9	2.6	97.1	0.3	28.8	6.9	86.1	4.5
SRS022987	3.93103	38	40	99.17	84.9	6.6	95.1	1.5	89	1	89.9	0.9	86	1.1	79.8	4.7	88.6	1.1	48.3	14.1	75.9	8.9
SRS023047	5.36043	63	71	85.65	64.8	2.6	80.7	2.8	80.9	1.6	66.1	1.6	82.2	1.6	56.3	1.9	76.9	1.6	68.1	4.4	60.2	3.2
SRS023106	3.27073	37	37	100	92	2.9	96.7	0.8	95	0.3	93.7	0.2	95.6	0.3	91.2	2.1	95.8	0.4	39.6	6.2	90.7	4
SRS023176	2.79906	37	38	99.98	94.1	1.1	95.9	0.2	97.7	0.7	95.1	1.7	97.9	0.6	94.2	0.7	95.8	0.2	74.9	2	92.4	1.6
SRS023242	3.41052	22	24	99.66	88.7	4.7	93.1	2.4	93.5	2.2	88.6	2.4	92.8	2.3	89.4	3.3	93.8	2.4	44.6	8.8	88.7	5.9
SRS023365	2.81994	27	28	99.54	86.6	6.1	95	0.7	90.5	0.2	87.3	0.6	90.5	0.4	89.5	4.4	94.6	0.4	26	13.1	87.8	8.3
SRS023422	1.39756	29	29	100	81.6	18.7	94.1	0.9	87.8	0.3	84.2	0.2	86.5	0.3	86.6	13.4	93.2	0.3	51.2	40.4	79.6	25.6
SRS023488	3.74373	34	35	99.72	92.1	5.9	98.2	0.3	95.6	0.2	97.6	0.5	98	0.2	92	4.3	97.2	0.2	39.1	12.3	88	7.9
SRS023545	4.25534	58	62	99.23	82.6	1.6	91.7	1.5	78.6	0.9	86.3	0.9	86.6	1	39.7	1.4	89.3	1	41.2	1.5	40.4	1.5
SRS023605	4.1402	46	47	99.92	84.3	4.6	97.2	0.5	95.8	0.4	94.5	0.3	95.8	0.4	84.3	4.5	97.3	0.3	45.8	2.5	82.7	3.7
SRS023671	4.3533	60	60	100	78.9	3.5	93.6	2.3	84.6	1.3	80.5	1	85.4	1.1	75.7	2.8	86.7	1.3	61.1	6.9	74.7	4.6
SRS023734	5.23063	70	72	98.58	72.4	3.4	81.9	2.8	79.2	2.7	68.8	2.3	72.9	2.6	55.1	2.7	71.3	2.6	55.2	4.3	55.5	3.5
SRS023791	1.79048	25	25	100	92.3	1.8	94.6	0.4	96.9	1.6	91.4	2.2	96.9	1.5	91.7	0.7	94.3	0.4	93.3	2	89	2.5
SRS023851	2.71521	14	14	100	93.4	3.4	96.8	2.8	91.5	2.8	93.6	0.2	93.3	1.5	92.3	1.9	94.7	2.4	63.1	4.9	91.5	3.5
SRS023914	4.51611	54	59	74.76	67.1	4.5	84.2	3.9	74.6	3.8	65.8	3.2	70.8	3.3	46.1	3	77.3	3.5	41.9	3.3	43	3.8
SRS024094	4.2524	46	47	98.79	77.5	6.6	88.4	1.4	85.7	0.4	81.6	0.4	90.2	0.5	74.6	4.8	88	0.5	60.4	13.9	72.5	8.9
SRS024151	5.70193	103	112	95.22	43.5	2.2	76	2.8	60.9	1.1	51.6	1.5	68.4	1.6	35.5	1.7	71.2	1.4	53.7	1.4	50.9	1.7
SRS024208	3.57294	42	42	100	90.1	2.9	97.9	0.8	96.1	0.1	95.9	0.1	95.8	0.1	90.2	2.5	96.1	0.1	55.2	4.4	88.3	3.2
SRS024265	4.81224	69	75	99.37	73.8	2.4	92.7	1.3	82.5	0.3	80	0.3	81.6	0.3	63	2.7	70.5	0.3	34	3.4	75.4	2.6
SRS024331	5.06835	66	68	99.65	69.7	4.2	88.3	2.2	81.9	1.7	73.9	1.7	85.2	1.8	60.6	3.3	84.6	2	48.1	7.3	63.7	5
SRS024388	3.86229	47	48	99.93	81	8.3	93.5	0.9	94.8	0.7	89.4	0.8	91.1	0.9	79.5	6.3	93.5	0.8	39.6	16.7	75.4	10.8
SRS024454	5.28118	78	85	96.06	54.7	6.7	89.8	1.1	77.9	3.7	72.2	2.6	82.5	0.8	49.8	5.6	82.9	0.7	45.7	3.4	43.6	5.8
SRS024511	4.10039	43	43	100	83.4	3.2	92.7	3.1	87.8	0.2	84.3	0.5	87.1	0.4	78.4	2.4	85.7	0.5	74	6.1	77.4	4
SRS024682	3.02633	35	36	99.94	79.2	9.5	94.1	1.6	81.7	9.4	87.3	0.9	88.9	1.1	61	1	83.9	1.2	60.5	2.3	67.3	1.6
SRS042290	4.94594	79	83	99.42	64.6	7	91.3	2.2	84.6	0.4	82.1	0.9	81.4	0.9	61.4	6.6	82.1	0.8	42.8	6.1	57.8	6.1
SRS042436	4.24882	97	104	96.69	84.1	2.2	94.3	1	91.5	0.5	88.3	0.6	91.5	0.7	82.6	2.2	92	0.6	44.4	2.1	83.6	2
SRS042669	3.79908	58	60	99.84	73.3	1.2	95.6	1.2	68.9	0.4	93.1	0.6	76	0.8	71.3	1	93.2	0.7	60.5	1	70.8	0.9
SRS042703	3.92743	51	53	99.64	75.8	4	85.3	2.6	85.4	1.7	79.6	2.2	80.5	2.2	69.7	3.1	84.2	1.7	76.1	6.8	68.7	4.8
SRS042843	3.16678	41	42	99.84	92.7	2.9	95.5	1.1	96.7	0.8	92.1	0.7	92.9	0.9	89.4	2.1	94.4	0.9	55.2	6.1	89.1	3.9
SRS043299	3.80318	35	36	99.83	86.3	5.6	96.8	0.3	92.2	0.2	95.1	0.1	96.7	0.2	65.2	4.6	95.9	0.1	39.4	10.3	61.3	6.9
SRS043411	4.56311	70	72	99.05	64.4	5.6	87.8	2.6	79	0.6	74.8	0.7	76	0.8	59.2	4.9	80.5	0.7	49.1	8.2	58	6.1
SRS043701	4.30542	53	55	99.65	71.9	8	93.2	1.7	80.6	0.5	77.9	3.7	77.4	1.2	68.5	6.2	84.6	1.1	54.2	13.8	68.6	9.4
SRS043769	3.11591	36	38	99.77	90.8	5.1	98.5	0.2	94.5	0.1	97.3	0.1	97.5	0.1	91.1	3.9	97.4	0.1	74.6	10	88.3	6.5
SRS043804	3.97083	60	65	99.71	74.7	4.2	97.7	0.2	86.5	0.3	85.1	0.3	88.1	0.6	71	3.6	91.7	0.2	55.8	6.8	68.1	4.8
SRS044088	4.61185	84	90	98.12	27.4	6.5	79.1	1.7	46.7	1	40.3	0.7	57.2	0.8	17.8	6.1	44.9	0.8	21.3	1.2	13.7	3.9
SRS044146	4.92876	61	64	89.62	52.3	9.3	78.7	8.8	81	8.1	67.3	8.1	77.3	8.1	48.2	7.5	79.9	8	40.7	7.9	48.6	9.1
SRS045350	3.65552	44	45	99.9	89.6	1.8	96.6	1.2	92.4	0.1	91.2	0.6	93.7	0.7	85.3	1.3	90.9	0.6	70.1	3.5	86.9	2.3
SRS045414	4.08547	63	64	99.16	48.9	1.5	86.8	4.6	55.8	0.6	50.8	1.3	63.4	1.4	59.4	6	72.7	1.3	44.5	0.8	59.6	6
SRS045493	4.05871	52	52	100	92.7	3.3	97.1	0.4	96.7	0.5	94	0.2	96.7	0.5	90.8	2.4	95.5	0.3	42.6	6.8	81.7	4.4
SRS045526	4.67504	66	69	96.68	66.8	5.7	86.2	2.4	83.8	0.5	80.5	0.7	89.7	0.7	61.5	5.6	85.5	0.7	60.1	2.4	60.5	4.4
SRS045627	3.40095	45	47	99.52	88.2	4.5	95.5	1.7	92.8	0.3	88.9	0.4	90	0.4	86.2	3.3	92.8	0.4	75.8	9.6	85.7	6.1
SRS045910	4.26195	70	71	99.85	82.6	4.8	93.2	1	89.8	0.2	86.5	0.2	89.4	0.3	81.9	3.6	87.7	0.3	52.4	10.3	78.6	6.5
SRS046216	4.78191	77	79	99.73	81.1	2	94	1.6	89.2	0.9	87.6	1	88.2	0.9	67.6	1.7	79.2	0.9	65.9	3.4	67.8	2.4
SRS046313	3.53183	42	43	99.71	82.6	5.5	95.2	2.3	89.4	0.2	89.5	0.4	88.1	0.5	82.7	4.1	89.6	0.4	47.3	11.5	80.2	7.4
SRS046341	4.82866	75	79	97.91	65.1	4.8	88.8	3.3	77.5	2	74.3	1.9	77.6	2	57	3.8	79.2	2	58.3	8.3	60.8	5.7
SRS046349	5.40591	83	87	97.55	62.4	3.8	89.2	3.3	75.8	2.4	69.3	2.2	74.6	2.5	56.3	3.1	74.6	2.7	40.2	3.7	54.2	3.5
SRS046382	3.17384	51	54	96.11	86.3	7	92.2	0.4	97.2	0.2	94.2	0.4	91.6	0.4	85.2	5.1	91.7	0.4	69.2	14.5	82.8	9.3
SRS046639	4.97302	93	98	98.75	61.1	4.4	86.5	2	81	0.8	74.6	0.9	77.9	1	49.5	3.9	73.9	1	57.5	5.8	50.2	4.5
SRS047561	4.54526	56	58	98.31	91.5	1.7	96.9	0.6	95.1	0.6	93.5	0.6	95.8	0.6	89.8	1.3	94.8	0.5	53	2.7	65.5	1.9
SRS047950	4.40081	53	53	100	80.9	2.8	95.6	1.1	89.9	1	87.7	1	88.6	1	79.5	2.4	90.4	0.9	54.8	4.3	72.8	3.1
SRS047967	3.90907	88	92	99.03	72.2	10.3	89.7	1.2	86	0.6	80.6	2.1	85.2	0.7	68.3	8.1	86	0.7	50.7	21.6	67.5	13.9
SRS048008	1.55131	18	19	99.73	88.1	17.2	94.2	0.5	95.5	0.4	93.2	1.4	94.7	0.4	91.2	12.3	93.5	0.3	47.8	37.5	83.7	23.5
SRS048299	2.98294	36	36	100	88.2	3.8	95.3	0.6	92.5	0.6	91.6	0.5	92	0.6	86.8	3	91.5	0.6	14.1	7.4	84.4	4.9
SRS048819	5.41398	99	104	98.57	61.4	3	76.4	2	73.5	1.1	68.3	1.3	74	1.3	51.3	2.3	67.1	1.3	56.7	4.9	57.1	3.5
SRS048838	1.68811	13	14	99.92	97.7	5.1	99.6	0.2	98.7	0	98.7	0	98.9	0	98.1	3.6	98.7	0	70.2	11	96.1	7
SRS048853	2.60994	21	21	100	85.4	0.8	98.7	0.6	86	0.2	85.6	0.3	93.9	0.4	36.4	0.6	97.5	0.6	26.9	1.6	36.1	1
SRS048870	4.92467	58	63	97.95	64.7	5.4	87.7	2.6	84.6	1.7	79.3	1.7	81.1	1.7	53.6	5.2	73.7	1.6	51.7	3.4	56.5	4.5
SRS049157	3.46803	32	34	99.66	86.4	4.1	98.6	0.3	92.9	0.3	92.2	0.3	98.3	0.3	86.5	3.2	99.1	0.3	58.7	8	84.4	5.2
SRS049164	5.35535	105	109	99.33	55	2.9	85.6	7	65.9	1	62.5	1.2	66.6	1.2	44.6	2.2	66.9	1.1	60.2	5.1	48.5	3.5
SRS049428	4.98249	83	85	99.85	60.4	5.2	90.7	3.2	74.9	0.4	71.5	2.6	78.2	0.7	51.3	6	74.8	0.7	58.6	5.2	52.1	5.4
SRS049620	4.53942	83	86	99.16	80	2.5	89.8	2.6	84.6	0.7	81.6	0.7	83.8	0.8	76.6	2	83	0.7	59.4	4.3	75.7	2.9
SRS049823	4.81695	55	55	100	70.9	3	91.3	3.4	80.2	0.5	77.9	1.6	78.1	0.4	53.2	3.4	64.2	0.5	62.1	5	56.1	3.8
SRS049949	4.89764	94	99	99.63	74.2	3.6	90.5	1.2	84.9	0.4	83	0.7	85.5	0.6	63.9	2.9	82.3	0.6	58.2	6.7	67.6	4.5
SRS049959	5.48604	81	88	96.04	44.6	4.3	85.5	4.1	59.7	3.4	55.4	3.4	66.8	3.2	28.6	5.9	67.6	2.3	32.4	3.4	27.9	4.6
SRS049982	5.05288	74	74	100	65.8	4.6	86.8	3.5	80.8	0.6	76.3	0.5	79.2	0.6	58.4	4.3	75.9	0.7	59.5	4.9	57.6	4.3
SRS050141	5.06165	105	113	97.81	54.9	3.2	78.6	6.5	69	1.5	59.9	1.3	63.5	1.5	51	2.6	65.9	1.5	53.2	4.9	50.8	3.5
SRS050374	4.86524	90	95	96.72	50.9	6.4	85.4	9	68.9	0.8	65.4	1	65.7	0.8	44.6	5.9	67	0.7	59.1	2.6	42.4	4.1
SRS050422	5.2521	118	122	99.61	56.7	1.4	78.9	5.5	71	1.3	55	1.1	64.8	1.4	34.2	1.2	55.5	1.1	76.2	1.4	37.6	1.4
SRS050599	4.26847	44	46	98.05	77.7	7	91.2	1.5	84.9	0.9	82.4	0.8	85.5	0.9	65.6	5.2	86.9	0.7	42.9	14.7	59.3	9.4
SRS050733	4.55737	69	71	99.68	66.2	2.9	84.5	7.9	71.6	2.4	65.5	2.2	68.5	2.5	61.2	1.8	70.4	2.7	47.8	3	62.3	2.6
SRS051031	5.11438	71	74	97.88	54.3	4	82.8	4.7	73.5	2.7	63.4	2.4	73.6	2.3	47	3.1	75.8	2.2	36.9	4.2	52.7	4.1
SRS051086	4.12148	55	58	99.52	82.4	6.7	95.4	2.1	85.7	0.9	83.1	1.5	85	1.7	82.1	5.1	91.9	1	53.5	13.9	78.6	9
SRS051609	5.20422	72	76	92.68	58.9	6.1	82.8	4	84.9	3.4	73.5	3.4	81.9	3.5	55	5.6	82.6	3.5	36.6	4.1	55.3	5.4
SRS051892	5.20267	96	106	97.65	69	3.6	89	2	85.6	0.9	81.5	1.1	82.9	0.9	63.6	3.4	85.6	0.9	58.5	1.6	66.5	2.6
SRS052326	3.23662	48	50	99.55	85.3	10.9	93.8	1.7	93.7	0.7	89.4	1.1	90.7	1.1	82.9	7.8	89.8	1.2	55.6	23.4	80.1	14.9
SRS052471	4.96852	80	82	99.85	65.1	3.7	86.1	3.3	79.9	1.5	74	0.7	80.1	0.7	62	3.1	79.5	0.5	50.2	7.6	60	5.1
SRS052555	4.74699	66	70	95.03	68.2	4.2	89	2.4	76.4	1.5	77.2	2.1	76.1	2.3	60	3	83.2	2.2	64	7	61.6	4.7
SRS052697	5.52884	108	110	99.25	60.2	2.8	82.6	3.6	70.3	1.6	62.8	1.8	69.2	1.7	50.3	2.3	67.6	1.4	56	3.8	51.9	3
SRS053301	2.80682	43	45	99.8	87.9	10.6	98	0.6	93.2	0.2	96.3	0.3	92.9	0.4	88	7.6	97.1	0.4	54.4	22.8	83.9	14.5
SRS053335	4.47859	62	64	99.6	71.5	5.9	89.6	1.3	88.9	0.6	86.2	0.9	88	0.9	56.5	5	75.8	0.9	55.4	9.3	59	6.6
SRS053525	3.70117	46	48	99.38	82.9	5.6	97.6	0.7	89.3	0.3	87.8	0.2	90.9	0.3	87	4.3	96.3	0.3	40	11.3	85.1	7.3
SRS053956	4.64863	53	53	100	70.6	2	86.1	1.8	83.4	1	78.8	1.1	82.8	1.2	65.6	1.8	82.1	1.2	54.7	1.9	62.3	1.8
SRS054461	4.45436	66	67	99.91	81.7	2.2	93.9	1.1	86.3	0.2	87.9	0.2	90.7	0.3	54.3	1.9	89.6	0.2	47.8	3.5	50.8	2.5
SRS054488	4.84316	70	76	96.91	80.3	3.9	89.9	1.1	83.9	2.4	78.6	1.1	90.1	2.8	72.2	2.3	87.7	1	48.5	4.7	65.1	3.4
SRS054590	1.93142	20	22	99.36	85.4	6.1	99.2	0.4	97.8	0.1	96.4	0.2	97.3	0.1	84.8	6	97.9	0.1	77.8	4.1	82.1	5.1
SRS054608	4.9205	68	70	99.25	61.1	3.1	76.2	2.9	75.2	2.5	63.5	2.4	68.7	2.6	53.4	2.3	67.7	2.4	49.6	3.4	55.7	3.1
SRS054928	4.91967	79	88	97.17	62.8	4.5	83.4	2.8	81.6	1	71.4	1.5	75.2	1.6	52.2	4.3	71.8	1.4	62.4	2.4	54.5	3.6
SRS055137	4.94405	85	87	98.73	74.2	4.4	89.6	1.8	88.2	0.7	81.9	0.9	83.2	0.8	68.9	3.6	84.9	0.8	55.4	8	68.3	5.3
SRS055482	4.63468	61	64	99.85	65.7	2.6	91.1	3	73.3	1.3	71	1	70.2	0.7	53.2	1.8	62.9	0.6	49.7	4.6	64	3.2
SRS055697	4.13171	73	75	99.86	89.4	1.7	96.6	1.1	94.1	0.4	92	0.8	94.5	0.4	87.6	1.7	95.3	0.4	55.8	3	81.2	2.2
SRS055934	5.03546	84	87	99.59	77.2	3.3	91.7	1.6	88.5	2.2	83.5	1.5	88.8	1.3	72.1	3.3	90.4	1.2	36.2	6	74.8	4.5
SRS056255	3.87573	41	44	98.56	85.5	3.7	94.6	1.4	92.1	0.8	88.2	0.8	87.6	0.8	83.6	2.8	91.8	0.8	70.7	7.8	82	4.9
SRS056505	4.3754	72	76	99.45	78.4	6.2	92.5	2.5	86	0.9	82.9	1	84.8	1.1	76.4	5	88.1	1	60.7	11.2	72.3	7.5
SRS056656	4.63751	79	81	99.17	66	2.1	87.4	2.7	72.7	0.6	71	1	75	1.2	59.8	1.8	79.4	1.1	74	2	60.6	1.8
SRS057258	3.91192	58	60	99.78	62.8	5	92.2	4.8	82.4	0.3	80.4	0.4	81.5	0.4	57.9	4.9	78.2	0.5	35.4	1.5	58	3.8
SRS057267	1.49026	14	14	100	95.7	11.6	99.3	0	99.6	0	99.3	0.1	99	0.1	97.1	8.3	99.5	0.1	27.2	25.1	92.7	15.9
SRS057901	4.59114	46	46	100	70.9	3.6	86.3	3.4	77.7	1	72.7	2.3	78.2	2.9	69.9	2.4	84	3.2	53	5.5	67.7	3.4
SRS058416	4.02044	38	40	99.46	91.1	2.4	96.8	0.6	96.8	0.1	96.4	0.2	94.6	0.2	90.9	1.9	95.6	0.2	54.4	4.9	89.5	3.2
SRS058770	4.37138	52	54	99.7	74	5.8	94.1	1	90.6	0.4	87.9	0.3	88.4	0.4	74.5	5.7	92.5	0.3	48.7	4.4	72.4	5
SRS062427	4.11956	63	65	99.93	78.3	4.5	91	2.3	89.4	0.7	86.2	0.7	86	0.8	74.6	3.7	83.5	0.8	56.6	7.6	73.1	5.2
SRS062464	4.80798	57	60	98.44	76.4	3.2	88.3	2.3	81.4	0.7	79.4	1.8	85.3	1.9	41.4	2.3	85.7	1.7	38.6	5	41.2	3.4
SRS062610	4.69517	75	76	99.97	70.3	2.4	88.3	2.7	81.6	0.6	73.6	1.2	78.3	1.2	54.4	1.9	73.2	0.7	70.3	4.5	54.4	3.1
SRS062847	3.29141	44	45	98.12	86.2	7.9	90.7	1.1	97	0.8	89.4	0.8	90.6	1.1	81.7	5.7	90.4	1	70.3	16.7	79.9	10.6
SRS063068	2.83482	31	31	100	92	11.5	98.8	0.3	98.1	0.3	97.5	0.3	97.9	0.3	94.2	8.3	98.5	0.3	50	25	88.1	15.8
SRS063138	4.53951	65	66	99.87	85.4	4.9	96.2	0.9	89.1	0.3	90.3	0.4	92.2	0.4	83.9	3.8	93.7	0.4	42	9.5	81.2	6.2
SRS063214	5.30008	84	93	93.09	56	2.6	83.6	2.7	68.2	2	59	1.9	69.2	2	30.7	1.8	71.1	1.9	33.6	2.4	33.8	2.4
SRS063275	3.70027	52	52	100	73.1	2	94.3	2.1	79.8	0.3	77.3	0.5	87.8	0.6	27	1.7	81.9	0.5	31.9	2.6	31.5	1.9
SRS063524	3.17842	38	40	99.87	91.7	1.9	97	0.5	95.9	0.2	93.4	0.5	95.4	0.4	91	1.6	97	0.4	49.6	2.9	91.8	2.1
SRS063797	4.60629	64	65	99.93	75.7	6.1	91.7	2.1	84.6	0.4	80.4	0.5	84.9	0.6	69.1	4.6	80.4	0.5	57.6	12.6	67.1	8.1
SRS063827	4.12882	57	58	98.41	72.9	4.2	88	4.1	77.1	0.7	71.7	0.5	73.9	0.6	64.6	3	74.3	0.6	67.8	8.9	58.1	5.7
SRS063898	3.70169	44	46	99.68	82.7	7.4	95.2	1.2	95.2	0.4	91.9	0.3	92.3	0.4	83.1	5.6	92.6	0.4	51.8	15.1	76.1	9.8
SRS063921	1.82026	23	24	99.92	93.5	6.2	98.5	0.4	95.7	0.2	96.5	0.3	95	0.3	94.7	4.5	98.2	0.2	74.1	13.5	92.3	8.6
SRS063961	4.95768	65	65	100	82.1	3.3	95	1.5	92.3	1	89.1	0.9	91.9	1	77.3	2.7	90.9	1	39.5	5.6	66.5	3.9
SRS063985	3.8327	63	67	95.45	49.9	1.7	83.3	11.1	57.7	0.4	55.1	0.5	55.9	0.5	45.7	1.5	53.2	0.5	53.3	2.1	48.5	1.7
SRS064233	5.30327	85	88	99.71	57.9	2.3	79.5	3.8	77.2	1.3	61.9	1.5	65.3	1.5	45.6	1.9	57.9	1.4	56.4	3.4	54.6	2.6
SRS064276	5.20197	92	97	99.34	51	4.1	82.5	4.1	72.4	0.6	62.3	0.7	64.6	0.7	39.2	3.9	59.2	0.7	60.8	2.3	39.7	3.2
SRS064321	3.89976	40	42	99.27	89	3.6	94.6	1.3	93.4	0.6	92.1	1.2	91.2	1.2	87.2	2.6	92.9	0.9	38.8	7.5	85.3	4.8
SRS064335	3.99548	64	66	98.44	70.9	8.1	89.9	2	81.2	0.7	78.3	0.7	86.6	0.8	67.4	6	87.2	0.8	47.6	17	70.3	10.9
SRS064557	3.59911	41	43	99.7	89.6	5	97.1	1	95	0.4	93.5	0.5	95.7	0.6	88.4	3.7	95.7	0.5	47.6	10.7	86.3	6.8
SRS065263	4.17375	70	70	100	81.8	3.2	95.4	1.3	88.9	0.3	86.4	0.3	90	0.4	79.7	2.9	90.7	0.4	62.6	4.3	75.8	3.3
SRS065466	4.7533	62	64	99.91	79.4	3.5	93.5	1.2	89	0.3	86.1	0.4	88.5	0.4	67.4	2.7	75.8	0.3	60.7	7.2	64.9	4.7
SRS065500	4.67389	77	82	99.75	73	4.2	92.4	1.3	88	2.6	80.1	1.2	88.8	1.2	71.6	4.2	88.8	1.2	52.7	6.4	70.2	5.2
SRS065628	3.87689	60	62	99.89	75.3	8.1	93	1.7	80.4	7.9	82.1	1.5	85.1	1.4	59.6	1.8	82.7	1.4	56.7	2.9	65.1	2.3
SRS065725*	0.830806	30	33	99.84	4.3	1.2	99.4	0.2	4.9	1	6.3	1	99.1	0.1	95.9	1.2	99	0	95.4	0.4	5.7	0.3
*an exceptional HMP sample with 95% OTUs assigned to Cutibacterium spp. (Actinobacteria)
1Each CPI was calculated as a community-wide total of contributions to prototrophy (%) by each individual OTU multiplied by respective relative abundances.
2A prediction errors for CPI values reflect impresise taxonomic mapping and phenotype microhetergeneity (see Methods)
			Mean CPIs:		72.1343		89.6539		82.5873		78.5408		82.2433		65.3404		82.2559		51.738		64.9265
			Average prediction error:			4.56245		2.32653		1.19959		1.24286		1.20204		3.64		1.06694		6.83306		5.11184
			Minimum prediction error:			0.6		0		0		0		0		0.6		0		0.4		0.3
			Maximum prediction error:			18.7		12.6		9.4		8.1		8.1		13.4		8.4		40.4		25.6
	Shannon			Abundance Coverage (%)
Mean	4.28			98.73

## Sheet: AGP_CPI_original
Table S6. (B) Community Phenotype Indices (CPIs) for production of B-vitamins and queuosine in HGM samples from the AGP dataset (based on taxonomic assignments before 16S count renormalization).
SampleId	Shannon	OTUs (covered)	OTUs (total)	Abundance Coverage (%)	CPI1 (B1)	Error2 (B1)	CPI (B2)	Error (B2)	CPI (B3)	Error (B3)	CPI (B5)	Error (B5)	CPI (B6)	Error (B6)	CPI (B7)	Error (B7)	CPI (B9)	Error (B9)	CPI (B12)	Error (B12)	CPI (Q)	Error (Q)
s000001020	5.8307	220	236	90.5	59.5	1.7	76.5	4.3	73.4	1.8	55.7	1.3	62.5	1.6	32.7	1.2	53.8	1.7	76.4	1.7	38.5	1.5
s000001026	6.11363	182	191	98.13	61.9	1.2	78.3	3.5	75.5	1.1	51.8	0.9	64.6	1.1	37.1	1	64.8	0.9	68	0.9	48.7	1.3
s000001032	5.14219	116	126	94.71	77	2.1	90.2	1.3	85.3	2.2	78.6	0.9	89.3	1	69.8	2.8	85	0.6	71.8	3.8	66.6	3.4
s000001047	4.40711	77	80	99.93	82.3	1.5	86.7	4.4	76.7	1	54.4	1	65.7	1.1	65.3	3.3	87.3	1.2	69.1	0.9	66	1.2
s000001059	4.93909	127	136	98.71	66.9	5.4	85.6	5.8	75	2.7	61.6	5.3	68.4	4.6	9.6	0.6	69.5	4.9	44.4	4.9	17.4	5.4
s000001060	4.55973	90	92	99.9	57.9	1.3	82.7	7.6	65.2	1.2	53.8	0.9	59.1	1.1	51.5	1.4	67.6	1.1	69.7	8.4	53.5	1.2
s000001072	4.73804	134	141	99.6	69.5	1.3	83.3	6.1	75.9	1.1	63.7	0.8	68.4	0.8	58.1	0.9	71.5	0.9	47.3	0.7	61.1	1.5
s000001089	5.43495	108	110	99.95	61.9	2	73.8	4.1	74.5	1.6	54.7	2	60.8	1.8	49.2	1.1	64.6	2	77.6	1.9	53.6	2.2
s000001097	4.94038	112	118	98.05	77.8	1.6	88.6	2.4	83.6	1.3	75.1	1.8	78.1	2	64.4	1.7	83.1	1.5	72.4	4.7	72.6	2
s000001098	4.95559	115	119	99.69	70.9	7.3	80.9	7	81.5	2.2	63.3	6.1	67.9	6.5	50.9	3.6	72.6	6.3	67.5	11.9	62.1	9
s000001129	4.67451	89	90	99.97	76.5	2.6	90.9	1.8	89.5	0.5	81.1	0.6	87.3	0.5	72.9	2.1	86.8	0.7	58.2	5.2	78.3	3.4
s000001140	5.61832	141	152	94.64	53.3	4	82.8	5.7	64.8	3.3	58	2.4	50.7	1.2	33.5	1.3	58	1.2	68.5	2.4	46.2	3.6
s000001151	5.52965	131	135	99.65	49.9	2.6	72.9	7	60.4	1.1	40.4	2.5	50.4	2.8	27.1	1	56.9	3.1	71.6	2.7	38.6	2.6
s000001173	4.94289	107	108	99.87	65.6	2.1	81.3	5.3	69.5	0.6	58.3	1.4	63.4	1.5	52	1.4	66.6	1.5	78	3.8	54.3	2.7
s000001180	4.69729	106	111	96.27	57.4	2.3	77.9	2.5	89.2	2.5	69.8	1.9	84.9	2.2	52.3	1.2	74.5	2.4	61.8	2.1	62.3	2
s000001182	5.55352	129	131	99.98	71.6	2.5	75.9	2.9	82.9	2.4	61.1	3.4	75.1	1.8	52.9	1.8	73.6	2	71.5	1.2	60.8	2.7
s000001184	5.94361	149	168	92.61	62	2.6	72.9	3.1	80.1	2.2	57.4	2.2	71.2	2.4	45.4	1.8	71.8	2.1	53.8	4.1	55.8	2.2
s000001189	5.22096	109	114	94.76	59	1.2	82.6	4.9	64.5	0.9	51.3	1	61.7	1.2	51.5	1.1	72.9	1	75.9	1	57.1	1.2
s000001193	5.08773	143	147	99.65	51.6	1.7	77.1	8.7	62.4	1.4	48.6	1.2	54	1.3	38.5	0.9	52.6	1.5	79	1.1	42.1	1.4
s000001208	3.8019	67	70	99.63	56.5	0.2	80	1.2	92	0.2	58.1	5.2	63.1	0.1	57	1.2	62.2	0.8	61.8	0.1	59.9	0.1
s000001230	4.37237	97	100	99.89	74.7	0.8	89.6	4.6	65.2	0.5	75	0.7	76.1	0.7	66.2	1.5	83.6	0.7	73.3	0.7	73.4	0.9
s000001243	6.39055	247	264	98.67	47.5	2.7	74	4.8	71.9	2.4	50.3	2	57	2.1	21.8	1.2	63.8	2.3	61.5	2.2	39.9	2.5
s000001281	4.47775	137	142	97.31	53.2	1.4	80.3	6.6	59.7	1	44	1.3	51.2	1.2	54.2	1.8	69.2	1.3	66.5	11.2	59.5	1.4
s000001322	4.36252	82	84	99.91	42.7	5.7	33.8	11.1	73	5.5	9.3	4.1	31.6	6.5	13.1	7.5	59.6	5.1	58.3	1.8	26.9	10.8
s000001333	3.9345	45	45	100	73.5	1.8	70.9	7.9	87.1	2.5	39.2	1.6	57.2	3.1	58	7.1	87.1	2.3	59.7	1.8	51.4	3.1
s000001336	5.12563	147	148	99.97	67	2.1	79.3	3.6	79.9	1.3	60	2	68.1	1.8	49.1	1.2	68.9	1.9	80.3	1.9	55.3	2.1
s000001360	4.46821	109	113	99.7	81.5	2.9	87.2	3.4	64.1	3	70.4	1.2	71.8	1.9	68.1	1.7	80.2	2.7	87.8	1.2	70.7	1.9
s000001362	6.09851	163	169	90.75	57.5	3.2	75.3	4.3	69.9	3.5	52	2.2	56.9	3	38.8	1.8	69.9	2.9	64.3	2.4	46.6	3.1
s000001363	4.76964	120	123	99.18	59.9	2.3	82.3	3.5	75.2	1.4	56.7	2.2	64.1	1.9	51.7	1.2	73.6	2.1	79.2	2	61.5	2.4
s000001364	4.88691	88	91	91.29	56	4.5	62.3	10.2	76	4.3	21.5	2.7	34.7	4.4	27.3	9.6	70.6	3.6	62.1	1.5	23	3.8
s000001397	5.56995	120	131	95.13	54	2.3	71.9	3.6	81.9	2.4	55.4	2.2	63.2	2.3	33.4	2.8	74.5	2.5	56.5	4.2	44.1	2.7
s000001408	5.12008	112	118	99.77	77.5	2.2	83.1	3.2	82.8	2.1	68.1	1.4	72.2	2	64.3	1.7	79	1.8	67	1	60.6	1.9
s000001446	3.76009	69	70	99.98	52.1	7.9	91.9	1.1	68.5	0.3	61.1	0.2	89.2	0.3	44.9	9.2	91	4.2	47.3	5.8	87.3	4.2
s000001487	5.24648	110	110	100	55.1	3.9	81	5.8	75.1	2.2	59.7	3	64.8	3.3	40.5	2.1	68.8	3.3	64.7	5.5	55.4	4.4
s000001497	5.66018	183	192	98.05	61.2	1.3	79.3	3.6	80.3	1.2	57	1.1	65.4	1.2	42.5	1.5	69.6	1.3	65.1	1.1	50	1.5
s000001509	4.87042	135	137	99.91	76.1	3.1	81.9	2.7	85.9	0.8	61.5	1.2	71.2	1.1	55.8	2.6	80.9	1.1	76.3	6.2	58.9	4.1
s000001516	4.70787	89	94	97.06	76.7	1.5	84.1	1.9	89	1.2	74.1	1.4	76.3	1.4	65.8	0.9	82.3	1.6	76.5	1.4	70.5	1.5
s000001519	4.17591	66	67	99.7	85.6	1.5	93.7	1.8	92.5	1.5	85.3	0.4	88.8	0.8	77.9	0.8	90.8	1.2	69.4	1	76.7	1
s000001524	4.67441	128	131	99.79	42.4	1.2	75.4	14	49.7	0.8	39.5	1	42.2	1.1	28.1	0.8	41.1	1.1	76.8	0.8	32	0.9
s000001543	5.84836	171	184	81.55	53.1	5.3	62.4	6.1	75.1	4.9	40.9	4.4	52	5	28.2	3.7	59.1	5.3	57.8	5.4	43.3	5.3
s000001551	5.73866	123	135	93.62	68.1	2.4	85.3	2.6	81.1	2.1	71	1.5	77	1.4	56.5	1.6	73.9	2.1	62.6	2	59.7	2.2
s000001556	5.25476	128	131	99.66	54.4	1.6	74	7	64.3	1.4	44.5	1.3	49.5	1.5	39.5	1.5	53.2	1.4	77	1.1	41.1	2.1
s000001559	5.35386	132	134	99.91	62	2.4	79.6	3.4	73.6	2.3	63.3	1.9	63.5	2.2	48.7	1.7	73.1	2.4	67.5	2	47.6	2.4
s000001565	4.63256	112	116	99.22	71.8	2.8	81.5	3.2	86.4	2.9	69.4	1	72.1	1.8	64.3	1.5	75.5	2.5	60.6	2.7	67	2.1
s000001574	6.33016	194	209	93.18	58.6	1.8	73.9	3.1	77.1	2	52.8	1.2	67.9	1.5	45	1.4	66	1.7	51.7	1.2	54.6	1.8
s000001580	5.01132	105	109	97.91	44.1	2.9	71.2	9.1	64.7	1.9	42.3	2.6	53.1	2.4	31.6	0.9	49.3	2.7	79.1	2.4	36.8	2.7
s000001585	5.59601	118	123	94.61	41.8	3	72.2	5	58.2	3.1	31.7	2.2	39	2.6	33	1.9	51.2	3	68.4	2.4	46.1	2.8
s000001586	5.95531	181	194	89.3	48.3	2.7	70	4.5	69.1	2.1	42.3	1.7	44.4	2	27.2	2.1	53	2.1	73.6	4.3	39.5	3.1
s000001595	5.86422	152	159	96.76	53.2	2.8	70.8	4.7	73.8	1.8	46.2	2.6	62.7	2.4	34.9	1.4	56	2.6	66	2.4	42.3	2.7
s000001605	3.86939	139	153	97.42	79.1	4.1	83.8	4.1	91.4	1.1	79.8	4.1	87.1	4.1	75.1	4.6	90.6	1.1	42.4	18.1	82.4	4
s000001613	5.38346	139	147	93.99	56.3	2	79.4	6	63.3	1.5	52.8	1.7	56.1	1.7	38.3	1.3	54.3	1.9	82.8	1.8	45.8	1.8
s000001647	5.21419	140	142	99.94	62.1	2.9	81.9	3	64.7	3.1	47.2	3	73.1	1.1	46	3.8	83.7	1.1	60.8	3.1	59.3	1.4
s000001659	4.4476	90	92	99.76	25.8	1.7	68.3	14.5	35.1	1.6	11.4	1.1	17.9	1.4	28.3	2.7	40	1.5	90.2	0.8	26.7	1.5
s000001661	6.115	182	195	96.31	45.8	3	73.2	7.2	58.4	3.2	36.6	1.1	46.8	1.9	13.2	1.4	44.6	2.8	69.1	1	25.3	2
s000001669	4.57016	86	88	95.53	67.5	2.7	85	2.1	78.7	2.1	65	2.4	82.6	1.8	52.4	2.4	78.2	1.4	29.7	1.5	48.7	2.5
s000001684	4.88831	118	121	99.94	52.7	1.3	73.3	9.5	59.6	1.1	40.6	1	50	1.2	48.9	2.3	66.9	1.1	78.4	1	51.7	1.6
s000001685	4.63788	97	99	97.11	73.6	1.8	83.4	4	77.8	1.7	65.6	1	71.1	1.6	64.3	1.3	78.8	1.8	54	1	67.1	1.2
s000001694	5.49997	129	135	99.61	66.9	2.1	83.9	2.7	81.4	0.9	63.2	1.8	69.4	1.8	51.7	1.5	76.8	1.8	69.3	3.3	60.7	2.6
s000001730	4.9272	126	130	99.81	68.7	1.9	83.8	4.2	70.6	1	65.5	1.9	71.6	1.7	58.6	1.8	75.8	1.8	73.3	1.8	67.3	2.6
s000001748	4.1299	79	80	99.77	70.3	1.2	84.3	5.1	77	1.3	69	0.7	70.6	0.9	59.4	0.9	70.1	1.1	83.6	0.5	60.2	0.9
s000001749	5.63873	149	151	99.53	64.8	3.3	73.6	4.9	66.3	3.4	49.3	1.2	57.1	2.1	45.6	2.4	61.2	3	60	2	46.3	2.3
s000001755	5.4785	146	150	92.09	55.9	3.3	70.9	7.9	67.8	1.4	46	3.1	59.4	3.4	30.2	0.9	59.9	3.3	64.7	3.2	37.1	3.2
s000001799	4.78711	115	116	99.89	74.5	2.5	89.4	2.2	80.6	2.5	71.9	0.4	81.8	0.5	27.4	2	84.1	0.6	31.2	0.6	28	2.1
s000001805	5.76386	127	141	94.15	49.2	6.5	69.4	5.1	67	5.3	39.3	3.9	54.1	1.5	26.5	3	61.4	2	63.6	3.9	32.4	6
s000001820	5.45687	160	166	97.13	55.6	1.1	81.1	5.8	67.8	1	58.2	0.9	58.9	1	34.2	2.1	48.9	1.1	79	1	40.4	1.2
s000001833	6.18919	217	236	90.36	40.6	1.9	64.7	4	65.9	1.8	40.2	1.5	50.3	1.7	28.3	2.7	48	1.9	68.7	1.5	33.8	1.8
s000001870	5.49979	127	134	99.27	61.2	1.9	79.1	3.9	68.3	1.8	60.7	2.3	65.6	1.6	45.9	1.1	69	2.4	64.9	2.8	54.5	2
s000001884	5.12532	99	101	99.44	71	1.8	81.8	3.1	79.3	1.7	65.8	1.6	70.2	1.8	59.9	2.2	73.2	1.8	48.2	4.1	63.3	1.7
s000001907	5.23122	137	143	92.09	59.6	2.1	73	2.2	81.3	1.3	56.2	2.5	70.7	2.1	52.6	2	81	1	62.1	0.8	54.2	2.1
s000001911	5.70471	181	191	98.22	51.3	4.7	75.1	6.4	69.9	4.7	51	4.6	59.5	4.7	38.2	3.5	69.4	4.8	68.8	3.9	52.7	4.7
s000001923	4.8074	108	109	99.89	40.4	2.2	73.5	10.2	48.9	0.9	32.2	2.3	38.2	2.4	18.1	1.3	32.3	2.3	87.4	2.3	23.1	2.4
s000001934	5.00524	165	167	99.96	59.9	1.7	77.5	7	69	1.3	50.4	1.5	58.5	1.5	44.4	1.4	63	1.4	74.4	1.1	48	1.8
s000001936	4.45537	121	127	94.81	75.7	0.6	87.4	3.9	63.2	0.4	75.7	0.6	79.5	0.5	47.8	0.5	61	0.6	82.5	0.6	52	0.6
s000001939	4.547	131	134	99.49	32.4	1.7	84.8	2.6	81.6	1.2	70.2	1	74.9	1.2	40.4	14.9	78	1.3	61.8	17.3	71.4	2
s000001969	5.35282	121	133	87.19	69.8	3.9	82.5	3.8	81.7	2.3	66	3.7	73.5	3.3	45.8	1.4	73.6	3.6	69.6	3.7	61.1	3.9
s000001987	5.62341	127	135	97.04	60.7	1.1	77.2	3.8	77.8	1	59	0.8	68.5	1	44	1.2	69	1	64.2	0.9	50.8	1
s000002013	5.46553	165	179	98.29	38.3	1.5	71.1	11.7	43.5	1.1	30.4	1	39	1.1	18.4	0.7	41.5	1.2	72.3	1.5	22.8	1.2
s000002014	5.09047	112	117	98.98	35.2	2.8	55.1	10.7	45.8	5.2	24.4	6.4	35.8	2.9	9.3	2.1	43	6.8	64.2	6.7	20	3.6
s000002027	5.39441	159	165	99.48	53.5	2.1	73.3	6.5	65.6	1.5	45.7	1.3	58	1.5	33.4	1.3	56.2	1.6	70.3	1.3	39.9	1.4
s000002033	6.05624	191	210	91.89	60.2	1.5	79.3	3.4	72.3	1	48.2	1	68.3	1	16.2	0.9	69.1	1	51	0.9	27.5	1.3
s000002034	5.52111	136	142	90.78	46.5	2	69.6	7.8	62	1.2	35.7	1.4	51.2	1.5	15.2	1.1	39.8	1.5	71.8	1.4	26	2.3
s000002052	5.99698	196	206	97.95	46.1	2.3	74.6	4.9	68.8	2	47.9	1.7	56.2	1.9	34.4	1.6	59.1	2	66.4	1.5	37.6	2.1
s000002064	5.85671	194	202	92.37	46.8	2.1	70	5.7	68.6	1.6	40.6	1.9	54.1	2	26.8	2.8	54.2	2.1	58.6	2	34	2.1
s000002073	5.27101	169	174	99.53	73.2	1.9	86.9	3.8	75.6	0.9	65.4	2	70.4	2.2	15.8	0.5	71.4	2.1	46.8	2.1	26.7	2.1
s000002079	4.70207	86	86	100	54.1	2.6	66.9	9.5	62.7	1.5	40.2	2.3	55.4	1.7	21.2	2	54.9	1.3	70.2	0.5	26.6	1.5
s000002081	6.72768	274	307	91.09	49.1	1.6	76.3	6	61.4	1.4	44.8	1.5	50.5	1.4	31.5	1.3	58.1	1.3	65.7	1.6	40.4	1.6
s000002099	5.80754	155	167	87.28	45.3	2.3	68	8	58.8	1.9	30.8	1.9	44.2	1.8	12	1.9	48	1.5	73.2	1.8	22.6	2.4
s000002109	1.28102	47	47	100	97.2	0.4	97.6	0.3	98.3	0.1	96.5	0.2	97.2	0.1	95.8	0.4	97.9	0.2	94.7	0.4	96.3	0.3
s000002112	5.15356	118	127	96.96	56.7	1.6	76	4.9	69.5	0.5	46.6	1.6	54.9	1.7	32.9	1.6	54.8	1.6	76.7	2.2	40	2.5
s000002141	4.9469	166	177	68.63	65.2	9.3	81.8	1.6	63.6	11	45.9	10.9	79.3	0.7	43.8	10.7	82.7	0.8	46.2	11	31	0.9
s000002147	4.56909	91	94	99.84	82.2	0.8	87.6	2.6	87.1	0.7	76.8	0.7	79.9	0.7	62.6	1.4	70.9	0.6	80.4	0.6	63.7	1
s000002161	5.02136	147	157	98.33	81.6	1.9	87.3	2.8	88.1	1.1	77.4	1.8	82.2	1.6	64.7	0.7	74.4	1.7	73.2	1.8	67.9	1.9
s000002172	5.41297	168	176	99.45	44.9	1.3	79	10.3	60.7	1.2	50.3	1	54	1.2	36.6	0.9	57.6	1.3	61.1	1.1	41.2	1.2
s000002177	2.89072	41	43	99.56	69.8	13.7	56.6	6.8	68.7	13.9	40.1	0.7	73.8	11.1	42.8	1.2	78.8	12.7	57.6	0.5	43.6	0.9
s000002186	4.02748	142	159	97.97	81.9	1.9	91.1	1.8	92.3	1.2	84.9	1.8	89.3	1.8	73	1.6	92.8	1.1	30.9	9.6	80.9	1.9
s000002257	4.67191	116	119	99.87	75.4	1.8	85.4	3	79.3	0.8	65.9	1.9	72.7	1.9	54.8	2.2	69.2	1.8	82.1	1.8	61.7	2.3
s000002261	5.74943	177	187	98.61	55	1.3	81.8	3.7	76.5	1.1	58.4	0.9	66.7	1	43.5	1.2	71.4	1.2	54.8	0.9	59.2	1.3
s000002273	4.16598	73	74	99.81	78.5	3	87.7	4.4	86.6	0.9	72.1	1.2	76.9	1.3	69	3.1	84.3	0.9	73.6	5.7	71.4	3.8
s000002290	6.1654	150	158	98.21	47.9	3.4	69.7	4.6	62	3.6	40.1	2.9	47.5	3.3	11.9	2.1	51.7	3.6	52.1	3.2	19.3	3.2
s000002329	5.46977	140	155	92.55	67.3	3.1	77.2	3.2	82.2	2	60.2	3	71.9	2.7	48.6	1.1	70.4	2.9	73.1	2.7	54.1	3.3
s000002330	4.1651	114	116	99.97	69.5	1	83.8	3.7	75.9	1.1	67.9	1	72	1.1	62.5	0.6	75.9	1.1	85.2	1.1	65.7	1.1
s000002334	5.32159	148	150	99.98	45.7	1.5	66.2	9	55.6	1.5	31.2	1.4	42.4	1.9	31.9	3.4	58.2	1.4	67.1	3.5	34.2	2.2
s000002337	4.7992	111	117	97.16	63.6	1.7	76.8	6.1	73.8	1.3	54.7	3.1	63	1.5	59.2	2.9	70.1	1.6	78.8	1.4	57.5	1.7
s000002347	4.3593	112	115	99.65	63.4	0.7	84.4	10	67.4	0.7	46	0.5	60	0.6	62	1.6	71.1	0.7	84.5	0.7	58.7	0.6
s000002348	5.13735	175	186	99.15	63.9	1.2	79.5	3.6	74.6	1	57.8	0.8	65.8	0.9	27.1	0.7	45.2	1	73.8	1	34.1	0.9
s000002371	5.21413	117	120	98.7	70	4.2	77	3.6	82.1	1	59.6	1.1	67.9	1.2	45.2	3.2	69.3	1.2	63.5	8.7	51.7	5.6
s000002443	6.31213	159	171	94.8	50.7	1.4	79.4	3.9	60.4	1.3	48.1	1.2	59.1	1.3	41.6	1	64.2	1.4	48.4	1.4	53.1	1.3
s000002446	4.35366	123	138	98.56	80.6	2.1	91.1	1.6	87	1.8	81.4	1.3	83.5	0.9	9.6	0.7	83.3	0.9	20.4	1.4	14.8	1.9
s000002450	5.13956	120	123	98.49	32.7	1.7	64.8	10	45.7	1.4	25.3	1.4	34.9	1.5	9.9	1.3	27.1	1.6	75.7	1.4	13.6	1.6
s000002457	5.918	188	205	90.16	35.1	3.1	63.6	6.9	54.3	2.8	30.3	3	33.6	3	5.4	2	40.2	3	76.4	2.7	23.6	3.1
s000002471	4.71066	87	88	99.88	61.2	4.4	84.9	6.5	72.2	2.3	57.2	4.3	63	3.7	51.1	1	66.3	4.1	70.7	4	58.2	4.4
s000002588	5.21259	159	172	96.99	61.9	1.4	77.1	3.6	80.4	1.3	61.9	0.9	65.9	1.1	51.5	0.8	65.9	1.2	65.6	1.5	58.6	1.5
s000002590	4.75739	95	97	99.98	61.8	1.4	74.5	4.9	73.4	1.3	48	0.5	54.2	1.1	37.2	2.8	54	1.2	81.7	0.3	40.1	1.7
s000002605	5.2549	107	112	89.45	54.7	2.1	84.9	3.7	69.8	2.1	61.7	1.8	62.7	2.1	45.8	1.5	72.6	2.6	51.6	1.9	56.9	1.8
s000002670	5.90659	166	177	97.87	71.2	1.7	83.4	2.8	82	1.4	64.9	1.2	70.3	1.4	53.7	1.7	71.6	1.6	50	1.8	60.1	1.7
s000002687	4.53523	95	101	99.7	71.7	1.3	87.6	2	82.2	1.3	69.6	1	72.1	1.3	64	1.5	82.9	1.3	69.6	1.5	67.4	1.5
s000002689	5.89184	149	159	96.26	48.5	2.5	73.4	6.9	57.1	2.4	38.7	1.5	47.3	1.7	20.8	1.3	43.6	1.9	73.8	2.3	27	2
s000002710	4.70683	130	136	99.28	62.1	1.7	81.1	5.4	75.1	1.7	61.4	1.3	66.9	1.5	50.6	1.2	65.8	1.7	76.8	1.2	57.1	1.5
s000002721	6.23039	174	181	99.38	60.7	2.3	74.9	3.4	71.8	2.1	50.9	1.8	56.1	2	37.5	2.4	56.6	2.3	80.1	1.7	45.1	2
s000002736	5.43978	139	151	95.12	57.6	1.6	84.2	1.7	73.5	1.4	57.6	1.4	60.2	1.4	43.4	0.7	66.9	1.5	57.1	3.3	54.4	1.7
s000002749	6.01519	205	218	97.49	62.5	1.8	76.9	3.7	71.8	1.7	57.1	1.2	66.3	1.5	34.3	1.4	68.2	1.6	63.6	1.8	39.7	1.6
s000002774	4.23791	121	129	96.14	77.5	1.7	87.9	3	83.9	1.2	71.5	1.5	76.8	1.6	67.5	1.5	79.5	1.2	42.3	0.9	62.6	1.7
s000002814	4.01542	86	87	99.85	79.7	1.1	90.6	1.3	88.3	1	80.5	0.6	82.5	0.8	80.7	0.9	88.2	0.9	81	0.9	79.8	0.9
s000002818	3.4739	141	148	99.05	81.2	0.7	89.1	2.6	85	0.6	77.8	0.5	81.9	0.5	10.6	0.4	82.2	0.6	28.8	0.5	14.8	0.6
s000002822	5.35277	143	146	99.71	69	1.8	87.1	2.3	82.5	1.6	71.8	1	75.9	1	59.9	0.8	79.8	1.3	56.1	1.5	56.4	1.6
s000002826	4.63411	88	91	99.75	74.6	1.2	82	3	71.5	1.2	67.2	1.1	68	1.1	66	1.1	72.3	1.3	64.5	1	65.9	1.1
s000002829	5.67606	141	149	99.31	34.2	4.9	57.1	5.3	45	4.9	17.9	1	31	3.9	22.9	1.8	54.1	4.5	69.2	0.6	28.3	2.1
s000002831	5.79541	162	174	95.74	62.8	1.1	83.2	1.6	84.1	1.2	69.3	1	68.2	1.1	51.8	1.3	76.4	1.1	50.5	1.2	60.1	1.2
s000002869	4.6404	105	109	99.71	74.7	0.7	76.2	1.8	89.4	0.7	68.7	0.5	79.9	0.6	57.3	1.1	76.3	0.6	54.2	0.2	69.1	0.5
s000002873	5.04778	106	111	94.34	62	2.5	83	4	75.3	2.4	66.7	2.2	68.1	2.4	49.9	1.5	72	2.5	75.4	2.8	59.7	2.3
s000002885	5.36578	168	178	96.75	53.7	1.5	77.4	6.7	65.1	1.4	50.4	1.3	57.5	1.3	22.4	0.9	39.1	1.3	76.6	1.5	27.8	1.5
s000002886	5.30462	132	137	99.78	41.5	3.1	63.7	7.4	55.8	2.5	34.9	2.4	44.1	2.6	23.4	2.1	57.9	2.4	68.8	3.8	29.6	3.5
s000002890	5.67386	137	148	90.89	54.7	1.4	80.5	3.5	76.3	1.4	62	1.2	64.9	1.4	38.5	1.2	66.3	1.4	68.9	1.4	45.2	1.4
s000002894	4.46099	92	93	99.59	77.8	1.2	89.4	2.4	90	0.4	77.6	0.7	85.5	0.7	64.3	3.4	89.6	0.7	56.4	6.6	78.9	0.9
s000002929	5.51842	133	139	99.08	66.6	1.3	79.5	4.1	74.8	1.1	56.2	0.9	68	1.1	34.5	1.1	65.2	1	65.8	0.8	37.7	1.7
s000002972	6.57751	242	253	97.93	63.2	1.5	75	2.7	79.4	1.2	55.9	1.3	66.4	1.3	37.3	1.5	73.3	1.3	62	2.2	47.7	1.6
s000002995	4.93939	109	124	92.93	39.8	4	65	11.5	47.3	3.5	19.6	3.3	42.7	3.5	13.1	3.2	51.6	3.8	65.4	4.2	23.8	3.4
s000002996	5.69025	220	242	94.46	66.9	1.3	82.3	2.7	80.4	1.6	65.7	1.1	70.3	1.2	52.1	1.3	75.1	1.1	74.6	1.3	63.8	1.5
s000003009	5.47872	165	175	99.13	61.1	1.9	80.8	5.3	68.5	1.4	56.5	1.7	60.8	1.9	42.7	3.6	57.6	1.5	78.3	1.3	47.1	2
s000003048	5.5888	119	124	99.36	68.2	3.2	75.8	5.2	87.1	1.2	58.4	3.3	66.1	3.6	38.2	2.7	74.3	3.4	56.4	4.3	54.2	4.1
s000003058	3.76247	74	75	99.95	73.3	0.5	83.7	1.3	84.6	0.5	68.5	0.5	79.6	0.6	12.5	0.5	81.5	0.4	19.5	0.3	15.5	0.7
s000003063	5.78513	171	180	86.26	58.6	1.3	80.5	3.3	71.2	1.2	57.3	1	64.9	1.2	38.5	0.7	65.8	1.2	57.6	1	53	1.1
s000003098	6.22499	219	242	95.47	42.8	1.7	68.9	6.4	62	1.6	37.9	1.4	52	1.5	27.9	1.7	47	1.6	63.2	1.5	35	1.5
s000003103	5.20578	130	134	99.25	48.7	1.6	71.2	10.1	61.9	1.5	43.2	1.1	53.7	1.1	33.4	1.1	50	1.4	63.1	1.3	37.1	1.1
s000003120	5.08268	97	98	98.68	63.1	0.8	85.7	5.4	70.2	0.8	65.1	0.6	66.4	0.7	53.2	1	68.7	0.8	70.8	2.1	59	0.8
s000003159	5.10095	116	122	95.97	63.1	1.6	80	7.6	69.1	1.4	56.1	1	64	0.5	44	2	68.4	0.6	55.8	1	48.7	1.6
s000003173	2.40821	92	93	99.97	89.6	0.9	93.3	1.1	93.8	0.9	89.4	0.8	91.4	0.9	88.1	0.6	93.1	0.9	43.1	29.2	88.4	0.8
s000003193	4.52908	84	86	98.03	33.4	1.4	72	11.3	46.6	1.3	19.6	1.2	31.5	1.4	24.7	3.6	61.1	12	51.1	1.6	25.9	1.6
s000003201	5.42174	112	117	97.4	60.7	3.1	77.3	2.6	83.7	1.7	62.1	1.6	71.2	1.8	47.3	2.3	73.4	1.8	55	5.7	54.6	3.9
s000003222	5.18283	131	134	99.94	55.1	2.1	72.9	4	67.7	2	45.4	1.3	54.3	1.9	48.4	1.9	68.9	2	68.5	1.5	54.4	1.8
s000003303	5.8246	177	188	93.45	63.5	1.2	86.1	3.3	69.5	0.9	63.4	1	55.5	1	40.1	2.1	66	1.1	66.9	2.8	53.3	1.2
s000003319	4.37765	99	101	99.75	81.8	3.1	89	1.8	92.7	0.9	80.7	0.7	82.7	0.9	73.2	2.6	88.1	0.8	51.1	13.3	76.2	4.1
s000003350	6.7329	282	318	88.48	38.8	2.6	64.8	5.3	56.4	2.9	36.1	2	43.5	2.4	21.5	3	49.6	2.7	60.6	2.1	28.2	2.4
s000003358	5.44907	162	166	99.81	53	1.3	69.5	2	81.8	1.3	51.5	1.2	56.3	1.3	39	1	74.5	1.3	51.4	3	47.3	1.3
s000003365	4.44819	86	87	99.73	76.5	0.9	79.3	1.9	90.9	0.9	68.9	0.6	74.8	0.7	56.2	0.6	74.5	0.8	83.3	0.3	62.6	1.6
s000003388	5.89981	128	141	93.21	53	1.4	71.6	2.5	78.2	0.9	50.3	0.9	61.7	1.1	42.2	1.8	70.1	1.1	48.8	1.2	48.7	1.2
s000003423	3.68477	72	75	99.8	79.8	1.5	86.4	1.7	89.7	1.1	78.3	1.1	80.8	0.9	61.1	0.8	70.4	0.7	76.5	0.9	64.2	1.4
s000003430	5.07085	114	121	98.37	79.8	2.8	89.4	3	74.4	2.7	77	1.5	79.1	1.9	36.5	1	82.3	2.5	53	1.4	42	2
s000003432	4.2953	73	75	97.1	77.4	0.9	85.7	2	79.8	0.7	71.7	0.8	76.3	0.8	69.6	0.8	79.2	0.8	71.6	0.6	71.5	1.7
s000003439	5.10971	153	166	99.22	69.1	4.5	84.6	5.2	78	1.5	60.4	4.9	60.7	5	45.4	0.8	79.2	4.9	73.9	6.8	68.4	5.1
s000003442	5.22277	159	165	99.05	53.3	2.6	76.3	6.8	67.6	2.9	51.7	0.5	55	1.6	40.1	1.5	55	2.4	64.4	0.5	43.1	1.6
s000003458	5.38612	125	130	99.55	60.5	5.3	73.9	6.6	72.8	5.4	52.9	4.8	58	5.5	25.8	2.8	52.2	5.6	69.8	5.4	36.4	5
s000003580	5.2696	118	124	93.75	64.5	1.1	82	4.1	74.6	1	60.9	1	65.5	1.1	53.4	0.8	70.6	1.1	71.8	0.9	60.9	1.1
s000003602	5.87456	165	171	99.5	53	2.4	72.6	5.8	61.8	2.4	45.7	1.5	55	1.8	29.2	1.6	57.9	2.4	65.3	1.9	42.6	1.9
s000003609	4.90654	105	109	94.95	48.6	2.4	70.4	7.8	63.4	2.9	35.7	1.9	44.6	3	33.6	3.6	64.3	3.1	57.9	1.8	42.1	4.9
s000003714	4.97592	127	129	99.85	33.5	2	71.1	8.4	41.3	1.9	19.8	1.7	29.7	1.9	21.8	1.8	43.1	2	88.2	1.7	29.9	2.2
s000003718	5.67837	153	160	98.96	61.4	3.2	74.7	6	75.4	1.6	45.7	3.2	52.9	3.4	33.7	3.1	66.3	3.4	76.5	3.2	43	3.4
s000003729	4.80279	131	134	99.65	53.8	4.3	61.5	12.9	64	4.1	17	2.6	29.4	4.3	14.4	10.4	55.6	3.4	84.1	0.8	17.9	4
s000003731	5.25683	149	153	98.65	53.4	4.2	75.9	8.5	63.4	4.6	45.1	0.9	51.5	2.5	17.2	1.7	52.3	3.9	63.6	1	22.1	2.6
s000003849	5.34232	117	120	99.91	48.8	2.5	78.3	5.7	68	2.5	57.7	2.3	63.5	2.5	32.2	1.3	62.3	2.6	55.2	4.5	40.3	2.4
s000003851	5.85922	187	198	94.86	60.7	1	79.6	3.3	75.5	0.9	61.7	0.9	64.8	1	34.4	0.7	71	1	54.7	1	49	1.1
s000003852	5.64103	147	154	99.28	63.5	2.2	85.7	1.9	78.2	2.1	69.3	2.2	66.6	2.1	43.9	1	84.1	1.4	51.5	4.7	55.8	2.4
s000003880	5.07199	107	114	97.11	51.1	0.8	81.4	5	67.6	0.8	57.8	0.7	61.1	0.8	43.7	1.2	61.8	0.9	72.3	0.7	48.7	0.7
s000003921	5.09707	111	115	98.42	55.9	0.8	79.2	9	65.2	0.7	54	0.7	56.9	0.8	17.3	0.8	56.8	0.8	60.4	0.7	27.6	1
s000003937	6.15571	177	188	91.29	49	2.1	76	4.9	59.9	1.5	46.5	2	51.6	2.1	31.1	0.9	55.1	2.2	73.1	2.2	39.1	2.1
s000003969	4.60694	79	80	99.87	80.2	8	88.6	2.3	93.2	2.5	78	2.6	84.1	1	66.8	9.1	87.4	4	46.4	6.2	76.4	4.1
s000003970	4.48327	115	120	98.62	79.7	1.1	89.3	1.4	86.7	0.9	80.6	0.9	84.1	1	74.6	0.5	86.4	1.1	77.7	0.9	78.3	1
s000003974	3.75734	100	108	97.48	76.5	6.3	90.9	0.9	90.7	0.7	85.3	0.6	84.7	0.6	70.8	8	87.8	3.4	26	6.3	84.6	3.4
s000003981	4.96197	131	133	99.87	27.6	1.8	56.2	8.7	42	3.5	11.7	2.1	30.4	4.8	23.7	4.3	56.8	5	67.5	3.4	29.7	4.4
s000003982	4.5757	120	127	97.71	31.7	1.7	60.4	16.7	43.7	1.3	12.2	1.5	24.9	1.6	12.7	2.8	36.9	1.5	78.6	3	18.4	2.7
s000003984	5.46751	161	174	94.81	71.1	1.9	82.6	3.3	78.8	1.7	64.4	1.5	70	1.7	56.9	1.8	73.7	1.8	74	1.8	60.8	1.9
s000003996	6.32851	224	243	95	61.9	3	78.2	3.7	76.9	2.8	58.4	2.5	65.3	2.8	21.5	2	67	3	46.4	2.4	30	2.6
s000004040	4.80223	116	123	85.96	70.2	1.7	84.8	2	82.5	1.4	68.4	1.6	74.7	1.6	59.1	1.1	75.4	1.7	55.5	1.5	64.8	1.6
s000004142	6.01048	157	165	94.15	49.9	1.4	68.2	4.5	66.3	1.5	38.4	1.2	51.6	1.4	12.1	2	45.8	1.5	61.3	1.2	21.4	1.5
s000004148	5.65746	147	159	82.65	42.1	2.4	71.6	5.9	56.7	1.9	33.3	2.2	46.1	2.4	25.7	3.4	54.6	2.5	55.3	2.1	31.4	2.3
s000004192	4.85452	117	119	99.5	71.9	2.1	82.8	2.3	88.9	1.9	73.6	1	83.5	1.3	65.2	1.4	79.5	1.8	56.3	6	71.4	1.4
s000004234	6.05066	164	178	96.12	58.6	1.1	79.5	3.4	77.5	2.3	55.9	0.9	67	0.9	44.6	2.5	70.1	0.9	64.3	0.8	55.7	3.8
s000004265	5.24504	119	120	99.96	52.2	1.4	79.1	5.8	61.1	1.5	55.6	0.6	54.9	1	42.6	0.9	63.8	1.2	67.6	0.8	43.1	1.2
s000004278	3.85179	76	81	89.57	22.6	2.9	62.2	20.8	34.9	1.5	9.2	2.9	22.7	2.5	3.6	1	27.2	2.6	83.9	2.6	16.2	5.2
s000004281	5.91013	167	176	95.95	67	1.7	66.7	4.4	78.7	1.5	42	1.3	58.1	1.5	25.4	3.1	70.5	1.6	62.8	1.2	46.6	1.7
s000004282	6.06925	163	172	95.62	51.6	3.3	70	4.7	68.9	3	41.5	3.1	55.8	3.1	22.4	2	55.7	2.3	66.1	3	31.8	3.2
s000004286	5.01028	129	132	99.61	56.3	2.5	79	8.4	66.8	1.6	51.3	2.3	52.9	2.6	40.4	1.4	54.9	2.6	73.6	2.3	43.8	2.5
s000004287	3.82335	79	81	99.91	78.7	0.6	91.8	1.5	92.5	0.6	83.2	0.3	82.7	0.4	72.6	0.5	84.2	0.6	78.1	0.3	76.4	0.4
s000004602	5.18372	117	121	96.03	70.5	2.8	87.6	2.4	75.8	1.7	59.6	0.5	77.3	1	55.9	1.9	76	1.5	65.4	4.9	56	3.4
s000004603	6.01339	231	241	96.94	59.7	2.5	74.4	4.6	73.5	2.5	48.8	1.3	62.9	1.8	37.7	1.9	67.6	2.2	66.1	1	43.5	2
s000004613	4.01034	90	97	99.5	73.1	0.8	84.6	4.6	82.2	0.5	71.9	0.8	75.3	0.7	68.7	0.5	80	0.8	60.2	1.4	69.4	0.8
s000004645	6.17566	206	223	95.39	57.3	2.1	78.9	4.5	70.1	2.8	53.2	1.5	64.4	1.5	43	2.4	66.2	1.8	71.3	1.9	49.2	2.7
s000004659	5.46175	163	178	98.11	66.3	3.8	89.6	2.8	78.4	3.6	71.7	3.5	75.3	3.5	53.8	1.6	82.9	2.8	36.1	3.6	60.7	3.6
s000004670	5.92737	210	225	98.44	54.9	2	79.4	4.9	69.1	1.9	53.9	1.4	56.6	1.5	37.5	1.3	61.7	1.8	69.4	1.3	47.3	1.6
s000004680	4.93403	97	98	99.98	79.2	0.8	88.6	3.9	82	0.7	74.2	0.6	79.1	0.7	70.3	0.9	78.7	0.7	68.5	1.7	68.8	0.7
s000004737	5.37982	182	194	98.37	60.6	3.2	78.1	3.7	78.3	1.6	60.1	3.2	67	2.7	47.1	1.2	71.2	2.9	66.6	2.9	58.6	3.3
s000004775	5.32362	120	121	99.96	74	4	87.8	4	85.7	1.9	72.6	4	78.6	3.5	49.6	1.6	83.5	3.5	54.9	3.7	56.9	4.1
s000004813	6.00842	190	200	98.54	57.7	1.6	78.1	4.9	65.6	1.4	52.6	1.2	57.7	1.2	20.8	0.9	63.9	1.2	62.8	1.2	27.6	1.6
s000004814	5.93689	153	161	98.55	62.4	2.9	77	3.5	81.6	2.9	50.4	1.1	63.7	1.8	41.6	1.6	66	2.5	68.1	2.1	46.9	2.3
s000004819	4.43921	93	95	99.98	77.1	0.8	87.9	1.9	83.6	0.5	73.1	0.8	78.2	0.7	74.7	1.4	88.1	0.7	56	10.2	77.5	0.8
s000004821	6.35554	221	243	95.16	42.9	1.8	61.7	4.4	64.1	1.9	36.3	1.5	56.3	1.8	25.1	1.3	50.8	1.9	67.7	1.7	33.8	1.7
s000004860	5.41883	164	170	99.77	43.4	2.1	73.4	7.9	58.1	1.9	41.2	1.9	50.1	2	26.3	1.2	48.5	2.1	67.4	2	35.3	2
s000004888	5.33008	167	182	97.53	68.2	2.5	85.4	2	76.7	2.4	68.1	1.4	70.3	1.3	24.8	1.4	77.4	1.4	41.9	1.4	36.2	1.9
s000004890	5.4815	183	190	95.51	59.4	4.7	82.5	5.2	81.4	5.1	63.5	1.8	66.8	3	44.9	2.5	74.5	4.3	73.1	2	56.6	3.3
s000004917	4.98634	126	128	99.88	42.7	1.4	68.4	9.5	57.1	1.2	33	1.3	42.4	1.1	16.3	1.4	38.2	1.3	86	1.3	18.6	1.5
s000004918	5.81296	173	177	99.67	44.2	1.9	72.9	5.6	56.6	2	35.9	1.3	44.3	1.8	26.2	1.4	55.4	4.4	55.5	1.3	32.3	1.8
s000004971	4.70385	117	126	89.71	18.6	0.9	56.4	11.5	39.5	11.7	14	5.1	19.4	6.9	5.6	0.9	46.6	7	34.4	1.3	20.3	10
s000004972	5.87235	166	171	96.62	67.8	2	73.2	3.5	83.6	1.6	57.3	1.8	59.3	1.7	43.1	3.2	74.1	1.8	67.5	2.3	52.1	1.9
s000005013	4.9829	108	110	99.74	59.8	1.8	77.5	4.7	71.2	1.7	56.5	1.3	62.4	1.6	49.2	1.2	59.7	1.7	72.3	1.2	52.1	1.4
s000005042	4.98203	123	131	98.46	60.5	3.8	82.3	5.9	75	3.6	61.4	2.3	66.1	2.7	49.4	1.3	70.4	3.5	74	2.1	59.7	3
s000005068	5.02648	163	168	99.92	68.8	1.8	82.7	2.8	81	1.9	66	1.1	72.1	1.4	30.6	1.8	77.3	1.7	45.7	1.6	33.8	2.2
s000005080	6.00332	204	212	96.75	51.2	1.4	75.5	6.5	63.9	1.2	48.1	1.3	55.9	1.4	32.5	0.8	51.7	1.4	63.1	1.4	40.1	1.4
s000005163	4.19813	116	125	97.4	68.8	0.6	92.6	1.2	73.6	0.6	68.7	0.5	69.6	0.6	49.6	0.6	89.5	0.6	57.3	1.5	52.1	0.6
s000005238	5.32452	178	187	98.46	32	1.2	65.3	11.4	43.9	0.9	22.8	1	35	1.1	4.9	1.1	36.2	1.1	62.7	1	10.8	1.4
s000005655	5.1636	142	151	86.72	55.6	2.5	71.6	6.6	67.4	2.5	51.5	0.6	62.4	2.3	40	0.8	63.6	3.2	54.1	1.3	46.5	0.7
s000005686	4.95009	161	172	97.49	67.5	1.9	81.9	4.6	77.1	0.6	65.5	2.1	68.1	2.2	32.8	0.6	46.7	2.2	77	2.1	38.8	2.1
s000005703	5.75092	168	181	95.17	64	1.3	87.1	3.1	78.6	1.2	72.2	1.1	79	1.2	57.9	0.9	80.9	1.1	54.2	5.7	61.3	1.2
s000005725	5.11464	126	135	98.32	52.3	9.2	61.7	8.9	53.1	8.9	26.2	9.1	52.9	9	10.7	3.9	73.5	6.2	51.5	8.8	27.3	9.2
s000005727	5.65024	131	136	99.26	55.4	3.9	63.2	4.2	75.5	3.8	40.9	2.8	54.8	3.8	31.3	4.2	66.9	3.3	55.4	2.9	32.4	3.3
s000005734	5.71271	178	190	96.79	60.4	7.2	81.8	6.4	75.4	3.6	57.8	7.1	66.2	6.1	39.9	1.1	69.4	6.6	66.8	6.6	47.7	7.3
s000005738	5.22186	107	108	98.96	67.4	1.7	79.9	3.3	76.3	1.3	64.8	1.8	72	1.8	59.2	1.6	76.2	1.4	63.9	1.3	63.9	1.9
s000005761	5.06203	173	186	97.55	49.6	1.3	80.6	8.9	58.5	1.3	48.9	1.2	48.7	1.3	44.2	1.4	65.1	1.3	78.3	1.7	50.9	1.3
s000005770	5.50371	130	138	92.69	67	3.5	71.7	5.5	82.1	3.4	48.8	2.1	66.9	3.4	43.6	3.4	75.3	2.8	67.7	1.2	50.9	4.7
s000005784	5.85163	176	187	96.96	53.6	2.4	73.3	6.3	67.1	1.8	44.8	2.2	54.7	2.1	27.4	1.5	57.6	2.1	70	2	42.8	2.5
s000005792	3.68768	49	49	100	85.6	1.3	92.5	3.8	86.7	1.3	82.5	0.8	84.4	1	36.8	0.9	86.4	1.3	38.3	0.8	32.6	1
s000005804	5.32092	100	102	99.95	73.7	1.5	89.4	2.8	81.7	0.9	74.9	1.4	78.2	0.8	34	1.5	75.1	0.6	43.3	1.8	34.8	0.6
s000005809	6.24435	210	227	96.06	48.4	1.8	70.6	3.7	70.2	1.4	40.4	1.7	59.8	1.8	31.4	1.4	60	1.9	56.5	2	45.3	2.1
s000005839	4.83603	117	122	99.31	64.6	2.3	83.4	7.1	74.4	1.7	61.7	0.7	65.4	1.1	55.3	1.5	67.8	1.5	82	3.8	57.5	2.5
s000005840	4.25703	155	161	99.76	80.4	0.8	86.3	1.5	82.9	0.9	76.7	0.9	83.7	0.9	69	1	83.4	0.7	53.1	17	71.8	0.9
s000005846	5.78851	135	139	93.84	49.5	2.3	72.1	5.9	59	1.5	43.1	2.1	50	2.2	27	1.1	51.1	2.2	76.8	2.2	36.4	2.3
s000005884	5.36369	173	177	99.91	65	2.1	78.7	2.7	83.3	2.3	63.9	0.8	70.2	1.6	47.9	1.2	70.3	2	74.9	1.3	52.5	1.7
s000005887	4.658	130	134	77.16	71.5	2	78.7	3.9	77.7	1.1	61.4	1	71.7	0.9	37.9	0.8	59.7	1.2	69	2.2	43.7	1.8
s000005893	5.58077	134	141	99.17	60.2	2.6	79.4	4.9	75.9	3.1	55.2	2.8	67.6	4.5	38.6	0.6	65.6	3.5	68.5	3.4	54.2	4.6
s000005900	4.89549	144	151	99.62	41.5	1.8	81.7	3.1	48	2	26.1	1.7	36.9	1.9	37.7	1.3	73.2	2	66.7	1.9	49.1	1.9
s000005914	5.0289	135	142	97.52	78.7	1.4	86.8	2	82.3	1.3	74.3	1.1	79.2	1.3	71.4	1.1	84.1	1.4	68.8	1	70.1	1.2
s000005915	4.06831	115	120	99.44	79.2	1.3	88.6	2.3	85.3	1.5	76.6	1.1	81.3	1.3	73.8	0.9	86.8	1.4	70.4	8.7	74.8	1.4
s000005927	5.55669	200	207	97.79	63.8	1.3	85	3.8	73.1	1	61.5	1.3	67	1.2	15	0.6	66.6	1.3	44.4	1.3	24.1	1.3
s000005931	5.11867	139	143	93.76	73.8	1.7	86.4	3	82.1	0.9	70.2	1.7	73.7	1.8	52.6	1.3	67.9	1.8	72.6	1.7	59.1	1.8
s000005948	6.00583	183	196	97.88	48.2	3.1	73.6	7	61.9	2.4	38.8	2.8	47.4	2.7	16.2	1.6	44.2	3	78.5	2.8	27.8	3.1
s000005973	3.57866	107	116	40.52	41.8	4.1	68.1	8.2	50	3.9	27.6	4	31.5	4	6.6	2.6	50.1	2.9	77.1	3.8	24.7	4.1
s000005983	4.46878	94	97	99.77	66.8	1.3	79	2.9	83.6	0.5	65.5	1.3	65.9	1.4	36.6	0.5	55.9	1.4	68.1	1.4	49.7	1.6
s000005986	5.14371	126	130	99.28	65.9	1.2	79.9	4.1	72.1	1	59	1.1	64.2	1.1	21.8	1.1	69.6	0.9	49.7	0.8	23.5	1.3
s000005987	5.92875	170	177	97.88	50.4	2.6	68.5	4.5	69.6	2.5	48.4	2.2	61.2	2.5	34.5	1.5	70.7	2.5	51.3	3.1	41.9	2.2
s000005989	5.48702	152	159	99.78	60.7	1	77.2	3.2	78.3	1	57	0.7	63.2	0.7	40.6	2.2	65	0.9	71.9	0.7	53.1	0.8
s000005992	3.78771	107	109	99.97	42.9	1.6	72.5	18.7	47.6	1.6	32.3	0.7	38.2	1.3	32.3	1.9	46.4	1.4	83.3	0.3	34.5	1.1
s000006004	4.18957	89	90	99.68	56.2	0.4	84.1	8	59.1	0.4	52.3	0.3	54.5	0.4	50.8	0.9	55.9	0.4	83.3	0.4	52.1	0.5
s000006017	4.36153	97	105	96.21	72.3	2.1	80.5	2.3	83.7	1.6	73	2	74.8	2	67.6	1.9	83.1	1.4	77.8	1.6	71	2
s000006029	5.15798	109	113	95.55	40.6	1.6	56.8	3.1	73.1	1.2	35.4	2.2	47.5	1.6	21.3	1.8	51.8	1.3	47.3	1	30.3	2.7
s000006030	5.76203	204	219	98.35	56.9	2	77.1	6	69.5	1.6	53	1.6	59.1	1.5	40.2	1	58.2	1.5	74.7	1.8	42.6	2
s000006034	5.26176	187	196	99.16	74.4	1.1	86.4	4.3	80.5	0.8	69.6	0.8	75.5	1	63.7	1.3	76.9	0.9	66.6	1.2	63.8	1.4
s000006035	5.09749	138	142	98.46	71	3	76.8	5.6	82.2	2	57.3	1.8	75.5	0.9	49	1.8	81.9	1.1	57.4	2.3	56	0.7
s000006042	6.39046	208	224	86.3	49.9	2.6	70.6	4	66.9	2.1	44.2	2.4	55.3	2.4	26.6	1.4	56.6	2.5	70	2.5	39.8	2.7
s000006048	4.65689	100	104	99.61	64.7	1.5	85.5	3.9	71.3	1	63.5	1.5	71.5	1.5	61.6	1.4	73.1	1	55.8	7.4	62.7	1.5
s000006049	6.09722	204	222	95.69	48.3	2.7	73.5	7.4	60.6	2.6	42.2	2	48.4	2.4	23.8	1.7	52.9	2.7	68.4	2.1	29.4	2.6
s000006053	5.23997	168	176	98.04	61.1	3.1	80.1	6.3	71.4	1.1	55.3	3.4	60.7	3.4	14.7	0.8	65	3.4	49.4	3.3	24.2	3.5
s000006077	4.40362	56	56	100	51.7	3.5	54.4	3	76.7	1.6	43.6	7	64.1	3	43.1	5.3	57.1	3.3	77.7	3.2	45.8	4.1
s000006113	4.72421	121	122	99.92	61.9	1.4	87.2	2.5	68.3	0.6	59.1	0.9	63.5	0.9	70.4	1	84.3	0.8	50.9	2.2	71.1	1.6
s000006135	5.49848	147	150	99.82	52.4	2.7	74.4	5.1	65.5	2.5	47.7	1.7	57	2.3	43.8	1.4	66.5	2.5	59.9	1.6	51.7	1.6
s000006625	4.8651	123	130	92.58	59.8	2.2	84.4	1.8	68.1	1.7	58.3	1.3	62.3	0.7	20.6	1.5	82.1	0.7	38.6	1.3	32.4	2
s000006626	5.19115	129	133	99.7	62.8	1.1	70.4	2.3	86.6	0.9	59.3	0.9	64.5	0.9	18.1	1.2	53.1	0.9	53.5	1.1	24.2	2.1
s000006637	6.10583	206	219	97.06	36.2	2.7	59.3	5.8	60	2.1	32.1	2.4	46.5	2.3	20	2.1	42.6	2.5	64.7	2.4	27.4	2.5
s000006650	5.03611	125	129	97.7	38.3	3.4	50	5.6	72.3	2.6	26.1	3	59.3	3	12.6	2.2	39.2	3.2	75.4	2.8	27.6	5.7
s000006657	5.14944	130	134	99.91	68.9	3.1	85.7	3.2	75.4	2.2	66.6	0.7	69.2	1.4	59.1	2.1	73.1	1.9	74.7	5.2	57.5	3.5
s000006662	5.89796	182	188	99.17	67.9	3.4	82.1	4.5	79.9	0.9	64.9	3.7	71	3.9	50.6	1.2	70.6	3.7	65.8	3.9	55.1	4
s000006666	4.7265	156	172	99.22	63.2	2.1	81.3	3.9	70.7	2.1	57.6	0.4	65.2	1.6	9.7	0.3	72.8	1.9	33.1	0.4	14.6	0.6
s000006668	5.05309	133	134	99.98	74.6	1.7	87.4	2.5	81.3	1	67.1	0.9	78.2	0.8	72.6	1.4	80.2	0.8	56.3	3	71.4	2.1
s000006670	5.10482	151	164	98.1	63.7	1.3	82.6	4.3	75.7	0.9	64.7	0.8	74.9	0.6	56.6	0.7	73.3	0.6	67.2	1.2	58.1	1.2
s000006675	6.22203	180	188	98.64	61.2	3.4	77.7	4	67.9	3.9	47.5	3.9	61	1.4	32.6	3.8	66	1.5	65.8	3.8	39.2	1.6
s000006678	5.29109	115	120	97.63	59.1	1.3	73.7	4.1	73.7	1.3	53.4	1.1	59.6	1.3	28.6	0.9	45.2	1.3	69.5	1.2	36.2	1.6
s000006694	5.05547	128	135	99.16	73.1	1.1	81.3	3.9	82.7	1	63.9	0.9	70.9	1.1	59.3	1.9	74.6	0.9	62.4	0.6	62.7	1.1
s000006711	5.38617	174	181	99.34	65.7	1.8	80.7	2	82.2	0.8	67.2	0.6	73.6	0.8	55.2	1.3	74.6	0.7	64.3	3.5	59.7	2.3
s000006726	5.85368	178	183	96.01	69.5	2.3	83.6	3.4	81.1	1.7	64.8	2.1	70.8	1.9	52.9	1.2	77.5	2.1	58.8	2	59.7	2.1
s000006728	3.96745	81	83	99.11	74.5	1.2	89.1	2.8	80.2	0.9	69.4	1	72.9	1	69.5	0.8	78.1	1	80.9	0.9	66.7	1.1
s000006741	5.41129	152	156	99.78	43.6	2.6	76.1	8.7	52.4	2.2	41.7	1.6	46	1.2	22.7	1.6	45.3	1.3	78.8	1.6	30.3	2.2
s000006742	5.64558	216	230	98.92	47.3	3.8	78.5	6.4	57.6	3.4	42.5	2.7	57	1.5	26.6	2	53.3	1.8	61.1	2.9	30.4	3.1
s000006743	5.9792	242	263	97.61	37.6	1.5	69.9	8.1	49.1	1.5	34.4	1.3	43.2	1.4	14.2	1	33.8	1.4	74.9	1.5	23.4	1.5
s000006752	6.07312	193	207	96.29	43.5	1.7	65.7	7.6	56.1	1.5	30.9	1.4	42	1.5	13.7	1.6	43.3	1.5	77.3	1.5	23.3	2
s000006757	5.07913	139	142	99.92	57.5	1.9	77.1	6	65.5	2.1	51.9	1.5	57.7	1	44	1.5	55.7	1.5	78.1	1.5	45.4	1.4
s000006778	6.18338	241	255	93.08	42.3	3	71.3	5.4	53.5	2.8	33.8	2.5	40.5	2.7	20	1.9	43.2	3	72.8	2.6	29.6	2.9
s000006794	5.0716	184	203	97.4	69.8	1.4	87.8	2.4	83.2	1.5	73.2	0.9	76.9	1.2	64.6	0.7	76.6	1.4	56.3	10.1	68.4	1.1
s000006795	5.87024	209	224	96.02	54.4	1.5	77.3	4.8	65.7	1.5	50.8	1.1	55.4	1.3	29.4	0.9	50.8	1.3	62	1.2	37.5	1.6
s000006803	5.37951	147	155	98.18	43.3	1.4	77.8	8.8	53.8	1.1	43.5	0.7	48.2	0.9	27.1	0.9	41.3	1.1	74.1	2	29.8	1.5
s000006804	6.33643	189	201	94.01	66.5	2.6	80.2	1.9	72.3	2.3	64.6	2.1	72.7	1.9	44.2	0.9	85.6	1.4	46.9	3.1	59.4	2.6
s000006806	4.86067	70	72	96.77	61.5	4.5	57.2	4.8	68.8	4.1	37.9	2.5	61.7	3.8	6.6	2.1	74.6	4.2	40.4	2.7	15.2	2.7
s000006808	5.16093	170	180	98.9	77.5	4.9	85.8	1.6	83.7	0.6	71	0.7	74	0.9	61.4	3.5	81.2	0.8	63.2	10.7	72	6.7
s000006809	5.25525	183	193	99.18	73	2.6	80.6	5.9	79.8	0.9	63.5	1	77.7	1	52.5	0.5	78	0.8	41.5	1	57.2	1
s000006841	5.63998	154	161	97.61	55.2	1.8	64.9	3.3	78	1.1	45.2	1.7	53.6	1.7	31.1	1.9	53.3	1	72.8	0.7	31	1.8
s000006863	5.11706	180	188	99.39	72.5	2.6	84.4	2.2	80	2.4	67.4	2.5	77.8	2.5	59	1.4	82	1.6	55.5	10.4	62.5	2.6
s000006864	5.44715	167	172	99.5	61.5	1.9	82.3	1.6	77.9	1.9	64.4	0.6	71.3	0.7	34.3	0.5	73.6	0.8	46.4	0.8	41.1	0.7
s000006899	6.24018	249	274	87.76	52.6	2.3	86.5	1.9	86	2.2	75.7	2.2	81.4	2.2	37.8	1.1	82.8	1.6	41.3	2.3	61.7	2.3
s000006909	5.70803	162	167	95.74	65.8	1.6	80.8	3.6	80.1	1.1	61.6	1.4	69	1.4	39.2	2.6	62.8	1.5	73	1.2	49.4	2.2
s000006910	6.13371	196	214	96.69	37	2.1	63.9	7.3	52.8	2.1	31.3	1.7	36.5	1.9	15.4	1.8	43.3	2	72.4	1.6	25	2.1
s000006912	6.43286	217	233	92.36	62.6	2.4	79	3.3	72.8	2.2	53.6	2.1	66.5	2.1	29.5	2.1	67.4	2.3	56.7	2	35.7	2.4
s000006929	4.78752	102	104	99.88	56.4	1.4	76.4	7.1	65.3	0.5	51.9	1.2	60	1.2	43.2	1.6	59.3	0.5	83	0.3	46.7	1.3
s000006931	5.85245	190	206	99.14	53.7	1.9	77.7	6.9	62.8	1.3	49.8	1.7	55.6	1.7	38.4	0.9	53.9	1.8	76	2.2	43.9	1.9
s000006945	5.29045	95	98	97.53	48.3	3.5	68.3	6.1	64.1	3.4	37	2.5	51.8	3.2	34.2	2.9	65.3	3.4	62.6	2.9	40.3	2.6
s000007009	5.48786	130	131	99.96	44.2	4.3	66.7	8.3	54.2	4	33.5	3.8	39.9	4.3	16.4	2.4	34.7	4.5	85	4.1	22.3	4.1
s000007037	5.15547	124	130	97.84	72	1.7	85.2	3.4	81.5	1.2	70.6	1.5	71.4	1.4	53.5	1.3	74.4	1.6	74.6	1.4	61.5	1.6
s000007039	5.69137	126	133	97.43	61.4	1.3	83.8	5.4	68.6	1.3	63.3	1.2	63.5	1.3	46.4	0.8	66.8	1.4	60.1	1.2	51.2	1.3
s000007044	6.01404	149	165	91.54	54.3	1.5	70.6	4.6	71.9	1.2	46.2	1.3	54.9	1.3	37.6	0.9	54.5	1.4	58.4	1.2	43.7	1.6
s000007072	4.69915	77	80	91.52	38.7	0.5	73.1	11.4	55.2	0.4	32.2	0.9	36.9	0.5	28.1	1.5	40.3	0.4	67.4	2	31.1	2.3
s000007073	4.94957	124	129	96.25	29.1	2.5	49.6	11.3	45.5	2.2	13.1	2.3	31.8	2.3	7.1	2.3	52.1	1.6	59.4	3	16.5	2.5
s000007083	5.87164	337	360	98.69	63.3	1.4	86.1	2.6	73.6	1.5	68.1	1.1	69.9	1.3	55.7	0.7	75.2	1.4	53.2	1.4	64.1	1.2
s000007108	5.20049	307	327	99.13	68	2.2	86	3.1	76.5	1.4	63.6	2	67.9	1.6	12	0.4	73.3	1.7	41.6	1.8	18.8	2.2
s000007176	3.95147	81	82	99.99	91	0.9	94	1.1	91	0.9	88.5	0.6	91.1	0.8	38.3	0.7	89.9	0.6	24.7	0.8	37.8	0.4
s000007219	5.53931	154	156	94.19	65.7	1.6	80.3	2.9	74.4	1.4	58.5	1.5	69.1	1.8	46.8	2.9	65.2	1.4	69.8	1.4	50.5	2.1
s000007242	5.5079	163	170	98.18	59.4	0.9	81.5	4.3	74	1.2	62.4	0.6	65.1	0.7	46.7	2	62.3	0.9	71.6	0.6	50.8	1.2
s000007245	6.07142	145	155	91.96	55.4	1.8	75.1	3.6	72.2	1.6	54.3	1.7	58.3	1.7	39	1.5	61.4	1.7	65.4	2.2	48.5	1.9
s000007283	5.65283	161	168	97.12	61	1.4	80.3	3.8	78.3	0.7	59.6	0.7	69.4	0.7	41.5	1.1	58.6	0.8	62.4	2.5	46.4	1.7
s000007308	6.02734	205	211	99.24	52.8	2.3	67.2	6	59.9	1.6	29.8	2	51.5	2.4	12.7	1.6	47.5	2.3	63.4	2.1	23.7	2.4
s000007408	3.8372	83	84	99.95	84.8	6.4	95.3	2.1	89.5	0.3	85	0.2	88.4	0.2	82	4.6	90.1	0.3	62.2	13.9	81.4	8.8
s000007414	4.98006	147	155	98.33	68.7	2.2	82.2	4.5	80.7	0.5	64.5	2.4	69.7	2.6	53.6	0.6	68.5	2.4	59.1	2.6	58.3	2.5
s000007439	5.83662	141	148	97.36	57.5	2.7	73.1	3.3	61.7	3.9	39.3	1.7	63.7	2.6	31.5	3.2	65.8	2.4	51.8	1.8	33.2	3.5
s000007469	4.24902	99	102	99.93	51	4.5	50.9	11.2	84.4	4.1	20.9	3	42.7	4.4	6	3.7	53.6	3.7	48.9	1.8	37.2	15
s000007499	4.74351	91	92	99.86	48.3	3.1	73.4	8	55.8	0.7	39	1	43	0.9	38.8	3	48.7	0.9	78.8	6.3	38.5	4.3
s000007548	5.30363	116	121	96.5	63.9	2.5	81.3	4.3	81.9	1.2	58.7	1.1	66.6	1.2	42.4	1.9	69.1	1.3	68.8	4.6	57.8	3.3
s000007581	6.23462	228	239	98.15	61.3	2.2	77.8	2.3	70.4	1.3	53.6	1	69.9	1.1	41.5	1.6	70	1.1	57.9	3.9	47.3	2.7
s000007638	5.34172	130	133	99.86	58.6	2.7	75.5	3.3	74.3	2.6	55.8	1.5	68.7	2.4	45.9	0.8	69.7	2.6	65.9	1.6	53.8	1.6
s000007639	4.79319	88	90	96.18	69.2	1.3	84.1	5.1	77.1	1	63.9	1.1	68.7	1.1	45.8	0.8	60.8	1.2	62.6	1	47	1.1
s000007666	5.86778	162	174	97.1	64.1	2.1	80.3	3.9	75	2	59.7	1.1	63.3	1.2	48.6	1.3	68.3	1.7	66.1	1.2	55.2	1.6
s000007688	5.75269	149	152	99.94	59.7	1.9	79.4	5.4	66.5	1.5	51.6	1.6	54.8	1.5	33.1	0.9	50	1.8	77	1.5	41.1	1.8
s000007697	5.59268	111	117	96.32	53.4	1.8	73.6	5	67.9	1.9	47.7	0.7	52.8	1.2	37.1	2	53	1.7	71.9	1	42.3	1.5
s000007719	4.59769	79	85	87.51	48.9	5.1	76.2	12	52.2	5.9	38	5.9	53	2.2	21.5	5.6	46.5	2.1	76.4	5.8	22.7	2.3
s000007732	4.73412	111	113	91.33	66.3	1.6	85.4	6.1	70.5	0.6	62.5	0.7	65.8	0.8	55.7	1.2	66.5	0.7	84.7	3	58	2
s000007734	5.6002	174	183	99.51	60.3	1.2	79.2	4.9	67.6	1.3	51.4	0.6	57.9	0.9	50.4	1.7	60	1.1	67.9	1.7	46.6	1.5
s000007741	5.20121	135	141	98.99	58.7	2.7	82.4	4.3	71	1.7	55.9	2.6	59.1	2.9	50.7	1	67.5	2.9	75.5	2.6	57.4	2.9
s000007856	6.22053	158	165	92.15	59.3	2	78.1	3.4	74.1	1.1	55.5	1.2	64	1.2	42.2	1.3	64.7	1.3	58.7	3.2	49.2	2.3
s000008949B	5.62847	158	171	99.08	66.1	3	83.5	3.2	79.6	2.8	68.5	2.3	75.2	2.6	55.5	2	75.2	2.8	63.6	4.4	62.2	3.3
s000008953B	3.74513	97	99	99.82	83.2	0.3	96.2	0.5	85.2	0.3	82.4	0.2	84.2	0.2	32.1	0.6	95.1	0.3	24.1	0.2	32.2	0.4
s000008954A	5.52419	152	157	97.33	66.6	1.2	83.7	2.6	74.5	1.1	65.8	1	68.8	1.1	55.2	1.8	72.8	1.2	60.1	1	48.4	1.2
s000008955	5.43067	115	117	98.22	61.9	2.8	85.6	4	74.6	2.8	64.3	2.3	70	2.4	48.1	1.3	80.9	2.5	47	2.7	54.7	2.6
s000008957A	6.08617	192	204	88.29	55.4	2.7	79.7	3.5	71	3.1	56.8	1.3	62.4	1.9	40.1	1.7	68.4	2.6	61.1	1.4	40.7	2.2
s000008959A	4.85444	212	225	98.63	71.8	1.4	85.2	2.2	81	1.3	69.4	1.2	78.3	1.3	24.2	0.9	78.8	1.4	41.2	1.2	34.4	1.4
s000008983	5.34068	143	148	98.27	62	1.8	75.5	3.1	78.7	1.7	61.4	1.6	67.4	1.7	53.7	1.8	68.1	1.8	62.6	1.7	56.1	1.6
s000008988	5.1938	154	161	95.04	71.5	2.1	86.7	2.9	79.8	2	71	1.9	73.9	2	60.1	1.2	78.4	1.8	66.2	9	67	2
s000008991	4.5168	93	95	99.76	65.3	1.2	75	4.9	82.5	0.4	62.1	1.2	66.5	1.2	56.6	1.4	68.3	0.4	75.4	0.3	57.9	1.3
s000008998	4.214	78	79	99.5	66.8	1.5	80.6	4.6	74.5	1.2	58.7	1.2	65.3	1.4	50.2	1.2	66.8	1.4	80.9	1.1	53.4	1.5
s000009004	4.90527	109	112	99.86	57	2.1	80	7.4	61.7	2.3	49.4	1	55.3	1.5	49.7	1.1	60.5	2	65.3	1	49.4	2.1
s000009020	4.52838	80	80	100	79.4	0.7	84.3	2.3	88.5	0.7	75.1	0.4	79.1	0.6	71.8	0.6	78.4	0.6	34.5	0.5	74.6	1.5
s000009052	4.81364	106	110	99.4	66.4	9.3	88.2	2.6	79.4	7.3	71.3	5.2	78.1	1.4	39.2	2.1	69.3	1.5	67.1	6.9	48.9	8.6
s000009070	4.94524	102	103	99.71	49.7	2.2	74.8	8.5	54.8	2.2	37.3	0.7	48.8	1.7	30.4	0.9	51.5	2	82	0.6	37.4	2.9
s000009091	4.96942	169	178	96.24	73.5	1.2	85.9	2.2	79.5	1.1	71.8	1.1	74.7	1.1	17	1.2	78.1	0.8	30.1	1.1	21.4	0.8
s000009097	3.83316	114	121	98.87	83.4	0.9	88.6	1.4	89.9	0.9	78.1	2.8	85.3	0.9	80	0.8	89.8	0.9	42	0.9	78.7	2.8
s000009101	6.2469	191	216	87.24	56.7	5.6	83.6	2.1	68.1	5.4	66.5	2.3	70.3	1.9	34.7	1.2	77.2	1.6	39.3	2.4	34.8	3.3
s000009118	5.44362	177	182	99.63	45.4	2.2	73.6	7.8	57.6	1.7	41.1	2	49.6	1.6	32.6	1.4	47.5	1.8	71.3	2.6	36.8	2.2
s000009126	4.93292	117	120	99.77	55.7	2.3	80.1	6.4	69.8	2.3	56.5	1.6	59.1	1.9	44.2	1.2	65	2.2	76.7	2.4	51.3	1.9
s000009127	5.50181	159	164	99.39	37.6	1.7	70.8	9.4	47.2	1.7	31.3	1.5	33.3	1.7	16.4	1	39	1.7	81.8	1.5	25.5	1.8
s000009128	4.51145	61	62	99.94	53.2	4.2	70.1	6.8	65.4	3.9	45.3	2.3	56.8	3.5	31.7	0.9	56.4	4	80.5	2.1	38.3	2.4
s000009132	5.11785	154	158	99.76	61.5	2.4	75.3	4.8	74.4	2.2	53.1	1.7	60.3	2.2	42.8	1.9	67.2	2.1	70.1	1.4	52.2	2.3
s000009138	5.57714	148	161	99.28	50.2	2.7	70.3	5.6	68.8	3.3	50.4	4	55.2	2.2	31.6	1.2	61.7	4.2	41.7	7.7	47.9	2.6
s000009148	5.92928	161	170	92.92	45.5	2	65.2	6.1	69.1	1.5	37.9	1.5	49.2	1.6	15.6	1.7	56.6	1.5	55.9	2.7	27.4	2.8
s000009150	4.72377	85	90	98.99	52.6	3.1	74.1	10.3	57.6	1.5	39.4	3	47.7	3.3	27.1	1.4	45.1	3.2	83.8	3.4	31.1	3.6
s000009157	5.74173	146	155	98.63	47.6	2.6	72.3	4.9	71.6	2.6	50.6	2.2	60	2.6	17.4	1.5	46.6	2.6	64	2.7	25.9	2.4
s000009164	4.69841	67	69	98.25	53.9	2.2	76.3	6.4	64	1.8	48.4	1.7	53.9	1.6	45.6	2.3	55.2	1.9	87.7	2.8	46.3	2.3
s000009217	5.87045	194	206	94.23	63.1	1.8	79.2	3.2	77.9	2.2	55.5	1.2	63.1	1.5	43.9	1.9	67.5	1.8	50.3	1.5	49.7	1.9
s000009219	4.32799	108	113	98.29	67.5	2.7	84.3	4.9	78.9	2.3	66.7	2.6	71.1	2.6	57	1.4	78.5	2.3	73.6	2.6	66	2.7
s000009222	5.22403	110	113	99.67	64.8	2.1	76.4	5.7	69.3	1.5	50.7	1.2	59.8	1.6	37.6	2.3	59.3	1.8	69.1	2.2	38.3	2
s000009227	6.07886	202	216	91.73	48.3	1.6	74.6	7.3	61.5	1.5	42.6	1	52	1.2	27.3	1.1	51.3	1.5	70.6	1	36.5	1.3
s000009236	5.22181	138	145	98.31	64.3	2.5	83.9	3.5	76.5	2.3	68.9	2.4	74.7	2.6	60.2	1.8	76.1	2.3	62.1	2.3	64.4	2.5
s000009355	4.64728	97	100	99.31	62.3	3.5	76.6	5.9	73.1	2.8	52.4	3.1	58.6	3.4	44.1	1.9	63.9	3.6	78.6	3	52.2	3.8
s000009385	5.98501	166	174	95.15	52.1	1.9	69.5	5.2	66	1.9	41.3	1.6	50.8	1.9	25.1	1.6	48.1	1.9	77.6	1.7	31.1	1.9
s000009405	5.26684	149	161	95.88	57.1	3.5	76.5	3.5	79.2	3.4	65.6	3.2	73	3.1	43.3	2.4	75.1	3.2	49.3	9.3	55.4	2.9
s000009419	5.8013	162	170	97.75	60.4	1.9	77.1	3.5	75.9	1.8	56.3	1.4	65.2	1.5	43.9	1.9	69.6	1.8	63.9	1.4	50.5	1.7
s000009444	2.99636	89	91	99.8	75.7	0.7	84.9	2.1	83.9	0.7	71.3	0.5	74.3	0.5	64.8	1	68.7	0.7	90	0.3	63.5	0.5
s000009449	5.84033	145	149	99.39	49.8	4.2	58	5.8	72.2	1.5	35.8	4.3	45.9	4.5	23.6	4.4	46.5	3.4	85.6	3.2	27.8	4.4
s000009528	5.50287	147	159	95.33	55.1	1.5	75.1	3.8	71.3	1.6	52.2	1.4	60.7	1.6	22.3	0.9	55.5	1.6	55.7	1.6	40	1.5
s000009530	4.01469	104	109	99.81	71.3	0.6	93.5	0.8	82.7	0.6	76.9	0.6	79.4	0.6	77.7	0.5	91.6	0.6	62.6	12	82.2	0.6
s000009558	4.98787	121	127	95.03	71.4	8.2	86.1	3.2	80.8	6.5	73.2	4.6	80.1	0.7	49.1	0.7	78	0.7	63.5	4.7	56.4	7.2
s000009562	5.63449	118	122	98.38	52.3	1.8	82.2	4.4	68.6	1.6	56.9	1.5	62.8	1	27.1	0.7	56.7	0.9	49.1	0.6	31	1.3
s000009618	4.85436	136	143	98.2	71.7	3.7	86.1	2.8	77	3.1	71	2.4	76.7	1.5	23	1.2	77.7	1.2	37.7	2.2	23.7	3.2
s000009624	5.41296	171	185	89.74	53.9	2.9	80.2	4.6	70.8	2.7	60	2.3	62.5	2.7	43.9	1.9	66.6	2.9	65.9	3	48.7	2.7
s000009648	5.58896	141	153	97.68	65.1	2.6	83.1	3.5	79.2	2.5	66.2	1.3	73.3	1.3	49	0.9	70	1.7	65.1	1.3	56.5	2
s000009670	4.4198	121	124	99.88	79.8	3.6	89.9	1.5	89.2	0.2	79.9	0.4	85.7	0.4	72.6	2.7	86.8	0.3	67.8	7.7	74.8	4.9
s000009671	5.50225	143	151	91.98	59.6	7.6	82.3	8.4	74.1	8.4	59.3	0.8	67.3	4.3	46.2	2.9	70.1	7	70.5	3.1	58.1	4.4
s000009675	5.50972	132	135	99.61	50.1	2.9	72.9	6.4	69.4	1.6	42.6	2.9	59.3	2.5	33.8	1.4	51.9	2.7	74.4	2.9	40.7	3
s000009682	4.18274	95	95	100	36.5	1.8	57.5	7.6	65.2	0.6	33.3	2	36.2	2.1	20.6	0.5	27.7	2	61.5	2	23.6	2
s000010099	5.05789	89	89	100	68.8	4.7	81.4	3.4	79.1	1.5	60.1	1.4	64.6	1.7	48.6	3.9	72.1	1.7	73.5	9.5	53.1	6.1
s000010102	4.89448	99	104	99.4	78.1	5.6	79.9	6.6	92.8	0.8	70.1	6.3	76	6.6	42.5	1.2	69	6.2	72.9	6.2	57.3	6.5
s000010105	6.38649	267	287	98.11	57.6	2.1	75.2	3.1	74.9	1.7	53	2	62.6	1.9	36.6	1	63.5	2	58.1	3.1	45.3	2.4
s000010112	4.80031	118	124	74.84	25.1	2.2	57.6	16	40.6	1.5	17.3	2.2	25.5	2.1	8.7	3.1	33.2	2.4	77	2.1	17.2	2.3
s000010115	4.95722	110	114	99.3	67.9	2.3	82.2	2.3	85.6	1.7	66.1	1.7	70.9	1.5	54.6	2.3	69.5	1.1	60.8	1.3	58.2	2.1
s000010130	4.16246	112	113	99.94	72.3	1.1	86.5	2.5	83.4	5.4	64.6	1	81.7	1	67.5	5.6	82.7	0.5	85.2	0.5	66.9	5.5
s000010172	5.04225	109	114	97.18	65.9	4	80.4	3.8	75.7	1.2	64	1	64.5	1.1	55.7	2.9	64.9	1.1	65.2	9.1	59.4	5.3
s000010192	5.65741	179	186	99.1	59.8	1.8	76.5	5	68	1.1	48.4	1.7	58.5	1.6	11.9	1.3	64.7	1.4	48.3	1.4	17.7	2.1
s000010200	5.76381	162	169	96.5	59.2	3	82.1	4.8	72	3	59.3	2.3	66.3	2.3	42	1.8	69.8	1.8	70.4	2.2	48.8	2.4
s000010229	5.12413	120	121	99.86	43.7	2.4	70.4	8	52.2	2	36.3	2.3	42.7	2.5	11.5	1.4	29.5	2.6	84.9	2.3	16.8	2.3
s000010233	4.22657	95	95	100	47	1.1	76.9	12.2	57.8	1.1	49.1	0.9	50.3	1	41.5	1	52.3	1.1	87.5	0.8	41.1	1
s000010249	5.43756	186	205	94.68	73.3	1.8	84.6	2.7	80.4	2	68.5	0.9	72	1.3	35.3	0.8	74.6	1.7	45.8	1	32	1.3
s000010252	5.02072	113	118	89	69.5	1.8	83.6	3	78.9	1.7	66.7	1.6	69.5	1.8	49.4	1	69.2	1.9	67.4	2.1	52.9	1.7
s000010254	5.77014	194	205	94.2	56.1	7	75.3	7.5	73.2	7.4	56	6.5	65.7	7.3	39.5	4.1	64.9	7.4	62.3	7.4	47	6.6
s000010465	6.24246	203	215	94.21	50.6	6.5	75.6	5.8	70.8	6.1	52.5	5.9	60.7	6.1	27.5	3.7	64.2	5.5	54.2	5.6	43.6	5.9
s000010693	5.58205	148	157	89.32	54.4	2.2	76.3	6.5	65.2	1.7	48.8	1.5	53	1.7	37	1.3	58.9	1.9	73	2.7	45.6	2.3
s000010712	5.62727	123	134	88.79	58.3	3.7	73.6	3.8	77	3.8	58.4	3.6	62	3.8	37.9	1.9	72.7	3.1	60.5	3.7	54.6	3.7
s000010713	4.43291	86	89	83.95	75.5	1.6	86	3.3	80.1	1.6	70.5	0.9	73.6	1.2	58.2	1.1	68.5	1.5	53.6	1.1	61	1.2
s000010719	4.44396	70	70	100	78.7	1.8	79.5	2.8	88.1	1.5	70.3	0.3	82.1	1.2	54.6	0.8	72	1.4	57.1	0.5	53.7	0.6
s000010721	4.62555	85	89	99.68	68.6	2.4	80.8	4.3	75.4	2.2	60.9	1.7	69.2	2.1	35.2	1.3	48.4	2.3	74.8	1.6	36.6	1.9
s000010725	2.87382	68	75	39.53	79.2	3.5	87.7	3.7	90	3.4	29.8	3.3	35.1	3.4	71.9	2.6	87.5	3.4	21.6	3.6	24.1	3.6
s000010738	5.41662	109	116	91.75	67.3	3.7	79.7	4.3	79.9	4	66.9	3.4	68	3.9	49.9	2.2	78.4	4.2	63.5	6.1	63.4	3.5
s000010744	6.00919	184	205	86.03	56.6	4.8	76.5	3.2	76.4	4.3	62.1	2.6	63.3	1.9	30.1	2.1	67.1	2	48.9	2.8	43.5	3.8
s000010758	5.06633	136	142	98.29	64	1.2	84.9	3.3	78.8	1	65.4	1	71.5	1.1	16.5	1.5	75.4	1.1	37.4	0.9	25.9	1.6
s000010773	4.26158	110	123	95.51	80.9	3.6	90.4	1.1	88.1	2.9	81.8	2.1	86.6	0.7	17.5	0.6	87	0.8	22.5	2.1	22.9	3.2
s000010783	5.14022	99	103	97.12	65.7	2.3	85.3	4	80.5	0.9	67.8	2.2	76.9	2.4	56	1.3	77.9	2.3	59.2	2.2	61.6	2.4
s000010808	4.51255	94	95	99.94	75.7	1	83.6	2.4	81.7	1	69.8	0.9	73.9	0.9	70.3	1.1	78.9	1	82.5	0.7	69.7	0.9
s000010821	4.55156	71	75	97.04	72.6	1.8	86.9	3.5	83.1	1.7	70	1.6	72.1	1.5	54.1	3	81	1.5	68.1	1.2	60.8	1.6
s000010827	5.47106	127	139	96.11	65.6	2.2	84.5	4.3	73.5	2.3	65.3	1.3	65.3	1.8	55.2	1.2	70.6	2.1	58.5	1.5	60.4	1.7
s000010862	4.19004	105	106	99.88	72.3	1	83.2	2.9	80.8	0.8	65.2	0.9	74.6	0.8	44.4	1	78.8	0.7	63.2	1.3	45.6	1.2
s000010867	5.27993	149	151	99.96	70.4	2	86.6	3	75.6	0.9	68	1	71.2	1	55.4	2.7	76.2	1.1	65	3.6	52.7	2.4
s000010869	5.85579	157	160	99.34	62.8	2.4	79.6	3.3	71.7	2.2	58.9	2.2	63.4	2.4	47.6	1.6	71.6	2.4	67.9	2.6	52.8	2.3
s000010880	6.40755	233	259	92.59	52.3	2.3	78.7	3.6	65.1	2.1	45.6	1.6	58.8	1.4	13.5	1.2	66.8	1.5	46.8	1.7	20.8	2
s000010898	5.46849	142	147	97.68	50.8	2	66	6.6	70.2	1.9	45	4	59.3	1.8	25.3	1.9	62.8	1.5	65.3	1.3	33.5	2.5
s000010900	5.55817	171	183	99.03	64	1.6	78.9	3.8	77.6	1.7	59.4	0.9	67.4	1.2	16.9	1.2	64.9	1.5	50.6	0.9	23.8	1.8
s000010906	3.82115	99	109	97.94	80.2	5.6	89.1	4.1	87.1	5.4	83.1	5.5	84.1	5.5	67.3	2.3	89.1	3.7	49.2	19.4	78.5	5.6
s000010908	5.46851	168	175	96.49	57.5	1.2	75.5	3.2	76.5	1.1	54.7	1.1	69.5	1.1	47.1	1.1	61.4	1.2	67.7	1.1	52.5	1.3
s000010919	4.70744	106	111	99.75	66.6	1.2	82.3	2.7	82.8	1.1	67.1	1.7	72	1.1	61.5	1.8	75.7	1.2	59	12.9	63.6	1.2
s000010938	5.16098	93	95	99.47	66.1	4.9	78.2	5.2	73.5	2.7	60	3.6	61.1	4	49.5	2.6	66.7	4.1	73.1	7.6	55.3	5.7
s000010953	5.05928	133	136	99.79	55.2	2.1	77	8.4	66.5	1.9	52.4	1.7	53.5	1.8	40.5	1.5	58.7	1.9	76.8	1.8	47.9	1.7
s000010957	4.5539	79	79	100	71.4	0.8	88.8	2.7	79.2	0.7	69	0.7	72.1	0.7	68.5	0.8	79.1	0.8	65.8	0.6	70.8	0.8
s000010961	4.92496	99	105	90.9	54.1	4.2	64.5	5.4	68.1	4.2	42.2	0.5	63.2	3.4	33.3	0.6	52.7	3.9	67.1	0.6	37.2	1.3
s000010962	5.78752	125	134	97.77	52.5	7.1	77.6	4.5	71.7	5.6	55.6	4.7	64.9	3.1	32.1	1.2	69	3.5	53.4	4.6	41.9	6.3
s000010978	5.08044	113	117	99.86	44.4	3.6	72.4	11.1	59.7	4	43.2	1	46	2.3	30.7	1.5	49.9	3.5	72.9	1.9	37.4	2.2
s000010981	5.31171	108	115	83.5	70.7	2.3	84.9	2.9	78.3	2.2	68.6	1.5	70.5	1.7	56.5	1.3	74.4	2.1	69.7	2.4	62.1	1.8
s000011014	5.18306	139	149	98.84	71.4	2.6	82.3	3	82.4	1.8	69.1	1.4	73.2	1.7	55.7	2	74	1.8	76.5	4.3	57.6	3
s000011022	6.23963	180	191	95.94	61.8	1.8	81	3.3	72.6	1.4	57.6	1.7	64.5	1.7	30.7	1.3	70.1	1.8	57.4	1.7	46.5	1.8
s000011035	5.00365	109	119	95.37	57.8	3.5	73.9	4.9	68.3	4.5	54.8	3.4	59.7	3.7	38	2	70.8	3.9	42.5	11.2	58	3.9
s000011040	5.45482	117	125	88	56.9	2.3	78.3	5.4	71	2.5	57.3	2.2	62.6	2.4	42	1.2	62.7	2.5	72.3	2.4	51.6	2.5
s000011047	5.81977	145	153	98.1	66	1.6	83	3.3	79.8	2.1	64.3	1.5	72.2	1.7	54.6	1.6	75.5	1.7	56.8	1.7	60.4	2.2
s000011055	5.84729	181	200	93.83	64.3	3	82.2	2.4	75.8	2.5	60.9	1.8	71.9	1.1	20.3	1.4	72.5	1.3	43.1	1.8	29.4	2.6
s000011069	4.55353	100	102	99.61	71.5	2	82.5	5.1	78.6	1.4	64.8	2.1	66.2	2.2	55.1	0.9	71	2	65.4	3.3	64.4	2.1
s000011086	5.8813	163	176	95.83	66.9	1.6	86.4	2	85.1	1.5	72.6	1.3	74.9	1.5	51.6	1.3	82.9	1.5	62.6	1.9	55.6	1.7
s000011116	6.03718	171	181	95.1	58.5	1.9	80.4	5.2	68.7	1.7	55.1	1.7	58.4	1.8	37.2	1.1	61.3	1.9	74	2.9	50.1	1.9
s000011130	5.58165	192	200	98.72	52.2	2.3	69.8	4.3	72.9	2.3	50.1	1.5	64.8	1.9	43	1.2	56.2	2.2	61	1.7	45.9	1.8
s000011149	5.60232	167	178	99.17	50.3	1.6	82.5	5.1	75	2.2	54.6	1.4	61.3	1.5	39.8	2	64.7	1.6	73.8	2.1	45.1	2.4
s000011155	5.24349	124	136	96.68	45	1.5	83.6	2.3	79.4	1.5	67.8	1.1	71.8	1.2	24.2	11	71.7	1.3	32.8	1.2	42.2	1.3
s000011162	4.13658	147	151	98.89	84.1	2.1	89.2	2.2	90.8	1.4	77.9	1.9	82.5	1.9	10.9	1.1	83.7	1.9	27.8	1.6	17.2	2
s000011163	4.61062	122	125	93.91	74.9	4.2	87.2	4.1	84.2	2.2	71.4	4.1	78.8	3.6	49.6	1.2	63.8	3.9	82.7	3.8	55.9	4.2
s000011164	4.00962	75	75	100	65.8	3.6	77	5.9	72.4	3.8	49.6	0.6	62.6	2.1	56.6	4.5	76.9	3.2	59.7	0.4	55.9	2.1
s000011191	5.49448	125	129	95.14	57.6	2.2	81.6	5	71.2	1.5	57.5	1.8	66.9	1.7	40.8	1.2	59.4	1.9	66.9	2.1	40.4	2.2
s000011204	5.63435	120	121	99.98	66.8	2.8	73.2	4.1	78.6	1	53.3	2.3	60.7	2	50.4	3.6	69.6	0.9	65.8	4.7	44.6	3.6
s000011214	5.97902	143	151	93.88	45.3	2.2	72.4	5.8	60.9	1.9	40.4	1.7	53.2	1.9	29.1	1.5	52.4	2	71.4	2.1	41.2	2
s000011220	5.94431	187	198	96.82	41.5	1.3	72.6	5.8	58.8	1.3	42.1	1.1	50.9	1.4	22.5	1	48.5	1.8	65.6	1.4	32.1	1.3
s000011225	5.55674	163	170	99.59	62.1	1.6	83.5	3.5	75.7	1.4	64	1.4	66.6	1.6	51.1	0.9	69.5	1.6	75.8	1.4	57.2	1.7
s000011234	4.58023	108	112	99.12	67.6	2.8	70.5	2.9	74.4	2.1	52.5	2.5	58	2.6	55	2.4	65.4	2.1	47.1	1.6	54	2.5
s000011238	6.23467	164	176	95.95	57	3.2	70.9	5.4	67.2	3.4	45.5	2.9	54.4	3.3	20.1	1.8	57.9	3.4	62.4	3.2	35.8	3.1
s000011240	5.51326	156	162	98.8	59.6	2.5	77.5	4.9	72.4	1.9	53.8	1.7	59.2	1.9	43.5	1.5	62.2	2.2	76.8	3.6	52.1	2.7
s000011243	5.17983	135	139	99.31	71.3	1.1	81.6	2.9	74.3	1.1	65.7	0.9	71.6	1.1	42.1	0.8	62.8	1	71.3	1	43.6	1.1
s000011246	5.15814	145	164	73.71	74.8	2.8	88.3	2.8	81.8	3	77	2.4	77.9	2.6	8.4	1.4	82.7	2.7	21.7	2.7	15.9	2.4
s000011250	4.66702	121	128	97.73	69.2	1.3	83.5	3.2	75.1	1.3	67.7	0.9	70.9	1.1	18.4	1.4	71.5	1.4	40.5	1	19.8	1.1
s000011265	4.7684	192	212	97.86	68.9	6.4	87.4	1.9	80.7	5.3	72.4	3.8	79	1.8	8.3	0.9	83	1.9	23.4	3.9	18.6	5.7
s000011269	3.6995	77	81	99.83	77.2	0.5	89.1	2	83.6	0.4	74.6	0.4	78.1	0.5	72.5	1.2	80.1	0.5	81.9	0.3	75.2	0.9
s000011275	4.6556	167	180	98.83	76.8	1.6	88.6	2.4	83.9	1.1	73.2	1.5	77.9	1.4	19	0.7	81.4	1.5	31.1	1.4	24.6	1.6
s000011295	5.67093	122	134	98.02	46	2.6	74.6	8.2	65.3	2.7	49.2	2.2	51.8	2.3	35.9	1.6	59.7	2.2	74.7	2.4	40.9	2.6
s000011300	5.84892	274	302	98.18	63	2.7	84	2.7	73.8	2.8	66.4	1.4	67.7	1.5	12.2	0.9	73.4	1.7	34.4	1.5	26.9	1.5
s000011312	5.74921	141	153	98.58	47.5	2.2	67.2	3.5	73.2	1.6	45.8	2.2	50.8	2.3	35.3	1.4	56.8	2.1	59.4	2	40.4	2.2
s000011323	4.69242	138	145	98.72	76.5	0.9	90.9	1.9	82	0.9	72.2	0.6	73.6	0.7	7.7	1	80.9	0.7	25	0.6	14.3	0.8
s000011329	5.09971	106	109	97.25	53.2	1.6	79.6	9.3	61.4	1.1	49.4	1.3	52.3	1.3	30.3	2	41.8	1.5	80.1	1.7	33.1	1.6
s000011330	5.46684	146	151	98.91	74.3	1.7	85.9	2.1	84.5	1.6	73.5	1.2	77	1.2	56	0.8	75.4	1.4	63.7	1.8	60.4	1.6
s000011335	5.47054	146	149	99.26	56.8	2	71.6	4.4	70.7	3.2	46	2.4	54.5	2.8	31	2	52.1	2.8	73.3	2.2	37.3	3.3
s000011338	4.87394	104	112	97	64.8	2.1	87.4	3.5	71.2	1.1	65	1.1	65.8	1.1	56.7	1.4	67.9	1.1	61.4	4	56.6	2.6
s000011350	5.18059	167	174	99.81	69.3	4.3	82.6	2	80.1	3.4	66.3	2.4	73.7	1.1	16.9	2.3	71.4	1.2	33.9	2.4	23.9	3.8
s000011352	6.09025	173	188	93.62	59.4	2.6	79.6	3.7	71.7	2.7	58.5	1.6	63.9	2	26.2	1.3	65.2	2.4	50.6	1.8	32.1	2
s000011355	5.35971	126	129	90.93	62.3	1.2	79.8	3.7	73.3	1	58.3	1	61.4	1	32.1	1.6	51.9	0.9	80.7	2.6	38.2	1.4
s000011357	5.55934	144	154	98.92	56.9	3.6	74.2	4.9	69.3	2.7	49.1	3.4	53.7	3.3	10.4	1.9	51.7	3.5	62.4	3.4	19	3.5
s000011358	6.15558	159	183	92.04	42.3	1.8	68.9	8.3	55	1.6	29.2	1.6	38.5	1.6	19.9	1.2	52.7	1.6	63.3	1.3	30.7	1.8
s000011378	5.36685	159	166	90.86	61.4	1.6	80.7	6.3	71.1	0.9	55.5	1.5	62.4	1.4	36.1	0.6	50.9	1.4	68.9	1.4	43.3	2.5
s000011388	5.41427	155	163	92.99	64.4	2.2	79.9	2.9	79.7	2.3	63.2	2.1	73	2.1	56.4	2	79.2	2	56	7.3	64.6	2.6
s000011390	4.12306	65	66	99.97	39.9	7.2	61.8	8.6	81.5	4.1	11.4	6.7	36.3	6.2	8.2	4.4	45.5	6.4	52.5	6.1	16.2	7.3
s000011409	4.4754	101	103	99.69	73.1	1	82.6	3	84.2	0.7	70.9	0.7	75	0.7	48.9	0.9	61.9	0.6	66.6	1.5	50	1
s000011416	4.88562	101	105	99.19	44.7	4.9	71.8	8.3	61.4	5.2	39.5	0.9	43.9	2.8	27.6	2.4	49.4	4.4	82.1	0.9	32.5	3
s000011417	4.7198	123	126	99.53	62.1	1	81.9	5.4	71.1	1.1	58.8	0.4	62	0.9	47.6	0.8	58.8	0.9	75	0.4	53.8	1.9
s000011934	5.33001	150	154	99.61	39.5	2.7	59.6	5.4	71.9	1.6	34.5	2.6	45.9	2.3	22.7	0.7	43.8	2.5	57.1	2.4	30	2.8
s000011935	5.62675	153	161	98.77	70.3	1.4	84.8	4	79.9	1.2	68.3	1.4	72.3	1.4	46.3	0.7	64.2	1.3	63.7	1.4	48.6	1.5
s000011940	5.11128	147	151	99.86	62.6	3.4	83.1	4.3	75.2	3.7	67.1	0.5	74	2	52.1	1.5	67.6	3.1	69.4	0.6	57.2	2
s000011956	4.83862	94	95	99.96	59.4	2.8	84.9	3.7	66.5	2.7	54.7	1.2	57.7	1.3	16.1	1.7	66.1	1.4	49	1.1	17.6	1.3
s000011959	3.95249	103	105	99.97	73.5	1.9	72.8	4.1	86.8	2.1	55.9	1.9	67.8	2.5	50.9	3.2	77.8	2.2	80.1	2	59.8	3
s000011997	5.91205	147	165	88.59	61.8	4.3	75	4.3	73.7	3.9	47.2	3.9	58.5	4.1	16.1	2.3	56.5	3.9	76.3	3.7	30.4	4.4
s000012012	4.45006	108	117	86.61	72.7	1.3	89.8	1.8	82.7	0.6	74	0.6	74.7	0.6	67.3	0.9	80.5	0.7	43.1	18.2	72.8	1.7
s000012014	5.45719	121	123	99.35	58	0.9	77.8	4.5	65.4	0.9	56.7	0.6	59.4	0.8	44.8	3	54.1	0.9	75.5	0.5	45	0.8
s000012028	5.07506	145	166	97.05	70.1	5.1	87	2.7	76	5.1	58.4	0.8	76.2	0.9	64	2.1	83.4	0.9	39.4	0.8	52.3	2.1
s000012059	4.60291	125	134	84.17	77.7	1.4	85	2	85.3	1.4	73.9	1.2	75.6	1.4	66.6	1.2	78.9	1.6	37.9	1.6	70.8	1.4
s000012066	6.08702	164	173	96.64	67.3	3.8	83.4	4	81.5	2.1	67.6	3.7	71.8	3.6	39.9	1.4	80.7	3.5	53.2	3.7	57.9	4.1
s000012070	6.07632	184	197	97.53	54.3	2.5	77.3	5.6	65.7	2.4	50.5	2	57.2	2.2	17.4	1.2	58	2.4	54.5	2.1	27	2.1
s000012072	4.83066	133	138	99.58	72	1.9	85.5	4.4	81	1.2	71.1	1.4	76	1.7	55.8	1	74.1	1.6	64.1	0.8	60.2	0.9
s000012086	5.28438	99	99	100	51.2	1.4	74.9	7.4	64.3	1.3	48.8	1.1	55.7	1.1	38.8	0.7	53.2	1.3	74.7	1	44.8	1.2
s000012092	6.09237	191	203	83.51	60	1.8	74.9	3	76.6	1.5	52.4	1.6	63.9	1.7	35.9	1.3	64.7	1.8	56.7	1.7	39.8	1.9
s000012112	4.65219	76	84	81.88	77.8	3.4	76.1	4.5	83.1	3.4	59.1	1.2	71.5	2.9	59.5	3.4	82	3.1	75.3	0.7	58.4	1.7
s000012113	4.1235	107	109	99.87	80.3	1.3	87.9	2.5	82	1.4	76.4	0.7	80.8	1	71.1	0.7	80.6	1.3	63.6	1.3	75.6	1
s000012120	3.3866	46	47	97.61	41.4	18	47.9	18.8	55	17	20.6	14.3	40.7	17.1	16.8	10.7	68.2	18.4	47.2	13.9	23.5	14.8
s000012135	4.89062	144	155	95.44	75.6	2.1	86.9	3.9	75.5	1.9	72.9	1.7	74.6	1.9	61.6	1.4	77.2	2.1	67.9	7.4	67.7	1.8
s000012136	5.54383	133	138	99.52	61.5	1.5	73.3	5.8	74.6	1.2	44.5	1.4	56.6	1.4	34.5	2.6	63.9	1.4	75.1	1.2	44.1	2.5
s000012152	3.31396	39	40	99.93	56.2	8.3	41.6	16.5	62	3.2	12.9	3.9	58.2	4.1	9	4.3	93	3.4	20.1	3.6	15	4.4
s000012156	5.61482	181	188	99.58	50.4	2.2	73.2	6.3	66.6	1.9	47.5	2	52.3	2	28.2	1.2	50	2.2	80.2	2.1	40.1	2.1
s000012159	4.89281	121	129	99.66	63.9	3	70.6	3.5	77.5	3.2	54.6	1.6	62.3	2.7	24.3	1.9	73.3	2.8	36.4	1.3	24.8	2.4
s000012176	5.01407	153	161	96.82	64.1	2.5	71.4	6.2	73.5	1.9	45	1.8	54.7	2.2	39.9	3.3	77.6	1.7	57.5	11.2	47.4	2
s000012196	5.96021	131	143	97.03	59.3	1.7	83.6	3.4	69.5	1.4	52.3	1.3	61.6	1.3	35.1	0.7	68.8	1.3	61.3	2	43.1	1.5
s000012226	5.15739	109	113	99.43	67.7	1.6	86.6	2	86.8	1.3	73.2	1.3	77	1.1	55.7	1.4	81.2	1.2	67	2.7	67.8	1.6
s000012230	4.90513	139	144	99.58	69	3.1	85.2	5	77.7	0.4	68.6	0.5	72.3	0.6	56.9	2.2	70.2	0.5	68	6.6	56.9	4.2
s000012231	4.72543	103	112	64.05	65.3	2	81.3	0.9	60.2	4	49.1	1.2	73.5	2.8	28.8	3.5	79.8	2.8	24.6	2.7	35.3	3.1
s000012262	3.75417	111	113	99.85	55.4	26.2	89.9	2	72.4	20.8	75.2	14.8	82.4	1	21.7	0.8	82.5	1	37	14.8	34	23
s000012267	5.7294	133	138	99.48	65.7	1.1	82.8	2.6	75.5	1.2	64.4	0.8	67.3	1.4	46.8	1	71.2	1.2	67.2	1.5	49.8	1.6
s000012280	5.45274	103	106	99.75	67.9	2.6	80.9	3.7	81.9	1.7	65.6	2.6	70.9	2.8	50.7	1.1	69	2.8	64.4	2.6	55.3	2.8
s000012285	5.54761	125	137	95.4	64.7	1.7	84.6	3	78.2	1.6	69.6	1.3	68	1.5	49.3	1	75.2	1.7	67.3	1.4	61.7	1.4
s000012286	4.44249	87	87	100	71.1	2.2	83.9	3.8	81.3	2.1	69.6	2	73.1	2.1	60.9	1.7	72.8	2.1	73.8	1.9	63.2	2.2
s000012298	5.63917	200	213	96.55	66.9	0.7	82.9	1.2	86.7	0.7	72.7	0.6	76.6	0.7	22.3	0.5	71.3	0.7	37.4	0.7	26.7	0.7
s000012299	5.61505	178	190	97.45	68.1	1.8	84.3	3.3	78.5	1.9	66.7	1.1	69.8	1.5	63.3	1.4	75.1	1.6	66.1	1.9	59	1.2
s000012310	5.43066	128	135	98.45	60.9	5.2	75.3	7.2	68	2.7	53.4	5.5	58.3	5.9	34.7	1.7	60.5	5.7	69.7	5.5	51.1	5.7
s000012321	4.86222	81	86	97.39	71.9	0.9	83.6	3.6	82.2	0.8	69	0.7	72.3	0.8	59.7	1	73.4	0.8	64.4	1.3	62.4	0.8
s000012326	5.4779	166	178	97.67	70.7	1.6	86.8	2.7	82.3	1.2	72.2	1.2	78.2	1.4	52.9	1	79.8	1.4	55.2	1.4	66.4	1.2
s000012335	5.08366	154	159	99.51	71.2	1.9	83.8	3.4	76	1.7	69.5	1.7	71.6	1.8	61.5	1	75.9	1.9	71.4	2	65.7	1.8
s000012336	5.57404	243	264	98.48	65.7	1.3	84.6	2.3	78.5	1.3	68.9	1.1	69.8	1.2	27.2	0.8	77.8	1.3	45.5	1.4	39.2	1.2
s000012339	5.8624	129	138	97.15	37.9	2.2	67.3	5.8	50.8	2.2	37.8	1.6	41.1	1.7	28.3	6.3	48.3	1.9	77.8	2	33.6	2.3
s000012355	5.21948	112	115	89.63	44	2.7	72.8	10.2	52.5	2.8	40.3	1.8	42.6	2.2	26.1	1.6	45.2	2.6	74.2	1.8	28.8	2.2
s000012393	6.29082	209	231	94.12	55.2	7	77.1	2.7	69.6	7	59.2	1.9	62.5	2.2	28.5	1.3	71.7	2.3	53.2	2.2	36.3	2.1
s000012399	5.31276	141	148	98.59	39.3	3.1	70.1	11.6	54.1	2.3	31.8	2.8	37.9	2.7	21.4	1.7	43.8	3	73.3	2.6	29.3	3
s000012418	5.10248	92	96	99.32	69.6	0.9	85	2.6	67.3	0.9	64.9	0.5	62.9	0.7	61.5	0.9	69.8	0.8	72.3	0.8	56.8	1.3
s000012448	5.5676	154	159	98.78	61.1	1.8	77.7	3.2	69.2	1.6	56.4	1.6	58.4	1.8	48.1	1.6	74.1	1.7	66.2	1.5	54.5	1.8
s000012593	5.63969	150	161	90.41	57.5	3.2	82	3.5	77.2	1.4	60.6	1.2	69.2	1.3	45.2	2.2	67.1	1.4	65.4	6.4	51.9	4.2
s000012663	5.61167	153	162	96.46	37.7	2.5	75.1	3.3	52.2	2.7	40.8	1.7	52.1	2.9	27.1	1.4	72.6	2	40.9	2.6	35.4	3.6
s000012699	5.68451	191	206	95.75	64.6	1.3	85.1	2.6	80.1	1.2	68.9	1.1	71.1	1.1	49.4	1.4	68.9	1.3	72.6	1.1	55.8	1.2
s000012813	4.90619	140	142	98.95	66.5	1.4	81.1	2.8	76.7	1.3	64.6	1	68.2	1.2	51.5	1.3	71.2	1.3	74.1	1.1	53.7	1.4
s000012871	5.89124	176	184	97.18	55.6	2.3	83.8	2.1	80.9	1.9	66.9	1.5	71	1.2	42	0.8	73.3	1.3	57.7	1.7	53.7	2.1
s000012879	4.80979	98	103	99.44	71.2	4.3	85	3	83.5	2.7	71.5	2.5	75.8	2.8	54.3	2.8	79.6	2.9	65.9	9.8	71.6	5
s000012903	6.12174	200	214	95.91	60.3	1.1	78.6	3.4	76.8	1	58.4	0.8	58.4	0.9	35.2	0.8	65.7	1	53.1	0.8	47.4	1.1
s000012911	5.21365	107	113	99.62	57.7	4	77.5	6.6	69.1	4	53	1.9	55.9	2.6	43.6	1.9	60	3.7	80.9	1.9	48.7	2.8
s000012918	5.81994	166	185	89.84	49.4	3.3	73.5	4.9	66.9	3.6	49.6	3	56.7	3.3	31.9	1.9	59.8	3.4	67.7	3.3	42.5	3
s000012946	5.12958	158	166	96.08	66.2	1.9	85.9	2.5	80.4	1.2	70.3	1	72.7	1.1	60.1	1.3	77.1	1.2	66.1	4.8	62.2	2.3
s000012950	5.69229	148	157	99.14	62.2	1.8	79.2	2.9	79.2	1.9	64.2	1.4	71.5	1.7	51.9	1	68.6	1.8	61.4	2	57.5	1.6
s000012951	5.22633	131	134	97.88	60.8	2	79.3	6.4	67.2	1.3	56.8	1.9	56.8	1.8	44.2	0.8	62.8	1.9	75.7	1.8	52.6	2
s000012971	6.08881	234	258	90.59	45.9	3.3	67.9	6.1	61.1	3.1	42.4	2.6	46	2.9	25.3	1.9	52.5	3.2	63.9	2.7	36.2	2.9
s000012976	5.89051	228	245	95.34	50.3	4.9	79.4	4.6	75.6	3.9	58.9	4.7	67.1	4.4	34	1.5	70.9	4	58.1	5.6	47.8	4.9
s000012983	4.7712	133	142	83.91	69.4	1.9	83.7	3.2	79.3	1.5	68.2	1.9	70.2	2	55	1.2	73.4	2	78.9	1.9	61.2	2
s000012984	5.55231	142	151	95.28	49.3	3.3	64.2	8.1	61	1.6	30.4	1.6	49.4	1.8	22.9	1.4	54.2	1.8	61.9	2.1	31.1	1.9
s000012985	5.71401	191	204	96.13	64.1	1.7	81.6	3.1	75.7	1.3	64	1.6	66.4	1.7	52.9	1.2	71.2	1.8	74.5	1.7	57.1	1.7
s000012988	3.58235	65	65	100	73.3	0.5	88.2	5.6	75.4	0.6	68.4	0.4	72.6	0.6	62.8	0.8	69.9	0.6	88.5	0.4	63.4	0.6
s000012992	5.80024	153	167	95.7	40.7	6.7	82.6	5.5	60.6	5.4	49.9	3.6	64.8	1.2	22.7	3.2	64.9	1.6	53.7	3.6	40.9	5.9
s000013001	5.59803	179	187	97.15	61.9	3.3	77.9	4.1	77.7	2.9	56.2	2.5	65.5	2.6	47.8	1.4	69.5	3.1	71.6	2.3	54.9	2.8
s000013005	5.21115	116	122	97.95	55.3	2.3	77.6	7.4	63.1	1.8	49.5	2.3	52.5	2.2	41.9	1.1	59.8	1.9	82	2.2	46.3	2.3
s000013008	6.60893	255	268	98.07	53.1	3.1	80.4	4.1	72.1	2.5	56.4	2.7	59.3	2.7	25.7	1.9	69.1	2.1	64.4	3	45.2	3
s000013009	5.62797	194	206	98.56	67.4	5.2	83.8	5.2	79.3	3.5	65.2	4.4	73.1	3.8	47	0.9	71.9	4.2	71.7	4.1	53.2	4.9
s000013017	5.14038	170	185	93.54	73.8	0.8	86.8	2.6	80.1	0.9	70.7	0.6	76.2	0.8	16.5	0.5	72.4	1	37.5	0.8	20.4	0.7
s000013018	3.93429	84	91	54.33	65.4	4	81.8	2.4	54.3	4.7	45.2	2.4	69.6	3.6	42.7	3.5	75.6	3.2	36.3	8.3	43.7	3.9
s000013019	6.25171	183	193	98.6	55.5	3.9	75.9	4.4	70.2	2.9	47.9	3.6	56.6	3.5	33.7	1.6	63	3.7	67.9	3.5	45.1	3.7
s000013026	4.89208	169	184	99.33	74.1	1.1	88.2	2.2	83.5	1	73.7	0.9	75.1	1	62.3	0.9	81.1	1.1	67.5	4.3	72.2	1
s000013028	5.5161	116	119	98.71	66.7	4.4	81.4	4.8	81.1	1.8	64.2	4.3	68	4.6	43.6	1.8	69.6	4.4	68.8	5.6	52	5
s000013031	5.39217	135	138	99.73	61.6	2	79.5	5.5	67.4	1.4	56.9	1.8	58.1	2	40.2	1.1	57.9	2.1	78.7	1.8	49	2
s000013055	5.1349	181	194	99.01	48.6	3.7	78.5	10.2	61.4	3.5	52.2	3	49.7	3.5	34.5	2.3	57.3	3.7	78	3	41	3.1
s000013062	5.12711	98	100	99.89	48.5	3.2	71.5	6.9	62.7	3.4	44.6	1.1	45.2	2	36	1.5	55.4	2.9	79.8	0.9	39.5	2
s000013065	4.98455	103	105	99.32	57	1.2	82.4	2.4	78.3	1.3	63.6	0.7	73.6	1	45.8	0.9	76.6	1.2	63	3.2	53.3	1.1
s000013076	5.66427	136	145	94.61	62.3	1.7	81.6	2.7	77.2	2.7	59.7	1.5	70.2	1.7	36.2	2.4	73.9	1.8	52.1	2.1	41	2.6
s000013077	4.9434	124	125	99.97	59.6	2.6	77.5	5.4	69.5	1.6	55	1.3	61	1.5	47.1	1.9	60.6	1.6	77.2	4.6	47.2	3.2
s000013079	5.24127	128	129	99.83	67.2	3.4	88.1	2.6	75.4	2	72.5	1	74	1.2	60.6	2.8	78.7	1.3	67.5	7	65.3	4.7
s000013108	5.9166	159	169	98.67	57.6	1.4	80.9	3.9	76.2	0.7	55.7	1.3	63.9	1.3	42.7	1.2	61.8	0.8	68.3	1.9	52.2	1.5
s000013118	5.95975	140	144	99.52	58.6	2.3	76.5	3.4	71.8	0.9	49.1	0.7	58.8	0.8	41.5	1.9	63.7	0.9	54.2	4.3	41.1	2.8
s000013120	4.56863	80	80	100	77.3	1.9	86.9	2.6	82.6	2.1	73.6	1.2	75.7	1.6	66	1.2	79.4	1.9	74.5	1.9	68.1	1.5
s000013133	6.22805	201	223	95.03	58.8	3.8	79.4	4.1	71.6	2.5	57.3	3.5	62.8	3.2	37.7	2	63.3	3.5	75.5	3.3	48.4	3.6
s000013138	5.11688	174	186	96.41	72.8	1.1	87.5	1.2	86.3	1	74.9	0.9	79.4	0.8	14.7	0.5	84.6	0.8	21.7	0.7	24.7	1.1
s000013146	5.90926	135	138	99.34	59	2.1	75.2	4.2	68.9	1.7	46.3	1.5	56.8	1.6	38.4	2.9	69	1.7	61.2	2.1	44.9	2.2
s000013147	5.81902	166	180	97.05	59.3	1.8	79.8	3.7	73.8	2.2	58.5	1.1	63.6	1.3	47.1	1.7	67.4	1.6	79.3	1.1	55	1.9
s000013151	6.07945	172	182	98.35	62.8	2.1	79.3	2.8	72.6	2.2	64	1.9	65.3	2.2	47.4	1.4	72.3	2.2	57.2	4.2	54.1	2
s000013154	4.52326	91	93	99.8	43.8	4.5	65.9	10.8	48.4	1.5	21	1.5	45.7	1.6	22	0.8	64.7	1.1	56.7	1.5	25.5	1.6
s000013156	6.2024	206	219	96.9	65.5	1.3	81.4	2.7	75.8	1.3	64.4	1.2	67.8	1.3	46.6	0.9	74.9	1.4	67.7	2.2	60.9	1.3
s000013159	6.00092	165	177	97.95	65.5	2.5	82.5	3.4	78.7	1.4	62.1	2.3	63.4	2.5	43.9	1	72.8	2.5	56.1	2.8	51.3	2.7
s000013167	5.34465	107	112	98.68	58.9	1.8	86.8	3.7	74.3	2.3	63.4	1.3	67.6	1.5	51.2	2.1	68.5	1.6	76.5	2.1	56.8	2.4
s000013170	5.18862	131	136	99.13	63	0.5	84.7	7.8	64.8	0.3	59.3	0.9	63.1	0.5	55.7	0.6	65.2	0.3	63	0.2	55.7	1
s000013171	4.85303	126	130	99.86	72.9	2	84.2	3.8	79.3	1.3	66.2	1	72.4	0.6	50.8	1.1	68.2	0.6	78.7	2.5	52.9	2.1
s000013174	3.92166	133	136	99.5	85.4	2.1	94.9	1	87	2.3	83.6	1	89.6	0.4	8.5	1	89.7	0.4	15.4	1	10.6	1.7
s000013190	5.19041	104	110	99.22	69.9	1.1	82.6	4.8	79.8	0.9	64.4	0.8	69.5	0.9	56.4	1.2	69.5	0.9	58.1	1.4	53.6	2.4
s000013195	5.05309	117	126	97.5	69.5	3.1	82.4	3.8	88	1	72.4	3.3	76.8	3.5	50.7	0.9	77.2	3.3	67.9	3.7	60	3.6
s000013197	6.03553	232	252	94.37	42.3	3.8	64.8	5.7	56.9	2.9	35.8	3.3	39.2	3.7	30	4.5	50.4	3.9	80.8	3.4	36.5	3.7
s000013208	5.43454	140	144	99.63	61.6	2.6	81.6	4.1	80.4	1.7	59.9	2.3	65.5	2.5	35.3	1.9	60.5	2.6	66.6	2.7	42.2	2.6
s000013216	5.26381	102	102	100	74.7	1.4	83.6	3.2	76.9	1.3	67.7	1.3	74.3	1.4	45.4	1.3	73.9	1.3	53.2	1.5	43.5	1.6
s000013218	6.19439	185	195	99.03	68.4	2.5	80.7	2.6	80.8	2.4	65.5	2.3	69.7	2.3	39	1.6	62.7	2.2	67.5	2.3	50.5	2.3
s000013227	5.98978	177	183	93.63	54.9	4.1	68.4	4.4	79.2	4.3	54.9	3.7	61	4.2	34.8	2.5	70.6	4.3	68.2	4.2	46.2	4
s000013241	4.61567	154	160	99.18	72.6	2.1	82.1	2.5	82.6	1.6	71.8	2.1	76.7	2.2	68	1.8	80.4	1.6	42	12.9	69.4	2.1
s000013251	4.36193	92	93	99.89	83	4.3	85.6	2.4	87.3	4.3	76.8	1	85.8	3.5	71.1	1.8	91.2	4	64.6	2	73.5	1
s000013257	4.35025	73	74	99.94	61	2	80.2	10	65.6	1.8	52.6	1.6	60.7	1.9	46.6	1.3	59.3	1.9	76.7	1.3	51.5	1.7
s000013259	4.63639	108	110	98.34	57.6	1.4	75.2	1.6	81.5	1.4	64	0.4	62.5	1.3	48.5	0.6	67.6	1.4	57.9	2.8	48.9	0.5
s000013265	6.14154	275	299	98.48	48.9	7.1	69.6	6.8	64.2	3.7	41.2	6.8	58	6.1	15.1	0.6	60.4	6.5	58.4	6.3	30.1	7
s000013274	5.7976	179	188	98.75	61	2.2	78.5	4.1	73.3	1.9	56	2	61.7	2.1	28.6	1.2	51.1	2.1	76.1	2	39.9	2.2
s000013306	4.97791	118	125	85.5	53.6	1.9	72.8	8.2	64.5	1.6	44.7	1.5	52.4	1.6	35.4	1.2	57.2	1.7	81.7	1.4	41.8	1.8
s000013312	4.99859	111	117	98.59	52.2	1	83.1	5.8	70.6	1	63.1	0.8	63.5	0.8	46.1	0.9	66.7	0.9	70.8	0.9	56.6	0.8
s000013327	5.26795	133	142	93.47	63	10.7	90.9	1.4	81.1	8.6	79	6.1	82.7	1	34.8	1.8	85.1	1	32.7	6	57.5	9.3
s000013331	5.83317	163	177	95.39	42.1	2.2	75.6	6.5	54.9	2	40	1.7	47.7	1.6	26.9	1	49.5	1.7	70.1	1.8	36.3	2.2
s000013332	6.39141	179	187	97.42	56.4	2.1	72.4	3.8	67.8	2	47.2	1.8	57.5	2	26.9	1.4	59	2	69.1	2	40.3	2
s000013334	5.94838	172	184	95.32	47.2	1.9	76.8	4.6	68.9	1.7	52.5	1.4	59.1	1.5	31.4	1.1	58.2	1.7	72.5	1.6	36.8	1.8
s000013355	5.98314	215	233	97.92	53.8	2.6	78.1	3.6	68.7	2.6	53.2	2.4	61.3	2.6	37.1	1.5	67.7	2.6	67.6	3	52.7	2.5
s000013357	5.4554	154	162	97.87	69	1.7	83.8	2.6	78.8	0.9	68.3	1	71.5	1	57	1.2	73.3	1	74	3	65.1	2.1
s000013372	4.31716	81	81	100	65.1	0.9	83.7	6.3	69.3	0.8	61.8	0.7	65.3	0.8	48.9	0.7	57.2	0.8	84.4	0.6	50.9	0.8
s000013378	6.20001	176	196	96.34	56.7	2.1	77.2	3	75	2	57.9	1.9	64.3	2	36.3	1.1	65.1	1.9	68.5	2.1	48.5	2
s000013392	6.25353	194	203	94.58	58.9	1.6	81.6	2.1	79.1	2.2	64.5	1.1	73	1	48.7	1.8	72.8	1.1	47.1	1.2	52	2.2
s000013393	4.81773	100	102	99.67	60.7	1.8	82.2	8	68	1	57.3	0.9	62.1	1	51.6	1.7	63.1	1	68.7	2.9	53.3	2.1
s000013397	4.50918	163	181	98.4	70	2.9	84.3	3.5	78.6	1.8	67.7	2.8	73.8	2.8	64.6	2.4	79.3	1.4	44.4	1.9	68	2.8
s000013411	6.56799	275	307	84.89	50.8	1.7	70.9	6.9	59	1.7	39.5	1.2	49.2	1.3	30.8	2.1	58.1	1.5	64.9	1.2	39.3	1.4
s000013419	6.22691	185	196	93.62	52	3.5	71.1	5.8	66	3.6	51.1	3.2	52.9	3.5	24.2	1.8	63.4	3.5	62.3	4.1	41.2	3.3
s000013425	5.94538	185	193	95.71	62.7	3	69.2	3.7	82.7	2.1	49.2	3.1	56.1	3.2	31.7	2	66.2	2.6	56.3	3.6	44.9	3.3
s000013427	5.68206	149	153	97.56	46.6	3.3	71.5	6.7	59.6	2.7	36.9	2.6	42.4	2.8	22.8	1.7	46.4	3.2	82.3	3	30.3	2.8
s000013429	6.41019	237	259	95.33	47.3	5.4	67.5	6.3	67.8	5.1	34.8	4.5	46.6	5.1	17.7	3.5	55.4	5.5	76.1	4.5	25.9	4.8
s000013430	5.07772	102	106	95.97	71.9	2.9	87.3	4.5	77.4	0.6	72.9	0.6	74.9	0.4	60.3	2.2	69	0.6	67.7	6.5	61.3	4
s000013431	6.35432	222	236	94.8	45	2.3	74.3	3.7	72.6	2.1	45.7	1.8	60	1.9	29.2	1.8	63.6	2.1	62.9	2.2	36.6	1.8
s000013433	4.05225	112	117	99.69	78	1.9	86.7	2.2	86.6	1.5	77.7	1.9	80	1.9	69.4	1.5	84.4	1.4	38.6	8.4	73.1	1.8
s000013440	5.63672	195	217	74.53	37.5	2.1	81.2	2.4	50	2.1	37.6	2.1	70.4	1.7	24.8	1.3	68	1.7	40.2	1.7	51.5	2.1
s000013441	5.73937	149	156	94.71	52.9	8.2	60.2	9	75.6	8.1	34.4	7.7	52.6	8.6	19	5.1	68.5	8.5	69.6	8.4	37.3	8.2
s000013447	3.35948	97	100	99.76	79.8	0.6	92.7	2.1	82.3	0.6	77	0.4	79.1	0.5	14.9	0.9	87.5	0.5	24.2	0.5	16.9	0.5
s000013457	5.59137	158	169	98.15	58.1	2.5	76.2	3.8	72.7	2.4	50.9	1.8	55.5	2.1	45.5	1.6	66.4	2.3	65.2	1.8	49.5	2
s000013464	4.67805	105	108	99.69	74.6	1.9	87.7	2.8	82.5	2	75	0.9	75.5	1.4	30.3	1	73.4	1.8	49.2	1.1	35.9	1.3
s000013465	5.5723	127	133	96.95	59.7	1.7	78.9	4.2	78.5	1.6	60.1	1	69.3	1.2	47.6	1	65.4	1.5	68.8	1	48.6	1.3
s000013472	5.64373	168	178	99.27	44.6	1.9	68	9.5	56.5	2.3	36.6	1.8	42.5	1.8	29.6	1.9	45.6	1.9	75	2.2	33	2.3
s000013523	4.98605	124	127	99.77	70.5	1.4	81.5	2.3	75.5	1.5	64	0.7	65	1	63.3	1.2	70.9	1.3	59.2	0.7	60.7	2.2
s000013526	5.27892	170	181	96.75	66.7	5.6	82.7	2.8	78.5	1.5	66.6	1.2	70.7	1.4	53.8	4.1	71.7	1.4	65	11.7	57.7	7.6
s000013527	5.96674	175	190	92.17	43.3	2.8	71.7	8.6	59	1.9	39.4	2.5	45.6	2.4	25.3	1.3	47.4	2.6	74.1	2.9	31.3	2.8
s000013530	5.31859	156	167	97.03	63.5	3.7	89.3	2.9	81.3	3.5	71.8	3.7	72.5	3.6	46	1.5	78.3	2.5	74.9	3.6	53.9	3.7
s000013532	4.99976	97	100	99.66	62.3	1.5	73.3	3.5	76.6	1.5	61.6	1.3	75	1.5	45.8	1	62.3	1.5	58.8	1.8	47.5	1.5
s000013533	4.65526	131	141	89.24	62.5	3.9	79.3	4.7	77.4	1.9	58.1	3.9	69.3	3.4	46.9	1.1	71.6	3.6	78.7	3.7	54.6	4
s000013539	5.55629	140	151	98.93	39.6	2.7	68.3	8.9	53.9	2.5	33.7	2.4	43.3	2.6	20.7	1.8	40.6	2.6	74.9	3.4	31.1	3.1
s000013541	5.25858	127	133	96.02	74.2	1.7	85.5	2.1	84.5	1.2	73.7	1.3	76.1	1.4	63	1.1	80.1	1.5	59.9	1.9	68.3	1.7
s000013543	5.35418	153	160	95.61	66.5	8.3	71.4	6.8	74.6	8	54.3	5.3	68.4	7.3	42.2	3.9	71.7	8.1	51	5.2	51.2	5.5
s000013551	2.94861	80	81	99.94	81.1	0.8	89.3	4	80.3	0.4	63	0.3	70.3	0.3	7.7	0.9	83.2	0.4	31.7	0.3	19.3	0.9
s000013562	4.95812	97	100	99.77	56.6	2	80.4	6.1	69.4	2	56.9	1.6	59.6	1.9	46.6	1.2	63.1	2	72.6	1.8	49.4	1.7
s000013571	5.8965	157	167	94.5	63.3	1.4	73	2.6	67.4	1.6	54.7	1.1	62	1.3	40.5	2.1	59	1.4	63.5	1.9	42.4	1.4
s000013572	4.22065	65	68	92.99	73.7	1.1	83.8	2.9	87.6	0.8	73.9	0.3	81	0.5	65.2	0.6	79.6	0.7	71.5	0.3	66.8	0.5
s000013575	5.53343	166	177	98.9	49.5	2.3	77.4	2.8	78.9	2.4	60.7	1.6	67.9	2	41.5	1.5	72.4	2.2	59.8	1.8	48.6	1.9
s000013595	5.11341	102	104	99.34	65.6	2	82.5	3.1	75.9	2	63	1.8	68.9	1.8	56.6	2.4	68.1	1.9	69.2	1.5	47.7	2.1
s000013608	4.87941	139	142	97.78	78.8	5	83.2	1.9	75.7	0.8	70.4	0.8	78.2	0.9	64	3.8	80.4	0.9	71.8	10.7	65	6.8
s000013613	4.39259	109	110	99.94	81.2	0.7	88.2	1.7	89.3	0.8	80.2	0.3	85.8	0.4	80.2	0.3	82.8	0.7	74.8	0.2	80.1	0.4
s000013619	6.2968	195	205	96.28	56.8	2.3	73	3.4	73	2.3	53.3	1.7	59.3	2	41	1.3	61.8	2.3	65.8	1.9	46	1.8
s000013620	5.41482	109	112	99.67	64.1	3.1	81.1	2.4	80.5	3.3	63.9	3.2	69.6	3.2	53.4	3.1	78.3	1.5	66.7	1.6	62.3	1.4
s000013626	5.28716	144	149	99.58	68.6	2.4	82.1	4.5	76.8	2.6	63.8	1.3	68.3	1.8	59.5	2	68.8	2.3	69.8	1.4	59	1.7
s000013636	5.87231	159	169	98.81	58.6	1.8	84.2	3.3	72.1	1.7	62	1.6	66	1.7	39.3	1.1	64	1.6	67.3	1.7	50.1	1.6
s000013639	5.44333	110	112	99.85	58.4	2	76.8	6.9	63.4	1.2	47.8	1.9	53.7	1.6	36.8	2.1	55.8	1.7	74.2	1.8	42.3	1.9
s000013667	6.01033	216	225	99.48	53.3	3.4	80.7	3.9	73.2	3.5	60.2	3	67.1	3.4	41.9	2.1	71.6	3.5	50.9	3.9	49.6	3.4
s000013689	5.5541	140	145	99.42	45	1.7	68.3	4	72	1.6	46	1	58.1	1.5	27.3	1.8	59.3	1.5	42.1	1.6	32.8	2.5
s000013697	4.69605	95	96	99.96	74.3	1.9	78.2	2.4	87.5	1.1	64.8	2.1	87	0.8	52.3	1.8	78.4	0.7	70.7	3.2	56	2.4
s000013702	5.31898	134	136	99.81	71.2	1.8	82.7	2.4	77.4	1.4	70.4	1.7	72.3	1.8	56.3	1	78.7	1.9	67.5	1.8	62.3	1.8
s000013711	5.00646	156	164	98.38	69.1	2.8	78.2	2.6	83.4	2.4	70.9	3.8	78.7	2.7	62.2	1.8	78.7	1.7	48.9	9.1	67.6	2.8
s000013719	4.69404	114	124	96.68	21.9	5.2	38	6	71.6	5.2	20.3	5.1	31	5.2	5.2	3.1	37.3	5.4	46	5.1	13.5	5.1
s000013720	5.39205	150	154	99.09	59.5	2.1	81	6.8	62.7	2	55.3	1.2	60.6	1.5	47.5	1.3	59.1	1.9	70.7	2.2	50.8	1.8
s000013730	4.00138	85	86	99.97	73.9	1.3	81.6	4.6	81.1	0.9	63.8	1.1	71.1	1.1	59.2	2	70.4	1	84	0.8	52.2	1.3
s000013733	5.32008	116	119	99.45	72.9	1.5	83.7	2.4	82.8	1.3	68.5	1.2	76.4	1.3	58.7	1.5	74.2	1.4	42.4	1.2	62.8	1.5
s000013743	5.73351	172	183	95.93	64	3.5	79.4	3.1	77.5	3.1	65.1	2.4	71.2	2	44.6	1.8	70.7	2.1	67.2	2.6	52.8	3.2
s000013750	5.90898	145	150	98.86	49.2	3.5	70.1	7.4	59.6	3.7	41.9	3.2	49.2	3.6	35.8	2.2	54.9	3.7	75.7	3.5	39.7	3.4
s000013755	4.38514	118	121	99.85	65.4	1	80.1	5.7	80.8	0.8	66.9	1	76.9	1	58.2	0.6	69.4	1	72.8	1	61.8	1
s000013756	6.30404	259	276	94.45	62.5	1.4	78.2	2.4	77.1	1.4	59.2	1.1	66.7	1.3	19.8	1.3	68.9	1.4	41	1.3	30.8	1.5
s000013765	4.51041	94	95	99.99	70.2	0.9	81.4	2.4	80.4	0.9	64.2	0.6	81	0.8	61.1	3.2	78.6	0.6	70.9	0.3	66.1	3.1
s000013772	5.47992	158	165	94.66	47.3	1.7	71.6	3.8	82.5	0.7	51.4	0.8	67.9	0.8	32.2	1.4	75.6	0.8	46.6	0.8	46.5	0.9
s000013783	5.28208	117	119	99.19	50.7	1.4	77.4	5.9	68.5	1.5	52.4	1	56.9	1.2	38.8	1.1	56.2	1.4	66.6	1.1	46.8	2
s000013786	6.15927	175	188	95.18	48.4	1.7	71.9	6.2	64.5	2.3	45.8	1.7	52.5	1.9	30.1	1.1	57.7	2	61.4	2.5	41.9	2.2
s000013807	6.24157	165	171	98.92	51	3.4	56.3	4.3	68.9	3.5	26.1	2.5	47.3	2.7	20.1	3.5	52.1	3.1	68	2.1	25.4	4.3
s000013808	5.80857	154	167	91.99	43	8.5	69.9	5	64	6.8	46.3	5	56.6	2.2	24.4	1.6	54.2	2.5	60.1	5.3	32.1	7.5
s000013822	5.74503	138	148	91.67	45.3	1.7	76.2	7.4	59.2	1.6	42.3	1.5	46.7	1.7	21.2	1.5	37	1.8	74.2	1.7	25.4	1.6
s000013827	5.73903	190	201	99.36	56.7	2.4	78.6	5.1	71	1	55.6	2.5	60.3	2.7	41.7	0.9	63.7	2.6	64.6	2.9	50.3	2.8
s000013829	4.95668	118	125	98.95	52.2	0.9	81.5	2.6	59.6	0.7	49.2	0.8	55.2	0.8	57	0.5	79.1	0.8	75.3	1.5	63.2	1
s000013832	5.55751	157	161	96.28	62.8	2.3	76.6	5.3	69.7	1.9	50	1.7	62.3	1.9	36.5	1.5	63.8	1.8	72.9	1.9	40.4	1.8
s000013852	5.46137	138	146	99.06	41.7	3.6	70.2	7.7	63	1.8	38.3	3.8	43.7	4	27.3	1.4	53.7	3.9	80.1	4.1	36	4.1
s000013861	5.78545	140	150	92.21	58	2.4	82.5	4.7	78.9	2.7	62	1.1	68.4	1.6	42.6	1.6	70.9	2.2	56.6	2.5	49.5	2.3
s000013902	5.76662	157	166	97.52	57.6	1.9	78.9	6.1	65.1	1.9	52.6	1.7	57.7	1.9	21	1.4	59.6	2.2	56	2	27	1.9
s000013908	5.69336	131	139	97.69	58.1	1.4	82.8	4.3	71.3	1.4	59	1.3	63.6	1.4	29.7	0.8	67.5	1.3	52.8	1.3	37.8	1.3
s000013927	5.32905	204	212	99.86	74.8	2.1	78.9	2.7	86.5	0.6	67.8	2	76.1	2	33.1	2.1	71	0.7	57	0.8	35.7	2.2
s000013937	5.48949	148	154	94.4	59.1	2.1	82	4.5	70.8	2.1	57.8	1.5	63.6	1.8	50.4	1	69.7	2.1	72.1	1.6	57.8	1.7
s000013960	5.19573	138	143	99.57	66.1	1.9	79.7	3.7	78.3	2	63	1.4	67.7	1.7	49	1.1	64.8	1.9	64	1.5	47.6	1.6
s000013965	4.96409	120	123	99.79	74	1.2	83.6	2.1	77.3	1.3	71.3	0.6	74.1	0.9	64.4	0.7	77.7	1.2	75.4	0.7	69.5	0.8
s000013972	5.35964	130	136	96.37	63.4	1	83.5	3.5	79.6	0.5	66.5	0.9	70.1	0.9	56.7	1	71.2	0.9	70.8	1.5	60.9	1.3
s000013976	4.27435	104	107	99.18	71	2.9	83.2	3.7	84.9	1.4	65.9	3.1	67.4	3.3	56.9	1.6	70.5	3.3	60.4	14.7	62.6	3.3
s000013982	5.72211	175	195	83.39	69.9	1.3	88.8	1.3	82.2	2.1	64.6	1.5	81.6	1.6	21.9	1.4	84.9	1.1	25.6	1.1	24.7	1.7
s000013986	5.55898	171	179	99.46	55.6	2.8	79.9	4.4	77.9	1.6	63.4	3	66.2	3.2	44	0.8	70.7	3.1	62.8	3	53.7	3.1
s000014009	5.41429	95	98	99.61	44.6	3.6	49.3	4.2	79.4	3.5	34.3	4.5	43.9	3.4	17.6	3.6	49.3	3.5	73.8	2.7	20.9	3.6
s000014012	5.27144	147	152	98.66	63	4.1	84.6	2.7	73.9	2.6	61.7	1.8	67.6	0.8	43.7	2	64.6	0.9	59	6	44.3	4.6
s000014085	5.76861	160	170	97.1	62.4	1.7	77.9	4.4	77.7	1.6	51.5	1.3	62.8	1.6	46.9	3.2	73.6	1.6	63	1.6	54.8	1.6
s000014102	4.53222	140	142	99.87	66.3	2.4	68	9.5	81.9	1.6	35.3	2.4	45.3	2.1	12.2	8.2	72.2	2.3	52.9	2.1	40.3	5
s000014122	5.48391	179	191	97.92	55.8	1.4	79.8	6.2	60.3	1.1	53.2	1.3	56.7	1.4	38.1	0.6	51.8	1.4	79.3	2.7	44.1	1.4
s000014142	5.83303	142	155	97.25	50.4	3.2	77.6	5.6	68	3.4	49.2	1.5	52	2.2	18.1	1.3	57.4	3	53.7	1.6	25	2.2
s000014150	4.22049	115	121	99.7	55.2	21.1	89.7	2.8	74.9	16.8	69.7	12	79.9	1.6	29.8	1.8	82.4	0.3	36.9	12	36.9	18.5
s000014151	4.71825	130	138	97.23	78.2	4.2	88.5	3.7	88.7	2.2	76.6	4.1	80.4	3.6	62.5	0.9	80.5	3.9	75.9	5	70.3	4.2
s000014153	5.57786	119	124	99.06	66.8	2.7	78.8	4.4	76.3	1.6	59.5	2.7	63.8	2.8	44.3	1.7	63.2	2.9	73.6	2.8	46.9	2.9
s000014162	5.4623	136	140	99.37	38.2	3.8	54.4	5.2	68.6	4	27	3.1	47.4	3.6	22.3	2.4	46.1	3.8	53.2	5	24.4	3.4
s000014164	5.54519	142	146	98.99	53.3	2.3	72.3	5.1	72.2	2	50.2	1.7	56.2	1.6	26.8	1	44.9	1.7	65	1.7	30.4	2.1
s000014175	5.93397	172	183	87.48	39.9	5.4	68.1	6.8	60.7	5.3	39	5	45.3	5.4	18.9	3.8	54	5.6	60.2	5.2	38.3	5.1
s000014188	5.15233	96	101	87.7	25.5	2.1	59.2	12.3	40.1	2.1	14.6	1.8	30.9	2.1	9.9	2.2	42.4	2	70.5	1.9	14.5	2.3
s000014199	5.61071	135	143	98.93	60.9	2.6	76.9	4.8	77.7	2	58.6	2.4	61.8	2.6	44.7	1.1	67.1	2.7	56.3	2.4	56.4	2.6
s000014208	5.66724	164	170	94.7	56.5	1.5	80.3	5.3	65	1.4	52.7	1.2	55.9	1.4	38.1	1.2	53.8	1.6	74.2	1.3	42	1.3
s000014222	5.09575	111	113	99.8	55	4.8	78.6	5.8	60	3.9	57.2	2.7	62.6	1.2	48.5	1	64.1	1.4	64.6	2.7	48.8	3.9
s000014232	5.65743	154	163	91.08	48.6	1.6	70.7	5.3	66.4	1.7	43.1	1.4	54.4	1.6	14.9	1	39.6	1.6	68.7	1.5	26.9	1.6
s000014233	6.13795	154	162	95.1	56	1.8	81.9	2.6	70.9	1.8	61.1	1.6	63.6	1.6	37.8	1.2	70.2	1.8	50.1	1.6	55.2	1.5
s000014234	4.39452	100	110	86.42	79.1	1.7	82.2	1.9	86.6	0.9	72.9	1.6	80.1	1.6	77.6	1.5	84.9	0.9	76.7	2.7	76.5	1.6
s000014237	5.89933	184	201	98.34	56.5	1.3	68.2	2.7	81.2	1.2	50.1	1.1	73.2	1.2	43.9	1	63	1.3	50.3	1	51.3	1.3
s000014240	4.68913	100	104	99.65	70.9	3.3	86.2	5.3	71.9	3.5	69.2	0.7	70.1	1.9	63.5	1.4	74	2.9	72.5	2	67.7	2.2
s000014254	5.03792	108	110	99.91	63.7	2.7	82.9	3.1	78.2	2.6	70	2.2	70.6	2.5	55.1	1.8	80.9	2.6	47.3	3.6	60.3	2.8
s000014270	5.97604	167	184	92.25	66.9	2.4	81.5	3	80.8	2.2	63.4	1.5	71.1	1.9	48.7	1.5	74.3	2.3	68.3	1.7	55.8	2
s000014271	5.33808	94	96	99.96	60.2	3.3	77.5	4.5	72.9	2.7	52.2	2.9	57.2	3.1	42.9	1.9	63	3.3	77.6	2.7	52.2	3
s000014279	6.22072	199	211	98.36	51.1	1.9	71.8	5.1	63.7	1.6	43.1	1.7	45.2	1.9	32.4	1.6	55.1	1.9	77	1.7	42.9	2.7
s000014297	4.29432	111	113	99.91	72	0.8	88.2	3.1	77.8	0.7	70.7	0.6	74.7	0.7	70.3	1.1	83.1	0.7	62.1	0.6	73.8	0.8
s000014330	5.94964	170	182	93.11	54	3.7	72.5	5.9	66.6	2.1	43	3.8	51.7	4	19.3	1.5	48.3	3.9	68.9	3.8	29.6	4
s000014331	6.44589	194	206	93.88	56.9	3.1	74.2	2.2	67	2.8	45.9	2.1	63.6	1.6	14.1	1.8	66.2	1.6	36.1	2	25.7	2.5
s000014334	6.00966	203	220	84.1	59.7	1.6	79.4	3.9	71.4	1.3	56.4	1.3	60	1.4	34.8	0.9	61.9	1.4	72.7	1.4	47.4	1.4
s000014340	4.26551	84	85	98.57	66.3	5.3	84.9	3.8	74.6	4	64.6	2.9	75.8	1.2	54.2	2.7	75.9	1	73.5	4.8	56.7	5.4
s000014348	5.378	151	158	99.57	59	1.7	84.7	3.2	72.5	1.5	62.3	1.5	64.8	1.6	57.5	0.9	77	1.7	67.6	2.9	65.1	1.6
s000014356	6.24472	165	178	94.15	43.3	2.1	72.4	7.2	56.7	2.1	42.3	1.7	46.5	1.9	28.1	1.7	54.4	2	67.4	2	36.2	1.9
s000014358	5.34314	132	135	99.81	60.6	0.9	86.2	1.9	83	0.8	71.9	0.8	73	0.9	49.4	0.7	84	0.8	55	6.3	65.7	0.9
s000014379	5.53508	153	166	96.65	50.4	2	76.6	5.4	65.7	2	50.9	1.7	56.6	2	38.1	1.4	56.6	2	75.1	2.4	45.5	2.1
s000014392	4.95304	131	134	99.74	72.9	5.9	88	3.2	81.8	4.8	74.9	3.4	76.9	0.9	45.8	0.8	71.2	1	61.7	3.5	47.4	5.2
s000014397	5.81251	200	211	95.72	37.4	2.2	62.5	4.4	65.3	1.5	28	2.1	38.6	2	9.8	1	39.7	2.3	55.4	2.4	17.3	2.3
s000014399	4.96894	114	121	99.53	54.7	3	74.5	7.9	70	0.7	51.9	1.6	63.5	1.7	45.7	2.5	62.7	0.7	70.3	5.4	47.7	4
s000014424	5.72769	214	234	93.96	71.1	1.1	84.5	2	78.7	1.1	65.2	0.8	72.5	0.9	16.6	1	75.9	1	40.7	0.8	22.2	0.9
s000014425	5.41548	175	189	96.58	59.2	10.5	84.3	2.6	74.2	8.3	62.7	6	59.3	1.4	27.1	0.9	75.5	1.7	61.2	6	49.8	9.2
s000014426	5.22505	116	125	95.34	56.6	12.5	83	4.1	76.5	10.1	59.7	6.9	70.6	1.8	28.5	1.5	73.5	2.7	53	7.1	39.4	10.8
s000014430	4.70638	101	107	99.75	76.8	0.9	85.7	4	89.1	0.6	69	0.9	76.2	0.8	63.6	3.5	83.5	0.9	52.5	1.7	62.8	1.1
s000014433	5.14064	107	111	97.04	71.9	1.1	92.1	1.7	85	2.6	78.2	0.4	86	0.5	67.4	2.7	86.3	0.5	46.8	2.2	70	2.9
s000014436	4.80989	87	90	94.45	60.1	3.3	78.4	6.3	67	1	54.5	1.2	61.4	1.2	42.4	2.3	54.5	1.1	74.4	6.5	44.5	4.4
s000014458	5.0694	123	126	91.11	70.4	1.7	83.3	3.9	75.8	1.1	62.3	1.6	66.7	1.5	55.2	2.3	70.6	1.6	63.4	1.6	53.9	1.8
s000014468	5.58161	150	159	97.36	60	1	90.7	1.3	71.5	4.5	59.5	0.6	81.5	0.7	59.5	4.5	85	0.9	57.3	0.6	57.5	4.5
s000014488	5.32975	172	184	91.81	61.7	3	81.6	5.4	76.4	3.3	59.6	2	59.7	2.5	38.3	1.8	72.9	3	72.9	2.2	54.8	2.4
s000014490	5.65809	166	172	99.77	66.1	2	79.6	3.8	79.9	0.8	57.8	0.9	69.6	0.9	33.4	1.4	76.3	1	51.7	2.4	44.5	1.7
s000014493	6.12629	206	222	88.05	50.2	3	82.9	3	68.2	2.9	53.9	2.9	66.4	2.9	34.2	1.3	69.9	2	48.6	2.8	44.1	3
s000014498	5.70587	177	188	92.36	61.2	1.9	79.9	2.9	78.5	1.9	63.7	1.6	67.1	1.9	44.9	1.1	73.5	1.9	61	1.9	54.8	1.7
s000014523	6.19668	223	242	95.82	64.1	1.8	84.6	2.6	75.6	2.1	63.7	1.3	63.7	1.6	32.4	1	73.9	1.8	41.6	1.5	40.8	1.6
s000014528	5.11842	115	123	98.79	75.7	3.8	85.1	4.6	86.2	1.1	73.5	4.2	78.3	4.5	58.6	0.8	81.9	4.3	44.5	4.3	60.8	4.4
s000014538	4.00455	110	113	99.76	76	1.3	87.7	1.7	86.1	1.1	77.9	1.2	78.6	1.3	65.7	1	80.8	1.2	64.1	1.1	72.7	1.4
s000014540	5.43503	132	135	99.38	60.4	2.7	81.3	5.3	73.5	2	58.3	1.8	67.1	1.7	47.8	2	69.6	1.9	66.3	3.4	53.6	3.1
s000014558	6.05508	205	217	98.28	40.1	1.7	75.7	7.5	55.8	1.6	43.5	1.1	49.1	1.2	29.8	0.8	52.3	1.5	61.2	1.9	38.4	1.6
s000014561	5.62825	167	174	99.31	68.1	1.4	81.1	3.3	75.5	1.8	62.7	1.1	69.4	1.2	59.1	1.4	72.2	1.4	66.6	1.3	62.4	1.7
s000014565	4.22511	79	81	99.72	59.8	1.4	69.6	2	79	1	64.8	6.2	71	1.3	51.6	1.1	64	1.1	73.1	0.7	52.1	1.2
s000014568	5.54609	163	185	83.25	59	3.1	75.6	5.2	74.3	1.8	52.8	3	65	2.6	41.4	1.1	61.2	2.9	72.1	2.8	51.4	3.1
s000014571	5.8558	160	164	99.27	49.7	3.6	77.8	5.3	65.1	3.1	49.5	2.3	56.7	1.9	31.5	1.6	53.9	2	64.8	2.3	38.2	3.3
s000014579	6.06707	160	170	95.2	60.3	1.8	78.9	3.6	73.5	1.5	59.4	1.5	63	1.7	34.2	1	68.9	1.8	67	1.5	47.6	1.7
s000014601	4.92339	132	138	99.23	74.5	0.6	88.7	1.7	83.8	0.5	79.2	0.8	79.5	0.5	70.4	0.6	84.7	0.6	62.6	1.2	67.3	0.9
s000014629	5.01008	138	140	99.87	58.1	1.3	76.9	5.4	75.3	1	59.3	1.1	63.4	1.2	47.2	1.2	67.4	1.2	69	1	54.2	1.2
s000014638	1.22243	23	24	99.97	78.2	15.7	28	34.7	82.1	4.2	4.6	5.3	82.5	0.5	1.6	0.1	85.4	5.9	4.2	5.7	2.3	0.5
s000014639	4.11725	132	136	99.92	55.6	0.7	82.3	10.9	62	0.4	56	0.6	56.2	0.6	47	0.6	56	0.5	88.2	0.4	48.6	0.6
s000014650	6.05195	189	209	90.39	64.9	4.5	82.9	2.1	80.6	3.7	68.6	2.7	71.9	1.2	43.2	0.7	67.7	1.2	50.1	3.5	53.6	4
s000014666	5.71417	180	205	91.12	43.1	11.7	66.8	12.5	65.7	12.6	41.1	10.8	53.8	12.2	25.7	6.4	55.7	12.6	58.6	12.4	33.3	11
s000014677	5.87322	186	203	94.64	50.4	2.1	75.1	7.5	61.6	2	47.4	1.8	52.4	2.1	33.9	1.8	49.9	2.2	70.8	2	37.8	2
s000014682	5.47018	159	169	97.88	67.2	3	85.1	3.4	76.4	1.7	67.4	3	72.9	2.6	44.9	1.2	63.1	2.8	73.3	2.8	52.4	3.1
s000014791	6.12758	150	156	97.8	59.5	5.2	82.7	2.8	77.8	4.2	62.6	3.1	67.8	1.4	33.4	2.1	67.3	1.5	61.3	3.2	44.7	4.7
s000014883	5.44078	152	159	99.31	50.1	3	75.4	7.6	58.6	2.9	47.3	2.4	51.9	2.8	36.7	2.4	49.9	3	71.4	2.6	39.8	2.5
s000014893	5.1188	116	118	99.81	79.1	4.7	83.6	1.1	88.5	0.6	71.6	1	80.2	0.8	71.2	3.4	85	0.5	62.3	10	73.2	6.4
s000014902	5.23865	153	159	98.51	47.9	1.8	71.9	9.6	64.1	1.9	42.7	0.8	50.3	1.2	29.8	1.2	48	1.7	68.6	0.8	32.7	1.3
s000014908	5.88437	215	225	97.42	50.7	3.4	55.2	4.7	62.1	3.5	23.1	2.7	44.4	3.4	22.4	3.2	55.8	3.3	55.2	2.9	26.7	3.9
s000014937	5.8137	143	153	96.47	59.4	5.8	84	3.2	73.3	4.7	65.2	3.4	71	1.4	31	3.6	60	1.4	58.5	3.7	38.5	5.1
s000014939	5.97289	171	185	95.54	59.6	2.1	77.5	3.2	76.3	1.9	61	1.9	64.3	2	41.7	1.4	62.4	2.1	67.5	2.2	49.5	2.1
s000014949	4.68339	105	113	75.32	75.5	1.1	87.6	4.1	79.9	1	71.7	1	77.5	1	17.9	0.7	71.6	1	47.5	1.5	25.7	1.8
s000014967	5.30784	174	183	99.7	68	1.9	84.7	3.2	82.6	1.5	67.6	1.7	72.2	1.7	54	1	74	1.8	70	1.9	58.2	1.8
s000014979	5.85152	169	184	98.13	56.9	2.8	78.9	5	66.4	2.5	53.8	2.6	57.8	2.7	21	1.3	63.9	2.7	49.2	2.8	30.7	2.7
s000014981	4.18946	58	60	99.95	38.8	4.5	76.8	4.8	71.4	4	31	3.5	38.7	4	37.1	3	58.7	4.2	56.5	3.1	39.1	3.6
s000014986	5.73233	174	180	98.32	56.6	3.6	75.8	5.3	63.5	3.9	51.9	3.3	56.3	3.7	30.2	2.1	58.6	3.8	64.6	3.7	37.5	3.4
s000014987	4.82618	93	94	98.68	64.5	2.4	76.1	6.1	71.4	1.7	54.2	2.2	63.2	2.1	43.6	1.5	63.9	2.1	69.1	2.1	49.7	2.3
s000015158	6.06169	165	178	91.82	53.6	1.6	85.8	2.3	79.7	1.5	67.5	1.5	74.3	1.5	45.2	0.9	78	1.6	46.5	2	56.4	1.5
s000015161	4.86315	131	136	96.48	81.5	1.6	90.1	1.7	86.6	0.9	81.1	1.4	81.6	1.3	70.3	0.9	83.8	1.3	64	1.8	73.4	1.7
s000015172	3.9208	142	152	94.63	76	3.8	84.9	2.7	88.4	3.7	76.3	3.9	78.8	3.8	68.4	1.7	83.4	2.5	72.9	6.6	72.9	3.9
s000015256	5.94257	163	173	96.09	64.6	1.9	81.3	4.6	72.6	1.7	59.8	1	65.2	1.2	48.5	1	70.3	1.5	69.7	1.9	53.5	1.7
s000015284	4.81394	173	177	99.9	64.2	13.3	84.8	2.4	79.9	10.5	68.3	7.5	76.2	1.1	22.3	1.1	60.6	1.3	62.1	7.5	31.7	11.6
s000015295	4.52345	137	140	99.74	79.2	1.7	89.2	2.3	83.7	1.7	75.5	1.5	76.5	1.7	35.4	1.4	86.6	1.7	48.3	2.1	39.4	1.6
s000015329	5.92227	177	185	94.09	46.8	2.3	79.1	4.2	65.1	2.5	46.7	1.6	56.2	2.1	36.5	1.5	56.9	2.3	70	1.9	39.7	2
s000015343	5.83848	158	174	91.04	55.8	1.7	82.1	2.5	71.6	1.5	55.8	1.7	59.1	1.7	35.7	1	69.6	1.7	45.2	6.6	44.1	1.8
s000015346	4.48372	128	133	99.87	82.2	6.4	90.1	1.4	89.7	1	80.6	1.2	87.2	1.5	73.3	4.8	90.3	0.9	59.1	13.7	77	8.8
s000015355	5.49382	157	166	99.47	64.9	2.3	79.6	4.1	77.7	0.9	57.2	1.3	68.2	1.2	52.6	1.7	73.8	1.3	67.1	4	56.8	2.8
s000015364	5.45646	145	149	99.69	60.1	1.7	78.9	2.9	77.2	1.2	59	1.6	64.6	1.7	43.3	1	65.7	1.7	70.8	1.6	55.6	1.9
s000015404	5.32929	170	177	97.84	62.2	1.3	82.4	3.1	78	0.9	65	0.9	68.8	1	50.6	1.1	69.5	1	75.4	0.8	56.1	1.1
s000015541	4.44744	113	120	99.71	73.3	2.3	85.2	2.4	80.7	1.9	74.2	1.6	75.7	1.8	62.4	1.8	82.1	1.3	40.9	5.6	69.9	1.7
s000015575	6.21531	206	224	96.51	47.4	2.2	79.7	3.7	67.8	2.1	55.8	1.7	65.5	1.9	31.2	1.6	59.7	1.8	57.5	3.3	40.7	2.6
s000015589	5.19696	123	129	99.11	70.3	1.5	84	3.5	81.8	1.2	65	1.2	73.1	1.2	49.7	1.3	77.1	1.3	53.1	1.1	46.8	1.6
s000015624	5.69755	219	225	97.65	50.5	1.9	73.6	7.2	58.1	1.8	44.7	1.7	45.1	1.9	19.7	1.3	52.6	1.8	65.4	3.1	44.3	1.8
s000015636	6.08268	157	166	97.01	56.5	3.2	78.9	4.2	69.3	3.3	56.8	2.3	56.3	2.7	42.9	1.6	65.5	2.9	64.6	2.8	50.7	2.8
s000015638	5.96822	183	193	99.2	62.4	1.6	80.5	4.1	74.8	1.3	65.1	1.6	69	1.4	48.8	1	65.9	1.4	64.8	2	54.3	1.6
s000015641	5.62799	171	185	79.28	45.5	1.6	61.2	5.2	63.8	1.7	33.5	1.5	36.5	2	16.6	2.6	50.9	1.8	62.2	1.4	34.8	2.9
s000015705	4.65423	132	137	99.47	74.5	3	88.4	4.1	80.7	0.7	75.1	0.5	77.1	0.6	67.3	2.3	78.9	0.7	71.9	6.4	69.2	4
s000015707	3.71205	95	95	100	63	2.4	74	5.2	80.7	2.3	58.5	2.4	67.9	2.4	54.5	2	68.5	2.4	41.2	18.6	58.2	2.8
s000015771	4.91176	132	135	98.81	67.9	1.2	82.4	2.5	74.9	1.1	62.6	0.9	67.9	1.1	53.2	1.5	72	1.1	74.3	0.9	56.1	1.3
s000015830	6.68802	225	246	94.54	56.1	1.8	76.4	3.3	63.8	1.2	50.6	1.6	59.2	1.5	42.6	2.1	64.9	1.5	69.1	1.6	49.7	2.1
s000015907	5.68022	128	132	98.79	62.2	4.8	75.4	6.6	76.1	2.6	55	5.2	57.3	5.6	37.1	2.1	69.5	5.4	62.3	5.3	49.4	5.4
s000015908	5.2029	115	118	99.42	72.8	1.4	84.3	2	86.4	1.4	72.9	0.6	80	1	61	0.8	79.8	1.2	61.3	0.6	64	0.9
s000015923	5.19524	113	116	97.8	49	1.7	71.9	3.2	67.3	1.3	45.3	0.8	49.8	1	41.2	1.4	53.6	1.3	73.5	2.6	42	1.9
s000015931	6.06082	243	263	98.24	54.8	2.2	79	5.7	64.6	1.4	49.8	2	57.9	1.9	43.7	0.9	59.1	2	58.7	2.4	50.1	2.3
s000015977	4.59096	188	205	51.2	55.7	10.4	69.8	10.9	75.1	11.2	56.9	9.6	64.3	10.9	39	5.6	71.7	11.2	52.5	11.3	53.1	9.8
s000016009	6.18754	179	195	91.51	54.4	3.2	76.6	3.5	69.3	2.9	55.8	2	62.6	1.6	39.1	1.5	68.8	1.9	68.4	2	47.3	2.8
s000016166	5.16313	161	168	99.47	60.6	1.7	84.3	3.2	79.4	1.6	66.9	1.6	70.4	1.7	46.7	1	72.9	1.5	66.7	1.6	52	1.6
s000016171	6.34235	206	234	94.57	58.2	1.7	78	4.1	68.1	1.8	52.2	1.3	59.5	1.4	21.6	1.1	66.1	1.6	47.9	1.3	30.6	1.4
s000016174	5.28029	123	126	99.25	54.3	3.3	74.6	7.3	65.2	3.1	49.4	2.4	55	2.9	41.8	2.1	59.2	3.2	77.5	2.2	45	2.7
s000016202	4.51639	106	111	97.08	75.2	1.8	87.9	1.3	84.6	1.9	72	1.8	79.8	1.9	24.4	1.8	84	0.8	40.5	1.1	31	0.8
s000016233	6.37499	148	156	96.23	54.2	1.8	74.4	4.3	67.7	1.5	45.4	1.6	54.5	1.7	26.9	1.6	58.5	1.7	68.3	1.8	37.3	1.9
s000016248	5.84162	135	142	96.04	55.6	2.3	79.6	5	70.1	2	55.3	1.4	60.3	1.7	40.1	1.4	66.9	2	71.5	2.9	52	2.2
s000016291	5.05943	92	95	98.23	67	1.7	75.7	2.7	84.3	1.2	61.4	1.1	77.7	1	58.2	0.6	78.8	1.2	49.4	0.9	58.6	1.1
s000016313	5.3644	113	121	99.35	54.9	4.4	69.8	4.7	74.7	2.8	48.9	3.8	58.2	4.4	47.9	3.5	64.2	3.4	64.6	2.7	46.8	3.7
s000016314	5.52605	201	210	99.35	57.1	9	64.6	9.2	78.1	1	46.8	9.1	64.7	9	49.6	9	71.9	1	70.6	1.1	54	9
s000016316	4.65919	115	121	99.68	66.3	1.7	78.6	5.7	74.1	1.8	58.7	0.6	40.5	1.1	37.7	1	68.7	1.6	87.3	0.6	60.2	1.1
s000016334	6.21303	223	236	90.51	65.7	1.3	80.4	2.8	75.6	1.1	60.5	1.1	66.8	1.2	42.9	1.1	68.7	1.3	60.2	1.1	53.4	1.2
s000016340	5.23236	102	102	100	52.3	1.6	68.2	6.1	62	1.6	45.8	2.2	53.9	1.3	45.2	1.2	54.8	1.4	71.3	0.8	43.8	1.4
s000016347	5.93112	259	273	98.21	62.2	1.4	77.8	3.1	74.4	1.5	56.7	1.3	63.6	1.5	54.8	0.9	71.9	1.6	77.1	2.2	58.1	1.5
s000016354	6.32163	140	152	91.19	56	2.6	75.5	3.8	74.6	2.8	47.4	2.4	59.5	2.6	33.9	1.4	64.4	2.8	53.5	2.4	42.9	2.9
s000016355	6.30169	312	333	92.82	60.5	2.4	82.3	3.2	78.8	2.6	62.5	0.9	69	1.6	48.3	1.2	73.1	2.2	61.1	1.6	57.9	1.7
s000016358	4.26757	79	81	99.95	64.8	3.8	69.7	10.5	70.6	3.1	47.3	1	66.4	2.6	26.7	1.1	51.4	3	71.4	1.3	25.4	1.1
s000016370	5.11285	133	138	95.06	62.3	0.8	88.1	1.2	85	0.9	75.7	0.7	80.6	0.8	60	0.9	88.1	0.8	57.9	0.7	79.3	0.8
s000016381	3.74029	82	82	100	78.5	1.1	86.8	3.4	87.9	0.7	75.5	1	82.3	0.9	71.2	0.4	81	1	74.9	5.1	74.5	1.1
s000016408	5.84235	202	211	99.49	55.8	1.6	70.5	5.1	66.3	1.1	41.4	0.9	57.7	1.1	39.4	2.2	63.2	1	65.3	2.4	44.1	2.9
s000016409	5.61891	173	183	96.01	64.1	1.2	77.9	2.8	80.5	0.9	58.5	1	67.8	1.1	32.4	1.1	53.8	1	58.6	1.2	37.3	1.4
s000016449	4.37763	85	94	61.9	71.1	1.3	84.5	4.9	76.1	1.1	67.3	0.8	71	1	22.8	0.7	36.5	1.1	82.2	0.8	25.2	0.9
s000016481	6.2726	229	248	97.35	61.3	2.2	79.9	2.5	74.2	1.7	58.2	1.8	62.7	1.9	41.5	1	71.5	2.1	59.8	2.7	57.6	2
s000016485	4.25109	151	156	99.83	82.7	0.8	91.1	1.1	88.1	0.8	81.1	0.8	84.5	0.8	78.8	0.6	87.2	0.8	52.3	16	81.5	0.8
s000016491	4.93016	132	141	65.57	63.5	2.8	60.8	2.9	45	3.9	26.4	3.1	66.4	2.1	19.5	3.6	69.7	2.1	37.8	3.1	15	1.9
s000016493	5.8465	131	136	84.93	54.3	2	78.4	2.8	55.5	2.9	38.3	1.2	60.5	2.5	30.7	2.7	67.9	2.2	43.8	0.7	35.4	2.2
s000016498	3.16208	126	132	72.01	90.1	0.9	95.6	0.8	92.2	0.8	88.4	0.8	89.4	0.9	12.6	0.9	92.1	0.5	19.8	0.5	14	1
s000016711	5.373	115	120	99.52	67.4	3.4	82.9	2.7	79.9	2.7	68	2.2	72.6	1.8	47.9	2	74.6	2	66.3	2.2	57.1	3.2
s000016716	5.60688	124	126	99.49	51.3	2.4	79.4	6.7	65.8	2.2	45.6	1.8	57.5	2.1	38.4	1.8	61.6	2.4	74.5	1.8	44.3	2
s000016763	5.754	129	133	98.6	47.2	1.9	69.7	4.4	66.6	1.8	44	1.4	48.9	1.7	34.5	2	56.1	1.9	67.2	1.4	40.9	1.7
s000017071	4.78301	115	121	99.47	79.3	1.3	91.2	1.6	76.9	1	65.9	0.8	77.2	0.5	23.3	1.3	88.8	0.4	35.3	0.8	37.7	1.5
s000017075	4.4468	107	110	99.79	35.6	1.4	68.9	5.9	52.9	1.1	15.7	1.4	32.8	1.5	38.3	3.5	68.7	1.3	78.2	1.1	49.5	3.2
s000017076	4.71576	117	118	99.99	71.5	2.6	75.1	4.2	73.4	1.9	33.1	1.8	43.2	2.3	35.9	2.2	71.9	1.9	66	8.9	57.9	1.9
s000017077	4.60207	99	103	99.67	74.4	2.4	82	2.4	84.7	1.8	68.3	1.3	73.1	1.7	60.8	1.4	78.4	1.9	68.8	4.1	65.5	2.4
s000017079	4.24248	96	98	99.8	80.5	0.6	90.8	2	86.6	0.5	82.9	0.5	82	0.5	71.7	0.7	81.7	0.6	71.8	0.4	71.1	0.5
s000017080	5.80263	175	180	98.87	62.5	4.6	80.9	3.1	77.2	3.5	63.7	2.5	70.3	1.3	41.8	1.7	70.8	1.4	62.9	4.6	51.4	4.4
s000017081	4.11119	66	68	99.82	86.4	1.1	93.9	1.3	90.5	0.6	82.7	0.6	90.9	0.7	79.6	0.8	91.6	0.7	36.3	1.6	81.2	1.3
s000017082	5.57373	127	130	99.53	70.9	1.5	79.7	2.7	81.5	1.1	62	1.7	70	1.3	45.3	1.8	75.6	1	56.5	1.9	43	1.7
s000017083	5.25414	134	136	99.83	55.2	1.2	80.1	5.6	67.5	0.8	55.3	1.2	58.6	1.2	41.3	0.7	59.4	1.2	73.4	1.2	48.3	1.3
s000017084	4.99021	96	97	99.98	63.5	2.1	72.8	4.1	81.3	1.9	53.4	1.7	60.5	1.8	47	2.4	66.2	1.9	67.5	1.3	49.9	1.9
s000017085	4.82247	121	123	99.86	64.9	4.3	73.7	4.7	79.7	4.6	60	4	68.6	4.5	45.9	2.5	69.4	4.5	61.3	4.4	52.1	4.1
s000017088	4.88721	108	109	99.99	56.5	3.9	78.7	2.8	66.5	3	43.4	2.1	52.6	1.2	33.9	1.4	65.4	1.2	72.7	3.5	46.9	3.7
s000017089	5.08766	114	116	99.9	54.3	1.8	69.8	9.3	69.8	1.9	42.7	0.8	49.2	1.2	35.7	2	55.7	1.7	68.7	0.7	39	1.9
s000017090	5.57839	152	159	97.07	54.6	1.6	72.4	7.8	65.8	1.2	46.2	1.3	53	1.5	35.7	1.3	53.1	1.6	67.8	1.3	39.6	1.5
s000017091	5.48618	154	158	99.21	62.6	1.6	78.2	3.7	74.1	1.3	57.8	1.2	61	1.4	45.7	2.1	68.8	1.4	73.6	1.9	49	2
s000017093	4.41543	103	103	100	71.7	0.8	82.1	1.5	84.7	0.6	74	0.6	72.3	0.7	62.5	1.2	80.7	0.7	53.9	0.4	63.7	0.7
s000017094	5.47164	152	157	90.52	64.9	1.9	82.1	3	78.5	1.9	64.5	1.7	66.9	1.9	44.5	1.9	69.2	1.9	72.1	1.8	55.6	2.1
s000017096	3.29545	46	46	100	91.5	1.3	93.7	1.5	97.1	1.4	56.9	0.5	90.4	0.8	86	0.7	90.7	1.2	78.5	0.2	84	0.8
s000017098	5.68112	125	129	98.85	52.5	1.4	63.8	6.3	68.7	1.2	36.2	0.9	49.2	1.3	27.4	2.8	54.9	1.1	71	0.8	35	1.5
s000017099	4.83845	90	93	99.85	59.1	3	60.5	5.6	82.4	3.1	39	1.8	52.5	2.5	14.8	4.6	42.2	2.6	77.1	1.2	14.3	2.5
s000017101	5.72658	197	207	99.46	64.9	2.3	79.2	3.5	77.6	2.1	60.5	1.9	67.5	2.1	48.2	1.4	68.6	2.3	68.2	2	54.4	2
s000017102	4.78875	111	113	99.81	66.1	1.4	82.3	3.1	78.2	1.2	64.4	1.2	69.3	1.3	53.9	1	74.4	1.4	70.5	1.2	60	1.3
s000017103	4.71908	97	97	100	51.6	1.8	80.5	1.7	84.3	1.2	68.7	1	70.7	1.1	47	1.8	78.7	1.4	58	1.1	46.7	1.5
s000017105	3.80051	66	67	99.97	87.6	2.3	87.9	4.9	85.9	0.8	62.3	0.2	77.2	0.6	17.7	0.5	96.9	0.6	26.4	0.3	30.1	0.6
s000017106	6.64196	242	264	94.75	52	2.2	74.6	2.7	80	2.1	51.8	2	63.9	2	32.2	1.4	55.5	2	51.8	2.3	41.1	2.3
s000017107	5.42992	125	131	89.68	50.6	1.5	70.7	6.6	65.4	0.9	40	1.3	43.8	1.4	24	1.5	54.5	0.7	63.1	0.4	44.7	1.7
s000017108	4.21896	66	66	100	72.6	2.6	77.8	5.5	78.1	1.4	56.8	1.1	69.1	1.5	50.7	1	82.8	1.5	58.1	0.9	58.3	1.4
s000017109	5.16306	136	140	97.18	60.1	1.4	77.9	5.3	70.8	1.3	56.9	1.3	62.4	1.5	44.6	1	63.9	1.4	75	3.1	49.9	1.4
s000017110	5.57765	142	145	98.72	67	2.9	82.3	3.3	79.7	2.8	65.8	2.3	73.6	2.3	50	1.8	73.3	2.4	57	2.7	56.7	2.8
s000017113	5.88001	155	161	96.02	37.5	1.5	73.5	4.5	52.3	1.5	31.8	1.4	38.2	1.5	27.6	1.2	56.9	1.4	69.8	1.4	36.1	1.6
s000017115	4.97014	141	149	99.37	71.9	4.1	88.4	2.6	81.4	3	74.1	3	77.3	2.2	5.7	1.5	82.6	2.3	24.3	2.8	15	3.6
s000017116	5.15458	105	106	99.91	59.4	2.2	59.6	7.1	77.3	1.2	34.9	1.5	55	1.6	21.8	3.5	56.6	1.2	63.4	0.8	29.4	1.8
s000017118	4.39674	81	82	99.98	62.3	5	59.5	8.5	73	3.4	29.9	2.2	62.8	3.4	14.3	2.8	57	3.2	67.9	1.5	22.5	2.7
s000017119	4.51387	70	71	99.97	77.3	1	84.5	2.4	85.1	0.5	71.5	0.8	83.7	0.5	66.8	1	82.3	0.5	59.8	1.8	68.4	1.3
s000017146	4.42738	91	93	99.78	63	1.5	77.5	5	75.7	1.4	59.2	1.2	65	1.1	15.9	1.3	68.7	0.4	56.7	0.9	20.9	1.2
s000017153	4.92687	118	121	99.66	54.4	3.5	64.3	11	64.1	1.8	17.3	2.8	48.1	2.6	8.9	3	62	2.3	72.3	2.5	20	2.9
s000017155	5.92318	187	192	99.75	60.6	2.8	73.6	5.2	70.3	2.3	41.2	2.7	51.2	2.6	26.5	2.7	65.9	2.6	73.4	2.7	41.5	2.8
s000017171	5.86275	192	206	90.82	45.7	1.7	68.4	6.1	67.8	1.5	44.3	1.4	51.2	1.6	27.2	0.8	49.6	1.7	62.2	1.4	30.8	1.5
s000017173	5.15299	120	122	99.43	66.2	1.4	79.8	3.5	75	1.1	59.6	1.1	66.6	1.3	48.8	0.8	63.7	1.3	78.1	1.1	52.9	1.4
s000017177	5.13345	120	124	99.65	76.7	2	87.6	2.1	81.4	1.2	76.5	1.2	78.3	1.2	61.4	1.4	76.9	1.3	62.1	3.6	63.9	2.5
s000017202	6.94446	261	282	95.46	58	2.1	73.4	2.9	74.6	2.2	52.7	1.2	61.8	1.6	37.4	1.1	69.2	2	48	1.9	45.4	1.7
s000017203	5.36207	136	140	99.14	51.2	1.9	77.3	8.3	64.6	1.7	51.8	1.1	54.5	1.4	39.2	1	57.2	1.7	75.3	1.7	45.4	1.6
s000017205	6.1036	225	247	96.19	55.3	1.2	77.9	2	79.7	1	62.3	1	70.8	1	45.5	2	70.6	1.1	60.4	1.5	59.2	1.2
s000017214	5.721	148	157	93.61	69.1	1.8	79.5	3.3	85.1	1.4	63.3	1.6	68.8	1.6	50.9	2.4	77	1.7	51.4	5.5	60.3	2.7
s000017274	5.64554	132	138	99.15	41.6	1.7	66.9	6.8	58.4	1.5	33.7	1.4	46.7	1.5	14.1	1.9	31.5	1.6	74.5	1.7	20.7	1.9
s000017349	6.64514	182	196	92.94	62.5	1.9	77	2.4	74.3	2	55.9	1.8	69.9	1.8	25.1	1.5	71.6	1.8	40.4	2	32.2	1.8
s000017362	4.89022	149	153	99.59	71.1	0.7	90.2	1.5	83.6	0.6	78.7	0.6	81	0.6	65.5	0.5	83.8	0.6	55.6	6.2	70.7	0.6
s000017364	2.4474	47	48	99.99	99.1	0.1	99.7	0.1	99.4	0.1	98.7	0.1	99	0	98.3	0.1	99.5	0.1	1.9	0.1	98.5	0.1
s000017374	4.3104	130	137	97.61	79.1	3.7	92.9	1	87.1	3	80.9	1.8	86.2	0.5	10.8	1.9	87.6	0.5	20.6	1.8	16.3	3
s000017396	5.60884	174	187	93.85	53.5	2.2	86.7	2.4	61	2.2	55.1	1.6	55.5	1.8	55.2	0.9	79.7	2.2	50.4	3.7	61.5	1.7
s000017405	5.20111	116	116	100	57	4.8	81.4	7.3	65.2	2.3	48.7	4.8	58.2	4.1	36.2	3.3	67.5	4.4	57.4	4.4	48	4.9
s000017621	5.86638	131	143	97.25	60.2	2.4	79.4	3.5	78.1	2.5	63.6	2.3	71.6	2.4	51.5	1.6	72.8	2.5	52.2	2.3	61.7	2.3
s000017634	5.48111	171	176	99.92	64.1	2.4	79.8	4.8	73.7	1.7	56.5	2	62.4	1.4	53.4	2	64.3	1.7	73.3	2.3	54.4	1.4
s000017641	5.29236	138	145	98.54	65.8	1.4	83.3	4.7	73.8	1.5	63	1.3	65.4	1.5	22.1	1.9	63.2	1.5	61.8	1.4	32.4	1.4
s000017649	5.53626	127	136	94.49	54.8	2.2	84	2.9	79.6	1.1	63	2.3	69.7	2.4	37.4	0.6	71.1	2.3	72.3	2.3	46	2.4
s000017651	5.52916	157	161	98.72	58.7	2.1	78.3	6.2	64.2	1.9	53.9	1.7	58.2	1.9	44.9	1.4	58.6	2.1	72.5	1.7	46.5	1.9
s000017652	6.32743	178	193	94.4	40.4	1.5	80.2	3.8	62.7	1.5	46.7	1.3	56	1.4	25.4	0.9	57.9	1.3	48.1	1.5	39.2	1.4
s000017653	5.60922	128	128	100	55.9	2.7	75.2	4.4	75.4	1.6	56.8	2.5	68	2.2	45	0.9	63.6	2.4	61.9	2.7	52.5	2.8
s000017661	5.82628	156	163	98.34	59	2.4	79.3	3.7	74.4	2.2	61.1	2.3	67.5	2.3	50	1.4	68.3	2.4	57.1	3.7	54.2	2.2
s000017664	5.80064	170	176	95.87	54.1	1.6	77.4	5.6	69.2	1	50.2	1.2	59.4	1.1	41.4	2.1	60.6	1.1	78.5	2.2	46	1.9
s000017667	5.44098	114	119	77.42	61.5	1.7	78.6	3.3	74.4	1.7	56.6	1.6	56	1.7	35.9	1.6	67.1	2.2	54.7	3.2	55.5	1.8
s000017687	4.35209	99	101	99.75	54.4	2.1	75.8	9.8	61.8	2.1	44.2	1.6	53.1	1.8	41.1	1.5	53.6	2	82	1.3	44.2	1.9
s000017701	5.36371	127	132	95.94	70.7	2.4	89.3	2.1	84.4	1.9	71.7	1.5	83.4	0.9	60.2	2.5	83.6	1	55.7	1.8	65	2.8
s000017709	5.48334	128	135	88.82	41.5	1.8	74.4	5.1	69.2	1.6	47.4	1.3	52.8	1.5	20.4	1.5	54	1.7	64.4	1.2	28	1.7
s000017712	5.86668	112	116	95.65	63.2	1.7	78.5	3	84.6	1.2	63.1	1.3	69.8	1.3	41.1	1.6	62.9	1.3	62	2.6	43.1	1.8
s000017736	6.05189	154	164	92.72	50.1	2.7	81.9	2.9	71.2	5	51.8	2.1	61.4	3.9	34.8	4.4	71.9	4	57.8	3.3	43.3	4.2
s000018027	5.92586	184	192	99.15	47.4	2.3	66.5	5	49.2	2.5	33.6	1.7	42	2	31.5	2.3	48.3	2.3	72.8	3.2	32.8	2
s000018029	6.29703	182	194	95.62	55.9	2	82.4	3.2	73.7	1.4	58.6	1.9	66.8	1.7	17.3	0.9	68.5	1.9	46.7	1.8	24	2.1
s000018051	4.5897	96	96	100	65.9	2.3	83.8	5.4	74.9	2.1	63.7	1.4	67.4	1.8	51.8	1.2	62.9	2.1	77.9	2.3	48.8	2.1
s000018317	4.49943	66	67	99.79	54	1.9	77.5	8.8	64	1.6	49.2	1.5	51.6	1.7	24.1	1.7	36.6	1.8	84.9	1.4	30.2	2.2
s000018358	4.28453	89	91	99.98	66.2	1.8	80.7	4	73.9	1.5	56.3	0.5	75.1	1	51.5	1.8	76.7	1.3	69.1	0.3	49.1	0.8
s000018362	6.08094	152	161	97.29	41.5	3.2	69.6	6.1	66.6	3.4	38.1	1.5	46.1	2.2	20.4	1.4	45.1	3	72.7	1.4	28.2	2.3
s000018380	6.38461	241	261	96.94	55.7	2.8	78	3.8	76.1	2	53.3	2.5	59.4	2.4	30.8	1.1	60.9	2.6	71.4	2.3	43.9	2.6
s000018404	4.72952	102	102	100	68	2.5	84.7	3.7	76.7	1.5	63.9	2.4	68.1	2.2	13.1	0.8	72.2	2.4	43.6	2.2	20.3	2.5
s000018441	5.4512	141	149	96.5	64.8	2.4	80.9	4.3	77.3	1.5	58.3	2.3	67.7	2.5	45.9	1.1	71.3	2.5	67.5	2.3	53.4	2.5
s000020034	5.61327	169	179	97.84	56.8	6.1	74.6	5.1	66.9	6	51	1.6	66.3	4.7	32.3	1.4	61.6	5.3	47.4	1.8	39.7	2.3
s000020052	5.01277	112	116	99.59	39.9	4.7	65	11.1	54.2	5.1	30.7	1.8	37.5	3.1	23.6	2.4	40.4	4.4	82.4	1.6	26.9	3
s000020085	3.711	67	68	99.93	89.7	0.9	93.2	1.3	94.8	0.9	86.2	0.6	88	0.8	79.8	0.9	92.6	0.8	74.4	0.3	84.6	0.8
s000020093	4.95638	130	133	99.55	55.3	1.6	78.4	7.3	65.4	1.6	52.6	1.4	59.1	1.6	21.4	0.9	42.2	1.6	74.7	1.6	33.4	1.4
s000020094	4.6371	86	89	99.2	42.8	1.9	62.5	10.5	56.6	1.3	26.7	0.8	43.5	1	5.8	1.2	28.4	1.2	76.3	0.7	15	3.4
s000020103	5.99915	167	175	96.81	55	2.5	75.3	4.8	71.3	2.4	53.6	2.2	58.6	2.4	33.9	1.6	60.7	2.5	72.8	3.1	42.8	2.5
s000020332	5.46481	115	119	99.36	65.6	1.2	84.6	3.7	75.2	1.2	65.5	1.2	67.5	1.3	26.9	0.9	64.8	1.3	50.8	1.3	37.1	1.4
s000020341	4.7931	77	77	100	66	2.3	75.6	4.2	80.3	0.7	56.8	2	63.1	2.3	38	1.5	54.1	2	85.8	0.3	39.7	1.1
s000020403	4.80073	97	101	99.59	30.2	3.8	65.4	10.1	41.4	3.1	11.3	3	25	3.1	32.5	3.4	54.9	2.5	89.7	1.8	34.1	3.4
s000020426	5.93939	146	157	95.71	47.4	2.6	66	4.7	68.8	2.5	43.1	2.1	53.4	2.3	28.8	2.9	49.5	2.5	71.8	2.3	34.1	2.4
s000020449	5.18729	108	112	93.22	62.6	2.5	83.8	3.6	74.1	2.6	62	1.1	63.8	1.7	51.9	1.1	72	2.4	66.9	1.2	58.5	1.8
s000020479	5.77025	141	155	97.41	55.4	2.5	77.5	3.6	68.2	1.8	53.7	2.3	55.7	2.2	41.1	4	65.6	2.4	73.5	2.2	52	2.4
s000020482	5.45382	127	130	99.49	60.5	2.2	76.6	4.6	78.6	1.7	58.5	1	61.9	1.3	49.8	2.4	63.6	1.5	68.9	2.9	52.8	2.2
s000020483	6.17583	171	188	91.81	48.4	4.5	74.8	3.3	70.8	4.3	49	2.9	55.4	2.7	17.3	1.4	53.3	2.8	41.2	3.1	32.1	3.8
s000020487	6.27702	189	201	95.34	56.1	2.4	78.7	3.5	73.8	2	59.1	2.3	62.5	2.2	42.1	0.9	68.3	2	60.1	2.4	52.1	2.4
s000020507	5.33603	124	129	99.04	49.4	2	75.9	7.7	57.9	1.7	43.2	1.8	50.3	1.9	19.6	1.1	41.9	1.9	79.7	1.9	26.5	1.8
s000020509	5.58395	176	190	94.69	51.6	3.2	77.8	6.4	65.1	1.9	42.8	3.1	50.8	2.7	11.3	0.9	55.9	2.9	54.9	2.8	16	3.1
s000020516	5.52385	147	158	95.23	65.7	2.3	83.4	3	79.8	1.5	66.9	2.2	73.1	2.4	55.4	1	75	2.4	64.1	2.8	61.7	2.5
s000020524	5.0033	119	122	99.8	51.4	1.5	80	7.5	66.9	1.4	51.7	1.3	61.8	1.4	33.1	1.4	53.9	1.4	64.7	1.4	40	1.7
s000020533	5.44353	112	120	96.29	66.5	4.1	84.6	4.4	80.9	4.5	68.2	1.2	73.2	2.5	61.1	2	75.4	3.8	68.5	1.2	64.1	2.9
s000020555	5.58579	211	228	95.4	52	1.3	80.3	3.8	70.3	1.7	58.5	1.2	69.4	1.1	45	1	66.1	1.2	60.8	1.1	50.5	1.3
s000020573	5.40789	144	155	92.02	52.3	3.3	75.8	4.9	65.8	3.5	50.9	2.9	51	3.4	41	2.1	66	3.5	76.8	3.4	49.2	3.1
s000020579	5.58426	225	236	99.2	70.4	2.1	85.8	3.6	81.6	2.1	70.2	1.3	74.3	1.5	58	1.2	77.3	1.9	59.5	1.4	53.2	1.5
s000020580	5.97775	203	221	88.66	64.1	1.4	81.1	4	69.4	1.1	60.2	0.9	66.7	1	51.2	1.2	67.6	1.1	69.3	2	54.7	1.5
s000020599	5.69559	177	195	96.29	49.4	1.8	76.6	4.3	61.6	1.7	46.1	1.6	50.7	1.7	21.2	0.9	61.4	1.8	56.6	1.7	29.2	1.7
s000020616	4.58998	80	86	98.85	29.4	8	32.6	4.9	42	8.2	7.9	1.2	38.6	6.8	10.1	3.4	54.5	7.6	37.2	1.4	10.9	2.2
s000020627	6.31819	168	184	93.25	43.1	3.1	66.8	4.7	61.7	2.6	38.1	2.7	45	2.8	14.4	2.2	51.9	3	67.9	2.6	37.5	2.8
s000020634	6.31663	170	188	95.65	49.5	2.3	80.5	3	74	2.4	60.3	2	65.6	2.3	36.2	1.3	68.3	2.4	52.5	2.3	47.1	2.2
s000020647	6.00096	157	166	97.3	57.6	2.3	77.1	3.5	78.6	1.9	53.8	1.9	59.8	1.9	21.3	1.1	65.4	2	46.4	1.9	31.8	2
s000020675	4.74182	112	116	99.42	74.8	3.5	92.3	1.5	71.8	10.6	56.6	2.1	81.2	1.3	28.1	1.5	87.1	1.3	21.6	2.2	14.5	3.1
s000020680	5.7327	164	173	98.2	60.8	2.7	80.1	5.2	76.5	3	59.2	0.7	63.4	1.6	37.6	1.6	66.1	2.5	61.9	0.7	42.7	1.7
s000020681	5.75036	154	167	96.45	72.1	1.1	81.6	2.3	80.4	0.9	68.3	1.4	72.9	1.1	52.2	1	75	1.2	71.5	1.1	65.6	1.5
s000020690	5.90884	157	165	97.29	62.6	1.7	81.3	2.9	74.5	1.7	62.2	1.1	67.8	1.4	29.7	1.3	72	1.6	48.5	1.1	35.5	1.6
s000020691	4.75305	116	123	99.06	57.7	1.2	85	5.9	62.6	0.7	54	1.1	57.8	1.2	18.7	0.5	66.8	1.2	54.7	1.1	25.9	1.2
s000020730	4.33441	66	66	100	54.9	6.7	70.3	11.6	63.3	6.1	41.9	6.4	54.9	6.2	19.2	2.7	67	4.3	56.7	6.1	28.2	6.4
s000020731	6.0818	151	162	91.35	48.6	2.8	70.1	5.6	64.2	2.6	40.7	2.2	48.4	2.6	23.9	2.7	42.7	2.8	73.8	2.2	30.9	2.4
s000020752	5.02899	129	134	97.76	73.6	1.3	87.1	3.1	84	1.1	72.1	1	68.4	1.1	49.4	1	75.3	1.2	67.7	1.3	63.8	1.3
s000020764	5.24866	116	119	97.78	56.1	2.6	72.9	7.6	69.2	2.5	52	2.3	56.8	2.6	27.8	1.4	48.1	2.7	69.3	2.9	32.1	2.6
s000020785	5.20121	123	132	87.81	59.4	0.9	86	2.5	83.4	0.7	57.7	1	76.4	1.1	22.1	0.9	67.8	0.8	46.1	0.8	29.2	1.1
s000020788	5.77979	142	148	97.09	53.8	2.1	82	6.1	70.5	2	58.5	1.3	63.3	1.5	29.3	1.2	68.2	1.5	38.4	1.3	39.7	1.5
s000020792	5.07401	93	99	98.62	70.9	2.1	86.7	2	84.7	0.5	73.3	0.4	77.5	0.5	54	1.6	70.4	0.5	70.3	4.4	52.9	2.8
s000020802	4.34459	188	195	98.89	77	1.1	84.5	1.9	85.4	1	74.2	0.9	81.3	1	66.9	1.4	84.5	1	51.8	15.8	69.3	1
s000021151	5.1692	131	136	92.28	61	2.2	70.3	5	68.7	2	49.6	2.2	62.8	2.6	22.2	2	44.4	1.6	76.6	1.8	27.7	2.9
s000021162	3.58261	43	43	100	10.1	0.1	71.1	3.7	12.1	3	14.9	2.2	42.1	4.1	35.8	2.2	95.4	2.7	38.8	3.4	45.9	4.2
s000021168	6.40337	165	171	96.76	56.5	1.7	78.7	3.5	69.8	1.6	53	1.4	62.2	1.5	35.3	1.3	66.4	1.3	54.3	1.8	45.1	1.7
s000021178	5.36424	147	160	94.56	43.6	4.4	72.6	7.5	66.1	4.8	42.5	1.4	53.3	2.8	26.9	1.9	50.1	4.1	77.6	1.4	32.8	2.8
s000021184	5.64656	176	187	98.21	65.6	1.2	85.1	2.3	83.9	1.2	70.4	0.9	77.6	1	28.2	1.3	79.3	1.2	40.2	0.9	32.9	1.5
s000021252	5.4082	113	117	99.33	64.7	1.3	75.4	2.5	84	1.2	63.6	0.8	72.4	1	53	1	70.8	1.1	77.6	0.8	55.3	1
s000021257	5.7908	139	148	98.88	53.9	2.2	75.9	4.7	71.6	2.1	57.7	1.2	62.9	1.6	43.8	1.3	63.2	1.8	68.6	0.9	50.2	1.6
s000021285	6.18166	303	324	93.32	46.3	1.4	72.6	5.9	60	1.1	43.1	1.4	52.8	1.2	28.8	0.8	49	1.2	67.1	2	37.7	1.4
s000021342	3.63564	84	84	100	68.4	9.7	51.4	20.7	74.8	2.2	20.3	2.3	70.8	2.2	8	1.1	64.6	1.5	46.8	2.2	10.6	2.3
s000021343	4.86798	103	107	99.72	57.9	2.2	73.5	7.6	67.5	2.3	46.9	1.9	55.6	2.3	32.5	1.9	52.9	2.3	65.7	2.1	41.6	2.6
s000021344	5.12499	107	112	99.43	47.2	1.9	75.4	8.7	63.3	1.8	45.2	1	47	1.2	37.3	1.3	53.6	1.6	77.6	1.1	42.9	1.3
s000021533	3.9355	60	62	99.76	71.1	2.9	69.1	6.9	88.4	0.3	54.3	0.5	70.1	0.4	10.1	1.5	72.5	0.5	28.9	0.5	10.1	0.5
s000021542	4.2336	107	108	99.93	56.3	0.9	80.3	9.2	64.3	1	52.1	0.4	51.6	0.7	43	1.6	54.4	0.9	87.1	0.4	43.3	0.7
s000021550	5.65657	125	132	95.79	55.2	2.4	70.9	3.7	77.6	4.2	58.8	3.1	64.1	3.1	39.4	1.5	70.2	3	48.7	7.4	50.6	3.6
s000021557	4.82796	94	98	99.85	71.9	2	70.4	3.4	91.5	1.2	55.9	1.8	68.9	1.8	46	2.6	70.4	1.6	52.7	2.7	52.8	2.5
s000021570	5.15335	127	131	99.52	64.9	3.1	84	1.3	89.7	3.1	79.3	1.2	88.8	2.6	57.2	0.8	88.4	2.9	50.3	1	67.4	1
s000021581	5.07147	110	117	95.94	67.4	4.1	87.3	2.2	85.8	1.8	76.2	0.6	70.9	1.1	54.9	3.5	80.5	1.6	54.6	8	68.1	4
s000021590	5.41865	106	111	92.48	58.4	2.5	72.6	4.4	73.4	2.5	51.7	1.2	57.1	1.7	45.7	3	54.2	2.2	64	1	45.4	1.8
s000021591	5.37282	173	181	88.71	58	1.2	83.5	5.9	67.8	1.2	57	1	62.2	1.1	49.3	0.8	62.9	1.2	75.1	1	52.6	1.2
s000021594	4.85249	136	140	99.8	72.9	1.3	85.6	2.4	86.7	1	74	1	76.3	1	43.8	0.8	62.5	1.2	62.2	1.2	49.5	1.2
s000021604	4.79337	110	117	91.49	61.6	3.2	77.6	7	75.4	1.6	58.8	3	56.6	3.1	42.8	1.5	67.7	3.1	77	4.1	51.4	3.6
s000021625	5.21933	127	131	88.59	40.2	3.1	57	9.7	54.8	2.4	17.2	2.2	45.6	2.6	10.6	3	49.3	2.8	68.7	2.2	20.8	2.5
s000021635	4.87758	102	104	99.17	65.2	2.4	80.1	3.9	83.8	1.1	65.1	2.5	71.4	2.7	53.1	0.8	75.2	2.5	61.5	2.8	63.3	2.9
s000021639	5.10506	145	151	99.58	46.3	3	70	9.4	56.4	2.4	37.9	2.3	46	3	20.9	1	41.3	3	79.1	2.3	27.9	2.5
s000021674	5.17057	122	129	98.78	57.2	1.5	78.2	7.2	64.6	1.4	52.1	1.1	57.6	1.3	34.4	1	50.4	1.4	79	1.7	39.3	1.5
s000021693	4.46814	133	140	99.02	63.1	2.5	75	3.6	75.5	2.5	55.2	1	64.5	2.1	13.7	0.8	32.3	2.3	75.7	1.1	20	1.1
s000021697	5.92569	153	163	95.78	44.1	1.8	71.9	7	54.2	1.5	35.3	1.6	45.3	1.7	23.2	1.1	53.2	1.7	66.5	1.6	32.3	1.8
s000021728	5.10383	198	209	99.29	42.6	3.8	68.4	11.3	51.7	3.6	28.9	3.4	42	3.7	17.3	2	43.2	3.8	75.1	3.8	25.8	3.5
s000021737	5.38453	121	129	97.23	62.9	2.3	80.4	6.1	71.9	1.5	58.3	2.4	60.6	2.5	12.4	1	54.4	2.5	62.3	2.3	23.5	2.5
s000021781	5.51531	147	158	94.99	45.3	4.9	71.4	8.9	64	4.3	39.8	3.5	47.1	4	22.2	1.5	47.5	4.8	70.7	3.5	32.7	4.1
s000021817	3.71735	98	100	99.83	72.7	1.1	86.6	1.3	85.5	1.2	79.4	0.9	81.1	1.2	66.8	0.6	79.7	1.2	51.5	17.5	66.7	0.9
s000021945	5.92787	172	179	97.4	56.5	4.9	78.8	4.5	70.4	3.9	55.2	2.9	64.6	1.1	25.6	0.7	58.8	1.1	65.5	2.9	34.2	4.4
s000021959	2.87353	77	82	75.75	89.2	0.7	20.5	0.8	17.1	1	12.8	0.5	89.5	0.9	10.4	0.9	95.1	0.8	12.6	0.4	11.2	0.8
s000021973	5.91601	133	140	97.05	59.2	2.1	79.8	3.6	75.4	2.1	57.8	1.6	63.8	1.8	46.4	1.7	68.7	2	59.6	1.6	55.2	1.8
s000021974	5.62835	142	150	94.3	37.4	2.6	66.5	9.3	48.6	2.7	32.5	2.4	37.6	2.7	18.6	1.6	41.9	2.8	78.6	3.6	28.5	2.5
s000021982	5.5507	148	153	87.72	58.2	1.4	78.2	6.1	67.5	1.2	54.6	1.3	59.5	1.4	31.5	1	54.4	1.4	62.9	1.7	45.9	1.5
s000022011	5.25572	112	119	99.21	66.2	2.9	82.9	6.2	75.8	1.8	60.4	3.1	64.2	3.2	45.6	1	67.2	2.9	71.6	3.1	54.8	3.2
s000022015	5.39069	139	144	99.56	50.9	4	73.5	5.2	71	3.2	50.5	2.5	56.7	1.4	24.7	0.9	52.9	1.5	72.3	2.5	31	3.5
s000022018	6.34659	228	251	96.77	41.7	3.6	68.5	6.6	57.7	3.3	40	3	47.9	3.4	24.6	3	51.7	3.6	60.5	3	26.1	3.1
s000022036	5.06549	86	86	100	64.9	2.8	79.3	3.9	74.4	2.3	57.3	2.6	63.1	2.7	48.1	1.9	62.1	2.8	78.2	2.5	52.5	2.6
s000022050	5.51582	154	166	96.92	51	4.2	76.9	4.7	75.3	3.9	53.5	3.4	60.2	3.9	32.5	2.6	65.5	4.2	61.6	9.9	41.2	3.6
s000022081	5.40017	156	162	99.75	68	2.1	82.8	2.5	84.4	2.3	72.2	2	74.6	2.2	54.4	1.4	75.8	2.2	54.8	3.7	57.1	2.1
s000022090	4.3078	92	94	99.84	69.7	0.9	83.7	4.3	80	0.6	67.2	0.8	71.1	0.8	66.1	0.9	76.9	0.6	81.3	0.4	64.3	1
s000022092	6.18115	231	253	93.01	26.7	1.2	74.5	5	40.9	1.2	22.7	1	53.2	1.1	11	0.8	56.5	1.2	46.1	1.2	41.4	1.2
s000022093	3.84805	121	128	98.91	26.2	2.7	31.8	6.2	27.5	1.3	15.3	0.9	26.8	1.6	9.4	0.8	34.5	1.3	28.5	1.2	11.8	1.5
s000022098	6.1731	205	220	94.8	34.2	1.7	70.5	6.5	53	3.6	27.7	1	47	1.1	21.2	3.5	51.4	1.3	72.4	1.1	28.6	3.5
s000022142	5.46157	164	172	99.08	67	1.5	79.2	2.7	81.7	1.2	56.5	1.2	68.1	1.1	47.8	1	72.7	1.1	46	1.2	54.4	2
s000022143	6.12925	210	227	89.99	57.6	5.5	74.2	6.1	71.7	4.9	49.7	4.5	58.2	5	34.8	3.1	63.9	5.4	58.2	5.2	47.6	4.7
s000022186	5.24981	184	194	98.29	35.5	4	66.9	12.2	51.9	3.4	29.6	3.4	35.1	3.8	12.3	2.5	46	3.6	88	3	19.9	3.9
s000022220	6.08853	161	169	97.57	53.9	2.1	75.9	5	66.6	2.1	50.7	1.9	58.5	2	37.7	1.4	62	2	70.3	2	46.2	1.9
s000022222	4.58726	70	72	99.44	82	0.4	91.4	2.4	91	0.2	84.2	0.3	86.4	0.3	71.1	0.3	81.6	0.3	51.1	0.5	73.1	0.4
s000022252	4.81244	107	114	90.44	36.4	1.2	60	12.7	53.2	0.6	22.1	1.3	30.7	1.2	10.9	4	32.1	0.8	80.7	0.8	17.3	2.7
s000022257	5.50634	144	155	96.78	39.6	2.1	71.3	11.1	48.1	1.3	30.8	1.7	43.1	1.6	21.4	1.3	49.1	1.5	65	1.4	25.9	1.6
s000022266	4.29383	67	68	99.99	35.3	2.1	60.1	13.1	48.7	3.7	26.1	2.2	38.4	4.8	7.8	2.4	38.2	3.3	70.1	2.6	21.4	5.3
s000022272	6.01527	156	166	97.49	46.4	3.2	54	5.7	72.3	1.6	23.6	3.2	36.7	3.3	13	3.6	52.5	3.4	60.6	3.1	20.7	3.3
s000022288	5.62379	135	141	99.55	56	1.7	82.4	3.4	74.8	1.5	64.5	1.3	67.1	1.2	45.5	1.5	63.1	1.1	52	2.4	47.1	1.7
s000022297	3.54179	119	125	97.83	83.8	0.6	90.9	2.1	85.7	0.4	81.7	0.4	85.2	0.4	13	0.4	81.8	0.4	31.2	0.4	17.6	0.5
s000022311	2.73218	25	25	100	91.8	8	58.9	19.4	95.7	0.3	34.8	0.2	75.4	0.4	40.8	9.2	94.9	0.2	49.4	2.2	35.7	1.5
s000022342	5.74246	121	125	91.77	56.1	3.4	62.7	6.6	73.5	2.5	39.2	2.7	53.5	2.9	16.5	1.9	53.6	2.7	65.6	3	29.6	2.9
s000022343	5.20451	111	115	99.01	64.9	2.5	82.9	4.5	77.8	2.1	63.6	2.3	67.6	2.3	48.5	1.3	70.9	2	54.8	9.5	55.4	2.4
s000022380	5.58691	138	145	97.82	61.1	2.6	74.8	4.1	79.5	2.3	58.6	2	68.7	2.2	46.7	1.7	69.6	2.3	62.1	3.9	52.1	3
s000022385	5.04402	93	94	99.93	69.1	2.9	82.7	3.4	82.6	0.7	67.9	2.8	71.9	2.9	52.5	1.2	71.3	2.8	67.2	4.2	59.7	3.5
s000022395	5.33392	141	141	100	57.7	1.7	68.3	2.7	85	1.4	52.5	1.4	71.1	1.3	45.6	2.2	67.8	1.4	63.8	1.3	48.8	1.6
s000022412	3.80514	75	75	100	29.1	1	58	12.4	55.7	0.8	25.8	1.3	49	1	22.7	0.7	49.4	1.1	63.4	0.9	24.2	1
s000022413	5.27659	113	117	98.46	55.8	3.8	67	7	75.3	2.2	40.8	3.7	52	4.1	28.2	2.1	59	4.1	72.5	3.7	38.7	4.1
s000022433	5.75526	140	149	96.89	65.3	2.4	81.3	2.6	82	2.2	65.5	2.1	72.4	2.2	50.1	1.4	75.9	2.1	67.5	2.4	60.1	2.3
s000022448	5.41919	207	226	98.54	45.8	5.5	79	9.1	61.8	4.5	51.6	3.4	57	1.8	28.9	2	55.5	1.9	58.2	3.4	35.9	4.9
s000022457	5.57268	143	151	91.6	57.1	4	61.1	7.5	72.7	2.6	32.5	2.5	65.9	1.4	16.2	2.4	58.1	1.4	55.1	2.4	20.1	1.8
s000022479	5.72803	150	154	98.81	60.1	1.9	78.9	3.3	75.7	1.6	57.3	1.7	59	1.7	13.1	1	64	1.9	50.9	1.6	27.9	1.8
s000022480	5.63051	245	260	98.78	72.1	1.6	85.5	2.5	82	1.4	70.6	1.3	72.7	1.4	22	1	76.3	1.4	41	1.3	29	1.4
s000022482	4.22741	118	119	99.93	70.1	1.7	83.8	1.9	89.3	1.8	77.4	1.6	80.4	1.8	63	1.1	80.4	1.8	48.9	13.4	63.3	1.6
s000022483	5.59553	141	147	96.83	47.3	4.1	78.1	7.5	58.7	3.4	48.2	2.5	52.5	1.4	27.7	0.9	54.3	1.5	57.1	2.5	39.6	3.6
s000022523	5.43679	155	158	98.61	59.1	1.5	76.5	4.3	69.9	1.5	53.6	1	57.9	1.2	35.7	3	55	1.3	80	1	35.7	1.3
s000022524	6.002	169	183	97.34	59.1	3.1	82.7	3	72.1	2.5	58.9	2	66	1.3	15	1.2	72.3	1.3	40.8	1.9	26.3	2.8
s000022564	6.23985	181	188	95.29	56.6	3.5	80.2	4.3	71.3	3.4	54.5	2.7	57.2	2.9	32.4	2.3	62.6	3	64.7	2.6	38	3.1
s000022599	6.04843	166	171	96.48	41.9	3	69.5	5.8	62.8	3.4	43.8	3	48.5	3.1	26.5	1.7	52.7	3.5	67.7	3.4	32.3	2.8
s000022603	5.05218	135	144	98.99	51.7	2.6	80.9	4.5	77.1	2.8	64.3	1.6	68.2	2.1	39.3	1.6	69.7	2.6	62.9	1.8	44.6	2
s000022606	4.82135	121	125	99.81	69.3	1.1	89.6	3.9	78.6	1	73	0.7	75.3	0.7	5.1	1	75.5	0.7	27.6	0.7	12	0.9
s000022607	5.92071	180	189	97.55	49.5	1.4	73.9	5.2	72.3	1.4	50.9	1.2	59	1.4	23.7	1.6	55.3	1.4	69.6	1.4	33.6	1.4
s000022609	4.8816	90	91	99.34	74.4	2.9	81.9	3	87.7	1.5	69.3	1.5	73.9	1.6	61.9	2.6	75.2	1.6	63.7	6.9	63.6	3.7
s000022613	4.49431	113	114	99.96	65.2	2.4	81.4	4.5	78.1	2.2	61.6	1.5	67.5	1.7	49.4	1.3	65.9	2.1	82.1	1.3	53.8	2.1
s000022622	5.24728	166	172	98.46	67.9	2.2	80	4	76.2	2.1	57.8	1.8	67.8	2.1	47.6	1.9	75.2	2.1	64.9	2.5	48.2	2.1
s000022624	5.34655	142	145	99.29	68.2	1.3	81.6	3.8	77.1	1.1	60.9	1.1	68	1.2	48.6	1.4	64.2	1.2	84.3	1	51.9	1.3
s000022626	4.74158	109	112	95.83	73.6	3.2	84.6	3.6	79.1	2.7	69	2.5	73.1	2.8	57.7	1.6	78.1	3.1	75	2.4	67	2.6
s000022629	5.84259	188	197	98.97	68.6	1.7	85.5	1.8	87.5	1.5	73.8	1.2	77.4	1.4	59.3	1.3	82.3	1.5	62.8	1.5	61.4	1.5
s000022655	4.83902	107	111	99.92	66.4	1.3	75	4.7	81.7	1	62.6	1.6	66.6	1.2	61.1	1.2	68.6	1	71.8	0.7	60.3	1.3
s000022656	3.99153	85	88	99.76	80	2.1	84.7	2.8	87	1.4	74	0.8	81.9	1.1	31.1	1.4	41.8	1.2	79.6	3.1	31.7	2.2
s000022662	5.20717	124	128	99.39	41.1	2.1	63.1	8.9	62	1.9	23.3	1.4	41.9	2.1	4.7	2.4	44	1.8	66.2	2.3	17.7	3.7
s000022663	5.59724	149	159	97.33	52.4	8.5	76.4	3.9	68.4	8.4	54.9	1.6	59.1	1.6	28.7	1.2	64.2	1.9	53.9	1.4	33.8	1.9
s000022668	5.52357	158	161	99.38	62.6	2.5	72.4	4.8	77.7	1.9	54.2	2.1	62.9	2.4	39.6	1.6	70.3	2.4	62.8	6.6	48.5	2.7
s000022673	5.72811	149	158	99.46	60.4	3.5	80.1	4.6	72.2	3.4	59.8	3.4	64.4	3.4	44.7	1.7	63.1	2.5	69.3	4	49.7	3.5
s000022899	5.33977	120	127	94	57.2	1	82.8	5.5	64.3	1.1	54.2	0.8	57.4	1	34.6	2.2	53.5	1	75.7	0.9	40.9	0.9
s000022900	4.96921	118	121	99.88	58.4	2	77.7	6.4	69.3	1.1	53.1	2.1	56.6	2.2	23	1.2	37	2.2	83.8	2	29.9	2.2
s000022904	5.20054	99	103	98.31	68.1	8.5	88	2.6	73.3	8.5	60.4	8.6	67.7	8.5	59.9	8.4	80.8	1.4	41	8.5	59.2	1.7
s000022908	4.51835	174	189	98.33	74	0.9	87.3	3.9	83.7	0.8	75.6	0.8	79.4	0.8	66.4	0.6	76.9	0.6	83.8	2	71.1	0.8
s000022916	5.71358	150	161	99.15	62.2	2	74.3	2.7	83.1	2	60.4	1.5	68.5	1.7	46.3	1.4	68.6	1.8	69.3	1.4	50.7	1.7
s000022947	5.01931	129	133	99.81	71.4	1.7	83.8	3.2	82	1.2	67.1	1.5	67.4	1.6	47.7	1.3	62.4	1.7	65.9	1.5	53.5	1.7
s000022950	4.95709	103	106	99.9	50.7	2.5	72.6	7.3	62.8	2.3	43.6	2.4	52.1	2.4	37.2	1.9	60.4	1.7	74.1	2.7	41	2.7
s000022952	5.33076	104	111	98.44	62.7	2.2	74.9	3.6	70.6	1.4	52	2	61.6	2.1	49.9	2.1	70.7	1.9	78.4	1.5	56	2.4
s000022954	5.81673	186	198	95.53	41.1	1.7	75.4	7.9	62.9	1.5	48.7	1.5	54.7	1.6	23.7	1.2	52.8	1.6	61.5	1.6	28.3	1.8
s000022964	5.09208	127	132	99.31	68.6	1.4	86	3.2	75.5	1.5	66.5	0.8	68.8	1.1	61.2	0.7	72	1.4	79.5	2.7	64	1.1
s000022969	6.25091	178	193	93.85	43	2.7	74.2	4.7	69.4	2.9	51.1	1.2	56.5	1.9	23	1.5	58.9	2.5	66.8	1.3	34.4	1.8
s000022973	5.57431	197	209	96.3	38.9	2.7	70.5	3.5	50.6	3.1	32.5	2.5	38.2	2.9	17.4	2.4	45.9	3	46.3	4.5	30.6	2.8
s000022974	5.69419	170	177	99.35	56	2.1	83.8	3.4	81.7	4.5	56.8	1.8	75	1.7	45.1	4.7	77.3	1.8	69.6	1.9	50.8	4.6
s000022980	5.42516	138	142	99.58	62.2	5.6	76.5	6.7	73.2	3.3	54.6	5.5	61.9	5.5	16	1.4	57.4	5.5	63.8	5.3	26.7	5.7
s000022988	4.37694	146	150	99.35	66.1	0.7	82.4	4.3	74.5	0.7	64	0.6	67.6	0.6	22.5	0.5	32.4	0.7	86	0.7	24.8	0.7
s000022993	5.67783	134	141	99.3	48.8	5.3	70	5.9	70.3	5.2	49.9	4.3	57.2	4.5	24	2.4	57.2	4.6	71.6	4.9	32.9	4.9
s000022999	5.20671	187	193	99.77	67.8	1.1	84.8	3	80.3	1.2	72	0.9	72.8	1.1	53.6	1.1	72.2	1.1	61.7	1.9	58.5	1
s000023006	5.54498	141	146	99.35	56.6	2.8	71.5	5.1	72.5	1.9	46.7	2.5	57.6	2.7	36.8	1.3	62.9	2.7	69.6	2.7	45.7	2.8
s000023013	6.38571	224	244	97.27	51.5	2.9	76.2	4.2	68.2	2.4	47.4	1.8	66.4	1.1	27.2	1.8	61.5	1.1	51.6	2	36.1	3.2
s000023026	5.32365	125	132	88.16	59.1	3.7	73.7	5.7	73.9	1.4	50.7	4.1	57	4.3	26.8	1.4	54.8	4.1	72.5	4.2	42.2	4.3
s000023030	5.11863	144	149	98.65	71.1	1.4	87.8	3.2	81.1	0.9	71.7	1	75.4	1	56.6	1.1	77.2	1.1	73.5	2.4	66.1	1.7
s000023046	4.59044	91	95	99.92	53.2	1.5	72.5	8.4	64.9	1.4	43.4	1.5	52.2	1.5	39.1	1.7	50.6	0.7	79.8	0.8	44.9	5
s000023047	4.79432	90	91	98.6	38.9	1.1	74	11.8	46.4	0.7	35.6	0.9	39.1	0.9	20.6	0.8	36.2	0.9	84.5	0.9	27.2	1.2
s000023074	5.01162	130	133	99.87	63.4	1	81.2	6.1	68.1	1	57.7	0.6	62.5	0.8	17.3	0.9	56.8	0.9	59.2	0.7	18.1	1
s000023086	5.2057	92	98	92.35	36.4	2.2	63.9	4.2	45.2	1.6	18	2	34.5	2	8.8	0.9	73.2	3.7	43.5	2	18.1	2.2
s000023088	5.63159	142	151	93.75	50.2	1.6	78.1	7.4	61.4	1.2	48	1.4	48.2	1.4	29.8	0.8	51.9	1.5	77.3	1.3	42.7	1.5
s000023094	5.5796	126	130	99.77	43.1	4.9	63.6	6.7	56.7	4.8	31.5	4.7	46.7	4.7	15.9	2.7	52.8	3.6	72.3	4.6	26.3	5
s000023095	3.59587	82	86	99.8	71.4	0.5	88.3	7.5	77.6	0.5	71.3	0.4	72.8	0.5	61.2	0.6	70.1	0.5	81.7	0.4	62.8	0.6
s000023102	5.57843	164	172	95.77	64.1	2.8	83	3.2	80	1.6	64.6	2.7	68.1	2.5	42.9	0.9	67.4	2.6	62.5	7.3	56.4	3
s000023103	6.23077	183	189	94.53	58.4	4.1	77.6	3.3	69.5	3.4	53.7	2.3	64.3	2.1	27.9	1.8	64.4	2	58.1	2.2	43.3	3.3
s000023144	5.63659	178	191	90.42	37.9	2.1	67.6	10.8	50.1	1.7	26.8	1.8	37.5	1.9	8.6	1.5	33.8	2.1	79.9	1.8	16.8	2
s000023154	5.28162	146	151	99.05	65.3	3	76.6	3.5	74.3	8.2	46.2	2.2	68.3	2.1	28.2	1.6	68.8	2.1	30.1	1.9	19.8	3.7
s000023163	4.01707	64	66	99.95	63.4	1.7	79.9	8.4	69	1.5	54.7	1	61.8	0.8	52.7	1.8	65.7	1.3	58.4	1.5	54.9	0.8
s000023176	4.86563	152	159	99.66	68.9	1.2	82.1	3.1	81.1	1.1	66.8	1	71.3	1.1	60.8	0.9	72.8	1.2	55.6	12.4	63.2	1.1
s000023210	4.71413	112	115	99.93	48.4	3.7	70.4	8.2	66.2	4.1	41.4	0.9	47.1	2.3	37.7	1.8	55.2	3.4	81.7	1.1	44.9	4
s000023213	5.36841	127	128	99.72	54.5	1.2	78.2	7.9	66.4	1.1	51.1	1	56	1.2	26.4	1.7	60.4	1.7	60.3	3.1	35.6	1.4
s000023224	6.105	167	191	89.79	49.5	4.2	73.8	5.8	65.7	3.5	48.6	2.3	59	1.3	30.1	2.4	59.4	1.7	67.7	2.3	35.6	3.6
s000023230	5.48388	133	139	98.78	57.3	1.6	79.6	5.5	68.8	1.3	54.7	1.3	63.1	1.3	35.6	1	53.6	1.5	64.1	1.2	43.9	1.4
s000023251	5.17514	113	117	99.74	39.9	2.4	63.8	9.6	56.1	1.7	31.1	2.1	41.8	2	9	1.9	34.2	2.2	71.6	1.9	22.8	2.7
s000023255	4.92657	108	112	97.98	23.6	1.9	61.8	11.4	34.1	2.8	13.9	2	22.7	3.6	4.9	2.7	34.7	2.7	77.7	2.3	12.1	3.6
s000023256	4.67043	87	93	96.09	73.7	3.9	71.9	8	81.4	2.9	52.9	2.3	73.5	3.6	42.2	1.8	78.9	3	35.7	7.3	50.1	3.5
s000023262	5.42023	123	126	98.73	58.7	2.6	75	5.1	72.4	2.3	51	2.1	55.3	2.3	13.1	2.5	37.3	2.5	76.5	2.1	22.6	2.2
s000023286	5.78007	167	181	79.97	42.4	2.6	65.4	5	59.6	3	29.2	3.3	59.1	1.6	11.8	2.3	64.4	2.9	32.7	3.5	14.7	1.6
s000023295	6.22766	151	163	96.24	52	3.3	78.6	4.3	66.5	3.3	53.9	1.8	60.9	2	12.2	1.7	61.3	2.4	50	1.8	26.9	2.2
s000023322	5.38968	116	121	99.49	58.3	4.8	68.3	5	83.1	1.2	59.2	4.8	67.3	4.8	44.5	4.8	77.4	1.2	71.3	1.1	50.3	4.8
s000023348	4.58334	69	71	99.08	69.5	3.9	73.1	5.3	81.4	1.8	51	3.9	72.5	3.4	10.2	2.5	74.3	3.3	50.2	3.3	34.1	4.1
s000023358	5.73429	155	168	90.13	46.8	3.1	75.3	6.3	61.9	3.1	48.1	2.7	52.7	3	27.5	1.7	53.1	3	73	2.8	37.5	2.8
s000023378	4.46183	98	99	99.97	74	1.1	87.4	2.3	84.6	0.8	71.9	0.9	78.3	1	65.3	1.1	78	0.8	75.9	0.4	68.9	1
s000023379	3.45388	69	69	100	81	1	89.2	1.3	91.1	0.9	81.4	1	81.8	0.9	72	1	84.3	1	71	0.6	71.9	0.8
s000023381	4.68176	75	75	100	51.9	2.2	58	4.4	81.7	2.2	50.2	9.5	68	1.7	30.5	1.5	53.6	2	75.7	1.7	40.3	3
s000023382	5.05547	111	115	99.96	67.4	2	77.1	3.7	75	1.8	42.9	1.9	55.7	1.9	14.8	2.2	72.3	1.3	60.2	1.7	30.4	2.1
s000023383	4.52512	108	114	98.84	68.7	0.7	87.5	3.8	73.6	0.6	66.1	0.7	68.3	0.7	17.9	0.6	73.1	0.7	47.3	0.6	24.8	0.8
s000023384	5.69295	160	164	99.61	64.6	2.7	73.7	2.3	82.5	1.1	60.5	1.5	63.9	1.5	52.5	2.2	68.6	1.1	67.4	4.9	56	3.4
s000023385	5.01873	114	119	99.85	61.6	1.3	82.1	3.6	70.6	0.6	55.6	2.3	67.7	2.6	56.4	2.4	80.2	0.7	49.6	4.1	59.6	2.3
s000023386	5.6549	166	180	98.85	64.8	3.7	84.9	3.4	84.2	2.1	70	3.7	70.6	3.2	43.2	0.8	77.6	3.3	66.1	5.9	56.6	3.8
s000023387	3.86771	69	69	100	83.4	1.3	79.7	2.5	93.3	0.9	42.1	1.6	58.2	0.8	26.1	1.6	71.4	0.8	86.8	0.4	59.7	1
s000023388	4.72274	107	108	99.99	69	1.5	83.6	3.9	74.1	1.1	59.2	1.6	66.3	1.6	46.7	2.2	62.5	1.4	83.3	1.2	50.4	1.6
s000023390	5.25506	112	116	98.11	48	8.5	80	6	60.3	8.1	51.1	3.2	57	2.8	28.6	1.1	64.7	3	59	2.9	37.1	3.3
s000023391	4.91716	84	86	99.96	37.2	1.8	67.2	4.9	62.7	2.5	18.2	1.7	32.4	3.2	30.3	2.7	67.1	2.4	70.4	1.9	40.9	3.4
s000023392	4.28038	92	96	99.72	66.7	1	86.1	1.7	77.3	1	65.4	0.6	74.3	0.7	71.6	2	85.1	1	71.9	0.5	73.5	1.8
s000023393	5.28641	111	120	82.52	57.5	5.4	63.8	7.9	78.2	3.8	31.4	5	40.4	4.8	15.5	4.9	59.8	5.3	62.8	5.5	35.1	6.2
s000023394	4.21625	100	106	99.12	72.4	2.1	86.5	2.5	88	2.2	75.7	2	78.6	2.2	64.6	1.5	83.4	2.3	69.7	6.6	66.6	2
s000023412	6.12787	225	234	92.61	51.4	3.2	75.6	3.6	75.9	2.9	55.2	2.5	62.9	2.8	34.8	1.9	68.7	2.9	66.2	3.2	42.4	2.9
s000023414	5.68953	146	155	94.13	47.4	1.7	76	7.4	61.3	1.7	45	1	48.8	1.3	35	1.6	54.3	1.6	78.2	1.3	42.5	1.4
s000023440	5.10373	110	111	99.9	75.2	1	86.8	1.3	84.3	0.6	72.4	0.6	75.8	0.7	62.3	1	74.7	0.6	64	8.4	65.1	1.4
s000023470	5.55885	147	151	99.83	50.9	1.3	75.1	7	62.9	1.4	47.3	0.8	53.3	1.1	37.9	1.4	53.2	1.3	75.7	0.8	43.5	1.2
s000023474	4.67204	126	131	99.85	40.6	1	75.4	14.2	47.3	0.9	35.2	0.6	38.7	0.8	31.3	1.2	42.3	0.9	85.6	0.6	32.2	0.7
s000023521	4.75889	94	96	99.81	51.8	1.7	73.3	11	58.4	1	40.9	0.8	49.9	0.8	34.1	1.3	47.3	1.1	76.9	2.2	38	2
s000023522	5.97722	181	195	91.76	69.7	1.1	82.4	2	83.1	1	69.2	0.9	70.7	1.1	34	1.1	74	1.1	41.3	1	38.4	1.1
s000023525	3.89193	114	120	98.02	76.4	0.8	86.8	1.4	75.5	3.2	62	0.6	75.4	2.5	11.9	3.2	82.1	2.4	20.3	0.5	12.1	2.4
s000023540	6.40275	176	186	97.14	60.4	2.5	77.3	3	77.7	2.2	58	2.1	68.6	2.3	27.5	1.6	68.2	2.4	49	4.8	37.5	2.2
s000023548	5.12033	144	150	97.62	65.6	1.1	81.5	3.1	82.4	3	66.7	1.5	71.5	1.9	47.7	0.9	71.1	2	69.1	0.7	57.2	2.5
s000023591	5.9713	169	180	94.32	58.4	2.2	77	2.9	74.2	2.1	55.9	1.9	66.5	2.1	46	1.4	66.4	2.3	54.8	4.3	54.8	2
s000023663	6.45192	201	219	86.71	51.6	1.9	67.1	2.9	65.1	2.1	39.8	1.6	54.5	1.8	16.8	1.5	63.1	1.8	46.6	1.8	31.1	1.9
s000023678	5.81716	159	169	98.32	65.8	2.3	78.1	3	78.6	2.3	57.3	1.5	64.3	1.8	14.9	1.4	70.6	2.2	50.9	1.5	24.4	1.9
s000023680	4.75943	93	96	95.6	55.8	6.2	58.5	11.2	64	6.1	23.4	2.6	36.5	5.3	11	6.1	62.4	5.8	64.4	2.5	23.5	3
s000023681	3.7643	73	80	68.67	64.8	3.4	75.2	3.3	75.4	2.4	55.4	3.3	70.4	3	3.6	1.2	83.7	2.7	25.1	3.2	11.8	3.4
s000023713	5.09509	116	119	98.67	57.8	1	79	7.6	66.8	0.8	54.6	0.8	54.2	0.9	30.4	1.6	47.9	0.9	79.3	0.9	39.3	0.9
s000023714	5.49845	137	147	96.91	62.2	1.6	86.7	2	78.5	1.5	69.8	1.5	71.2	1.5	49.2	1.3	80.9	1.3	62.7	1.4	58.7	1.5
s000023731	1.62708	48	51	99.88	94.9	0.2	97.7	0.9	96.3	0.2	94.9	0.2	95.4	0.2	92.8	0.2	95.4	0.2	93.7	0.2	93.8	0.2
s000023732	5.56766	122	130	95.69	51.4	1.5	71	5.4	64.8	1.3	43.1	1.2	49.6	1.4	28.3	1.4	48.4	1.4	74	1.2	35.5	1.3
s000023741	2.87513	68	76	86.88	93.5	1.9	98.8	0.3	94.2	1.9	97	0.2	97.3	0.2	96.3	0.2	97.9	0.2	59	0.3	92.5	0.8
s000023779	5.98121	201	214	93.41	35.9	2.2	70.9	9.7	53.2	1.6	33.8	2.1	37.7	2	15.2	0.8	44.1	2.1	70.6	2	31.5	2.2
s000023789	5.28658	134	138	99.28	62.5	1.7	79.9	3.8	78.8	1	57.8	1.1	65.6	1.1	45.5	1.8	71.4	1	73.9	2.7	55.7	2
s000023792	5.72693	143	149	98.85	62.6	1.3	77.4	4.7	71.6	1	58.4	1.3	64.4	1.4	47	0.9	69.6	1.6	50.4	1.4	51.5	1.4
s000023793	2.02538	38	40	84.94	95.2	0.7	98.3	0.5	95.2	0.7	89.1	0.6	96	0.6	11.6	0.9	97.8	0.2	9.8	0.2	12	0.8
s000023826	5.49938	144	155	82.33	53.8	1.9	76.3	5.9	66.4	1.2	43.2	1.9	51.1	1.9	26	1.5	58.3	2	77.5	1.9	42.3	2.5
s000023841	6.00237	257	279	98.8	49.1	2.2	75	5.7	67.6	2	47	1.9	58.5	1.9	35.4	1.3	56.6	2.1	70.5	2.6	42.3	2
s000023855	5.43771	91	95	99.7	69	1.7	79.3	5.5	82.1	1	61.8	1.7	66.5	1.8	56.4	4.9	77.2	1.1	62.8	1	59.5	1.9
s000023856	4.7465	87	88	99.94	54.6	1.9	78.6	8.4	62	1.7	51.2	1.7	54.4	1.8	30.7	1.2	44.8	1.9	83.1	1.9	36.3	1.8
s000023863	4.12562	44	44	100	9.3	0.5	62.4	6.2	10	5	12.7	2.5	50	6.9	14.4	3	92.3	4.5	15.2	5.5	21.5	7
s000023867	5.1624	186	192	99.18	58.9	2.4	77.9	7.3	65.6	1.1	53.5	2.2	54.3	2.4	29.6	1.2	44.1	2.3	85	1.5	33.8	1.8
s000023879	5.41236	110	114	98.33	61.8	2	75.4	4.2	78.3	1.6	55	1.7	59.1	1.9	39.7	2.5	64.2	2	66.7	1.6	45.8	2.3
s000023886	5.64044	143	153	91.12	48.6	3.8	73.4	2.4	73.4	3	52.2	2.7	56.9	2.1	37.1	1.8	63.7	1.7	50.3	2.2	44.3	3.4
s000023893	6.09133	206	221	97.23	47	2.2	71.6	6.7	61.7	2	39.8	1.6	51.9	1.7	16.3	1.2	47.7	1.8	69.6	1.7	31.2	1.9
s000023894	5.30703	133	137	99.62	71.6	2.5	80.4	3.5	80.8	1.1	62.3	1	71	1.2	42	2.8	61.2	1.1	68.5	4.6	46.4	3.4
s000023895	4.58814	98	100	98.82	71.6	0.6	85.9	5.1	74	0.5	68.7	0.5	72.7	0.5	67.4	0.4	73.4	0.6	77.9	0.5	68.4	0.6
s000023969	6.0622	178	191	93.21	64.4	2.5	84.5	1.9	80.8	2	65.3	1.6	78.5	1.4	49.2	1.1	77.5	1.2	55	1.5	57.8	2.2
s000025993	5.3887	204	212	99.67	52.7	0.8	80.3	6.2	62.7	0.6	54.6	0.5	56.1	0.6	28.4	0.7	62.8	0.7	60.7	1	32.3	0.8
s000026000	6.51001	218	233	95.08	48.9	1.7	75.8	4.7	68.8	1.5	49.8	1.8	58.8	1.6	29	1.6	59.7	1.8	63.1	1.5	38.8	2.3
s000026011	5.66282	146	154	94.46	66.8	1.7	83.3	3.7	80.2	1.7	64	0.9	70.2	1.2	45.4	1	71.9	1.6	66.9	1.1	53.8	1.6
s000026027	5.56031	185	191	97.39	55	6.1	79	6.8	68.1	5	56.2	3.6	62.4	1.7	38.3	1.2	63.8	1.9	59.7	3.6	40	5.3
s000026028	5.75777	201	207	99.21	59.7	3.1	76.9	6	70.9	2.7	52.7	2.2	57.6	2.7	38.2	1.1	54.3	3.1	77.7	2.7	43.7	2.7
s000026033	5.44317	126	128	99.92	63.2	2.1	81.8	3.9	74.6	1.6	62	1.4	64.6	1.4	45.6	1.1	64.7	1.7	72.7	2.7	53.1	2.1
s000026037	5.75298	178	185	98.29	55.9	3.4	77.9	5.5	62.5	3.6	47.3	3.7	60.4	1.2	23.1	3.6	45.6	1.2	72.2	4	24.2	1.7
s000026038	6.02997	186	195	97.42	53.9	1.5	75.9	5.4	69.6	1.2	45.7	1.4	59.7	1.5	24.5	0.9	52.1	1.5	71.2	1.4	35.3	1.7
s000026044	5.48997	125	129	99.91	46.1	4.1	55.6	8.1	66.2	2.6	28.6	2.8	53	2.3	16.7	1.7	64.6	2.6	54.1	2.7	25.8	3.1
s000026047	5.78508	111	120	96.37	64.7	1.9	81.1	3.1	84.2	1.5	63.3	1.4	69.2	1.6	42.9	1.2	71.6	1.8	66.3	1.9	57.6	1.9
s000026056	4.1091	78	83	99.24	72	5.3	63.3	15.1	77.5	3	16.4	4.3	45.8	4.1	13.9	12.9	77.1	4.2	56.9	3.8	20.8	5
s000026081	5.08753	109	114	99.72	63.6	1.8	80.2	3.7	80.1	1.7	64	1.2	67.5	1.5	44.7	0.9	61.5	1.7	61.8	1.8	50.9	1.4
s000026083	5.58277	195	205	99.32	67.3	1.4	81.6	2.9	77.3	1.5	63.8	1	70.1	1.4	16	1.1	77.1	1.8	35.3	1.3	23.3	1.4
s000026085	3.68844	57	57	100	16.8	2.2	52.5	16.5	27.7	2.1	1.8	1.3	12.5	2.2	3.1	1.8	19.5	1.8	87.5	0.3	8.9	3.8
s000026094	5.71945	167	175	98.16	63.7	2.1	81.8	3.3	77	1.9	63.2	1.3	66.5	1.6	50.9	1.3	74	1.9	67.5	2.7	58	2
s000026095	4.97652	134	136	99.71	66.1	0.9	87.5	2.1	80.3	0.9	70.6	0.6	74.1	0.7	13.5	0.8	79.1	0.8	35.7	0.6	24.5	0.8
s000026096	5.77034	162	171	97.34	63.8	1.4	83.1	2.3	81.7	1.1	67.6	1.2	71.1	1.3	48.2	0.9	73.5	1.4	65.6	1.2	57.1	1.3
s000026098	5.10899	134	136	99.94	62.7	4.1	75.1	2.4	73.8	4	60.6	1	58.3	0.8	13.3	0.6	71.3	0.9	30.5	1	18.3	1.5
s000026099	5.05971	112	113	99.87	52.8	3.3	59.7	8.4	64.9	2	23.7	1.9	47.5	2.4	12.1	4	64.4	2.1	58.2	1.5	22.1	2.7
s000026100	6.13583	185	203	93.14	56.3	4	75.3	4.7	67.5	4	51.4	3.7	59.7	3.9	27.6	1.9	61.7	3.3	62.9	3.8	41.2	3.8
s000026101	3.81358	42	42	100	51.5	1.7	62.3	8	69.2	0.5	41.2	10.1	53	0.6	29	7.3	69.2	0.5	68.1	0.1	34	1.9
s000026102	4.56474	93	94	99.99	75.6	2	73	3	87.7	1.4	55.3	1.9	67	1.7	28.7	2.6	47.1	1.5	64.7	6.9	29.6	2.2
s000026105	3.89289	60	60	100	69.3	3.8	74.8	7.9	79	1.2	48.4	1.8	68.2	1	59	1.5	85.3	1.3	52.7	1.3	61.1	1.1
s000026107	6.10128	189	208	96.52	45.4	3.4	75.4	3.8	62.9	3	42.3	3	48.3	3.3	33.8	1.7	63.8	3.4	60.5	3.6	48.1	3.3
s000026108	4.70511	115	118	99.89	57.7	2.4	71.6	10	67.7	1.7	43	1.1	50.2	1.7	48.7	3.6	66	1.4	76.8	5.2	46.5	2.8
s000026109	5.36219	125	127	99.97	57.8	1.6	77.8	4.1	67.6	1.4	55.9	1.3	57.7	1.5	40.6	1.4	60.4	1.4	69.8	1.5	48.2	1.5
s000026110	4.6958	92	92	100	69.9	3.1	75.7	3.8	83.9	3.3	61.3	2.1	69.6	1.8	38.2	1.8	52.4	2.9	66.1	0.7	43.7	1.8
s000026111	4.30252	117	119	99.23	79.2	0.5	93.2	1.2	86.6	0.5	71.2	0.4	73.2	0.4	8.3	0.3	87.1	0.5	32.7	0.4	25.6	0.5
s000026112	5.22951	129	133	99.54	49.5	1.3	76	7.3	61.3	1.2	49	1.1	51.8	1.3	35.3	1	56.5	1.3	75.4	1.1	42.2	1.3
s000026113	4.73691	103	104	99.94	71.5	3.6	84.6	3.5	76.5	1.5	65.6	1.4	70	1.7	65.7	2.5	76.6	1.6	72.3	7.1	66.6	4.7
s000026115	4.22506	78	79	99.89	71.1	2.5	85.3	4.4	75.2	2.6	67.7	2.3	71.1	2.4	17.3	2.4	81.9	0.6	40.4	0.9	20.6	0.9
s000026116	4.49136	130	133	99.71	65.1	0.8	83.9	2.5	84.9	0.5	69.6	0.7	74.3	0.7	58.1	1.5	77.7	0.7	66.3	4	64	0.8
s000026119	6.25527	179	193	98.23	54.6	2.7	79.3	3.1	77.4	2.1	55.9	1.9	66.3	1.5	36.5	1.1	67.5	1.7	52.7	2	48.8	2.6
s000026122	3.99714	76	76	100	79.9	0.6	88.9	3.1	83.3	0.4	73.2	0.5	76.8	0.5	74	2.2	79.1	0.5	72.5	0.3	72.4	0.5
s000026123	3.89969	97	101	99.69	73.4	0.7	91.8	1.4	77.8	0.7	59.1	0.6	62	0.7	20.2	0.5	84.6	0.7	47.8	0.7	34.4	0.6
s000026124	5.97277	159	169	96.83	59.1	3	77.8	3.8	73.6	3	55.7	1.9	57.3	2.3	40.1	1.5	66.1	2.9	70.2	2	51.1	2.3
s000026125	4.3448	90	90	100	44.6	1.8	79.6	8.5	49.4	1.8	33.6	1	39.4	1.5	51.6	1.9	65	1.6	91.7	0.8	51.8	1.4
s000026128	6.30996	184	200	92.7	57.7	1.8	79.7	3	72.5	1.9	58.7	1.6	61.7	1.9	40.1	1.1	68.1	1.9	54.2	2.4	52.9	1.8
s000026129	4.68616	113	118	99.34	40.4	4.7	73.7	5.6	54.5	5.2	29.5	4.3	37.4	4.9	28.9	2.6	67.7	5	58.2	5	35.5	4.5
s000026130	4.62406	86	86	100	68	3.9	83.3	4.6	76.2	2.5	63.8	2.1	68.5	2.5	53.9	2.6	65.6	2.7	77.9	6.4	55.3	4.4
s000026132	5.13405	113	115	99.87	63.4	2.8	71.3	8	73.9	0.7	46.5	0.8	69.2	0.8	32.2	0.8	60.7	0.8	65.8	1.2	35.5	1.7
s000026134	4.10711	64	64	100	66.3	2.2	76.3	6.9	77.9	1.1	55.9	0.5	68.2	0.6	49	2.3	72	0.9	73.5	4.2	55	2.6
s000026135	5.61331	141	144	99.86	55.5	1.2	76.3	6.1	64.4	1.1	47.8	1	54.4	1.2	34.9	1.1	57.3	1.3	67.2	1.6	40.9	1.1
s000026136	5.49892	147	155	84.97	47.9	2.3	75.1	7.9	64.2	1.7	46.1	1.1	51.8	1.4	31.4	2.2	53.7	1.6	65	4.3	40.5	2.6
s000026137	4.78083	92	92	100	63	1.4	72.4	2.9	82.8	1.3	59.3	0.9	66.2	1.1	39.9	0.8	52.1	1.2	61.1	5.2	42.1	1.1
s000026138	4.79944	127	127	100	59.3	1.1	87.4	2.2	66.8	1	56.4	0.6	57.3	0.8	45.2	1	82.8	0.9	63	0.7	54.5	0.7
s000026139	5.27338	132	136	99.93	54.9	1.8	71.5	6.3	67.5	1.6	43.6	1.2	51.7	1.7	35.7	2.8	53.7	1.5	77	0.8	39	1.7
s000026140	5.34964	97	98	99.98	58.3	4.2	61.8	4.6	65.4	4	31.3	2.9	42.9	4.2	36	3.2	54.4	3.6	57.2	3.1	31.9	3.9
s000026141	6.10249	164	176	97.23	66.1	1.9	85.5	2.8	77.2	1.6	64.3	1.8	67.9	1.8	42.3	1.2	73.8	1.9	55.1	2.6	52.2	2.1
s000026143	2.57044	38	38	100	85.3	0.6	90.2	2.6	86.7	0.4	79.1	0.5	83.1	0.4	8.2	1.5	88.7	0.3	21.4	0.3	7.9	0.4
s000026183	5.28549	135	136	99.96	68	2.4	82.1	3.9	77.4	1.8	63.3	2.2	67.2	2.1	49.6	1.3	67.4	2.3	67.3	2	56.4	2.3
s000026184	3.90953	94	95	99.99	67.4	1.9	82	6	75	1.4	62.3	1.5	68.1	1.6	27.4	1	41.1	1.7	88.3	1.4	31	1.6
s000026189	5.70482	142	147	99.57	57.5	3	78.2	4.7	73.5	2.4	54.2	1.8	59.7	1.2	32.9	1.2	61	1.2	68.4	1.8	43.5	2.8
s000026190	5.12594	117	118	99	43.6	3.1	51.6	6.6	77.7	2.2	20.2	2.8	29.5	3	21.8	3.7	59.3	2.3	52.2	1.9	28.5	7.7
s000026195	5.20719	129	133	99.17	62.1	1.3	77	4.9	71.2	0.9	55.1	0.8	62.8	0.8	41.7	1.1	59.6	0.8	78.9	2.1	41.1	2.1
s000026423	5.27412	160	168	99.4	67.1	1.4	82.8	1.6	80.9	1.4	69.8	1.2	76.7	1.4	58.3	0.8	82.2	1.5	56.3	1.7	63.3	1.3
s000026427	5.15015	151	158	99.73	65.7	1.7	81.2	5.6	73.4	0.9	60.4	1.4	63.7	1.7	43.5	1.1	54.9	1.5	78.4	3.4	45.2	0.9
s000026474	5.29148	237	247	97.36	48.6	2.6	75.2	11.4	63.4	2.5	45.5	1.4	52.6	1.8	32.9	1.3	51.2	2.4	78.7	1.4	40	1.9
s000026498	4.98517	83	83	100	56.1	1.7	75.1	6.2	61.9	1.6	39.1	1	51.3	1.5	16.7	1.1	38.8	1.6	79.4	0.9	26.1	2.9
s000026500	5.56599	148	153	99.15	64.8	1.8	74.2	3.8	77.6	2.2	49.8	1.4	71.3	1.6	43.8	3	69.4	1.7	68.8	1.2	47	2.2
s000026504	5.6102	149	155	96.99	53.9	2	76.8	7.7	65.4	1.4	45.6	1.3	56.8	1.3	34.7	1.3	54.5	1.5	68.8	1.7	38.5	1.5
s000026518	5.63316	163	175	98.31	53.6	2.9	71.1	3.5	77.6	2.4	54.7	1.7	60.4	1	26.1	1.2	50.5	1.2	66.3	1.8	33.5	2.5
s000026519	5.09685	150	152	99.86	63	3	79	5.8	72.8	1.3	56.8	1.2	62.9	0.6	46.7	3.5	62.4	0.6	75	6	46.3	3.9
s000026526	5.98611	245	256	97.85	65.1	1.3	79.7	3	79.2	1.3	63.1	0.8	68.8	0.9	46.4	1.2	72.3	1.1	56.3	0.9	55	1
s000026529	5.54596	172	179	98.79	59.3	2.2	84.2	3.4	78	2.1	65.7	1.8	70.2	2	50	1.1	73.3	2.2	71.2	2.6	56.2	1.9
s000026548	5.99046	161	183	89.42	52.9	5.2	81.3	5.1	65.6	5.1	51.6	4.9	60	5	27.2	2.7	70.2	4	56.8	4.8	41	5
s000026555	6.19215	225	231	99.56	59.9	1.7	76	3.2	76.1	1.5	55	1.1	64.2	1.3	37.5	1.4	62.5	1.6	62.3	1.4	43.7	1.5
s000026583	4.60989	79	81	99.16	56.5	2.5	80	2.6	67	1.6	42.4	1.8	56.4	1.8	26.4	2.4	81.6	1.7	44.6	3.8	36.5	3.2
s000026598	4.7511	110	117	99.49	67.9	3.2	82.6	5.9	74.6	1.2	64.8	0.9	68	1	57.6	2.4	68.5	1.1	76.7	6.4	58.2	4.3
s000026607	3.99201	78	81	99.77	46	0.3	63.4	7	74.9	0.2	42.9	0.3	46.1	0.2	42.6	0.5	47.2	0.7	54.7	0.2	45.1	0.2
s000026608	4.33788	94	95	99.98	76.1	3	84.7	3.7	81.3	3.1	62	1	71.6	1.9	57.9	1.6	77.7	2.7	82.3	1	61.5	2.1
s000026612	5.30679	139	143	99.38	47.5	1.2	63.1	6.5	73.7	0.8	36.5	1.1	44.6	1.2	19.5	1.4	38.9	0.9	68.4	0.6	32.2	8.2
s000026618	4.60919	111	115	99.67	71.7	1.1	88.6	4	78.1	0.9	71.7	1	75.7	1	63.3	1.4	75.4	1.1	75.2	5.6	65.9	1.1
s000026630	6.13775	167	176	97.58	57.4	3.8	76.5	4.7	73.2	2.3	52.8	3.3	63.9	3.1	34.5	1.7	63.9	3.3	63.7	4.2	43.3	3.9
s000026635	4.92249	170	178	99.22	73.6	2.6	86.2	2.8	83.3	0.9	72.4	0.9	75.3	1	66.2	1.9	80	1	70.3	5.3	70.5	3.4
s000026649	5.293	114	119	99.89	37.8	3.4	66.1	9.5	52.4	2.4	27.9	3.5	38.3	3.6	18.9	3	47	3	71	3.4	25.7	3.8
s000026652	5.19308	191	198	99.24	63.3	2.6	78.5	7.8	71.1	1.8	54.9	2.1	64	2.2	44.7	0.9	62.4	2.4	59.1	2	50.9	2.3
s000026659	5.81487	183	185	99.59	49.6	2.8	70.3	5	70.7	2.8	45	2.5	52.7	2.8	24	2.1	51.2	2.9	65.7	3.1	31.4	2.6
s000026660	6.1262	256	281	90.52	29.5	1.9	68.8	8.4	49.7	2.1	35.4	1.7	39.2	1.9	17.7	1.4	46	2	67	1.8	25	1.8
s000026661	5.17077	157	158	99.97	62.7	3	84.4	3.1	81.9	1.6	66.6	2	71.4	1.5	51.8	2.4	72.2	1.7	71.2	4.8	60.2	3
s000026662	5.15427	150	152	99.25	67.6	2.8	85	2	86.8	1.5	70	1.5	76.7	1.5	54.2	2	74.4	1.7	68.9	4.9	53.8	3.4
s000027201	5.21462	134	140	99.55	74.5	0.8	88.8	2.2	84.6	0.8	75.1	0.7	76.9	0.6	57.3	1.2	75.9	0.7	70.9	0.5	60.5	0.9
s000027204	5.28838	116	120	99.45	69.5	1.7	80	3.4	79.4	0.8	64.8	0.8	71	1	52.5	2.8	69.7	0.9	67.4	3.1	56.9	2.6
s000027206	4.93478	99	102	87.55	62.1	3	83.1	4.6	73.2	1.7	58.9	2.8	65.1	2.4	52.3	1.1	64.9	2.7	78.9	3.2	55.3	3.2
s000027237	4.93194	140	146	94.8	47.8	6.2	69.7	13.2	57.6	1	36.8	6.9	41.1	7.3	18.9	0.9	39.2	6.9	82.5	6.9	32.6	7.2
s000027243	6.13822	216	223	99.5	55.6	2.7	74.5	3.7	70.6	2.2	49.9	2	58.3	1.6	22.8	1.3	52.6	1.6	62.8	2.2	33.9	2.5
s000027257	6.32357	214	241	86.75	48.8	1.8	77.9	2.7	71.6	1.6	51.2	1.6	66.8	1.7	33.7	1	70.3	1.7	54.8	4.5	54.1	1.7
s000027267	6.22884	251	277	90.78	36.8	3.2	66.3	7.6	47.1	3	31.3	2.6	35.7	3	13.6	2.3	41.3	3.2	69	2.6	22.1	2.7
s000027275	5.18364	181	189	99.52	45.8	1.9	78.9	4.5	74.6	1.4	57.4	1.7	61.8	1.9	32.8	1.4	67.5	1.6	59.3	1.5	42.2	1.9
s000027323	5.71658	215	230	97.82	43	2.1	58.6	5.5	72.3	1.1	30.4	2	45.3	2.1	13.3	1.8	43.8	1.9	61.5	2.2	21.5	2.2
s000027353	6.1527	240	254	94.28	41.3	1.8	65.8	9.1	53.1	1.5	27.3	1.6	35.4	1.7	23	2.8	45.2	1.8	76.2	1.5	25.6	1.9
s000027363	5.53391	178	189	97.67	61.7	2.6	78.3	3.9	72.8	2.1	57.4	1.7	65.7	1.2	40.5	1.6	64.8	1.1	69.6	1.6	48	2.5
s000027364	4.53527	92	93	99.99	51	4.4	55.2	11.1	64.8	3.3	25.5	1.1	55.1	2.7	9.5	1.1	42.2	3.1	62.8	0.8	14.5	1.9
s000027371	6.07611	240	249	94.98	54.8	1.9	81	2.9	83.1	2	67.3	1.7	72.5	1.9	45	1.2	76.3	1.9	57.3	2.4	59	1.9
s000027373	5.73648	121	132	94.9	58.3	1.4	76.9	4.5	69.7	1.4	54.9	1.2	57.9	1.4	35.7	0.9	64.1	1.5	65.4	1.3	48.2	1.3
s000027574	4.89868	107	109	95.05	73.8	1	86.6	2.6	86.4	0.9	77.2	0.4	83.8	0.8	61.3	0.5	81.1	0.8	72	0.4	67.7	0.5
s000027589	5.94311	187	194	94.65	69.6	1.6	82.7	3	80.8	1.6	65.5	1.1	75	1	57.3	1.9	79.8	1.2	59.2	1.4	60	1.1
s000027601	5.21902	95	96	99.9	54.7	2.3	62.7	8.4	70.4	1.5	30.1	1.6	50.7	1.8	13	3.6	54.2	1.7	71.5	2.2	24.7	2.1
s000027602	5.53229	137	141	98.46	51.3	1.9	73.8	4.6	67.8	0.9	45.7	0.8	56.7	1	40.3	1.5	64.3	0.9	57.4	3.1	43.9	2.2
s000027603	5.45763	138	139	99.63	61.2	1.4	72.5	6.1	66.7	1.2	44.5	0.9	55.4	1.3	38	2.2	55.1	1.1	77	0.7	37.6	1.7
s000027604	6.25624	203	212	98.12	58.9	1.2	73.6	2.4	75.6	1	54.5	1	68.2	1.1	33.4	1.2	68.4	1.1	49.8	0.9	38.2	1.4
s000027605	5.92196	141	148	91.55	54.4	2.2	76	3.3	73.1	1.7	49.4	1	60.8	1.4	32.8	1.3	61.6	1.6	66.3	3.2	43	2.3
s000027641	5.82145	199	216	79.65	35.7	1.8	67	6.9	47	1.9	31.2	1.2	37.4	1.5	23.4	1.5	36.3	1.8	72.3	1.3	26.8	1.4
s000027643	5.90979	203	209	92.15	49.9	3.2	71.2	6	63.2	2	41.5	3.4	48.1	3.7	20.3	1	48.3	3.6	71.6	3.4	36.6	3.7
s000027648	4.17942	101	105	99.71	68.8	1.3	84.4	4.8	74.4	1.2	63.9	0.8	68.1	1	60.2	1.1	72.5	1.2	74.1	0.8	61.5	1
s000027651	3.72522	116	127	50.43	57	2.9	72.4	4.2	50.6	3.3	24.4	2.6	40.9	3	40.5	1.7	67.8	3.1	32.4	2.9	45.8	3.1
s000027659	4.15898	131	134	99.74	73.5	1.3	87	2.8	81.7	0.8	64.8	1.1	70.2	1.2	69.7	1.9	87	1.3	80.3	1.1	74.5	1.2
s000027665	4.77611	103	107	87.1	67.1	2.2	80.6	3.8	72.8	2.5	57.6	1.6	63.5	1.7	48.2	2	74.6	2	64.9	1	47	1.5
s000027713	5.61684	176	182	97.49	58.1	1.5	78.1	6.2	70.9	0.7	51.9	1.4	62.4	1.6	33.7	1.3	53	1.6	74.5	1.6	40.5	1.8
s000027731	4.86038	106	110	97.89	54.2	0.9	74.5	8.5	72.1	0.7	53.9	0.8	57	0.8	31.6	0.7	49.6	0.9	82.7	0.7	36.8	0.9
s000027736	4.82278	149	153	99.89	66.8	1.2	82.9	4.7	73.9	1.1	61.9	0.9	69.9	1.1	46.6	1.1	61	1.2	78.8	1	50	1
s000027752	5.44652	148	158	99.04	62.8	2.4	81.8	2.9	75.4	2.4	64	2.3	61.6	2.4	48.9	1.2	75	2	59.9	6.7	63.5	2.4
s000027761	6.36858	217	230	97.32	53.1	1.2	77	4.9	61.9	1.2	52	1	56.9	1.4	31.5	0.9	62.8	1.7	52.9	1.5	36.9	1.3
s000027773	5.74283	212	225	98.98	46.1	0.9	78.9	5	70.2	0.8	40.2	0.5	66.7	0.8	31.7	1.3	66.4	0.7	72.5	1.4	50.5	1.1
s000027785	5.55179	146	159	98.03	64.6	5	85.2	4.2	76.1	4.8	65.6	5	70.3	4.9	43.1	2.1	75.8	3.3	59.1	6.6	57.5	5.1
s000027803	5.1157	152	158	89.6	44.2	0.7	81.3	6.9	54	0.7	46	0.4	47.2	0.6	42.3	3.9	56.6	0.7	66	0.4	42.5	1.1
s000027804	6.12932	158	166	95.82	51.3	2.4	77.5	5	64.9	2.3	49.4	1.4	51.9	1.5	28.3	1	52	1.9	73.2	1.4	39.5	2
s000027809	4.84526	112	115	99.81	57.3	0.8	83.9	7.8	64.5	0.8	57.5	0.6	62.9	0.7	45.9	0.4	57.3	0.8	60	0.7	46.2	0.7
s000027818	5.38483	197	212	99.21	62.9	2.5	83.8	4.1	74.3	1.9	64.5	2.3	67.1	2.2	50.9	1	71.2	2.4	76.2	3.2	58.3	2.3
s000027833	5.04153	123	126	99.75	44.8	2.2	69.4	10.4	56.4	2	36.9	2	43.4	2.2	19.1	1.5	35.1	2.3	81.2	2.1	24.2	2.1
s000027840	5.64048	183	193	98.8	67.9	1.2	87.9	2.1	84	1.2	72.4	1.2	77.4	1.2	59.1	0.8	80.4	1	61.5	1.2	67.4	1.2
s000027855	5.37748	164	175	98.7	70.7	2.6	81.6	2.9	84	2.6	69.5	2.5	79.2	2.6	29.7	2	80	2.6	61	10.3	59.3	2.6
s000027858	5.38141	112	117	97.16	71.2	1	87.7	3	75.9	0.9	67.9	0.8	78.5	0.9	60.5	0.8	78.5	0.9	52.6	2	64.5	1.5
s000027868	6.54086	274	294	95.44	46.3	1.2	71.7	3.8	68.8	1.1	45.2	1	57.3	1.1	28.5	1.3	57.7	1.2	65.9	1	40.5	1.1
s000027878	4.61174	88	91	99.91	63.4	2.9	75.1	5.9	72	2.5	55	2.7	59.2	2.9	16.3	2	36	3	74.9	2.8	27	2.7
s000027879	5.62065	167	174	96.41	64.6	3	78	4.1	78.6	1.3	56.3	3	66.7	2.8	42.2	0.7	66.2	2.9	71.3	2.9	50.7	3.1
s000027888	4.91726	138	140	99.54	64.9	2.9	78.6	4.4	75.2	0.9	59.1	2.3	63.3	2.4	52.9	1.6	69.4	2.3	79.7	4.9	60.1	3.6
s000027889	4.74156	115	119	99.8	63.8	3.1	80.4	5.8	72.8	0.7	58.9	2.4	64	2.5	49.1	1.7	63.3	2.4	80.5	5.2	53	3.9
s000027898	4.96053	113	120	99.33	71.4	0.9	86.5	4.1	81.7	0.8	51.2	0.7	60	0.7	18.1	2.3	72.8	0.7	45.9	0.8	21.5	2.6
s000027901	6.2853	201	211	98.73	40.1	2	66	6.7	57	1.9	30.2	1.8	38.6	2	13.1	1.9	41.3	2	80.4	1.9	20.8	2.2
s000027903	5.65257	215	227	97.69	40.3	2	73.4	4.7	66.6	1.5	51.7	1.3	62.5	1.5	27.2	1.1	71.3	1.5	48.9	1.7	52.1	1.5
s000027909	4.9708	99	101	98.79	70.3	1	83.7	4.8	77.3	1	64.8	0.7	74.6	0.9	26.8	0.8	75.3	0.9	49.6	1	29.4	1.2
s000028077	5.97997	268	291	89.42	42.6	1.4	72.7	6.2	59.2	1.5	44.3	1.2	47.2	1.4	24.9	0.9	52.2	1.7	70.5	1.4	37	1.4
s000028084	5.80158	193	207	91.79	52.6	2.8	77.5	4.4	73.2	2.9	57.1	2	58.8	2.5	36.3	1.8	61.2	2.8	71.7	2.3	42.6	2.4
s000028089	5.57177	175	186	90.91	67.7	3.9	84.4	2.9	82.1	3.6	71.7	3.5	79.1	3.3	43.5	1.6	84.7	2.4	62.8	3.4	61	3.7
s000028118	5.73984	217	232	98.33	57.2	5.2	82.1	2.7	72.9	4	57.2	2.8	63.2	0.9	13.2	2.8	60.9	1.1	39	2.8	16.8	4.6
s000028121	5.94984	225	241	86.7	43.2	1.9	71.7	6.5	68.6	1.3	42.7	1.9	50.9	2.1	22.3	3.1	64	2	58.5	2.1	37	2.1
s000028127	5.71876	264	280	98.64	61.4	6.7	77.7	7.4	70.5	7.2	55	6.2	65.1	7	19.4	3.6	72.5	7.2	44.4	7.2	29.2	6.3
s000028135	5.24174	146	152	99.7	65	1.7	81.7	4.7	72.7	1.6	60.3	1.5	68.8	1.7	7.1	0.8	69.5	1.8	34.3	1.7	12.9	1.7
s000028147	6.01967	165	185	92.62	58	2.7	76.4	3.6	75.9	3.3	54.1	2.4	50.9	2.8	30.8	1.7	66	3	66.1	2.6	51.5	3.1
s000028154	5.90621	216	230	95.76	47.6	1.9	70.8	5.3	63.7	1.8	45.7	1.6	59	1.8	24.6	1.1	43.3	1.9	62.1	2.1	30.1	1.9
s000028164	6.11871	198	216	95.82	39.1	1.6	72.4	8.3	57.7	3.2	41.5	1.9	53.9	2.3	28.1	1	53.5	2.3	56.1	1.7	39.3	2.8
s000028172	6.41841	236	255	96.75	58.4	2.1	76.9	4.4	77.6	1.6	49.9	1.8	60.7	1.8	32.9	1.8	70.4	2	63.8	1.7	45.9	2.1
s000028175	5.91029	218	240	93.27	48.4	2.5	76.8	5.5	64.6	2.2	44	2.5	49.5	2.4	15.9	1.1	39.3	2.1	75.1	2.8	24.6	2.6
s000028193	6.32893	211	225	91.16	49.1	3.8	78.4	4.2	68.5	4.9	46.4	2.9	63.3	3.3	36.2	3.7	67.8	3.5	67.5	4.4	44	4.8
s000028204	6.38966	223	234	95.82	50.3	1.6	75.8	4.5	65.7	1.5	46.9	1.4	49.7	1.5	26.7	0.8	61	1.6	67.2	1.7	45.4	1.9
s000028206	5.65429	224	242	98.51	62.1	1.6	78.4	3.5	75.6	1.6	58.4	1.3	64.6	1.4	47.6	2.2	64.4	1.3	67	0.9	52.3	1.3
s000028211	6.29458	197	218	88.95	55.5	1.9	82.4	3.5	70.6	1.4	50.2	1.6	65.9	1.5	40.3	1.1	69.2	1.7	47.7	1.7	54.9	1.9
s000028215	5.3905	188	209	94.65	64.5	3.8	83.9	4	74.6	3.2	64.3	2.5	68	2.2	50.3	1.4	74.4	2.3	47	2.5	56.7	3.3
s000028224	6.24344	272	283	97.87	41.4	1.9	76.6	6.9	53.1	2.7	39.4	1.1	48.5	1.4	30.4	1.9	51.1	1.8	78	1.1	38	2.2
s000028227	6.15506	204	222	94.58	56.3	3.1	78.2	4.8	61.7	3.2	52.5	2.8	57.6	3.1	39.5	1.6	62.5	3	67.1	5.7	46.1	2.9
s000028228	6.00567	261	280	93.66	61.1	3.5	79.6	3.2	79.1	3.3	63.6	3.4	71.4	3.4	44.8	2	78.3	3	50.8	8.3	56.5	3.3
s000028242	6.40804	222	238	94.56	55.8	3.9	79.1	2.9	70.9	3.6	53.2	3.4	66.9	3.2	31	2	76.1	2.3	50.8	5.3	42.4	3.6
s000028257	6.39549	213	238	91.47	63.6	2.7	81	2.5	76.3	2.8	56.8	1.9	68.6	2.1	17.1	1.2	75.1	2.1	39.3	1.9	24.8	2.1
s000028281	5.13149	206	215	99.79	71.9	1.4	77.8	1.7	88.9	1	67.7	1.4	71.9	1.3	57.5	0.7	73.5	1.3	54	11.1	64.1	1.3
s000028287	4.02225	190	215	98.31	82.1	2.5	90.1	1.1	90.1	2	84.1	1.7	87.7	1.1	77.5	1.1	89.9	0.9	39.8	15.6	80.7	2.2
s000028310	6.00714	199	210	95.02	47	2.5	72.5	7	62.3	2.4	41.9	0.9	51.4	2	29.2	1	63.9	2.2	61.2	1.4	35.7	1.4
s000028311	6.46054	297	325	96.99	47	1.8	77.8	5.9	58.3	1.8	44.6	1.5	54.1	1.8	31.1	0.9	59.3	1.8	58.7	1.8	40	1.7
s000028366	5.66957	214	223	98.71	49.6	5.8	63.6	7.1	67.6	1.9	38.1	5.8	50.3	5.8	39.2	5.7	61.4	1.9	71.4	1.9	43.9	5.9
s000028367	5.29652	166	181	85.41	33.5	1	60.7	10.9	60.7	13	34.1	5.6	42.8	7.7	23.7	0.5	57.9	7.7	28.7	1.2	34.3	10.8
s000028430	6.2001	169	177	95.09	51.1	2.7	68.5	5.2	66.4	2.4	38.1	2.1	51.2	2.4	15.1	1.8	47.8	2.6	65.9	2	23	2.2
s000028445	6.76782	312	343	93.83	48.7	2.4	78.3	3.5	65.3	1.4	52.2	1.4	60.2	1.4	34.2	1.4	61.5	1.5	59.8	4.1	41	2.9
s000028459	5.99976	270	283	98.05	44.8	2.7	72.4	6.5	61.7	3.5	39.2	1.9	52.1	2.3	32.3	3.1	54.9	2.6	78.5	1.8	36.9	3.1
s000028483	5.53489	125	132	97.63	65.7	1.2	80.7	2.3	83.5	1.1	67.3	0.9	72.6	1	50.4	1.2	73.1	1.1	60.6	1	57	0.9
s000028506	3.42627	178	188	99.63	87.1	0.9	93	1	89.9	0.9	85.4	1	88.2	0.9	83.8	0.5	89.6	0.7	34.3	15.7	85	1
s000028534	5.30023	133	141	98.05	49.2	8.7	72.1	8.8	74.6	8	48.8	7	54.8	8.1	38.6	5.2	74.6	8.8	69.9	6.8	47.5	7.2
s000028545	5.71175	199	212	98.14	53.2	2.3	74.2	7.3	64.2	2.2	45.2	2	52.5	2.2	30.2	1.2	58.7	2.3	73.8	2.2	44.1	2.1
s000028582	6.03663	196	214	94.38	55.9	2.1	77.4	3.6	75.7	1.7	53.6	1.9	61	1.9	40.8	1.2	62.7	2.1	67.1	1.8	50.2	2
s000028620	3.78587	169	177	99.28	84.3	0.9	91.4	1.5	89.7	0.9	82.2	0.8	86.7	0.8	13.1	1.1	88.8	0.6	20.6	0.5	16.4	1
s000028622	5.40548	133	139	97.22	64.9	2.5	76.3	3.4	77.1	2.6	59	2.2	67.7	2.7	45.6	1.5	65.1	3	68.2	5.4	53.5	2.3
s000028647	3.49457	150	155	99.88	88.3	0.7	94.3	1	90.7	0.6	86.4	0.6	88.1	0.7	11.1	0.4	91.4	0.7	15.6	0.6	15.1	0.6
s000028653	6.18179	239	253	95.44	37.3	1.9	76.2	2.9	57.8	2	43.8	1.7	49.8	1.9	23.5	1.3	57.9	2.3	58.3	3.7	32.7	1.8
s000028663	5.9459	152	157	99.5	49.4	2.8	85.3	2.1	75.8	2.8	66.5	2.4	74.7	2.1	39.4	2.2	79.4	1.7	54.6	2.5	50.5	2.5
s000028680	4.51747	136	142	62.42	40.5	1.9	70.4	11.1	50.1	1.4	33.9	1.7	39.1	1.9	16.4	1	39.1	1.9	78.3	1.7	27.2	1.9
s000028710	5.35187	125	130	99.85	47.2	2.3	70.2	9.9	59.1	1.5	33.8	2.1	47.8	2	26.4	1.6	49.7	2.1	72.1	1.9	29.5	2.5
s000028726	6.09305	237	246	98.93	55.8	2.7	74	3.2	73	2.5	47.9	2.3	55.7	2.5	38.3	2.1	68	2.7	55.6	5.9	44.2	2.5
s000028727	4.79971	157	160	99.89	35.3	1	68.7	14.6	42.8	1.1	28.1	0.5	35.6	0.7	22.6	0.9	33.1	0.9	86.7	0.6	25	1
s000028737	4.3021	86	86	100	48.7	1.5	77.5	13.1	54.3	1.2	43.6	1.2	48.4	1.2	37.4	1	42.9	1.4	88.9	1.1	38.6	1.3
s000028744	6.76809	356	386	93.7	35.5	1.6	62.4	4.6	58.5	2.2	29.8	1.6	41.7	1.9	16.2	1.2	38.7	2.2	55.3	1.7	25.5	2.4
s000028748	4.55775	86	86	100	64.7	4.9	80	6.8	76.1	4.3	58.2	4.1	64.4	4.5	43.2	2.8	60.6	4.8	81.7	3.9	47.6	4.2
s000028749	5.28438	181	199	93.62	61.1	10.5	73.6	11.6	79.3	10.6	58.8	10.5	73.8	10.6	49.4	8.2	80.9	10.6	45.2	8.5	55.1	10.5
s000028768	4.22482	166	177	98.23	73.8	7.3	75.9	7.4	84.4	5	66.6	7.2	77.5	7.5	66.2	6.2	82.7	4.9	55.9	7.9	71.7	7.2
s000028782	6.09637	181	190	98.73	53.3	2	77.5	4.1	63.3	2.8	50	1.8	54.1	2.2	40.1	1.3	63.2	2.3	58.3	2.1	46.2	2.3
s000028817	5.56636	161	166	99.33	63	1.9	79.6	4.2	76.8	1	60	1.9	64.1	2	44	0.8	63.6	2	49.5	1.9	53.1	2
s000028819	4.56546	96	101	91.47	55.1	2.3	86.2	1	78.3	11.7	52.8	0.4	62.4	8.6	57.5	11.2	82	8.5	40.5	4.8	53.7	9.1
s000028821	6.24883	264	294	94.32	44	2.5	78.5	4.3	73.1	2.3	54.9	2.4	63.9	2.4	23.3	1.6	67.8	2.1	59.5	2.1	34.1	2.4
s000028848	5.1448	130	132	99.96	52.2	2.1	69.2	5.9	71.2	2	45.5	1.6	61.9	1.8	36.3	1.2	52.8	2.1	76.9	1.5	44.1	2
s000028866	4.39284	103	107	99.32	76.3	2.3	81.3	8	85.6	2.5	61.9	1.4	60.5	1.9	53.8	7.6	83	2.3	59.9	10.6	60	1.8
s000028887	5.8055	137	142	97.31	60.5	2.5	77.2	4.7	75	1.7	53	2.2	60.5	2.2	33.6	1.8	62.6	2.2	74.5	2.2	45	2.3
s000028904	5.1515	106	114	85.39	61.9	1.4	81.6	2.7	84.7	1.5	67.8	0.7	76.1	1	52	1	73.5	1.4	64.5	0.7	58.7	1.1
s000028908	6.07281	275	293	95.69	54.6	1.3	79.6	4.5	71.3	1.4	57.8	0.6	59.9	1	44.2	0.7	66.3	1.3	67.4	1	46	1
s000028914	4.45514	123	128	99.83	67.6	0.5	85.8	5.4	74.8	0.6	68.2	0.6	71.2	0.4	62.6	0.9	72.7	0.6	60.8	3	63.4	0.4
s000028926	5.55704	155	165	97.01	60.8	2.3	81.6	3.6	72.7	2.5	59.5	2.1	64.3	2.4	45.9	1.4	62.6	2.5	63.5	3.1	49.1	2.3
s000028927	5.50248	140	147	98.52	61.6	2.1	72.9	6	67.1	1.8	44.1	1.5	61.9	2	15.4	1.2	52.9	1.7	66.2	1.6	22.2	2.8
s000028930	5.58112	168	172	99.53	51.2	2.6	75.1	5	68.6	2.3	52.6	2.4	57.2	2.5	40.2	1.4	62	2.6	71.7	2.4	50.4	2.4
s000028952	4.57526	117	122	94.7	77.8	0.9	85	3.7	69.8	0.9	70.8	0.3	63.8	0.7	54.1	1.3	64.5	0.8	75.2	0.5	56.2	0.6
s000028953	4.47365	122	124	99.91	66.4	1.3	79.6	4.8	75.5	0.9	62	1.2	65.6	1.3	47.8	1.1	62.8	1.3	82.7	1.1	52.5	1.3
s000028957	6.28466	208	230	96.76	34.4	1.2	70.3	2.7	58.2	1.2	25.4	0.9	39.2	0.9	13.3	0.9	53.5	0.9	52.4	0.9	27	2.2
s000028961	4.72916	79	80	99.94	77	1.2	81.6	4.3	86.2	1	62.6	0.9	65.9	1.2	56.9	3.8	81.9	0.8	73.1	0.8	56.8	1.1
s000029143	4.70696	105	110	94	73.8	2	82.9	4.3	82.9	1.6	67.4	1.6	73.8	1.8	29.6	1.1	44.1	1.9	71.2	1.7	31.3	1.7
s000029146	5.74494	147	155	97.37	58.6	3	74.3	5.1	73.8	2.7	51.5	2.8	58	2.9	34	1.9	60.3	3	72.7	3	45.8	3
s000029154	5.29279	118	121	99.21	60.6	1.5	79.1	5.5	69.4	1.4	52.1	1.2	58.8	1.3	41.9	1.4	58.7	1.6	78.8	1.2	46.4	1.8
s000029157	5.51312	86	88	99.25	65.4	1.6	77.9	3.6	71.6	1.4	50.2	1.4	66.3	1.6	29.3	1.5	67.5	1.6	56.5	1.3	43.6	1.6
s000029165	4.5839	137	138	99.99	28.3	3.6	62.8	14.1	40	3.2	18.8	2.8	26.2	3.2	16.6	2.3	41.1	3.3	82.7	3.3	19.8	3.1
s000029173	4.00699	91	94	99.9	49.2	0.8	87.7	2.4	85.9	0.6	74	0.7	81.2	0.7	38.4	1	78.8	0.6	56.1	0.5	69.6	1
s000029183	5.7815	150	162	93.05	58.6	2.6	75.1	3.9	77.1	2	50.9	2.2	58.3	2.2	33	2.6	58.7	2.4	64.9	2.1	44.1	2.5
s000029198	3.98771	55	58	98.72	50.2	0.9	93.4	0.5	50.1	0.8	43.3	7.4	59.5	1.4	42.9	12.9	93.6	1.4	32.4	1	44	0.9
s000029199	6.44677	226	243	90.41	64.1	3.2	82.4	2.6	75.1	3.1	66.6	3.2	69.4	3.1	37.8	1.5	80.9	2.1	55.5	4.4	56.9	3.2
s000029222	5.76484	198	209	90.66	42.7	1.1	70.8	7.9	58	1	37.7	0.9	45.3	1	28.1	1.1	50.5	0.9	79.3	1.2	36.3	1.1
s000029252	3.83032	39	40	99.87	23.7	6.1	83.6	1.5	25.5	5	31.1	3.5	34.3	1.7	37.9	4.7	91.3	1.1	42	4.3	46.5	5.6
s000029266	4.53336	138	139	99.98	39.8	3	69.5	13.2	53.6	0.9	36.2	1.8	40.2	1.9	24.7	1.8	37.2	1.9	76.6	5.4	28.5	3.8
s000029286	3.00484	50	50	100	83.9	0.7	82.8	5.4	95.2	0.7	74.3	4.3	80.4	0.7	67.4	5.3	87.3	0.7	84.4	0.2	71.9	0.7
s000029293	5.12162	161	166	99.5	72.8	1.7	87.1	2.4	81.9	1.6	69.8	1	75.4	1.2	37	1.3	79.8	1.5	43.5	1.3	34.6	1.7
s000029300	6.9138	345	379	94.74	47.3	2.8	68.5	3.3	64.9	2.4	45.3	2.1	55	1.8	18.1	1.3	61	1.8	49.7	2.2	31.1	2.6
s000029312	5.43523	215	220	99.95	45.8	4.6	66.2	9.9	60.4	1.5	37.5	5	41.9	5.3	16.7	0.9	47	5.1	68.2	5	29.1	5.3
s000029317	6.51352	286	312	92.5	50.7	3.1	76.6	3.9	70.3	3.1	50.7	1.8	51.6	2.1	28.3	1.2	68.3	2.5	60.8	2.1	42.3	2.4
s000029324	5.29738	174	179	99.69	43.6	1.3	81.2	7.5	62.8	1.2	48.3	0.9	55.2	1	30.3	0.8	57.3	1.2	75.2	0.8	38.5	1.1
s000029334	4.98171	98	101	99.44	58.1	4.6	78.3	5.9	68.3	3.2	47.3	4.1	54.3	4.2	47.3	1.3	66.2	4.6	76.8	3.9	56.4	4.5
s000029336	5.74858	232	246	97.68	63.5	4.3	85.3	1.6	71.4	1.7	65.4	1.3	73.6	4.2	52	1	80.6	4.2	56	6.7	56.5	1.6
s000029337	5.34511	142	145	96.21	58.7	1.8	76.7	4.5	71.9	1.2	54.3	1.6	59.6	1.5	44	1	61.1	1.6	70.8	1.4	47.3	1.7
s000029339	5.52515	148	156	95.02	47.9	1.6	77.2	5.5	63.4	1.4	45.5	1.3	58.5	1.4	38.8	1	57.3	1.5	68.1	1.4	43.3	1.4
s000029342	6.41857	187	204	97.15	49.5	1.5	76.1	3.5	59.1	1.2	47.3	1.3	50.2	1.3	27.9	1.3	54.5	1.4	64.2	1.3	37.9	1.4
s000029345	5.41347	141	145	99.81	67.9	2.9	77.2	3.6	79	0.8	53.7	2.1	66.5	2.2	53.3	2.8	72.1	0.9	65.7	4.4	55.4	3.7
s000029354	6.33001	249	276	94.54	47.6	1.4	72.6	6.1	63.7	1.3	44.7	1.1	49.5	1.3	30.3	0.9	52	1.4	63.9	1.8	41.1	1.4
s000029365	5.87151	243	260	94.99	54.5	1.4	77.1	5.3	65.2	1.2	48.8	1.3	54.3	1.4	25.7	1.2	47.6	1.2	72.3	1	33.4	1.4
s000029399	5.7242	145	147	99.81	57.5	3.2	74.2	3.9	80.6	3.7	58.9	3.2	72.6	3.4	42.6	2.2	72.1	3.4	48.3	2.8	51.2	3.5
s000029403	6.23631	292	322	94.77	54.7	1.5	77.7	6	66.8	1.4	52	1.3	59	1.4	39.3	1	62.2	1.5	61.3	3.2	48.8	1.4
s000029425	6.43803	333	361	95.86	44.8	2.1	77.8	5.5	62.2	2.3	49.6	1.7	56.8	1.7	30.8	1.3	61.6	1.8	56	1.8	35.7	2.1
s000029430	3.95974	122	129	99.32	78.1	2.5	90.4	2.8	88.2	2.7	78.6	0.5	83	1.5	5.5	1.1	86.5	2.3	18.8	0.4	12.3	1.5
s000029441	5.89421	220	236	98.95	67	2.6	79.3	4	75.9	1.4	55.4	2.8	62.8	3	21.6	1.2	74.4	2.8	52.9	2.8	32.3	3
s000029462	4.93926	155	162	86.72	45.5	4.8	66.9	4.7	69.4	3.8	44.1	2.7	50.1	0.8	25.5	0.7	50.3	0.7	53.1	3.1	25.4	4.4
s000029476	5.83318	223	239	97.74	55.4	1.8	79.7	4.3	72.3	1.4	55.9	1.6	59.5	1.7	39	1	64	1.8	74.2	1.6	49.6	1.8
s000029488	5.42785	167	177	97.88	58	2.6	81.8	5.8	68.7	2.2	55.5	2.2	58.8	2.3	35.8	6	49.5	2.6	83.3	2.1	41.3	2.3
s000029500	5.05345	163	172	99.66	57.8	1.5	75.5	9.2	68	1.2	52.3	1.4	56.7	1.5	38	1	49.8	1.6	76	1.3	42.3	1.5
s000029502	5.38282	147	152	97.15	60.1	2	82.9	3	71.7	1.5	54.9	1.7	58.5	1.9	56.8	1.3	76.4	2	76	1.6	60.1	1.9
s000029509	5.521	200	207	99.64	40.9	2.4	70	8.3	52.4	2.5	32.4	1	39.1	1.6	22.8	1.2	37.4	2.2	82.1	1.2	27.2	2
s000029542	6.12079	216	233	86.95	60.6	3.5	79.7	3.8	67.6	2.9	56	2	64	1.2	34.1	1	63.9	1.5	64.7	2.1	42.3	3
s000029559	5.12961	151	159	98.06	53.5	2	88	2.3	76.2	1.8	61.5	2	67.4	2	48.2	1.4	84	1.8	55.5	2.6	54.7	2.1
s000029560	5.27736	68	70	99.87	71.1	4.1	75.4	5.5	82.2	4.1	54	1.9	62.5	2.9	49.4	3.7	79.3	3.5	70.6	0.9	56.5	2.9
s000029582	6.20664	165	181	92.02	44.6	1.7	79.1	3.5	62.8	1.8	47	1.5	59.7	1.6	32.6	1.5	64.3	1.7	48.7	1.8	42.6	1.7
s000029619	5.34519	160	169	99.45	56.3	2.8	71.8	4.8	70.2	3	48.4	1.7	51.9	2.2	22.2	1.5	33.8	2.7	72.9	2.4	25	2.3
s000029631	6.08299	300	316	91.31	51.4	2.8	71.6	5.5	68.1	2.8	47	2.5	55.8	2.8	25	1.7	52.6	2.8	67.7	2.9	32.7	2.5
s000029987	5.80254	242	256	98.68	57.6	1.8	81.1	5.4	67.2	1.8	57.4	1.6	61.5	1.8	26.5	1.1	68.2	1.8	50	2	33.2	1.8
s000029993	5.87275	222	232	98.47	53.3	3.5	78.7	4.1	69.9	3.8	52.4	1.7	62.2	2.2	15.3	2.5	69.9	3	45.2	1.9	22.3	3.1
s000030008	6.61063	316	344	94.43	47	1.6	75.5	4	68.6	1.9	48.7	1.2	57.7	1.4	28.6	1	58.9	1.6	53	1	38.1	1.5
s000030020	6.04785	221	235	85.84	55.7	3.6	72.4	4.7	74.3	2.3	47.5	3.5	56.3	3.2	34.7	1.5	61.4	3.4	63.3	3.4	41.2	3.6
s000030024	5.48333	142	158	88.46	67.8	7.1	85.4	3.6	81.7	5.6	69.7	4	74.8	0.9	41.8	1.6	81.2	0.9	50.9	4	59.3	6.2
s000030028	4.39189	85	87	99.87	71.8	1.8	87.3	2.9	79.7	1.7	67.7	1.5	72.2	1.7	69	1	82.5	1.8	74.9	1.8	70.2	1.6
s000030048	5.8368	237	246	96.3	61	2.1	83	3.3	75.3	2.2	62.3	1.8	71.8	2	34.1	2.1	72.3	2.1	53.6	2.3	41.4	2.7
s000030090	6.28757	287	301	96.85	54.9	1.9	82	2.8	73.1	1.6	57.6	1.4	62.3	1.5	38.6	1.2	72.9	1.5	56.5	2.8	49.5	2.1
s000030098	5.25738	208	218	96.23	64.9	1.7	85.8	3.5	74.8	1.8	65.8	0.9	68.7	1.3	57.4	0.8	75.5	1.7	64.3	3.6	63.2	1.2
s000030112	5.42181	170	184	86.47	54.3	2.2	79.4	5.5	65.7	1.2	49.6	2.4	54.1	2.7	46	0.6	62.5	2.6	80	3.3	54.2	2.5
s000030135	5.9265	244	267	95.89	47.5	2.8	75.7	9	56.4	2.4	43.3	1.5	44.8	1.1	25.8	2	47.8	1.4	72.2	1.5	34.7	2.3
s000030182	6.6614	238	255	93.13	43.7	2.7	64.9	3	70.6	2.7	40.9	2.5	61	2.7	25	1.8	57	2.5	54.4	2.7	33	2.7
s000030246	5.81864	207	221	85.51	56	1	76.3	5.2	67.3	1.1	53	0.9	58.7	1	42.5	1.2	59.1	1.1	62.3	0.9	47.8	1.4
s000030250	5.69644	175	180	99.53	56.9	3.3	74.9	4.8	74.9	1.8	47.9	3.2	55.8	3.2	16.4	2.7	47.4	2.2	61.5	2.1	19.7	3.3
s000030251	4.99063	165	169	96.38	55	0.9	71.8	4.9	78.3	0.8	52.7	0.6	68	0.7	42.4	0.9	55.5	0.7	69	0.5	44.4	0.8
s000030252	6.09229	241	258	89.05	48	1.4	73.9	5.9	59	1.5	41.5	1	47.8	1.4	17.4	1.2	41.7	1.6	72.3	1.2	25.4	1.4
s000030278	5.63098	165	179	98.58	58.7	3.5	81.7	3.9	71.2	3.2	56.3	2.8	59.3	3.2	49.7	2.2	73.5	3.5	75.4	2.7	58.2	2.9
s000030291	5.7958	242	252	87.22	43.1	1.3	75.1	8.7	56.1	1	39.3	1.1	48.8	1.3	25.2	1.3	53.7	1	65.7	0.7	34	1.3
s000030298	5.28852	207	213	98.03	72.4	1.1	85.2	3.5	80.6	1.1	71.3	0.9	70.8	1	37.5	0.7	77.2	1.1	54.4	1.1	43.2	1.1
s000030300	6.44805	255	271	96.68	53.8	4.6	75.3	3.5	70.5	3.9	50.1	2.7	62.1	1.4	27.2	1	60.5	1.6	57.6	2.7	35.5	4.1
s000030306	6.75606	263	287	95.37	57.6	1.9	69.1	3.8	67.9	1.6	41.6	1.7	57.5	1.7	20.9	1.4	65.5	1.7	62.7	1.6	31.3	1.9
s000030309	5.50503	172	179	99.7	49.9	5.2	71.7	8.1	63.3	5.6	42.8	1.8	48.4	3.4	34.5	2	51.9	4.9	80.2	1.8	40.2	3.3
s000030331	6.36478	149	168	93.48	48.7	3	72.6	4.2	71.3	1.9	42.5	2.8	48.9	2.5	23.6	1.9	52.6	2.7	64.4	3	34.3	3.2
s000030334	6.3241	262	282	92.15	36.3	1.6	68.2	8.1	49.1	1.4	29.1	1.3	35.7	1.4	14.8	1.2	39.5	1.5	79.1	1.2	24.9	1.4
s000030349	4.28641	154	162	96.54	76.9	1.1	84.5	1.4	81.8	1.2	74.7	0.6	77.8	0.8	15.5	2.7	76.2	1	33.5	0.5	17.5	0.8
s000030358	5.95399	241	259	96.24	48.5	1.8	77.5	6.1	59	1.6	49.3	1.5	54.3	1.7	22.2	1.2	51.5	1.6	67.3	1.7	38.4	1.6
s000030364	5.35747	96	100	97.34	70.2	1.6	79.7	3.6	83.4	1.4	62.2	1.4	66	1.4	39.7	8.4	56.7	1.5	70.8	1.3	38.2	1.6
s000030370	6.21593	260	274	97.26	44.2	3.3	73.3	6	62	2.8	41.9	2.6	52.3	2.6	22.6	1.5	53.4	2.9	58.5	3.5	33.3	2.9
s000030380	4.63508	179	193	98.51	59.4	0.9	83.3	8.9	66.1	1	53.7	0.8	56.9	0.9	16.4	0.6	64.9	1	45	0.8	17.2	1
s000030392	4.9589	194	202	99.5	67.8	1.3	81	4	78.2	1.2	56.7	1	67.2	1	16.9	1.3	71.8	1	44	1.6	22	1.8
s000030426	4.0423	38	39	99.89	12.1	2.6	52.6	3.2	16.3	4	30.2	3.3	66.8	3.5	10.9	3	84.4	2.3	12.8	4.5	15.7	3.6
s000030430	5.39103	129	135	96.87	55.8	1.4	77.7	7.3	65.6	1.2	52.1	1.1	59.5	1.2	32.3	0.8	46.5	1.3	80.6	1.1	37.5	1.2
s000030440	6.64335	282	316	92.03	53.4	1.4	76.5	4.5	66.8	1.4	50	1.3	59.7	1.4	33.4	0.9	58.8	1.5	67.7	1.4	45	1.5
s000030443	5.69811	177	185	95.6	58.7	2.1	72.5	3	80	2.1	53.7	2	67.2	2.2	34.6	1.6	56.2	2.1	66.1	2.1	39.8	2.1
s000030480	5.75176	132	137	98.91	51.2	1.4	73.2	5	61.7	1.3	43	1.1	52	1.2	35.2	1.1	56.4	1.3	75.1	1.1	40.3	1.2
s000030484	4.54039	114	114	100	71	2.1	86.5	2.5	81.4	1.2	68.9	2	74	1.8	59.4	1.7	80.9	1.9	68.9	1.8	65.1	2.1
s000030508	5.21726	134	145	88.97	50.4	1.6	71.2	5.8	64.3	1.4	44.5	1.3	47.4	1.5	26.7	1.3	48.8	1.6	77.4	1.3	34.6	1.5
s000030530	5.81501	172	182	97.78	38.2	3.7	65.1	7.6	59	3.1	31.5	3.7	37.7	4	17	1.8	52.6	3.9	69.9	3.9	27.9	3.8
s000030539	5.68312	134	140	92.09	61.1	1.4	80.9	2.7	73.9	1.4	57.6	1	64.8	1.2	54.9	1	72.3	1.3	70.9	1.3	53.1	1.3
s000030548	4.47757	102	105	99.78	70.3	5.4	72.1	5.5	82.6	3.3	61.9	5.3	71	5.5	66.3	5	77.3	3.3	45.3	4.4	66.8	5.3
s000030549	5.01598	100	102	96.13	64.2	1.2	83.9	2.6	81.5	1.1	64.9	1	72.1	1.1	47.6	1.3	66.3	1.2	67.2	1	51.7	1.5
s000030591	6.23237	169	183	92.34	54	3.3	84.1	2.4	76.5	2	66.5	2.1	71.4	2.1	40.2	2	77.6	1.7	48.4	5.8	45.1	4.1
s000030602	2.18651	49	49	100	96.6	0.5	95.8	0.8	96.5	0.4	93.1	0.2	96.2	0.4	2.2	0.3	97.5	0.4	5.9	0.1	2.5	0.3
s000030609	6.15346	169	176	99.27	62.7	1.4	79.7	3.5	72.8	1.3	56.2	1.1	62.2	1.3	36.7	1	59.3	1.4	64.4	1.2	43	1.4
s000030658	6.10443	191	200	97.15	44.3	3	71.4	6.7	59	2.2	38.6	2.6	44.4	2.5	19.8	1.1	41.7	2.8	80.3	2.7	27.3	2.8
s000030664	6.14647	186	196	94.97	54.3	2.8	80.2	3.3	77.1	1.9	56.3	2.8	66.3	2.5	40.1	1	72.4	2.5	65.1	3.1	53.5	2.8
s000030665	5.64204	142	153	88.98	54.4	1	85.4	1.9	80.7	1.4	68.7	0.9	77.8	1	51.1	2.3	78.7	1.1	49.9	2.6	61.9	1.3
s000030666	5.19578	109	114	96.72	31.2	1.4	76.2	2.7	48.9	1.4	28.4	1.2	36.1	1.3	38.8	1.1	73.6	1.5	57	1.4	47.7	1.2
s000030668	6.35083	201	218	96.77	54.6	1.9	80.6	4.7	68.3	1.7	56.9	1.5	60.9	1.6	40.2	1.4	67.2	1.7	61.3	2.7	48.8	2.2
s000030698	4.49835	78	79	99.9	74.6	1.2	89	2.5	78.4	1	70	1.1	72	1.2	65.3	0.7	77.4	1.2	75.4	1.2	68.6	1.2
s000030728	5.41005	123	128	96.78	52.6	6.9	60.7	6	64.9	6.9	36.4	1.2	59	5.6	26.4	0.8	58.9	6.4	47.6	1.2	32.6	1.3
s000030734	4.98122	104	106	99.82	73.3	4.5	85.6	2.8	79.8	0.8	70.7	0.6	76.8	0.8	63.2	3.2	80	0.8	63.4	9.5	66.3	6.1
s000030735	5.96086	210	225	97.8	69.2	1.8	83.8	2	82.1	1.7	69	1.4	73.6	1.4	48	0.9	77.5	1.5	59.3	5.2	55.8	1.6
s000030736	5.17948	104	106	99.92	58.6	6.2	76	5.5	68.1	6.5	44.8	6.3	53.5	6.2	37	6.3	69.8	1.4	63.9	1.5	49.6	2.3
s000030738	5.00976	127	135	99.49	63.2	2.9	77.4	2.6	73.9	3	62.7	2.6	71.7	2.7	24.7	3.8	75.1	2.4	42.6	3.4	27.8	2.7
s000030740	4.22637	97	100	99.88	72.2	5.7	92.6	1.2	86.1	4.6	82.4	3.1	85.6	1.4	5.8	2.8	90	0.9	19.8	3	16.9	4.8
s000030741	4.80998	93	93	100	45.5	1	75.3	5	54.1	0.5	41.9	0.9	42.6	0.9	43.6	3	71.7	0.6	72.8	0.5	43.9	1
s000030742	4.78875	145	150	99.71	71.2	2.7	86.2	2.9	77.4	2.2	68.1	1.7	73.2	1.2	62.4	1.5	78.7	1.2	79.7	1.7	65.3	2.5
s000030743	4.67788	124	127	98.57	69.3	1.5	84.6	3.2	79.2	1.3	63.9	1.1	71.4	1.3	59.6	1.1	74.3	1.4	83.2	1.1	64.3	1.2
s000030746	5.23291	117	122	98.96	73.9	1.1	81.6	4	78.4	1	63.2	1	65	1	53.7	3.6	74.1	1.1	76.1	0.9	54.7	1.1
s000030747	5.83967	147	157	96.69	60	1.7	82.7	3	77.7	1.7	64.1	1.3	66.2	1.4	46.1	1	71.1	1.6	68.9	2.7	55.3	1.5
s000030748	5.23617	132	135	99.86	69	2.9	80.7	3.3	75.1	3.1	62.1	3	65.9	3.1	48.6	3.4	64.3	1.4	67.1	1.2	52	1.1
s000030749	4.49488	117	127	99.26	73.4	3.5	86.7	1.4	84	2.9	67.7	2	73.4	1.3	10	1.8	85.9	1.4	26.1	2.1	20.1	3.1
s000030753	4.20135	117	118	99.83	70.5	0.8	89	2.1	81.7	0.6	75.1	0.6	76	0.6	13.3	0.5	84.7	0.7	30.2	0.6	21.1	0.7
s000030754	4.55252	149	159	99.2	75.4	1.6	89.7	1.6	77.2	4.6	66.9	1	76.3	1.2	16.5	0.8	82.6	1.3	21.4	1.1	19.7	1.2
s000030756	3.96155	92	94	98.69	73.5	0.8	92.2	2.3	79.9	0.8	74.5	0.4	72.7	0.6	23.6	0.7	83.3	0.7	39.8	0.5	25.5	0.6
s000030757	5.1328	111	114	99.56	46.1	1.5	75.6	6.5	59.1	1.6	40.1	0.9	47.1	1.3	44.3	1.2	59.2	1.4	81.4	0.9	48	1.2
s000030759	4.41143	122	125	99.79	75.6	4.8	89.1	2.1	84.8	3.9	77.1	2.9	80.2	1.9	15.5	2.6	83.4	2	27.6	3.1	19.7	4.3
s000030760	5.89575	143	148	90.35	53.3	2.1	78.9	3.4	70.6	1.5	48.2	1.7	52.4	1.6	41.6	1.7	62	1.9	74.4	1.8	45.6	2
s000030765	6.05846	177	184	95.19	45	2.6	76.2	4.2	71.7	2.1	53.7	1.7	62	1.4	28.6	1.3	64.5	1.4	54.8	1.8	49.2	2.4
s000030771	3.57617	71	71	100	60.6	19.9	84.8	4.1	71.4	15.7	48.9	11.1	72.8	1.1	17.3	0.2	89.8	1.2	44.3	11.1	46.9	17.4
s000030772	5.36052	104	106	99.22	60	0.9	77.6	6.3	65.1	0.7	51.3	0.7	57.8	0.7	41.9	1.8	58.8	0.8	76.9	0.7	44.3	1
s000030774	5.35014	149	159	97.49	56.5	6.3	74.9	7.4	64.3	6.8	40.4	5.8	46.1	6.6	26.2	3.5	71.1	6.7	56.8	6.7	41.7	5.9
s000030775	4.3408	105	108	99.77	69.3	3.4	88.7	3.5	85.4	3.5	76.1	1.2	80.1	1.9	10.8	1.6	83.1	2.7	27.1	0.9	24.2	2.1
s000030953	5.02923	130	134	99.75	74.5	1.8	87.8	4.9	77.9	1.7	72.5	0.9	75.2	1.2	47.5	1.1	78.6	1.6	49	1.9	43.6	1.6
s000030956	5.55328	129	136	97.89	44.5	1.5	74	6.8	61.6	1.2	40	1.3	45.5	1.4	25.2	1.5	44.4	1.4	77.9	1.8	29.8	1.5
s000030960	5.87238	164	168	97.95	57.2	2.8	75.3	3.3	73.1	2.4	54.4	2.1	64.7	2	41.9	1.3	66	2.1	69.9	2.1	50.4	2.5
s000030967	5.99862	238	257	92.99	71.3	3	87.7	2.6	81.5	1.9	68.7	2.7	76.7	2.3	46.9	0.7	79	2.5	45.3	2.6	46.6	2.9
s000030973	4.4775	137	138	99.98	60.5	4.9	80.6	10.5	66.5	0.5	54.9	5	57.4	5.3	45.5	1.5	60.7	5	76.4	6.7	53.1	5.9
s000030989	6.1047	240	255	98.79	62.4	3.8	76.3	4.2	73.7	4	54.6	3.6	63.4	3.7	42.4	2.6	67.6	3.8	61.1	7.2	49.3	3.5
s000031009	5.18566	188	192	99.97	66.2	2.7	82.6	4.8	76.6	2	60.3	2.5	66.5	2.3	51.5	1.5	69.4	2.5	78.4	2.2	57.2	2.7
s000031015	5.68991	185	193	99.45	60.4	1.1	83.8	4	79.4	1	67.7	0.9	72.8	1	47.6	0.7	72.7	1.1	62	1.8	53.9	1
s000031022	5.28721	191	199	97.5	68.9	2.2	80.7	2.3	82.2	2.2	67.3	0.7	70.2	0.9	35.3	1.1	69.7	1	66.4	0.7	52.8	0.9
s000031031	6.2508	256	277	92.35	51.6	2.6	72.4	4.8	64.3	2.2	44.2	2.2	55.8	2.4	30.7	1.7	57.5	2.6	71.5	2.1	42	2.4
s000031057	5.32328	175	180	99.55	36.2	1.3	68.7	10.3	44.8	1.2	26.5	1	36.6	1.3	19.1	0.9	41.8	1.3	79.2	1.1	25.4	1.3
s000031065	6.05818	206	220	96.61	49.3	1.7	79.8	3.6	65	1.6	48.7	1.5	67.1	1.6	39.2	1.1	68.7	1.7	62	1.5	56.6	1.6
s000031134	3.569	73	76	99.96	66.2	2.4	82.1	11.1	67.2	2.4	60.1	0.7	66.5	2	53.5	0.4	64.4	2.3	77.8	0.7	57.4	0.8
s000031149	4.69442	98	100	98.96	58.2	1.5	69.3	2.2	80.5	1.1	54.5	1.4	60.7	1.4	54.6	1.3	67.9	1.1	69.7	1.1	55	1.5
s000031163	4.71776	90	93	84.61	70.7	1.1	83.7	4.2	79.1	1	66	0.8	76	1	62.6	1.3	74.9	1.2	74.4	1	65.2	1.5
s000031164	5.01476	197	210	72.72	35.8	3.2	76.2	4.1	55.3	2.9	30.1	3	43	3.1	13.1	2.1	51.5	2	46	2.7	23.3	3.4
s000031189	5.34488	133	138	95.73	49.9	2.6	78.6	7.3	60	1.5	49.6	2.6	54.2	2.3	37.6	0.8	59.1	2.5	78.4	2.4	44.8	2.6
s000031200	3.92365	157	163	99.73	79.5	1.1	90.6	0.7	91.2	0.5	85.6	0.5	87.6	0.5	77.4	1	88.5	0.5	50.4	16.6	81.2	1
s000031205	5.14993	86	88	99.94	50.2	2.4	71.5	2.5	65.2	2.4	44.4	1.8	52.5	2.2	39	2.2	72	2.5	45.8	1.8	42.2	1.6
s000031221	4.67064	119	123	96.8	71.1	2.1	82.7	3.7	80.5	1.8	66.9	2	70.5	2	31.9	1.1	45.2	1.7	84.1	1.9	35.8	2.1
s000031252	3.4449	61	63	99.63	84.6	1.5	70.9	15.3	96.6	0.8	32.9	1.6	43.8	1.3	19.9	15.2	87.1	1.4	59.6	1.4	32.4	1.6
s000031264	5.39107	186	193	99.5	59.7	2.5	80.9	4.6	68.8	1.9	55.1	2.3	60.2	2.5	49.6	1.4	66.6	2.5	58.9	3.2	56.3	2.7
s000031276	5.39812	119	125	96.67	60	3.9	79.2	3.6	78.1	2	58.6	2.2	61	2.5	44.7	2.5	67.8	2.7	67.8	6.7	52.4	4.6
s000031281	5.18372	155	159	99.83	70.2	1.6	85.7	4.5	79.2	1.4	68.2	0.9	73.3	0.8	16.2	0.6	71.4	1	37.5	0.9	25.5	1.3
s000031285	4.67035	173	179	99.82	63.9	2.4	77.3	3.9	76.4	2.5	57.5	1.5	60.9	1.9	53.9	1.4	70.8	2.4	57.7	2.5	57.4	1.8
s000031286	5.40091	174	176	99.92	67.3	2.8	75.7	3.9	79.5	0.5	61	2.1	69.4	2.2	38.3	1.7	52.3	2	72.4	4.9	41.6	3.6
s000031295	5.79529	201	213	87.57	32.1	3	68.6	7.1	52.6	7.3	29.2	4.1	38.2	4.9	20.1	2.2	56.3	4.5	65.3	2.9	33.3	6.3
s000031298	6.29223	207	227	80.79	46.1	2.4	67.6	5	59.3	2.4	37.1	2.1	49.4	2.2	23.2	2.2	51.6	2.2	60.7	2.2	33.8	2.5
s000031310	5.32616	165	169	95.18	58	0.9	79.3	5.3	67.6	0.9	54.3	0.7	58.4	0.8	29.6	0.6	41.7	0.9	82.6	0.7	32.3	1
s000031348	5.16851	190	204	98.82	73.4	0.9	86.5	2.1	82.5	0.9	71.9	0.8	75.5	0.9	17.5	0.5	80.3	1	33.4	0.9	23.4	0.9
s000031364	3.9301	119	125	99.01	31.3	1.5	60.5	18.1	43.5	0.7	18.2	3.7	31.1	0.8	18	2.8	35.5	0.8	80.8	0.7	17.8	0.8
s000031398	5.66106	139	146	81.2	64.4	5.4	77.2	5.1	79.8	4.5	59.2	4.1	63.7	4.6	39.1	3.3	66.4	5	64.8	5.9	50.1	5
s000031412	4.21619	52	52	100	82.3	3	83.2	3.2	89.8	0.5	76.3	3.1	82.2	3	80.3	3.5	88.2	0.5	37.8	0.6	80	3
s000031418	6.19947	208	222	93.48	50.7	2.4	63.7	2.7	66.7	2.7	38.3	2	56.9	1.5	20.3	2.5	59.7	1.5	44.9	2.1	28	2
s000031460	5.92926	209	224	79.14	54.3	2.4	79.9	4.8	73.3	1.5	48.7	2.3	60.5	2.1	33.2	1.7	63.2	2.3	69.8	2.2	44.4	2.4
s000031465	5.28727	143	148	99.41	71.8	2.4	91.6	2.1	89.7	1.5	72.9	1.2	82.7	1.4	58.7	1.8	85	1.6	61	4	71.6	2.7
s000031484	4.80289	108	123	94.27	65.2	2.3	86.9	2	85.1	1.4	72.6	1.7	79.1	2.2	48	1	82.3	2.2	47.2	14.3	63.4	1.7
s000031488	4.59745	75	75	100	59.3	1.1	71.9	1.4	85.2	0.8	55.7	1.1	63.6	1.2	51.8	2.8	64.3	0.9	67.9	0.8	53	1.5
s000031491	6.01337	140	145	92.17	60.8	1.7	69.6	3.7	66.8	1.8	43.5	1.3	61.7	1.5	29.4	2	71	1.5	52.5	1.5	35.4	1.6
s000031502	5.34633	179	187	99.46	52	2.8	78.8	8.5	65.4	3	48.2	1.1	55.3	1.8	39.8	1.4	61.1	2.6	77.7	1.1	47.5	1.9
s000031506	5.89205	225	235	94.55	39.8	1.7	67.1	8.5	52.6	1.5	31.9	1.4	41.3	1.5	23	1.2	43.9	1.6	80.5	1.4	32	2.1
s000031575	5.64247	215	223	99.59	59	2.3	74.6	5.5	67.8	1.3	47.1	2.4	57.5	2.5	9.3	1.4	51.6	2.3	62.7	2.4	22.6	2.6
s000031583	5.15152	102	107	99.27	48.9	1.5	73.3	9.8	58.1	1.5	42.8	0.8	49.3	1.2	32.7	1	50.2	1.4	70.7	0.7	39.7	1.4
s000031595	4.80278	133	133	100	52.3	3.2	80.3	6.9	60.7	2.6	49.2	2.9	53.4	2.7	41.4	2.5	54.4	2.9	82.9	2.7	41.8	2.7
s000031598	4.5582	67	68	98.94	57	5.5	63.1	8.8	66.9	5.1	39.3	3	60.5	4.5	19.4	1.3	49.5	4.3	63.8	2.9	24.1	3
s000031835	5.7439	138	141	98.75	52.5	2.5	71.4	4.6	66	1.9	50.8	2.2	55.6	2.3	43.1	1.9	63.1	1.9	74	3	52.1	2.7
s000031851	4.96921	135	139	97.92	46.3	0.8	73.7	11.6	54.3	0.8	40.5	0.6	46.2	0.8	29	1.2	41.8	0.7	80.2	0.5	32	1
s000031854	5.02905	122	124	99.91	46.5	3.6	74.6	8.8	61	2.9	45.7	1.9	49.1	1.2	36.6	2	54.6	1.6	73.4	2.4	40	3.2
s000031876	3.99566	60	66	96.75	63.6	0.9	93.7	0.9	55.7	1	51.9	8.9	65.8	1.2	38.1	14	95.2	1	26.4	0.9	47.8	1.2
s000031878	4.86185	147	156	97.77	57.5	5	70.2	5.5	71.1	4.5	49	4.9	57.1	5.4	7.5	2.3	66.7	5.4	66.4	5.5	51	5.1
s000031889	4.70127	95	98	99.86	50.1	2.8	70.3	8.8	61.7	1.9	41.1	2.4	51.7	2.2	35.2	1	49.7	2.5	79.5	2.2	41.7	3
s000031890	5.34823	140	149	97.41	55.3	3.2	69.8	6.5	65.1	2.8	39.2	2.2	52.4	2.7	25	2.9	52.6	2.8	79.9	2.1	32.9	2.6
s000031892	5.8195	130	136	95.97	60.4	2.9	79.5	3.8	74.8	2.2	56.3	2.8	59.8	2.6	41.1	1.7	64	2.8	68.2	2.8	48.8	2.9
s000031894	4.3122	105	107	99.98	65.8	1.6	82.6	6.2	61.1	0.8	62.6	1	66.9	1	59.9	1.2	70	1	64	2.9	62.4	2
s000031904	5.61348	192	197	99.77	60.3	1	71.9	2.8	80.3	0.9	51.4	0.8	57.5	0.9	12	0.8	55	1	42.9	1	17.8	1.3
s000032612	4.39819	134	135	99.98	53.5	0.7	83.6	8.9	62.9	0.4	54.9	0.6	60.4	0.6	50.4	0.3	61.4	0.6	84.8	0.9	57.4	0.9
s000032613	5.50815	231	243	97.92	52.5	4.3	66.4	7.3	68.8	0.9	37.3	3.6	55.9	4.2	11.7	2.3	41.3	3.6	78.1	1.5	18.1	2.9
s000032616	5.44425	124	127	97.81	48.5	4.1	65.4	5.6	59.5	3	31.7	3.9	45.1	4.4	16.6	1.6	48.1	4.4	78.2	4	33.2	4.2
s000032629	5.47477	156	168	93.97	74.5	1.7	83.5	2.2	79.9	1.6	71.3	1.4	77.4	1.6	26	1.1	79.1	1.8	42.7	1.7	35	1.5
s000032632	5.69716	146	153	99.51	60.1	2.2	79.3	2.7	78.4	2.2	59.6	1.4	67.7	1.5	46.7	1.3	73.6	1.7	68.8	2.7	55.1	2
s000032640	5.26433	102	104	99.78	60	1.6	77.9	2.7	82	1.5	60.9	1.1	71.2	1.2	46	1.4	64.1	1.5	74.8	1.6	51.3	1.6
s000032649	5.83886	153	164	81.11	54.8	1.7	78	3.3	76.8	1.6	60.9	1.5	65.1	1.7	42.4	1.4	72.5	1.8	56.1	2.6	48.7	1.8
s000032653	4.84663	110	111	99.01	46	1	73.8	12.4	56.2	1.7	39.8	0.6	47	0.8	31.4	1.6	44.3	0.9	84	0.5	33.7	1.7
s000032656	5.92372	156	171	96.92	50.9	6	68.7	6.5	70.4	5.5	42.6	4.9	55.6	5.6	23.3	3.7	56.3	6	67.5	4.8	36	5.2
s000032693	5.86046	140	149	93.29	37	1.3	78.6	5.7	66.6	1.2	41	0.9	58.7	0.9	18.3	1.2	53.3	0.8	43.8	0.9	30.8	1.4
s000032718	5.77004	122	130	97.31	55.9	2.2	73.7	5.2	62.9	2.2	44.3	1.8	52.5	2	38	2.1	57.2	2.2	72.1	1.5	39.9	2.1
s000032726	4.82324	101	102	99.91	69	2.5	84.3	3	83.7	2.1	65.5	2.6	68.9	2.8	64.2	1.3	85.5	2.8	58.1	2.8	74.4	2.6
s000032740	5.10662	103	106	99.26	56.1	3.7	71.1	6.1	70.3	4	47.7	3.3	54.7	3.8	36.7	2.8	60.1	4	69.1	3.7	45	3.4
s000032741	6.38362	194	221	87.36	48.7	2.4	73.8	5	63.6	2.3	49.9	2.3	57.4	2.4	30.8	1.2	56.8	1.8	70.4	2.4	38.9	2.4
s000032753	6.14519	181	192	96.4	56	2.6	79.6	3.4	74.4	1.8	57.2	1.9	66.6	1.7	45.5	1.6	69.2	2	58.5	3.8	46.9	3
s000032760	5.31637	164	177	97.25	54.1	1.3	84.7	5.9	67.6	1	56.7	1.2	54.7	1.1	39	0.7	64.7	1.3	72.8	1.1	52.2	1.3
s000032761	5.62807	142	149	97.67	48.3	2.9	70	5.2	71.8	3.1	48.7	2.7	60.1	3	35.7	1.8	61.5	3.1	58.1	2.9	41.1	2.8
s000032781	6.55223	217	233	97.51	53.6	2.1	73	3.6	71.9	2	45.8	1.8	58.3	1.9	20.3	1.2	58.7	1.8	57.8	1.7	37	2
s000032801	4.96745	130	136	99.31	62.8	3.4	68.8	7.1	71.4	1.9	40.9	1.4	61.7	2	31.7	1.4	62.3	1.8	69.5	1.9	35.3	2
s000032804	6.10153	165	174	95.34	64.4	3.1	77.8	4.4	75.3	1.7	57.5	3.2	64	3.4	45.4	1.5	69.8	3.4	64.5	4	54.6	3.6
s000032815	5.70511	126	131	97.75	48	3.3	72.4	7.9	60	2.7	37.3	2.4	42.8	2.6	29.9	2.4	47.7	2.9	80.3	3.5	31.3	3.1
s000032817	5.79918	163	172	99.1	49.1	2.7	71.8	4.6	74.1	3.9	55	2.7	59.7	2.9	34	2.9	67.6	3	50.3	2.6	44.3	3.3
s000032834	5.40973	143	147	99	51.9	1.6	68.5	7.7	62	1.3	33.5	1.4	48	1.3	16.3	3.2	44.5	1.1	75.6	1.2	21.5	2.4
s000032839	4.59737	134	142	99.62	80	1.4	88.9	2	85.6	1.2	75.4	1.3	80.9	1.3	26.7	1.1	86	1.4	33	1.3	30.8	1.3
s000032849	5.81836	205	222	97.86	59.3	1.9	76.3	3.1	74.9	1.5	53.9	1.8	60.5	1.8	18.6	1.1	68.1	1.9	44.9	1.9	24.9	2
s000032851	5.47291	129	142	94.59	61.2	6.1	86.1	2.6	72.7	4.9	60.6	3.6	64.8	1.6	49.4	1.1	80.1	1.8	52.9	4.2	60.4	5.4
s000032873	6.13561	174	194	94.66	50.6	1.8	79.5	3	63.8	2.3	46.1	1.1	46.5	1.4	27.4	0.9	68.9	1.8	50.5	1.7	41.9	1.4
s000032874	4.84948	77	78	99.88	75.8	1.8	81	3	79.4	4.1	53.4	1.9	68.6	1.9	52	1.1	78.9	1.9	39.7	8.8	50.1	2.2
s000032881	4.08474	49	53	99.84	37.1	1.2	70.1	7.7	34.8	6.3	38.1	5.8	65.9	8.5	22.4	7.1	92.9	5.5	14.5	4.9	41.1	8.7
s000032907	6.02741	195	216	92.99	54.9	2.8	77.5	3.6	56.3	10.7	29.8	2.1	56.9	2.4	31.8	1.6	67.3	2.8	44	2	24	2.4
s000032921	5.9787	180	196	96.99	65.2	2.2	81.9	3.5	74.3	1.7	61	2	66.9	2	51.7	1.2	73.3	2.1	76.4	2	58.8	2.2
s000032922	5.78309	137	144	96.4	56.8	3	82.9	3.3	80.9	2.6	60.6	2.5	71.1	2.3	41.2	2.5	72.7	2.6	66.5	2.6	47.1	2.7
s000032942	5.17561	156	163	95.99	58.9	2.2	78.1	6.6	70.1	2.3	55.2	2	61.4	2.2	37.2	1.4	55	2.3	79.9	2.2	45.2	2
s000033003	5.49234	147	156	97.64	63.9	2.3	80.5	3.9	72.4	2.2	60	1.9	64.6	2.3	18	1.5	68.7	2.4	45.8	1.9	27.6	2.1
s000033024	4.57575	134	140	99.4	84.2	1.8	90.1	1.8	89.7	1.3	78.7	1.5	83.3	1.3	34.8	1	87.8	1.3	36.2	1.3	40.7	1.8
s000033043	6.08515	218	232	88.74	42.9	1.3	77.5	4.6	64.3	1.3	43.4	1.2	60.1	1.3	27.7	1.2	63.9	1.3	49.4	1.3	38.8	1.9
s000033047	6.01378	160	166	99.28	54.1	2	71.7	6	70.7	0.9	43.6	2	52.4	2.1	34.5	0.8	56.3	2	61.7	2	41.1	2.1
s000033061	5.31689	141	147	97.65	68.7	3.7	82.8	4.3	81.3	3.9	62.7	1.2	69.8	2.3	24.9	1.8	73.1	3.4	43.2	1.3	29.6	2.7
s000033067	4.75051	79	79	100	49.2	1.9	50.7	1.5	69.6	1.6	43.1	12	65.1	1.8	35.7	1.4	55.2	1.2	71.2	1.6	37	1.9
s000033068	6.50387	219	236	96.01	52.7	2.4	78.8	3.8	70.8	1.8	51.2	2.3	61.5	2.2	34	1.2	67.9	2.2	60.2	2.2	45.7	2.4
s000033072	5.16764	112	113	99.41	50.5	1.1	78.9	3.8	53.7	1.1	38.9	0.8	39.8	1	53.5	1.5	69.9	1	83.9	1.1	55.7	1.1
s000033073	4.43165	69	69	100	71.3	1.6	82.2	4.3	82.5	0.8	66.3	1.6	69.8	1.7	64.5	0.7	76.6	1.6	72.3	1.9	67.7	2
s000033077	5.87957	160	181	94.02	56.4	2.9	75.6	4	61.8	4.4	38.8	1.8	57.4	2.3	16.1	3.5	60.4	2.8	56.1	2	13.2	2.2
s000033078	5.3479	132	136	99	52.8	2.3	74.4	6.6	62.1	2.3	42.4	1.5	47.2	2	15.2	7	40.8	2.2	76.4	1.7	20.5	1.7
s000033079	6.36679	177	195	92.67	45.8	2.2	74.4	4.8	59	2	42	1.6	49.5	1.5	22.2	1.9	60.3	1.6	66	4.1	32.7	1.9
s000033080	4.40455	85	86	99.98	74.8	1.1	83.8	4.8	79.2	0.8	66.3	0.8	72.3	0.9	61.7	1	74.2	0.9	50.2	0.6	65	1
s000033099	5.86192	204	217	96.96	61	1.4	79.3	5	68.2	1.5	53.8	1	59.4	1.3	23.2	1.1	63.3	1.4	55.6	1.2	26.5	1.3
s000033100	5.3728	141	145	99.65	55.1	1.4	76.3	5.9	70.9	1.4	47.4	1.1	61.6	1.2	22.9	1.7	64.4	1.3	64.5	1.2	28.5	1.5
s000033101	3.03043	112	117	99.84	92.8	0.6	96.7	0.7	94.1	0.5	91.3	0.5	92.8	0.6	11.6	0.4	95.8	0.6	12.3	0.5	12.7	0.5
s000033102	5.91322	181	184	99.87	64.5	2.7	74.4	4	76.4	2.3	54.9	2.4	60	2.6	48.8	2.1	71.3	2.6	67	3.2	53.3	2.9
s000033107	5.23702	100	103	97.92	53.5	1.4	84	3.5	64.6	1	50.9	0.9	55.3	1	59.6	1.3	76.7	1	71.8	2.1	64.1	1.6
s000033132	4.15522	50	52	99.79	49.8	0.3	79.2	3.6	47.2	2.9	40.4	9.5	66.1	4.3	28.5	13.5	87.7	3.1	25.2	2.2	47.4	4
s000033134	6.61953	225	254	86.82	48.6	2.5	74.8	3.9	68	2.4	48.2	2.5	55	2.4	28.3	1.3	61.7	2.4	61.1	4.7	43.2	2.6
s000033139	5.71437	190	212	97.41	59.4	10.7	72.8	10.6	77.7	9.9	52	8.7	60.8	10	37.8	6.3	70.5	10.6	55.9	9.8	49.9	9
s000033144	5.72051	114	122	96.13	56.6	1.6	67.6	6.2	68.6	1.9	41.8	1.2	53.6	2.2	37.3	4.4	69	3.5	52.2	2.1	42.9	1.8
s000033145	6.38435	182	201	85.71	64.6	1.4	80.5	2.9	78.2	1.5	59.4	1.2	62.5	1.3	38.8	1.1	67.5	1.4	56.4	1.3	51.7	1.6
s000033158	5.83325	192	200	97.55	53.2	1.6	76.8	6.1	64.6	1.6	48.3	1.2	56.7	1.4	13.8	0.8	60.1	1.5	52.1	1.2	21.2	1.4
s000033169	6.35468	203	218	93	59.1	1.8	79.4	3.3	74.8	1.6	58.2	1.6	62.4	1.8	37.1	1.2	58.5	1.8	70.3	1.6	41.5	1.7
s000033170	5.19676	192	199	98.37	72.8	1.7	82.8	2.8	79.3	1.6	66.3	1.4	70.8	1.7	22.5	1.1	77.2	1.7	43.1	1.6	25.6	1.6
s000033188	5.71944	147	154	97.74	61	2.8	78.3	4.6	75.9	1.5	59.9	1.8	64.5	1.8	49.7	1.8	68.3	2	60.2	4.6	53.5	3.4
s000033194	5.88949	130	135	98.77	54.4	1.9	76.8	3.1	76.4	1	55.8	1.8	59.7	1.7	41.3	0.9	65.3	1.7	65.7	2	48.5	2.1
s000033233	5.47969	148	154	97.69	62.5	1.9	81.2	3.2	72.4	1.7	57.8	1.6	62.5	1.8	21.7	1	68.4	1.9	51.6	1.7	32.3	1.7
s000033248	5.50755	134	139	98.85	55.4	1	70.6	2.6	76.9	1.2	54.6	0.8	58	1.3	47.1	1.2	66.1	1.1	59.3	0.9	50.3	1.2
s000033259	5.02069	115	117	98.67	71.8	1.7	83.7	4	84.7	0.6	68.3	0.5	78.2	0.6	23.5	0.9	83.9	0.6	39.7	0.7	30.8	0.8
s000033260	4.13804	88	95	99.05	75.1	1.7	87.9	1.6	85.3	1.8	77.5	2.6	82.6	1.7	71.9	1	79.5	1.6	56.5	3.1	73.5	1.7
s000033273	5.11783	152	161	97.77	65.1	3.7	80.5	5.8	74	4	57.1	3.2	56.9	3.7	45	2.2	69.3	3.9	80.2	3.6	55.8	3.5
s000033275	5.86618	194	209	91.39	67.9	0.9	84.2	2.6	82.9	0.9	65.4	0.7	71.1	0.9	46.9	0.9	72	0.9	59.2	0.8	53.8	1.6
s000033297	5.41425	152	161	98.4	70.8	1.6	82.7	2.2	77.8	1.4	66.8	1.4	69.6	1.4	14.8	0.8	72	1.5	39.2	1.4	20.2	1.6
s000033338	5.70269	133	140	95.97	64.9	1.7	78.5	3.5	78.5	1.5	59.4	1.3	63.9	1.5	42.5	1.5	63.5	1.7	67.5	1.3	50.5	1.5
s000033339	5.27491	103	113	91.76	49.9	3.9	78.9	7.5	66.2	4.3	36.6	1.2	56.9	4	39.3	1.3	61.3	1	70.9	0.8	45	5.6
s000033341	4.9438	92	95	99.07	51	4.2	47.7	8.8	67.3	1.9	18.3	2.4	49	2.6	10.2	2	60.6	2.3	56.9	2.1	20.9	4.6
s000033355	6.29344	235	254	97.86	53.5	2.5	78.9	4.4	65.6	2.5	50.9	2	60	2.3	26.9	1.3	64	2.4	50.5	2.2	38.4	2.2
s000033382	5.52663	141	150	94.97	73.1	1	88.2	2.1	81.2	0.9	72.3	0.8	78.3	0.9	26	0.8	73.5	1	40.5	0.8	28	1
s000033383	4.91355	129	133	99.16	76.1	1.6	87.6	2.8	84.4	1.6	72.4	1	75.2	1.3	14.2	0.9	77.1	1.5	33.5	1	20.5	1.2
s000033385	5.2744	96	100	98.12	68.8	1.8	82.1	3.6	78.3	1.5	62.1	1.7	69.2	2.3	45.6	1	68	3.2	66.8	2.2	51.8	1.9
s000033413	5.57488	130	138	96.25	49.1	8.8	82.4	4.7	69	6.8	55.9	5.5	68.2	2.5	27	0.9	73.6	2.7	60.6	5.5	42.2	7.8
s000033473	6.96741	257	279	96.49	48.9	2.2	72.1	3.6	62.4	2	43	2.1	54.5	2.2	20.9	1.8	52.9	2.2	63.4	2.1	31.8	2.4
s000033478	4.73836	79	81	99.93	54.8	4.2	58.1	5	71.7	4	35.7	3.7	50.5	4	4.8	2.6	61.3	3.1	53.4	3.5	25.7	6.4
s000033479	5.65066	166	175	93.75	60.3	3.4	72.5	7.4	79.7	1	45.2	1.2	71.1	1.4	32.4	1.4	72.5	1.4	49.8	2.6	39.8	1.4
s000033482	4.06343	56	56	100	87	2.3	85.5	4.1	86.6	2.1	73.5	0.3	83.4	1.7	72.6	3.1	87.3	1.9	71.2	0.2	71.5	0.2
s000033494	3.86224	99	103	99.72	77.5	1.3	89.6	1.7	82.6	1.2	74.7	1.3	78.7	1.2	11.1	0.6	79.8	0.9	32.1	1.2	14.4	1.3
s000033513	6.27745	197	219	86.73	54.3	2.9	79.2	3.6	71	3.2	53.3	1.4	59.3	2.1	41.5	1.7	66.4	2.8	55.1	2.7	52.7	2.3
s000033535	4.86481	76	78	87.53	56.3	1.2	81.1	2.6	68.8	1	44.8	0.9	54	1.1	46.8	1.6	75.8	1	63.3	1	50.8	1.4
s000033547	5.73329	166	175	96.92	41.7	3	69.9	2.9	73.9	2.4	47.1	1.9	54.5	1.6	24.4	1.4	52.9	1.7	51.4	2	37.4	2.7
s000033552	4.54591	146	154	97.39	66.2	3	81.8	3.7	73.8	3.6	58.5	2.8	65.8	3.2	10.8	1.7	81.4	3.3	27.6	3	17	3.1
s000033562	4.95931	101	104	98.33	70.1	1	86.7	3.6	76.7	1.1	67.5	0.9	71.9	1.1	61.4	0.8	72.5	1.1	49.7	1	64.2	1
s000033577	5.9597	146	162	96.5	40.7	3.3	60.2	3.8	70.1	3.4	35.5	2.6	55.6	2.9	22.9	2.3	46.9	3.3	54.1	3.4	30.5	2.8
s000033590	5.1153	110	114	97.38	59.6	11.9	76.6	4.2	75.9	9.5	62	7	72.9	3.2	27.7	2.2	73.9	3.5	39.3	7	37.8	10.4
s000033591	5.39896	119	126	95.91	72.8	1.4	81.5	2.6	81.8	1.3	67.8	1.2	72.7	1.4	48.6	1	67.3	1.4	78.8	1.3	53.9	1.3
s000033676	4.42335	131	134	99	60.8	4	65.8	5.1	74.2	4	51.4	4.3	65.2	4.1	49.8	2.7	66.2	4	81.9	3.9	55.3	3.8
s000033678	5.18726	126	131	96.76	37.9	3.6	71.5	7.2	49.7	2.1	24.7	3.6	37.2	3.4	21.5	2.8	48	2.9	85.3	2.6	29.2	3.6
s000033709	5.41237	200	211	99.13	50.4	1	76.9	9.6	59.1	0.9	46.9	0.9	50.8	1	28.9	1.3	47.2	0.9	81	0.9	35.4	1
s000033716	4.30975	95	98	99.78	75.4	0.7	86.6	4.5	81.3	0.5	70.3	0.6	75.9	0.6	56.3	1	64.9	0.4	84.4	0.2	57	1.1
s000033721	5.85602	146	148	99.72	49.6	2	68	6.5	52.5	2	33.3	1.5	42.8	1.8	28.5	1.7	54.2	1.6	78.4	1.6	33.3	2
s000033728	4.80688	142	150	99.15	70.8	1.6	89.5	2.8	79.9	1.5	72.8	0.7	77.2	0.6	15.2	0.6	77.7	0.7	29.6	0.8	21.8	1.1
s000033753	4.7283	125	130	98.61	52.4	1.7	76.2	10.4	58.2	1.5	44.3	0.9	51.9	1.3	34	0.8	49.7	1.5	74.7	0.8	36.9	0.9
s000033762	5.49068	83	92	95.31	45.3	3.2	65	6.4	68.5	1.7	37.6	3.3	42.1	3.4	10.8	1.1	37.1	3.2	70	3.2	24.8	3.5
s000033764	4.48361	37	37	100	40.1	4.4	65.4	9.9	60.6	3.5	28.7	3.7	32.7	3.8	17.2	2.9	40.9	4.2	73.3	4	23.4	3.9
s000033783	5.21786	108	109	95.58	56	1.5	78.4	5.7	68.5	1.2	53	1.3	58	1.5	42	1.5	59.3	1.5	73	1.3	48	1.9
s000033798	6.44361	180	191	92.74	55.2	1.4	79.9	3.1	75.3	1.5	51.2	1.1	64.9	1.3	27.5	1.4	66.5	1.4	61	1.2	41.6	1.4
s000033799	4.79023	89	89	100	82.9	0.8	90.3	3	87.3	0.6	79.2	0.6	81.6	0.7	67.2	1.3	75.8	0.7	52.7	0.4	57.8	0.8
s000033800	4.78137	130	134	99.49	74.8	1.6	77.9	3.4	86.3	1.4	61.2	1.4	71.4	1.7	53.8	2.7	74.7	1.6	73.6	1.4	59.1	1.7
s000033801	5.17588	151	155	99.74	66.3	2.3	78.1	3.8	76.7	2.1	58.7	1.4	67.9	2.2	43.8	2.6	67.1	2	72.4	1	50.7	1.9
s000033804	5.00611	149	153	99.37	60.6	2.8	81.8	6.3	66.7	1.9	54.2	2.7	57.1	2.9	51.2	1.4	64.4	2.9	84.5	2.7	57.1	2.8
s000034117	4.68343	130	131	99.98	54.4	0.7	77.9	7.5	64.8	0.7	49.5	0.6	56.6	0.6	50.1	1.8	63.4	0.7	81.2	0.5	50.7	1.8
s000034119	5.17184	152	156	99.65	81.7	1	84.1	1.6	86.9	0.9	74.4	0.8	80	1	59.6	1.3	72.3	0.8	80	0.6	61.2	0.9
s000034124	5.47843	113	114	96.76	69.7	2.8	76.7	3.4	81.3	2.4	62.1	2.4	66.9	2.7	42.2	2.1	64.4	2.7	76.9	3.3	47.4	2.8
s000034125	5.76683	179	187	99.33	60.1	1.6	73.5	3.7	74.9	1.3	51.9	1.1	61.3	1.3	30.2	1.1	57.6	1.5	75.6	1.1	39.2	1.4
s000034126	5.72339	195	204	99.51	45.1	1.4	78.2	9.2	56.6	0.7	44.5	1.5	49.4	1.3	23.2	0.5	50.2	1.3	63.1	1.3	36.1	1.5
s000034127	5.15608	112	115	99.78	64.2	1.9	76.4	5	76.8	1.2	51.5	1.6	60.6	1.8	25.3	1.2	47.8	1.9	66.4	1.8	30.1	1.8
s000034129	4.86035	120	125	97.88	40.5	1.5	68.5	11.2	51.9	1.8	31.9	1.8	42.8	0.9	24.3	1.9	40.6	1.7	80.2	1.8	26.8	1.1
s000034132	3.20945	126	131	99.71	88.2	0.4	94.1	0.7	93.3	0.5	90.3	0.4	91.6	0.5	86.4	0.6	92.2	0.5	44	19.2	87.7	0.4
s000034155	5.32711	126	131	99.4	46.2	1.5	69.1	7	58.6	1.3	36.5	1.2	43.1	1.3	20.4	1.8	37.5	1.4	85.9	1.1	23.9	1.6
s000034168	5.08138	106	108	99.74	55.2	1.5	89.1	2.8	83.9	0.8	77	0.7	79.8	0.7	46.5	1.3	81.4	0.8	51.1	3	55	2
s000034178	5.65679	114	120	93.08	71.8	1.6	80.6	3.7	78.3	1	63.9	1.1	71.4	1.2	46.8	2	71	1.2	61.1	3.6	56	1.8
s000034230	5.01597	141	149	92.15	60.9	4.1	79.1	5.6	72.7	2	55.8	4	61.8	3.5	34	1.2	54.7	3.7	82.4	3.7	42.8	4.1
s000034578	6.3204	183	198	90.88	49.1	3	79.3	4.8	67.3	2.9	50.8	2.6	56.4	2.9	31.6	1.7	58.6	2.9	55.4	3	40.2	2.7
s000034597	4.90809	98	102	74.28	59.7	2.7	79.7	6.1	74.9	2.6	55.4	1.5	59.6	2	39.5	1.9	60.5	2.5	66.5	1.3	47.3	2.1
s000035263	4.28426	124	127	99.93	78.2	0.8	89.3	3.4	86.3	0.5	78.4	0.7	80.1	0.6	68.1	1.4	79.2	0.7	74.6	0.7	72.7	0.7
s000035272	5.67926	153	159	99.65	52.6	1.6	74.9	6.5	67.9	1.5	51.7	1.2	54.4	1.2	41.8	1	63.3	1.4	73.2	0.7	51.4	1.8
s000035286	4.92707	87	88	99.97	62.7	0.7	72.1	6.5	71.6	0.7	50.2	0.5	56.4	0.8	35.1	3.7	58.4	0.7	73.1	0.5	42.3	1
s000035348	4.80266	97	100	99.88	61.9	2.2	78.4	2.5	82.3	2.4	65.9	1.7	68.4	1.9	52.8	1.4	69.4	2.5	69.2	1.7	54.1	1.7
s000035361	5.11712	95	97	98.1	56.7	5.1	78.2	6.4	77.4	5.5	56.1	1.5	63	3.2	41.6	1.9	65.3	4.8	66.8	1.4	49.8	3.2
s000035374	4.86027	169	178	92.07	75.5	3	83.9	3.7	84.7	2.6	69.4	2.4	75	2.8	59.9	1.9	77.8	3.1	82.5	2.4	66.5	2.6
s000035433	5.63295	152	168	93.78	61.4	1	86.8	1.8	83.3	1.7	64.5	0.7	77.7	0.9	49.1	1.6	76.4	1	63.1	0.9	54.2	1.6
s000035437	5.70502	145	147	99.86	50.2	2.5	73.3	7	61.2	3.3	38.9	2.1	52.7	2.4	36.8	1.6	56.9	2.6	71.6	2.2	39.1	2.5
s000035441	6.40372	221	235	97.28	50.6	2.4	72.3	4.1	65.3	2.3	46.5	1.9	52.1	2	14.2	1.6	51.3	2.1	61.5	2	21	2.3
s000035455	5.58128	128	130	99.91	62.4	1.1	84	3.5	72.4	0.9	60.4	1	64.6	1	45.1	1.5	65.4	1	63.5	1	52.3	1.1
s000035464	5.54099	146	157	94.94	41.7	2.9	77.8	6.1	54.4	2.9	38.2	2.3	43.2	2.7	44.5	1.8	61.6	2.9	58.7	2.4	45.7	2.7
s000035485	5.10169	130	135	97.54	69.6	0.8	78	4.3	77.2	0.9	54.2	0.8	67.2	0.7	36.8	3.4	61.5	0.7	66.4	0.7	39.8	0.8
s000035491	5.87592	190	205	95.35	62.1	1.2	79	5.3	70.4	1	57.1	1.1	56.1	1.1	44.5	2	67	1.2	60.6	1.1	53.4	1.1
s000035492	5.98872	165	181	96.9	45.9	3.8	74.7	4.3	63.2	3.6	45.7	3.2	57.7	2.6	17	3.1	61	2.7	50	2.7	25.4	2.5
s000035766	5.32558	139	147	98.53	60	4.2	81.4	6.4	70.2	2.2	58.5	0.6	60.1	1.2	51.4	2.8	63.5	1.8	67.6	8.4	53.6	5.2
s000036043	4.7982	62	64	96.8	65.7	2.6	69.3	3.7	75.2	2.3	52.2	2.3	61.9	2.2	47.6	2.7	68.1	2.5	85.6	2	52.6	2.2
s000036068	5.317	115	115	100	62.2	1.6	82.4	2.6	76.8	1.6	55.5	1.6	58.8	1.8	47	1.6	75.5	1.5	61.5	2.1	61.2	1.9
s000036070	5.05793	102	103	99.97	70.1	2.9	80.3	3.5	82.5	1.7	64.3	2.1	67.3	2.2	51.4	1.8	71.7	2.3	77.5	4.3	58.3	3.3
s000036071	4.44209	84	86	99.91	45.6	1	81.4	4.4	50.7	2.3	31.8	0.6	41.6	0.8	46.7	1.1	71.2	0.9	67.1	0.5	46.1	0.8
s000036072	4.96967	110	117	97.11	69.8	2.6	83	3.5	82.5	2.1	65.7	2	72	2	58.8	1.3	72.1	2.4	65.8	5.3	61.7	2.4
s000036075	5.35309	128	133	99.25	62	1.7	84.5	4.4	72.2	1.2	62.4	1.6	65.2	1.5	54	1.2	70.9	1.6	72.6	1.5	55.4	1.6
s000036077	3.69733	79	79	100	85.9	1.3	92	1.5	89.6	1.3	67.9	1.1	71.1	1.2	6.2	0.7	91.4	1.3	30.3	1.2	25.2	1.1
s000036078	4.97427	115	119	99.63	82.5	0.6	89	1.2	84.3	0.5	78.8	0.4	82.5	0.5	75.1	0.4	85.8	0.5	65.4	0.4	71.3	0.5
s000036080	5.29003	131	135	99.58	66.8	1.8	80.6	2.9	83.9	1.6	68.4	1.3	75	1.5	51.8	1.6	74.4	1.6	74.5	1.1	58.6	1.6
s000036082	4.77701	93	94	99.95	67.6	2	81.6	4.1	74.3	1.1	41.3	1.7	50.6	1.9	36.2	3.7	71.2	1.9	69.1	1.7	51.6	1.9
s000036083	4.85329	137	146	89.18	71.5	2.6	84.7	2.9	81.8	2.6	66.6	2.2	74.7	2.4	11.9	1.5	72.5	2.6	36.4	2.4	17.8	2.2
s000036084	4.96974	88	89	99.99	57.4	1.9	78.5	5	62.6	1.9	41.6	1	47.2	1.5	49.8	3.8	73.3	1.7	80.5	0.7	53	1.5
s000036085	4.41242	117	121	99.82	57.6	1.1	88.1	1.8	59.3	1	50.9	1	56.5	1.1	49.7	0.8	60.8	1.1	44.9	1	51.3	1.2
s000036087	4.72438	101	104	99.97	71.4	1.6	78.2	2.9	83.3	0.9	58.3	1.6	69.5	1.5	56	2	75.8	1.5	78.4	1.5	59.1	1.7
s000036093	5.29127	120	123	99.69	64.3	3.8	78.8	3.7	77.6	3	62.9	2.2	68.7	0.8	46.6	1.8	71.6	0.8	73.1	2.2	53.9	3.4
s000036094	3.87597	102	103	99.88	82.1	2.3	92.6	1.9	86.6	2.2	79	1.8	81.8	1.7	24.7	1	90.9	1.8	30.6	2	28.3	2.1
s000036097	4.00622	99	100	99.94	79.6	0.4	92.2	1.5	89.6	0.4	85	0.3	86.9	0.4	74.3	0.7	88.2	0.4	75.3	0.3	78.8	0.4
s000036098	5.11476	144	152	97.04	72.5	3.2	75.4	5	80.8	2.5	46.9	1.5	63	2.2	33.5	0.9	80.2	2.3	60.3	2.4	51.1	1.8
s000036099	5.37885	120	125	98.41	60.3	1.9	72.6	5.7	72.6	1.7	43.6	1.4	35.1	1.7	12.5	3.5	53.7	1.7	78.2	1.4	31.1	1.8
s000036101	5.29683	127	130	98.06	47.8	2.5	74.2	4.9	61.9	2.7	46.4	2.1	51.5	2.5	42.8	1.5	64.6	2.6	66.9	2.4	46.6	2.2
s000036102	5.86812	148	155	98.29	57.1	4.2	71.6	5.1	73.8	3.8	53.4	3.8	60.3	4.3	35.9	2.3	66.7	4.5	58.8	6.6	44.9	4
s000036104	6.08268	157	166	89.9	56.3	2	74.2	4.2	73.7	1.7	49.1	1.2	63.7	1.5	31.5	1.7	60.8	1.6	55.3	1.9	37.6	1.6
s000036105	4.36389	112	114	99.87	58.6	3.7	82.2	4.2	82.3	4.1	68.6	3.4	74.8	4	9.5	2.1	80.5	4	28.3	3.9	30.5	3.7
s000036106	3.92156	63	64	99.96	67.4	10.9	74.8	2.4	72.9	11.8	53.3	11.7	63.3	11.8	15.7	11.6	75.9	2.8	42.9	1.7	29.9	1.9
s000036107	5.11352	151	157	99.78	64.3	1.2	86.5	3.3	79.6	1	71.3	0.7	73.9	0.9	54.5	0.9	73.9	1	50.8	1.1	59.5	1
s000036109	3.77599	73	73	100	75	3.8	75.9	2.2	77.1	3.8	19.2	1	35.7	3.1	20	1.4	86.5	3.4	69.2	0.7	65	0.7
s000036110	5.07108	125	129	99.56	65.6	1.4	84.2	3.3	72.6	1.2	69.1	1.2	67.4	1.4	56.1	1.1	74.4	1.3	74	1	58.2	1.3
s000036111	5.90609	170	173	99.72	55	2	77.4	4.5	67.1	2	42.4	1.8	48.6	2	34.3	1.7	67.5	2.1	73	2	48.5	1.9
s000036112	4.24515	86	88	99.82	88.3	2.1	94.6	0.9	86	2.2	66.4	2	73.6	2	12.2	2	95.1	0.4	32.3	0.4	31.4	0.6
s000036113	5.06871	100	101	99.82	43.2	7.1	76.4	6.8	63.2	5.7	44	4	46	0.9	24.7	2.7	59.2	1	68.3	4.2	30	6.2
s000036121	4.68979	93	94	99.75	67.2	0.9	81.7	5.1	71.1	0.9	61.5	0.7	69.3	0.8	12.4	1.7	58.7	0.9	53.6	1.2	11.6	1
s000036142	5.0516	108	110	99.74	62.1	1.6	74.8	4.2	76.2	1.5	53.4	1.1	58.8	1.3	40.4	1.7	56	1.4	83.3	0.8	43.4	1.4
s000036143	5.78212	154	161	86.29	51.2	2.1	70.1	5.2	62.2	2	43.5	1.4	49.5	1.7	34.5	1.2	52.4	2	73.3	1.5	41.1	1.7
s000036145	5.27889	118	123	99.52	48	3.8	76.2	8.8	57.1	4	40.6	3.9	50.4	2.4	35.5	3.6	53.1	2.6	74.7	3.8	37	2.1
s000036147	5.90744	184	198	97.87	66.1	2.4	81.5	2.8	74.3	2.1	62.1	1.8	69.5	1.8	25.1	1.4	73.7	2.1	49	1.8	32.9	2.2
s000036160	4.10673	111	115	99.77	65.3	5.2	73.2	5.5	80.8	3.1	63	5.1	71.8	5.3	62.9	4.7	75.1	3.1	84.5	3	62.7	5.1
s000036164	5.66546	122	132	95.61	62.5	8.4	81.9	2.4	80.5	6.6	63.9	4.7	74.3	1.1	32.3	1.7	72.5	1.2	54.6	5.8	45	7.6
s000036166	5.1879	109	114	99.31	61.2	1.7	82.7	3.9	71.7	1.5	54.7	1.3	71.5	1.5	52	5.4	73.8	1.6	68	1.4	57.4	5.3
s000036191	4.91408	100	102	99.8	67.4	1.5	80.7	6.8	74.6	0.8	60.9	1.4	66.8	1.4	58.1	1.7	68.5	0.9	60.8	0.8	59.5	1.4
s000036383	5.51416	116	120	96.98	67.1	4.7	77.7	5.5	78.4	4.5	59.4	4	71.4	4.2	34.5	2.9	75.7	4.5	50.6	3.5	41.6	4.2
s000036391	5.52949	147	156	99	58	2.8	82.6	3.3	80.6	1.5	66	2.8	69.9	2.4	40.9	0.7	67.8	2.6	58.5	2.8	48.9	2.9
s000036392	4.92043	128	136	99.39	67.7	2.5	87.4	2.5	74.8	2.1	65.5	1.6	70.5	1.2	27	1.5	76.5	1.2	43.9	1.5	37.2	2.3
s000036394	4.91231	95	97	96.5	61.4	2	74.9	5.3	67	1.8	52	1.2	62	1.7	41.6	2.2	68.2	1.7	73.1	0.9	46.7	1.5
s000036395	4.38368	78	79	99.95	67	1.4	85.3	2	78.8	1.2	63.1	0.9	69.1	1.1	70.1	1.8	86	1.1	71.6	1.4	72.3	1.7
s000036398	5.49651	132	136	99.63	77.5	1.9	85	2.5	83.5	1.7	72.4	1.8	77	1.8	58.4	1	78.6	1.6	60.6	3.1	63.4	1.9
s000036399	3.92026	61	61	100	61.4	4	63.1	9.1	70.5	0.8	5.1	0.6	35.1	0.8	12	4.1	71.3	0.7	54.8	0.4	37.7	0.8
s000036400	4.73383	102	103	99.9	68.6	11.4	81.8	2.8	73.6	12.3	56.3	12.4	62.5	12.3	51.7	12.5	81.2	0.8	67	5.5	64.7	2
s000036402	5.7106	127	130	97.86	56.2	2.6	71.2	3.6	77.7	2.3	53.1	2	64.2	2.3	36	1.9	65.9	2.3	55.7	3.9	44.5	2.7
s000036406	2.44361	53	53	100	88.3	2.2	96	1.1	89	2.2	87.2	0.1	88.6	0.4	23.5	0.4	96	0.4	20	0.1	23.7	0.2
s000036412	5.49364	135	139	98.12	66.1	3.4	86.3	2.2	85.9	2.7	62	1.9	75.7	1.2	14.5	1.9	82.1	1.4	33.6	2	24.7	3
s000036416	3.68668	67	67	100	83.7	1.1	89	2	86	1.1	78.9	0.4	80	0.7	66.6	1.7	88.7	0.9	73.8	0.1	72.1	0.9
s000036417	5.14831	89	90	98.22	74.3	2	78.7	3.3	78.7	1.9	55.3	1.1	65.2	1.8	42	2.4	74.9	1.7	51.8	0.6	41.1	2.1
s000036418	5.19665	124	128	99.75	66.8	1.7	75.7	4.4	73.8	1.4	57.6	0.8	68.4	1.3	54.8	1.4	71.5	1.3	70.7	1	59.8	2.1
s000036420	4.35066	89	91	99.57	75.5	0.9	88.6	2	79.9	0.6	58.2	0.5	67.1	0.6	27.5	0.5	84.7	0.6	39.3	0.5	42.3	0.5
s000036423	4.70556	97	99	99.98	82.7	2.8	87.8	1.9	87.5	2.7	70.3	2.7	81.5	2.7	74.7	2.9	85.5	1	70.9	1.9	79.5	1.7
s000036425	3.80822	69	69	100	73.5	2.3	80	5.8	82.7	0.6	38	0.3	53.7	0.5	39.5	0.3	86.4	0.6	49.8	0.3	69	0.3
s000036427	6.11494	171	188	97.64	49.5	1.7	72.3	2.4	69.3	1.7	50.5	1.4	48.9	1.6	34.8	1.1	63.5	1.7	57.1	2.8	48.9	1.5
s000036428	5.13292	111	111	100	53.1	3.4	74.6	4.2	65.7	3.5	47.1	1	55.7	2.8	36	1.1	65.8	3.2	52.5	1.1	43.8	1
s000036429	6.12315	148	157	89	55.4	1.9	71.4	3.5	74.9	1.8	46	1.7	49.8	1.9	29.9	2.1	58.5	2	61.4	1.8	37.8	1.9
s000036430	4.92807	121	127	99.77	70.8	1.8	83.9	2.2	82.5	1.4	52.5	1	61	0.6	16.2	0.6	85.4	0.5	44.3	1	38.7	1.5
s000036469	6.75903	252	279	90.2	54.7	1.8	79.1	2.5	72.7	2.3	57.6	1.6	66.3	1.6	39	1.2	73.5	1.7	61.5	1.9	51.4	2.1
s000036470	5.61435	172	179	99.48	56.5	2.2	77.9	5.9	68.4	1.7	50.2	2	56.6	2	27.4	1.5	56	2.1	73.2	2	36	2.2
s000036670	6.20995	198	212	98.64	42.2	2.5	71.1	6.9	56.4	2.7	39	1.3	44.1	1.8	28.6	1.6	48.1	2.3	73.7	1.4	33.8	1.8
s000036675	4.69782	135	139	99.64	78.1	2.5	86.8	2.5	84.3	1.5	75	2.4	76.4	2.1	18.2	0.8	81.9	2.3	39.7	2.2	26.6	2.4
s000036676	6.02953	207	216	95.46	65	1.6	79.8	2.8	78	1.3	61.5	1.2	64.5	1.3	32.2	1.9	53.6	1.4	79.2	2	39.2	1.7
s000036677	6.07967	219	235	93.82	66.4	1.6	80.2	2.6	81.4	1.4	61	1.4	68.3	1.5	40.7	1	68.1	1.6	61.5	1.4	53.6	2.1
s000036721	5.53911	153	161	95.5	65.2	1.5	84.5	2.3	82.8	1.8	61.8	1	74.2	1.3	29.8	1.1	76.3	1.5	40.3	0.8	37.4	1.4
s000036722	6.06419	183	196	97.81	57.6	1.9	78.1	3.5	72.8	1.6	56.9	1.5	61.7	1.7	42.8	1.3	62.7	1.8	70.7	2.3	48.2	1.9
s000036848	5.29856	152	159	98.45	68.1	5.8	83.8	2.1	80.3	4.5	67.4	3.2	71.3	1.1	14	3.1	71.5	1.2	32.3	3.2	19.6	5.1
s000036855	6.17887	162	172	98.11	50.7	2.2	76.3	3.3	67.3	2.2	48.8	1.4	61.7	1.8	37.3	1.6	64	2.1	60.6	2.1	45.3	1.9
s000036867	5.12289	85	86	99.85	66.1	2.1	74.5	3.9	78	1.8	54.6	1.9	61.4	2	48.4	2.2	70.7	2.3	65.3	1.9	49.7	2.8
s000036878	5.92948	160	168	98.94	57.1	2	72.3	4.4	69.6	1.9	47.3	1.7	57.4	1.9	29.8	1.6	52.6	2	73.4	1.8	37.5	1.9
s000036884	4.50696	70	70	100	85.1	1.8	88.9	1.6	86.6	1.6	77.1	1.6	82.6	0.9	61.9	1.1	72.7	1.4	77.8	2.4	65.4	1.7
s000036890	5.32785	128	135	98.14	63.5	1.8	74.6	3.1	75.2	1.9	57.2	0.7	60.2	1.2	54.1	3.3	68	1.7	74.9	0.6	53.3	1.4
s000036891	5.80843	152	160	97.9	57.7	3.8	79.9	4	71.1	3	56.3	2.6	64.3	1.9	28.8	1.5	53.8	1.6	74.9	2.4	38.6	3.5
s000036912	4.54301	105	108	89.82	75.8	1.6	78.7	2	88.9	1.1	68.5	1.2	77.3	1.2	64.1	1.7	77.5	0.9	79.2	2.2	69.1	2.2
s000036919	5.53398	118	121	99.61	62.9	2.6	71.9	3.2	74.6	1.3	54	1.3	60.7	1.4	52.7	1.9	66.5	1.4	62.2	5.4	56	3.3
s000036925	5.35254	120	121	99.99	48.6	1.8	77	4.9	57.8	1.6	32.1	1.2	41.9	1.7	38.5	1.1	68	1.7	78.5	1	54.7	1.6
s000036926	5.47858	124	129	98.35	68.9	1.3	84.2	2.3	83.7	1	70.3	1	74.3	1.1	60.8	0.8	77.6	1.1	64.7	1.3	65.7	1.2
s000036927	4.92202	100	105	97.75	65.7	1.6	82.6	5.4	73.4	1.5	61.5	1.4	63.8	1.6	44.6	2.1	58.6	1.5	79.5	1.4	47.5	1.5
s000036928	5.0238	100	105	91.06	67.3	2.2	74.4	4.8	76.8	2.1	54.3	0.9	62.4	1.9	27.4	2.1	49.6	2	65.4	1	31.5	1.3
s000036931	4.41072	107	111	99.27	73.6	1.6	84.1	2.3	75.9	1.7	65.4	0.5	71.1	1.1	71.9	3	77.5	1.4	73.9	0.4	65.5	1.1
s000036933	3.97999	66	67	99.99	64.5	3.3	77.7	7.2	67.2	3.4	44.8	2.8	54.7	3.2	48.5	3.6	69.6	1.8	81.7	0.3	55.9	1
s000036934	4.29071	67	68	99.98	73.3	5.1	83.5	1.9	84.5	4.1	44	2.7	53.5	1.5	16.7	2.8	76.4	1.5	53.8	2.6	46.6	4.4
s000036939	5.17895	128	130	99.88	63.6	0.9	82.6	3.8	73.3	0.7	59.8	0.7	62.6	0.8	24.1	1.1	69.9	0.8	49.1	0.7	30.9	0.9
s000036941	5.92515	139	144	97.98	47.5	6.5	63	4.3	62.6	6.3	32.4	2.3	52.7	4.9	18.9	2.1	62.7	5.5	52.6	2.4	29.1	3
s000036943	5.02001	77	80	95.4	70.1	2.1	79.2	4.6	74.9	1.6	53.3	1.2	62.1	1.5	36.8	2.3	52.9	1.5	76.3	2.9	39.5	2.4
s000036953	4.93281	113	116	99.76	68.3	0.9	84.7	5.1	75	0.5	65	0.5	68.6	0.6	60	1.2	72.1	0.5	70	1.4	63.1	1.1
s000036963	5.18817	158	165	98.28	52.8	1.9	76.4	9.9	67.2	2.1	55.3	1.8	58.5	2	39.3	1.1	59.6	2.1	79.3	2.1	47.7	1.8
s000036965	4.23021	88	89	99.99	68.1	1.5	76	3.2	86.5	1.1	62.1	1.3	68	1.2	48.9	5.1	66.2	1.4	85	1.2	49.6	1.5
s000036967	5.52851	149	158	96.07	75	1.1	82.7	1.9	82.5	1	67.5	0.8	75.9	0.9	42.1	1.5	72	0.9	50.8	1.6	46.3	1.4
s000036971	5.25713	99	103	99.75	57.1	2.7	76.8	6.1	70.7	1.7	49.2	2.6	56.1	2.2	27	2.3	50.3	2.4	67.4	2.5	30.2	2.6
s000036973	4.48179	84	85	99.97	62.3	1.2	77.7	5.3	71.7	0.8	56	0.5	59.2	0.8	36.8	1.9	50.7	0.7	85.3	2.2	36.6	2.1
s000036980	6.15338	214	229	97.1	47.2	1.7	76.5	4.6	69.4	1.6	49.1	1.5	58.4	1.5	31.1	0.9	55.6	1.6	71.5	1.4	39.7	1.7
s000037486	4.13399	93	94	99.97	62.1	1.7	84.2	6.9	68	1.4	59.3	1.3	61.4	1.3	41.2	1.4	48.8	1.5	89.7	1.2	41.4	1.4
s000037489	5.62677	123	129	99.03	53.1	3.3	69	5.5	69.6	3.5	45.8	1.4	55.1	2.2	36.7	1.6	53.6	3	68.8	1.3	45.8	2.2
s000037490	5.51804	127	133	95.01	52.1	3.6	64.1	8.4	69.3	2	31.8	1.8	55.1	2	21.6	1.6	54	2.3	56.7	1.8	28.3	2
s000037491	5.43532	127	127	100	49.4	1.9	73.6	7.1	59.1	1.9	43.5	1.6	50	1.9	32.1	1.3	47.4	1.9	81	1.7	37.8	1.7
s000037502	4.56475	117	121	99.67	84.1	1.1	90.6	1.7	89.9	0.9	80.6	0.8	85	0.9	11.9	0.8	81.8	0.9	31.8	0.8	17	1
s000037504	2.87411	56	56	100	92.2	1.1	94.8	1.2	94.1	0.4	89.2	0.8	91.2	0.7	88	0.8	93.4	0.8	31	1.7	89.4	1.3
s000037516	5.24266	111	121	74.14	30.7	7.6	59.3	10.3	61.4	7.7	21.2	7.7	37.6	7.6	7.2	6	43.2	7.7	45.4	6	22.9	8
s000037532	5.60911	120	125	95.5	46.3	3.7	68.2	8.2	58.5	2.7	35.7	3.5	44.4	3.8	12.6	1.9	48.2	3.9	73.5	3.5	31.7	3.7
s000037538	5.20707	121	126	97.72	76.3	1.8	79.3	2.2	82.9	1.8	62.8	1.1	78.2	1.4	56.7	0.8	74.5	1.7	58.5	0.8	60.4	1.8
s000037549	6.21625	179	193	94.28	57.6	1.9	75.7	2.9	71.1	1.9	55.1	1.7	60.7	1.9	34.4	1.2	66.3	2	57.8	1.8	48.9	1.8
s000037551	6.02895	158	177	94.03	48.5	3.7	70.2	6.2	64.7	3.8	43.5	3.2	51.1	3.6	23.2	2.3	54.2	3.8	76.9	3.4	39.9	3.4
s000037557	5.04814	127	130	98.74	73.9	0.9	87.9	1.2	86.6	0.8	77.5	0.6	81	0.7	69.4	0.9	84.4	0.8	43.7	8.4	71.4	1.1
s000037558	4.85251	96	99	98.43	68.9	1.5	87	1.9	77.1	1.3	65.8	1.1	69.8	1.2	69.3	1.5	89	1.3	72	1.1	73.8	1.4
s000037560	5.69755	147	155	97.27	51.7	1.7	75.6	5	68.9	1.7	50.3	1.3	54.9	1.5	24.8	1.3	45	1.7	73.9	1.8	33.8	1.6
s000037565	5.10225	116	120	99.54	58	1.3	72	4.4	71.5	1	46.7	1	57	1.1	19.3	1.2	41.4	1.1	71.1	1	22.3	1.3
s000037571	5.43742	132	136	98.28	55.6	2	82.7	4.4	77.2	1.5	62.1	1.8	68.4	1.3	45.7	1.7	71.9	1.5	65.2	1.9	53.6	1.5
s000037573	5.06341	101	106	99.49	72.4	0.7	92	1.2	92.7	0.5	86.5	0.7	89.1	0.6	64	0.5	89.5	0.6	44.7	0.6	70.2	0.8
s000037575	6.31997	171	178	97.07	55.8	2.7	76.2	3.5	68.6	2.6	51.2	2	52.7	2.3	27.5	2.2	57.9	2.6	63.9	2	33.8	2.3
s000037582	5.33004	128	137	98.59	59.7	1.7	73.3	3	75.8	1.4	51.7	1.4	57.8	1.4	27.7	1.4	49.8	1.6	77.1	1.4	38.9	1.9
s000037588	4.64531	88	93	99.58	60.5	3.8	70.2	1.3	82.4	1.5	59	6.8	78.2	1.4	47.6	2.9	73.7	1.4	58	8.9	51.8	5
s000037595	5.67727	138	144	99.17	50.6	4.1	67.1	7.5	62.7	3	34.8	3.6	49.1	3.6	21.6	2.7	53.2	3.8	72	3.5	32.9	4.1
s000037596	4.34475	95	97	99.57	37.4	1.3	67.6	17.3	48.6	1	26.8	1.1	31.9	1.1	17.7	2.8	32.4	1	82.3	0.8	19.4	1.3
s000037599	4.54184	86	87	99.68	70	3.2	83.7	3.6	74.6	2	64.9	1.4	69.5	1.9	68.2	2.1	76.1	2.1	74.9	5.6	68.3	3.6
s000037925	4.95232	121	125	88.35	60.2	1.9	72.1	5.8	73.8	1.9	48.6	1	60.1	1.3	38.2	2.9	70.8	1.4	45.6	1.4	46.7	1.6
s000037927	6.05761	200	204	99.65	57.2	1.8	79.9	3.9	74.4	1.2	58.1	1.6	62.5	1.6	43.6	0.8	64.4	1.6	71	2.1	47.8	1.9
s000037929	5.96396	168	188	91.77	52.9	2.9	76.7	4.8	65.1	2.3	47.5	2.8	51.9	3	30	1.4	58.1	3.1	67.3	3.1	45.6	2.9
s000037941	5.05596	166	183	93.45	69.4	2.4	81.7	2.6	81.5	2.3	64.4	2.2	74.8	2.3	56.6	1.1	80.6	1.9	43.2	4	62.8	2.3
s000037949	4.82575	127	133	98.98	74.2	4.2	76.5	6	84	3.7	62.1	3.5	76.5	3.8	44.7	1.8	76.4	3.6	66.5	3.8	52.3	3.6
s000037950	6.52072	227	244	93.17	45.3	2.6	66.5	4	71.3	2.7	43.7	1.7	58.8	2.1	23.5	1.5	51.2	2.5	62.9	1.7	37.1	2.1
s000037952	6.02746	168	185	97.22	51.4	2.2	75.7	4.2	70.1	2.1	51.4	1.8	60.4	1.9	36.7	1.1	62.6	1.9	67.6	1.8	45.9	2
s000037963	5.77896	143	151	92.12	54.4	1.1	78.4	5.2	64.4	1.7	48.7	1	58.4	1.1	45.8	1.6	60.5	1.2	72.2	1.2	50.7	1.8
s000037964	5.54918	169	173	99.23	59.4	1.8	76.5	2.3	76.6	1.7	61.5	2.5	67.6	1.7	43.1	0.8	70.8	1.3	66.7	1.7	50.2	1.8
s000037968	5.60026	130	136	98.11	64.3	6.9	84.9	3	75.3	5.7	68	4.1	74.3	1.9	45.8	1.3	74.6	2	47.1	4.2	53.6	6.1
s000037981	5.94889	156	166	93.85	64.6	1.5	78	2.7	76.6	1.3	57.3	1.3	65.6	1.3	39.4	1.5	68.2	1.4	69.4	1.1	50	1.5
s000037984	4.77236	121	128	98.25	64.6	1.3	81.4	3.6	76.5	1.2	62.3	1.1	67.1	1.2	53.2	2	65	1.2	70.3	1.1	54.9	1.3
s000037986	6.12639	143	153	96.27	45.8	3	65.8	6	61.5	1.9	42.4	1.6	48.4	1.8	30.8	2.5	57.3	1.9	64.4	2.3	42.1	2.9
s000037989	5.97027	153	160	99.25	68.4	3.4	81.8	2.9	81.4	2.7	64	2.6	72.4	2.4	33.1	1.8	68.5	2.5	66.7	2.7	45.9	3.2
s000038006	5.86908	189	209	95.38	50.9	2.6	77.8	5.5	64.6	2.3	50.5	1.5	58.8	1	34.8	1.1	58.8	1.1	69.9	1.4	41.5	2.1
s000038007	4.92114	133	141	98.48	65.7	1.8	87.8	3.1	81.7	1	70.3	1.8	74.5	1.9	10.8	0.6	75	1.8	33.5	1.8	26.5	2
s000038010	5.84329	160	172	85.24	58.3	2.5	79	4.2	76.5	2.6	56.2	1.4	66.9	1.8	39.2	1.4	64.9	2.3	70.8	1.4	49.6	1.9
s000038011	5.56502	127	134	90.47	61.2	1.8	81.9	3.4	67.2	1.7	56.8	1.4	61	1.6	59.1	1.5	74	1.8	63.8	3	63.9	1.5
s000038019	3.78255	65	66	99.95	27.1	4.1	88.4	2.8	87.5	1.3	81.5	1.6	84.1	0.6	28.4	16.4	86.5	2.8	45.9	18.5	78.4	2.3
s000038032	5.98644	167	190	93.24	46.2	3.8	75.1	4.2	68.2	4	49.6	3.3	58.8	3.8	20.1	2.2	64	3.8	50	3.5	31.4	3.6
s000038034	5.21983	126	131	96.72	66.7	1.2	78.5	2.5	79.3	1.2	59.8	0.9	64.8	1.1	56	1.5	75.3	1.2	76.2	0.7	57.3	1.5
s000038042	5.18493	118	123	98.89	65.1	1.4	82.1	3.9	75.5	1.3	62.8	1	65.8	1.2	47.3	1	70	1.4	75.5	1.5	58.6	1.1
s000038047	5.98395	135	143	95.15	59.9	2.3	74.8	4.2	75.4	1.5	49.7	2	58.1	2.1	34.1	2	65.9	1.9	64.7	2	44.6	2.2
s000038054	5.74673	176	182	99.54	62.6	2.1	76.1	4.7	74.7	1.2	52.8	2.2	58.1	2.3	43.5	1.8	65.1	2.2	77.1	2.4	50.4	2.4
s000038059	6.3289	176	190	97.08	47.4	2	72	5	70.3	3.2	44.5	1.6	56.5	2.1	28.3	1.4	56	2.3	60.2	1.2	39.4	2.5
s000038060	5.95194	190	209	77.37	55.4	1.9	78.1	2.9	73.1	1.9	54.4	1.7	64.4	1.9	39.8	1.3	64.2	2	50.9	2.9	44.3	1.9
s000038068	4.61575	96	100	94.84	61.5	0.9	84	5.4	69.3	0.8	60.5	0.7	65.4	0.9	55.4	0.7	66.6	0.9	82.6	0.7	59	1
s000038075	6.24234	210	233	78.68	55.5	2.1	78.2	3.2	70.6	2	51.6	1.5	57.2	1.4	34	2.3	68.5	1.6	64.4	1.5	47.9	1.6
s000038076	5.58658	145	155	98.08	67	1.6	81.5	2.7	79.8	1.5	62.7	1.2	67.4	1.3	15.3	1.5	71.7	1.5	46.1	1.3	27.4	1.6
s000038077	6.14821	143	150	97.28	55.8	2.2	75.5	3.4	69.3	2.1	52.9	1.8	58.9	2	23.4	1.3	58.8	2.1	52.6	1.9	27.3	2
s000038081	4.54909	109	113	97.92	67.5	1.8	83.4	2.9	83.6	1.4	65.8	1.1	73	0.7	18	1.1	77	0.7	35.8	1.1	29.3	1.7
s000038085	4.00253	93	99	95.83	85.4	2.4	95.9	0.5	89.2	2.4	81.7	1.5	92.1	0.6	87.2	0.3	95	0.4	76.3	1.1	82.8	1.1
s000038099	6.25419	215	231	97.71	46	2.3	71	6.3	64.8	2	42.6	1.7	52.4	1.5	20.6	1.7	51.2	1.5	62.3	1.7	30	2.1
s000038114	5.40223	137	141	99.7	55.8	1.5	84.2	3.1	62.8	1.7	46.9	2	54.3	1.1	59.8	1.4	82.3	1.1	63.5	1.3	58.5	2.2
s000038128	5.65313	126	134	95.49	42.8	3.9	69.2	7.4	55.4	4.1	33.6	3.7	43	4	15.6	2	51.1	3.7	69.1	4	24.2	3.8
s000038131	6.21684	200	224	88.02	50.8	2.2	80.8	3	68.3	2.3	52.9	1.9	61.6	2.3	37.3	1.4	64.6	2.6	50.4	2.2	38.6	2.1
s000038132	5.83091	170	182	94.84	64.2	2	84.8	2.6	86	1.1	70.2	1.8	75.6	1.5	37.6	1.1	68.2	1.5	60.1	1.6	45.7	1.9
s000038133	6.07786	159	178	89.62	46	4.3	69.3	5.3	65.9	4.3	40.3	3.6	53.6	4.1	25.7	2.3	56.3	4.4	44.2	4.1	34.4	3.9
s000038134	5.68084	170	190	92.08	59.9	2.5	81.4	2.6	80.9	2.5	68	2.4	73	2.5	46.9	1.9	79.1	2.3	47.3	9.9	58.7	2.2
s000038135	5.90628	172	193	91.67	53.5	3.3	83.2	4.7	72.7	3.4	58.6	1.9	49	2.5	30.3	1.5	67.3	3.1	58.7	2.4	48.1	2.4
s000038146	5.86072	158	170	97.42	66.1	4.1	82.2	3	79.3	3.7	64.2	2.8	67.2	2.4	40.2	2.2	71.3	2.7	73.4	2.7	54	3.8
s000038152	4.99152	118	120	99.09	66.4	1.5	78.2	2.2	80.9	1.5	56.8	0.9	67	1.1	55.2	1.6	80.1	1.4	73.6	1.3	59.8	2.3
s000038153	5.74579	143	152	97.3	52	7.3	81.1	3.7	67.8	6	54.9	4.5	63	2.4	24.8	1.3	71	2.3	54.3	4.6	38.4	6.5
s000038159	4.36177	112	119	65.21	58	4.4	78.6	3	61.3	4.2	50.7	2.7	70.1	3.1	41.8	0.9	78.8	2.5	41.4	4.4	45.2	3.7
s000038166	5.29162	156	161	96.04	57.2	1.6	76.6	4.2	81.5	1.4	58.5	1.1	62.6	1.7	46.9	2.2	76.4	1.4	65.3	0.8	49.5	1.6
s000038167	6.20938	191	208	90.73	52.9	2.2	81	3.7	67.3	2	53.1	1.8	56.1	2.1	38.5	1.3	71.3	2.2	63.2	1.8	54	1.9
s000038175	4.96872	127	136	97.12	73.1	3.4	90.6	1.7	79.9	3.7	70.3	1.9	82.6	1.3	14.7	1.6	82.2	1.5	18.1	1.9	14.2	2.8
s000038176	5.02471	130	139	95.9	69.6	5	88.3	3.3	80.2	5.1	74.4	1	75.7	1.7	15.2	1.1	80.6	2.7	30	1.1	15.8	2.2
s000038179	5.75689	145	154	99.34	54.4	3.9	81.3	4.8	69.4	3.6	59.2	1.7	62.9	1.5	34.7	1.1	62.4	1.6	67.6	2.3	40	2.4
s000038183	6.42315	191	201	96.19	52.5	2.8	76.4	3.7	65.6	2.7	47.7	1.5	59.5	2.1	28.5	1.9	64.5	2.5	59.9	1.7	35.4	2.1
s000038184	6.44363	197	213	94.99	56.4	2.7	75.9	3	75.7	2.5	52	1.3	64.8	1.7	42.1	2.4	70.8	2	61	4.1	47.8	3.3
s000038185	5.69857	159	170	98.88	65.2	5.8	82	3.1	78.8	4.7	63.6	3.5	69.6	1.7	44.2	1.6	74.7	1.7	69.3	3.5	51.4	5.1
s000038186	5.57843	131	136	94.57	59.8	1.6	77.8	3.5	76.1	1.6	59.4	1.3	65.6	1.5	46.1	1.1	64.2	1.5	68.9	1.5	53.7	1.4
s000038189	6.11989	167	184	90.73	62.1	2	77.9	2.7	76.9	2	60.7	1.8	67.5	2.1	38.4	1.7	63.9	2.1	54.2	2	44.4	1.8
s000038190	6.40788	217	238	95.79	45.2	1	79.9	1.9	71.5	2.4	53.2	0.8	68.7	0.9	35.7	2.3	71.9	1	47.3	0.8	41.3	2.5
s000038215	5.00113	99	102	99.56	37.1	2.7	66.7	10.7	49	2.4	27.1	2.2	33.3	2.3	20	1.5	41.5	2.5	82.7	2	27	2.3
s000038220	6.41558	255	287	86.68	56	1.7	75.9	3	70.8	1.5	53.9	1.5	62.4	1.6	40.2	2.7	61.6	1.7	68.2	1.6	45.6	1.6
s000038225	5.88962	184	201	96.93	57.4	2	82.5	2.5	71.8	1.9	60.3	1.2	63.7	1.3	9.8	0.9	71.4	1.3	40.9	1	23.3	1.4
s000038239	5.7669	180	201	95.5	63.6	1.5	81.4	2.2	80.2	1.6	63.9	1	71.4	1.1	50.1	0.8	67.7	1.4	61.4	6.1	57.6	1.2
s000038240	5.13377	153	164	94.34	58.2	2.1	81.1	3.6	70.1	1.9	56.2	1.8	60.7	1.9	48.8	1.1	68.9	2.1	81.3	1.8	57.7	1.9
s000038246	5.90697	164	175	93.89	56.8	2.1	79.5	4.1	70.9	3.2	53.6	1.8	68.1	2	43.8	2.7	68.7	2.1	63.3	2.2	51.2	3.1
s000038257	5.02719	114	119	99.6	66.2	6.4	85.8	2.3	76.7	4.9	66.2	3.5	71.7	1.3	11.1	3.5	80.6	1.3	31.1	3.6	18.9	5.7
s000038264	5.98087	170	185	98.66	54.6	2.1	81.7	3.2	71.2	2	57.3	1.8	63.4	2	35.6	1.4	62.7	2	70	1.8	48.7	1.9
s000038268	4.73436	108	110	99.86	54.5	13.9	88.2	2.5	77.7	11	73.3	7.8	81.2	0.7	26	0.6	80.1	0.9	38.9	7.9	38.8	12.2
s000038272	3.681	128	137	98.25	84.1	1.9	92.8	1.4	93.1	1.8	88.4	1.9	89.3	1.8	79.2	0.9	93	1.2	36.8	20.6	83	1.9
s000038283	4.40537	122	124	99.9	72.1	1.1	86.5	3.3	78.9	0.7	68.1	1.1	71.5	1.1	17.5	0.6	73.3	1.1	43.2	1	20.8	1.2
s000038289	5.70672	142	147	99.66	54.1	3.3	71.2	6.3	63.6	2.4	42	3	53.7	2.9	34.2	1.6	62.4	3.1	67	2.7	43.3	3.3
s000038301	3.96092	113	116	99.69	86.4	0.5	93	1.3	94.4	0.3	87.5	0.4	91	0.4	78.1	0.6	92.4	0.4	40.1	0.5	84.5	0.5
s000038302	5.95311	185	196	99.25	57.5	2.7	78.9	4.6	72.8	2.2	54.1	2.3	62.6	2.6	40.1	1.2	64.2	2.8	59	2.3	50.9	2.5
s000038305	5.07303	135	151	89.79	72.6	1.3	89	1.8	82.5	1.2	72.4	1.1	78.5	1.2	65.6	1.1	79.3	1.3	41.6	1.3	70.6	1.4
s000038311	5.52022	186	196	95.09	62.8	1.8	78.3	3.6	76.4	1.8	58.4	1.6	53.8	1.7	37.4	1.3	68.9	1.8	75.5	1.7	56.2	1.8
s000038317	5.55354	165	169	99.41	56.2	2.2	77.7	5.9	70.9	0.7	54.4	1.2	60.7	1.3	41.7	1.5	60.8	1.5	71.4	4.1	47.1	2.8
s000038321	6.28371	226	238	98.83	61	1.6	76.9	3.4	74	1.4	55.9	1.3	64.8	1.3	43.1	1.1	66.1	1.4	68.1	1.6	51.3	1.5
s000038326	4.0008	105	111	97.88	85	0.5	94.1	1	91.4	0.3	87.8	0.2	89.4	0.3	81.7	0.4	89.1	0.3	59.3	20.4	83.3	0.5
s000038328	5.54451	180	196	91.66	61.1	2.8	81.2	3.5	78.2	2.9	63.6	1.9	68	2.3	42.7	1.4	68	2.7	75.4	1.9	54	2.2
s000038336	5.51566	174	188	97.15	74.7	0.9	83.8	2.3	83.1	1	67.8	0.7	75.1	0.8	52.3	0.8	79.8	0.9	43.7	1.6	59.8	1
s000038338	5.57172	182	197	97.23	60.8	1.4	78.5	4.4	73.8	1.3	56.1	1.3	61.5	1.5	42	1.3	59.4	1.5	72.2	1.5	48.1	1.7
s000038342	6.48983	208	216	94.93	52	2.5	79.3	3.1	72.7	2.7	54.7	2.3	63	2.3	33.1	1.6	66.2	2.3	59.1	2	44.6	2.5
s000038351	6.04634	186	194	98.04	46.1	2.3	74	5.2	62.9	1.8	39.2	2.1	53.3	2.1	16.7	1.6	45.9	2.2	74.6	2	27.6	2.2
s000038352	6.30281	221	240	94.06	46.9	3.7	68.1	6.8	62.3	3.6	36.3	3.2	50.9	3.5	21.1	2	58.4	3.7	65.6	3.8	36.1	3.4
s000038401	5.17204	104	104	100	63.1	1.9	75.9	7.3	72.4	0.8	53.1	0.8	64.4	0.8	44.9	0.6	64.9	0.8	57.9	0.8	47.3	1.2
s000038410	5.41087	127	130	99.82	60.4	0.8	83.1	1.5	82.3	1.3	65.6	1	78.1	1.1	50.4	1.4	79.1	1	49.2	6.1	55.7	1.2
s000038417	5.58343	150	170	94.46	60.7	3.9	73.7	2.8	75.6	2.9	61.1	3	67.1	2.6	51.6	3.7	72.7	1.7	65.3	3.4	60.6	3.6
s000038433	4.17125	121	129	91.39	60.2	20.7	86.5	1.7	46.7	24.6	35.8	24.5	80.7	1.7	42.3	24	82.7	1.4	37.3	24.5	7.9	1.2
s000038454	5.97242	166	171	89.87	46.9	1.4	74.4	5.1	55.1	1.4	38.7	1	42.9	1.2	32	1.4	48.2	1.4	79.7	1	37.4	1.1
s000038455	3.96523	69	70	99.81	47.3	1.8	76.8	16.6	54	0.9	43.6	1.6	46.1	1.6	41.8	1.6	50.1	0.8	84.4	0.2	43.9	1.7
s000038456	4.60575	89	92	92.54	70.2	2.1	85.5	3.8	80.1	1.1	68.2	2.2	72.2	2.4	55.7	0.9	69.9	2.4	74	2.5	62.4	2.3
s000038480	5.32789	137	144	71.08	57	1.7	74.4	3.9	66.6	1.7	46.6	1	57.3	1.1	28	3.3	54.9	1.3	73.8	1.1	32.7	1.7
s000038489	2.73516	20	22	99.92	0.1	0	44.9	9.5	4.5	7.6	1	3.8	39.8	10.5	7.4	0	88.7	6.8	13.6	10.7	20.7	10.7
s000038490	4.05759	49	51	99.84	29.4	3.2	85.7	1.7	32.1	2.9	32.2	3.3	44.4	1.9	43.7	7.3	92.4	1.2	37.3	2.3	44.5	3.4
s000039511	4.38195	102	107	98.83	67.6	2.6	84.7	2.2	86.7	1.8	75.3	1.6	79	1.8	58.4	1.8	80.5	2.2	69	4.6	60.8	3.1
s000039513	4.78203	82	84	99.29	74.1	3.3	87	3	83.9	1.5	70.4	1.2	76.1	1.4	63.8	2.4	75.7	1.6	77	6.4	65.3	4.2
s000039514	4.35381	95	97	99.23	81.7	3.8	90	2.4	89.4	0.8	79.4	0.6	82.1	0.8	74.2	3	83.5	0.7	71.6	8.1	73.3	5.2
s000039516	5.03045	108	115	99.15	78.4	2.2	84.4	2.4	87.9	1.9	72.6	1.5	73.9	1.7	61.2	1.6	77.9	1.9	72.2	5.3	68.7	2.3
s000039519	4.76193	92	96	97.8	77.7	4.1	85.5	1.6	93.1	0.9	79.1	0.7	85	0.8	70.2	3	84.9	0.8	61.4	8.7	72.6	5.5
s000039520	4.30335	83	83	100	82	2.9	89.5	1.2	88.7	0.8	76.9	1.9	88.8	0.9	73.9	3.1	85.8	0.7	62.1	5	69.4	3.4
s000039521	5.56402	123	129	94.88	66	1.7	79.5	3.5	80.2	1.3	57	1.3	68.9	1.4	44.9	1.1	66.7	1.5	77.8	1.5	50.2	2.5
s000039522	5.14742	135	141	99.01	76.3	1.5	88.3	3	87.7	0.6	77.5	0.8	81.8	0.9	64.5	1.3	80	0.8	56.2	2.9	66.4	1.9
s000039527	4.38392	69	70	99.74	81.4	2.2	92	1.4	86.1	2.2	79.6	2.3	81.4	2.2	40.7	2.2	84.8	0.8	43.1	3.6	38.5	1.1
s000039528	5.86966	136	147	92.35	71.1	2.2	82.5	2.5	87.6	1.8	69.7	1.9	78.1	1.9	54.3	1.2	76.9	2.1	45.1	1.8	61.5	2
s000039529	5.27155	154	159	98.67	74.2	2.1	88.9	1.6	85.7	1.4	76.4	0.9	78.1	1.1	64.1	1.3	85	1.3	58.9	3.4	68.6	2.4
s000039532	3.21286	74	81	99.02	89.4	2.6	97.5	0.4	93.3	2.1	93.2	1.4	94.3	0.3	3.2	1	96.8	0.3	7.8	1.4	7.5	2.2
s000039535	6.12671	207	226	96.26	55.2	2.8	80.8	3.1	70.5	2	55.3	2.6	66	2.4	37	1.1	67.2	2.6	66.3	2.7	50.9	2.7
s000039538	5.75204	158	169	89.71	61.4	3	86.2	2.2	74.2	2.7	67.3	2.7	69.7	2.2	32	2.3	76.7	1.7	36.5	2.6	44.4	2.2
s000039540	3.22968	75	76	99.97	81	0.3	96	0.9	93.5	0.3	90.8	0.1	92.9	0.2	22	0.3	92.9	0.3	14.8	0.1	33.3	0.2
s000039541	2.56365	68	71	99.77	94.3	1	98.1	0.4	96.6	0.9	95.1	0.5	96.2	0.3	3.4	0.2	96.8	0.3	5.2	0.4	5.4	0.6
s000039542	5.58322	163	171	98.06	64.1	1.8	84	2.5	82.2	1.7	66	1.2	70.1	1.3	47.9	1.2	76.9	1.6	76.4	1.1	61.7	1.5
s000039547	5.68046	164	176	94.76	70.1	1.6	85.3	2	82.6	1.4	69.2	1.3	75.9	1.4	36.1	1.5	77.7	1.5	53	1.3	45.2	1.8
s000039549	4.459	96	97	99.97	85.6	3.5	94.2	1.7	89.5	1.7	83.9	1.1	87.3	0.4	80.6	2.5	88.9	0.6	58.5	6.1	79.8	4.3
s000039550	5.55103	202	217	97.59	69.6	2.6	80.6	3.1	84.6	2.8	69.3	2.4	76.9	2.7	59.9	1.5	78	2.8	61.5	2.9	66.3	2.5
s000039551	3.76105	115	119	98.95	88	0.5	93.6	0.9	92.7	0.5	87.8	0.5	89.3	0.5	9.9	0.5	90.8	0.4	14.9	0.4	11.9	0.4
s000039553	4.76063	69	70	99.88	47.2	1.5	64.2	7.3	63.6	2.5	37.2	1.1	47.2	1.7	20.1	2.6	38.4	1.8	63.1	0.6	22.2	2
s000039554	6.16618	201	220	90.78	62.6	2.7	81.5	1.9	74.8	2.4	62.3	2.5	75.3	1.8	48.9	2.4	80.9	1.7	50.7	4.2	66.4	1.9
s000039556	5.69684	179	195	98.89	66.2	1.9	77.3	3.1	79.9	1.8	61	1.5	67.2	1.7	45.9	1.7	66.4	1.8	68.8	1.5	51.7	1.7
s000039560	4.32638	83	84	99.96	79.5	0.9	92	1	88.6	2.7	83.2	0.8	87.6	0.7	76.3	3.2	86.6	0.9	58.8	4.6	75.7	2.6
s000039561	4.38458	109	110	99.98	79.6	1	89	2.4	86.9	0.7	77.8	0.8	82.7	0.8	71.6	0.8	83.5	0.9	52.7	0.7	74.9	0.9
s000039573	5.71696	138	148	95.86	49.1	8.5	70	4.1	75.6	6.5	48.4	5.6	60.7	3.5	24.3	1.9	63.2	3.9	58.2	5.5	35.8	7.6
s000039575	3.69149	78	79	99.97	82.6	2.9	93.1	1.4	90	2.2	83.7	1.7	86.5	1.1	21.3	1.8	90.9	0.7	26.2	1.5	26.1	2.7
s000039577	5.4185	159	170	97.46	62.1	3.5	80.3	2.8	82	3.9	58	1	72.6	1.6	54.1	3.8	74.6	2.2	70.9	5.7	54.5	4.9
s000039578	5.40289	124	135	96.6	63.3	6	73.9	6.9	83.5	6.4	53.1	0.8	66.3	3.4	35.2	3.3	57.8	5.4	70.5	3.1	42.7	4.1
s000039581	4.13013	85	87	99.91	85.2	3.2	90	0.8	92.9	0.7	85.2	0.7	88.3	0.7	82.6	2.3	90.1	0.6	62.3	6.9	80.9	4.4
s000039585	5.74267	126	134	96.84	70.4	2.9	79.2	3.5	82.7	2.2	60.1	2.2	65.9	2.3	51.7	2.1	74.6	2.5	67.6	3.9	59	3.1
s000039586	5.13549	157	172	94.6	83.3	1.9	92.8	1.1	91.4	1	85.5	0.8	88.2	0.9	78.4	1.3	92	0.9	44	3.8	81.1	2.5
s000039588	5.63549	132	136	96.96	54.9	2.9	75.7	5.9	72.4	1.7	45.6	2.8	55	2.6	27.3	1.6	60.6	2.8	74.2	2.6	40.1	3
s000039593	6.53524	229	245	98.05	61.5	2.7	77.4	3	79.4	3.1	49.6	1.9	65.9	2	36.8	2.3	71.6	2.1	58.9	2	42.2	2.1
s000039594	4.91304	153	155	99.58	74.6	1	90.6	1.7	79.4	1	75	0.8	71.4	0.9	32.7	0.6	82.3	1	40.6	1.2	41.5	0.8
s000039595	5.20646	165	172	99.06	61.6	4.4	79.8	5.8	76.2	4.2	60.5	3.7	66.8	4.2	48	2.6	70.2	4.5	76	3.8	54.4	3.9
s000039597	5.71855	187	193	99.5	69.8	3.4	79.8	3.5	81.3	2.7	63.7	1.9	70.9	2.2	52.8	2.3	70.9	2.2	58	6.6	55.8	4.5
s000039598	5.37294	203	222	97.46	72.7	2.7	84.3	2.9	82.4	2.2	69.6	2.3	74.8	2.4	21.4	1.5	74.5	2.6	38.6	2.2	24.3	2.4
s000039600	5.59597	170	179	98.51	61.9	1.5	81.1	2.3	84.9	1.4	60.6	0.8	77.3	0.9	49.7	2.3	74.1	1.1	62.7	0.5	58.1	2.4
s000039605	4.99029	145	151	99.74	72.3	3.6	88.2	2	87.5	1.3	73.7	1.2	79.4	1.3	56.6	2.8	73.5	1.3	68.3	7.5	61.6	4.9
s000039606	5.63039	194	210	91.15	71.3	3.2	86.9	2.8	82	3	74.6	2.8	78.3	2.7	55.4	2.2	84.3	2.7	55.9	7.8	69.7	2.5
s000039608	6.6139	230	250	94.76	51.8	2.7	70.6	2.6	76.5	2.8	48.7	2.4	56.6	2.5	25.8	1.8	61.3	2.1	53.1	2	36	2.2
s000039615	5.69553	99	103	99.41	47.6	4.6	72.1	5.9	61.7	4.6	40.7	3.5	45.6	3.8	16.6	3.9	46.9	3.8	77.4	3.3	21.9	4
s000039616	5.38464	122	125	99.83	71.6	2.3	75.1	4	84.3	1.7	56.8	1.8	71.7	2	41.8	3	72.1	1.8	69.4	1.4	49.9	1.9
s000039617	5.35016	156	158	99.96	77	2.1	88.6	1.7	85.1	0.9	75.1	1.2	80.4	1.2	66.8	1.9	84.2	1.3	61.1	3.9	58.3	2.7
s000039618	4.02152	83	85	99.84	76.5	2.4	86.2	2.7	86.2	2.2	76.2	1.8	77.2	2.2	72.1	1.9	86.2	2.3	49.4	1.7	71.9	2
s000039619	5.3173	143	145	98.44	76.5	2.2	85.9	2.2	86.1	1.9	73.3	2.1	78.1	2	64.1	1.8	78.7	1.6	43.3	1.9	66.1	1.8
s000039620	4.75851	104	105	99.94	74.7	1.2	88.5	1.3	93.5	0.7	70.9	0.6	86.1	0.7	60.6	2.1	82.4	0.7	62.2	1.9	60.9	1.4
s000039622	5.45493	194	214	96.69	61.2	2.1	76.6	3.4	80.3	2.1	60.6	1	68.9	1.4	47.1	1	67.2	2	72.7	1.1	54.1	1.5
s000039623	5.24132	149	156	98.86	69.9	1.5	82.9	1.9	86.3	1.1	73.7	1	75.1	1.2	51.1	1.1	72.4	1.1	42.3	2.2	58.1	1.7
s000039624	4.54114	130	133	99.91	72.7	5	88.9	1.7	84.8	0.6	75.7	0.6	81.3	0.7	66.2	3.6	81.6	0.6	62.4	10.8	70.2	6.9
s000039627	6.00855	202	215	98.12	49.1	2.8	73.6	3.4	84	2.6	56.6	2.4	64	2.4	32.8	1.9	72.7	2.5	65	2.1	44.2	2.7
s000039629	6.06141	170	185	97.2	59.3	1.6	81.4	2.5	75.4	1.6	61.8	1.3	63.6	1.5	43.5	1	67.4	1.6	56.7	1.7	51.7	1.5
s000039632	3.14654	106	110	99.94	91.9	0.5	95.7	0.5	94.3	0.6	89.4	0.6	92.6	0.6	19.4	1.2	94.2	0.3	18.4	0.3	19.5	1
s000039636	6.44477	258	284	92.3	44.2	2.1	74.2	3.7	61.1	1.7	43.3	1.9	52.6	1.9	26.9	1.9	58	1.9	61.8	2.5	41.2	2.3
s000039638	5.05387	155	167	98.81	70.9	1.7	82.9	2.7	80.3	1.3	65.3	1.6	71.9	1.5	7.7	0.9	67.1	1.6	39.6	1.5	11	1.7
s000039639	5.7714	164	171	99.25	62.9	1.8	77.2	3.4	77.7	1.5	57.6	1.5	63.2	1.7	45	1.6	67.7	1.8	67.7	1.8	51.9	1.8
s000039641	3.55686	87	89	99.77	79.7	6.7	93.8	1.6	89.5	5.4	85.8	3.8	86.1	0.9	65.6	0.7	88.9	1.2	56.5	3.8	68.6	5.9
s000039642	5.197	141	143	99.83	80	3.9	85.6	2.3	83.8	1.1	70.9	0.7	80.5	0.8	58.6	3.3	84.9	0.8	45.5	8.3	59.9	5.3
s000039643	5.80438	154	163	94.41	63.8	2.2	78.3	3.8	76.9	1.9	56.8	1.7	64.7	2	40.2	1.5	60.6	2.1	64.4	2.4	47.1	2.2
s000039644	5.91161	183	190	98.43	69.2	2.5	80.6	2.7	82	2	62.7	1.9	71.1	2	55.3	1.2	73.2	2.2	65.3	2.6	58.5	2.4
s000039645	3.58384	108	111	99.94	81.9	1.6	89.9	2.6	88.4	1.5	80.5	1.2	81.3	1.4	71.1	2.2	81.8	1.5	74.2	1.2	71.3	1.3
s000039646	4.95229	165	173	96.31	69.1	2.8	87.7	1.3	81.7	2.9	76.4	0.9	80.2	1.1	9.5	0.9	87.2	1	20	1	19.6	1.1
s000039648	4.48842	90	91	99.98	87.7	3	95.1	1.6	90.8	0.9	84.7	0.7	89.5	0.7	82.8	2.4	91.9	0.7	66.4	6.2	74.4	4.1
s000039651	4.48131	158	164	99.38	76.7	5.7	90.3	1.4	85.9	4.3	78.1	3.1	84.1	1	25.5	3.1	86.9	1.1	36.4	3.3	31.8	5.2
s000039653	3.35738	125	127	99.88	88.9	0.5	93.9	1	93.9	0.4	87	0.5	88.9	0.5	11.3	0.5	90.6	0.5	19.2	0.6	13.5	0.5
s000039656	5.38366	171	177	99.76	70.6	1.7	83.1	2.6	82.2	1.5	67.6	1.1	70.8	1.4	47.2	1	68.3	1.6	77.1	1.3	57.2	1.5
s000039658	4.84842	126	128	99.49	73.1	1	87.3	1.8	82.5	0.8	69.9	0.6	76.3	0.8	68.7	1.1	82.4	0.8	59	1.5	71.8	1.1
s000039660	5.02816	135	139	99.19	55.4	2.3	74.2	6.5	66.6	2.3	49.5	1.5	57.1	2.2	7.1	1.4	54.8	1.6	52.5	1.9	11.6	2.8
s000039663	4.97088	135	136	99.96	83.7	4.3	91.6	1.6	86.8	1.1	78.9	0.4	87.9	0.7	73.3	3.6	88.4	0.9	54.6	9.1	69.8	6
s000039665	6.19258	240	250	98.26	38.9	3	78	3.5	74	2.7	58	2.6	64.6	2.8	22.7	1.6	71.4	3	50.5	2.8	33.8	2.7
s000039666	5.46104	163	169	99.81	72.1	2	84.2	2.7	80.9	1.2	67.8	1.2	73	1.3	52.9	1.6	67.2	1.4	67.9	3.5	51.6	2.4
s000039671	4.81279	139	140	99.96	64.9	2.6	87.3	2.4	73.7	0.9	63.4	1.2	79.7	1	62.4	5.9	79.8	1.1	61.3	5	65.8	6.4
s000039677	4.67307	90	90	100	80.7	4.6	87.9	1.8	92	3.7	79.8	2.6	84.6	0.7	62.9	1.6	86	0.8	52.7	2.9	67.4	4.1
s000039689	4.71439	97	98	99.99	76	1	85.2	2.7	82.5	0.7	70.1	0.8	77.7	0.8	59.2	1.5	70.2	0.9	70	0.7	62.1	1.1
s000039691	5.03923	149	152	96.39	70.7	2.1	87.1	2.6	84.7	1.7	73.3	1.6	76.4	1.8	59.9	1.5	80.8	1.7	63.2	2.9	66.3	2.3
s000039692	4.03512	76	76	100	71.5	2.9	85.7	2.3	83.2	0.7	72.5	0.5	74.9	0.7	62.3	2.1	75.2	0.7	69.6	6	59.5	3.8
s000039694	6.13425	180	196	85.28	64.5	1.7	79.5	2.5	79.9	1.4	60.8	1.3	68.9	1.3	44.3	1.1	69.9	1.3	68.2	1.7	50.5	1.7
s000039696	5.42944	190	201	99.09	71.8	1	85.6	1.3	86.5	1.1	71.6	1	80.3	0.8	25.3	1	76.2	0.9	38.2	1	25.8	1.3
s000039700	4.30788	130	137	98.28	86.2	1.1	94	1	92.2	0.8	84.6	0.5	90.6	0.5	29.2	1.3	90.3	0.7	30.3	1.4	30.3	1.5
s000039703	5.88468	156	161	98.98	70.1	1.6	72.3	1.8	83.7	1.1	55.7	1.4	68.8	1.5	45.6	1.3	69.6	1	71.9	1.6	54.1	1.6
s000039708	4.85492	114	116	99.95	76.4	2.8	84.9	3.8	79.3	2.9	65.4	2.8	73.5	2.9	58.6	3	75.4	1.2	65.8	0.8	62.9	1.3
s000039711	3.57978	70	71	99.98	82.6	5.8	92.2	2.9	85.8	0.5	82.6	0.4	81.3	0.5	81	4.3	87.3	0.5	69.4	12.6	78.1	8
s000039714	6.68836	242	275	87.38	50.9	2.2	77.7	2.7	66.9	2.1	49.3	2.1	68.7	2.2	32.2	1.3	73	2.3	44.7	3.3	56.2	2.1
s000039715	4.68544	91	93	96.34	82.1	3	89.1	2	88.8	1	77.2	0.8	84.2	0.7	74	2.7	86.4	0.9	48.5	6.1	77.7	4.2
s000039720	5.63486	159	162	97.94	42.9	2.5	61.1	4.6	73.2	2.2	37.2	2.3	46.8	2.3	28.3	1.8	49.4	2.4	66.5	2.2	32.5	2.5
s000039722	5.41442	142	153	94.82	73.3	2.8	88.5	2.3	83.1	0.9	74	1	79.5	1	63.4	2.6	78.5	1.1	54.7	5.9	55.7	4.1
s000039726	5.5976	167	171	99.77	72.5	2.1	83.2	3.4	80.6	2	66.8	1.2	73.2	1.4	41.3	1.4	56.7	1.6	76.3	1.3	40.7	1.4
s000039728	5.89143	157	162	99.64	59.4	1.5	76.1	5.4	68.1	1.3	51.2	1	60.4	1.2	41.1	1.4	62.9	1.2	66.3	1.9	44.2	1.3
s000039807	4.4694	86	90	96.3	70.4	0.7	73.5	2.1	84.5	0.7	63.2	0.7	76.8	0.7	57.3	2.1	84	0.7	47.2	0.7	58.2	0.8
s000039813	4.29432	67	67	100	68.7	4.5	74.8	6	86.7	2.5	60.6	4.5	60.3	4.9	48.2	2.2	71.8	4.9	71	4.5	61.6	5.8
s000039820	5.05171	133	138	99.78	56.2	1.8	80.4	5.2	74.3	1.6	56	1.6	56.5	1.8	41.7	1.2	61	1.9	78.5	1.6	49.9	2.2
s000039823	6.29876	201	217	95.36	44.5	2.6	69.2	7.2	57.7	3	40.2	2.3	45.3	2.5	28.2	1.4	52	2.6	69.9	2.6	37.5	2.7
s000039828	6.64841	206	223	91.49	50.7	1.3	74.8	3.4	68.8	1.2	46.8	1.1	57.1	1.2	29.6	0.9	54.7	1.3	57.9	1.2	39.5	1.2
s000039833	5.9008	185	197	97.49	55.3	2.5	74.7	4.7	72.1	2.5	52.9	2.3	54	2.5	12.3	1.7	56.7	2.6	59.8	2.6	25.4	2.7
s000039843	5.37215	137	145	96.68	53.3	1.9	71.3	2.6	77.2	1.8	55.6	1.8	60.1	1.8	46.1	2	64.7	1.5	55	1.8	50.7	1.8
s000039870	3.92535	83	89	87	76.9	2.1	44.4	2.4	15.7	2.8	9	1.7	80	3.1	9.3	2.4	69.8	2.1	9.6	0.5	7.3	1.8
s000039878	4.62104	86	87	99.96	68.8	4.2	83	5.6	72.7	2.7	65.5	2.4	70.6	2.3	54.6	4	68.5	2.9	70.4	3.3	60.3	2.5
s000039882	4.66549	85	87	99.66	64.4	1.3	84.7	2.7	83.8	1.3	70.5	1.1	78.1	1.3	55.7	1.1	72.6	1.3	50.2	7.6	57.1	1.1
s000039892	4.84683	129	133	98.11	69.3	0.9	80.5	2.9	78.4	0.9	62.7	0.9	73.3	0.8	51.2	1.2	70.5	0.8	65.7	0.8	54.2	1
s000039909	5.47168	133	135	99.92	54.2	3.3	70.3	5.7	69.3	3.2	47.5	2.3	56.8	2.9	25	1.8	49	3.1	66.8	3.6	32.1	3.2
s000039934	6.23203	188	198	92.14	56.4	2.4	74	3.8	70.1	2.4	55.2	1.8	62.4	2.1	31.7	1.4	57.8	2.4	66.6	2.1	38.5	2
s000039950	4.91871	75	75	100	52.4	2.7	69.3	5.2	68	2.7	28.2	1.3	46.4	2.1	41.9	3.5	75.2	2.3	71.6	2.2	50.2	4.9
s000039952	4.27486	64	65	99.85	59.4	0.6	59.9	1.5	35.9	6.9	13.1	1	68.3	5.1	20.3	6.5	72.2	5.1	16.9	0.2	17.2	5
s000039953	4.92737	114	118	98.83	66.3	0.7	80.4	3.7	78.3	0.7	64.7	0.6	70	0.7	43.4	1.2	62.6	0.7	77	0.6	51.2	0.9
s000039962	5.02564	108	115	99.3	65	1.5	79.6	2.6	80.2	1.6	66.5	1	76.4	1.3	56.2	0.8	67.7	1.5	56.8	1.5	59.4	1.2
s000039970	5.61916	138	142	97.43	53.8	1.8	70.3	3.2	76.2	1.8	44.9	1.4	49.1	1.6	26.5	1	52.9	1.6	66	1.4	31.9	1.9
s000039982	5.11096	116	119	96.69	64.5	1.5	78.9	5.7	72.1	1	62.3	1.3	67.4	1.3	57.2	2.7	69.8	1.2	67.6	1.1	58	1.3
s000039990	4.56492	109	111	99.77	68.5	2.5	76.2	5.3	77.4	1.5	53.2	1.3	68.3	1.6	41.4	1.3	66.2	1.5	72	1.3	45.9	1.5
s000039992	3.4538	70	70	100	87.4	4.1	93.2	1.7	87.2	1	85.1	1	87.8	1	83.9	3.1	89.3	0.5	76.6	8.7	83.6	5.5
s000040057	4.85503	119	124	96.72	69.8	1.3	82.7	3.5	77.4	1.1	65.8	1	67.3	1.2	55.4	1.4	69.9	1.3	72.4	1.1	57.7	1.1
s000040073	5.50231	153	162	98.89	46.4	2.3	73	9.5	58.5	1.5	40.2	2.2	49.3	2	28.8	1.1	45.5	2.1	78.1	2	35.8	2.3
s000040079	4.03184	87	88	99.95	36.7	1.6	42.9	3.7	88.7	1	30.3	1.4	36.9	1.6	27.7	3.6	48.1	0.9	24.8	0.5	25	1.5
s000040080	5.37365	116	120	99.54	53.9	2.7	60	7.7	68.1	2.6	30.6	1.4	39.1	2.6	25.7	6.5	59.2	2.5	64.5	1.4	30.1	2.2
s000040091	4.33484	94	94	100	65.5	2	80.7	4.7	73	1.1	60.9	1.7	65.4	1.9	49.9	6.1	55.3	1.6	79.3	0.6	46.8	1.1
s000040107	4.15048	84	84	100	70.5	1.4	90.8	1.9	76.4	1.5	67.2	0.7	68.3	1	31.4	0.9	84.2	1.3	43.8	0.7	32.4	1
s000040142	5.40632	126	132	99.8	70.3	1.6	80.2	2.8	84.1	1.7	63.8	1.3	70.9	1.6	43.6	1.4	73.5	1.7	54.8	1.5	47	1.5
s000040149	3.94721	111	118	99.14	82.2	1	92.9	1.1	85.8	0.8	82.5	0.9	85.2	0.9	77.1	0.7	89.3	1	84.8	1	79.5	1
s000040164	3.1905	28	29	99.96	4.1	1.2	41.7	5	6.2	4.1	6.2	2.1	34.3	5.5	8	0	89.1	3.6	15.7	13	17.5	5.7
s000040165	2.8729	42	46	99.26	24.9	0.2	94.4	0.8	16.6	0.7	17.4	1.7	28.9	2.3	54.7	26.6	97.2	0.6	18.3	1	22.6	1.7
s000040170	5.19664	114	117	88.12	51.9	4.7	79.7	5.3	67.9	4.2	50.5	3.8	56.7	4.3	38.8	2.8	73.5	4.6	70.5	3.6	47	3.9
s000040180	5.67798	173	181	83.61	57.6	1.5	65	4.2	68.9	1.2	42.8	1.2	61.7	1.4	21	3.2	47.9	1.1	75.3	0.9	32.4	1.7
s000040182	5.33382	133	137	99.27	72.1	1.8	77	3.7	83.2	1.1	57.9	1.7	69.1	1.6	57.5	2.7	77.1	1.2	70.1	2.1	58.5	1.8
s000040192	4.5606	52	58	81.12	33.8	1.1	78.9	7.1	41	0.7	19.2	1	26.4	0.9	37.6	2.2	67.7	0.9	67.4	2.7	44.5	1.7
s000040316	5.90376	189	201	96.67	48.8	3	73.2	4.3	62.7	2	38.2	2.9	50	2.7	22.5	2	52.4	2.8	60.4	5.2	31.7	3.1
s000040325	5.40529	232	241	99.57	58.2	1.7	81.1	5.6	64.1	1.1	53	1.6	61.1	1.5	47.6	0.6	67.7	1.6	65.3	5.1	52	1.6
s000040337	5.12992	104	109	86.39	71.5	3.3	83.3	3.6	79.9	2.7	65.3	2.1	70.5	2.4	59.7	2.6	75.4	2.9	48.8	2.4	51.7	2.5
s000040351	6.04541	273	285	99.56	54.2	2.5	79.2	5.9	66.2	2.1	53.2	1.8	62.5	2	39.2	1.1	66.7	2.3	54.9	1.6	44.6	2
s000040354	5.79071	128	136	96.99	59.7	1.5	71	3	79.7	1.4	56.9	0.9	70.2	1.5	25.2	1	63.8	1.4	55.4	4.2	47.1	1.2
s000040358	5.28875	181	185	99.27	74.5	1.8	78.3	3	76.8	1.7	54.3	1.8	64.4	1.8	59.3	2	72.1	1.7	67	1.3	55.7	2.6
s000040387	5.06169	118	121	99.92	57.1	4.3	74.5	8.5	66.6	3.7	45.9	3.3	54.5	3.8	31.7	3.1	53.4	4	82.5	4	37	3.9
s000040406	4.60303	117	120	99.76	70.6	4.1	85.2	4	81.8	0.7	71.9	0.5	74	0.6	49.2	4.8	57.1	0.7	71.1	8.7	46.2	5.5
s000040410	5.79504	181	191	98.44	54.1	1.2	76.4	6.7	59.2	1.1	47.7	0.9	51.5	1.1	25.1	1.3	49.1	1.1	72.3	1.6	29.1	1.4
s000040414	6.09943	178	190	96.53	57.4	1.7	78.2	3.6	72.5	1.5	54.5	1.5	61.7	1.5	33.5	0.9	54.5	1.7	68.1	1.5	37.7	1.6
s000040469	4.84211	79	79	100	72.3	0.7	89.1	1.8	84.2	0.7	62	0.3	74.6	0.5	64.1	0.9	86.8	0.6	64.5	0.3	73.8	0.8
s000040505	5.97946	151	162	94.67	63.1	2.1	83.6	3.3	73.7	2	61.2	1.7	72	1.9	49.4	2.7	71	2	58.9	2.3	59.2	3.1
s000041063	4.41111	203	214	99.33	46	11.8	74.1	2.3	51	10	43.8	6.7	67	3.6	27.4	3.6	73.6	3.4	24.9	8.2	31.2	10.5
s000041251	5.47575	136	144	96.82	44.5	3.5	70.9	8.5	58.4	2.2	38.8	3.5	41.6	3.8	23	1.9	44.9	3.8	81.6	3.6	32.8	3.8
s000041253	5.33985	127	129	99.84	65.8	2	75.3	3.2	79.7	2	56.6	1.8	62	2	26.5	1.8	50.5	2	70.9	2	36.4	2
s000041258	5.80084	186	196	95.97	62.5	2.5	80.5	2.5	79.6	1.6	64.4	1.7	71.5	1.1	42.4	2.1	66	1.1	63.4	3.1	49.8	2.4
s000041277	4.90706	84	84	100	49.7	3.9	72.3	9.1	59.2	1.6	43.2	3.7	50.3	3.8	42.9	3.9	51.2	1.7	87.4	1.3	42.9	3.7
s000041291	4.98287	145	155	99.32	70.8	2.1	83.5	2.2	81.6	1.1	68.9	2.1	73.6	1.8	11.4	0.5	84.8	1.9	24.4	2	18.3	2.2
s000041295	4.92309	89	91	98.7	68.3	2.7	84.1	5	78.1	1.4	64.5	2.7	70.9	2.3	57.7	0.9	71.8	2.5	79.3	2.5	62.9	2.8
s000041303	3.74107	80	82	99.82	67.9	2.2	84.5	8.9	73.2	0.6	65.9	0.8	68.4	0.7	60.6	1.5	68.8	0.8	81.2	4.4	64.2	2.9
s000041318	5.6391	139	146	97.77	57.9	4.1	78.4	5.1	72.9	4.2	54.3	1.6	57.8	2.7	41.7	1.8	63.1	3.8	72.6	2	46.7	2.8
s000041323	5.39846	147	159	97.28	67.3	2.4	83.7	3	79.9	2.2	64.4	1.8	69.7	2.1	22.4	1.4	75.5	2.3	42.2	1.8	32	1.9
s000041529	4.98893	58	62	93.51	63.2	6.9	75.3	7.8	79.2	4.8	51.3	6.7	59.2	6.9	9.5	2.8	65.1	7.1	53	6.4	34.2	7
s000041532	5.05646	143	149	94.63	68.2	2.8	81.9	3.3	82	2.7	65.3	2.7	72.5	2.8	34.9	1.5	55.9	2.9	73	3.8	43.2	2.7
s000041534	5.84189	166	172	98.04	62	1.1	77.1	4	68.7	1.5	51.3	0.9	64.4	1.4	42.9	1.7	67	1.3	61.9	1	48.1	1.4
s000041536	6.1863	207	222	97.98	51.3	2.1	76	2.6	81.8	1.9	59.1	1.7	73.9	1.8	27.2	1.2	73	1.7	47.1	1.9	42.8	1.9
s000041539	3.69819	91	93	99.92	72.3	2.9	85.1	3.6	74.6	2.9	65	0.4	70.5	2.3	69.3	1.2	80.6	2.7	54.2	17.3	69.6	0.4
s000041592	5.40341	100	103	99.39	62.9	1.1	80.8	4.2	75.7	0.9	61.4	0.9	66.9	1	49.7	1.6	67.5	1	60.3	0.8	51.6	1.1
s000041608	5.76053	142	146	99.3	58.5	2.7	69.7	5.6	74	1.6	43.2	1.7	59.6	1.8	23.1	2.1	56.6	1.8	65.9	2	33.5	2.1
s000041620	5.09222	150	155	99.28	62.9	2.2	79.2	4.4	72.5	1.6	54.8	1.8	69.9	1.9	43.4	1	68	1.9	69.7	1.8	50.7	1.9
s000041633	5.51539	156	160	99.31	71.4	1	86.2	2.8	77.3	0.8	64.1	0.8	72.3	0.9	28.9	1.1	77.2	0.9	47.1	0.9	34.7	1.3
s000041645	6.58046	227	249	96.84	55.6	1.8	75.7	4	68.5	1.6	46.6	1.4	55.8	1.6	30.5	1.3	60.2	1.8	62.4	1.5	44.2	2.5
s000041646	4.97034	125	132	93.69	64.4	2.1	65.7	4.3	78.6	2.1	42.6	1.6	58.1	2.2	13.7	2.5	42	2.1	85.4	1.6	23.2	3.1
s000041659	5.34433	135	147	98.53	63.3	2.1	78.8	2.8	72.1	2	59.9	1.8	62.5	2	18.4	3.4	67.1	2.1	40.4	4.2	23	1.9
s000041665	5.85675	149	156	97.58	44.8	1.4	66.7	5	71.9	3	42	1.7	52.3	2.1	30.4	0.9	65.3	2.1	64.9	1.3	44.2	3.1
s000041666	6.41456	230	255	97.46	51.1	1.7	77.7	5.5	66.5	1.6	54.6	1.5	56.8	1.7	35.1	0.9	64.3	1.7	69	2	47.2	1.6
s000041669	4.29666	62	62	100	54.4	1.7	69.4	8.4	68.4	1.7	47.3	2	55.4	1.4	19.6	0.8	33.4	1.6	75.9	0.7	25.4	2.3
s000041673	5.63824	153	159	95.15	57.8	1.4	76.4	2.8	76.4	1.3	55.8	1	61.4	1.2	41.8	1.5	63	1.3	78.5	1	46.6	1.1
s000041678	5.29916	134	146	94.17	58.5	1.4	83.3	3.7	64.8	1.4	55.3	1.2	65.7	1.3	13.3	0.8	68.8	1.3	43.6	1.3	28.9	1.3
s000041703	5.05064	113	115	99.76	66.8	1.1	83.4	2.9	80.4	0.9	66.5	0.9	69.5	1	54	1	69.8	1	62	1.1	63.3	1.8
s000041709	4.24508	99	110	98.06	82.2	0.9	91	1	90.1	0.9	86	0.8	87.6	0.9	63.1	0.5	89.1	0.8	64.8	9.6	79.7	0.8
s000041712	5.78604	169	185	97.25	62.4	1.7	76	3.2	79.3	1.4	55	1.3	66.4	1.5	16	0.9	68.3	1.5	43.4	1.5	28.2	1.8
s000041714	5.68486	161	170	98.32	59.7	3.3	73.6	3.8	78.2	3.5	61.1	3	68	3.5	42.8	1.9	69.5	3.6	56	3.6	52.5	3.1
s000041724	5.37924	172	186	89.12	41.7	1.2	84.7	2	49.5	1.2	35.6	1.1	40.3	1.2	56.1	1.5	78.2	1.2	63.1	1.3	62.9	1.1
s000041735	5.08507	162	168	98.84	75.4	1.7	89	1.9	85.6	1.5	75.7	1.2	80.9	1.2	20.5	1.2	84.8	1.4	26.9	1.4	29.2	1.4
s000041743	4.8527	123	132	95.31	53	4.8	60.6	5	84.1	5	53.2	4.6	57.5	5	45.8	3	59.9	4.9	53.4	5.1	51.3	4.5
s000041752	5.69769	157	166	95.45	60.4	2.9	80.5	2.4	79.7	2.5	66.5	2.1	73.1	1.9	39.6	1	79.1	2.1	46.5	2.3	59.8	2.7
s000041756	4.43242	108	109	99.94	82.6	0.7	91.4	2	77.8	9	61.8	0.6	83.4	0.6	39.6	0.4	89.4	0.6	29.2	0.9	25.5	0.7
s000041758	4.55704	111	120	98.73	60.9	2.4	87.6	2.5	75.5	2.5	65.4	1.9	68.7	2.2	23.4	1.3	83.7	2.3	39.4	2.2	34.1	2.1
s000041773	4.87619	106	115	92.4	51.1	7.2	79.5	8.1	72	7.2	59.4	7.2	69.7	7.3	42.5	5.6	74	7.4	38.4	8.9	49.7	7.2
[truncated: 873 more rows]

## Sheet: HMP_CPI_renormalized
Table S6. (C) Community Phenotype Indices (CPIs) for production of B-vitamins and queuosine in HGM samples from the HMP dataset (based on taxonomic assignments after 16S count renormalization).
SampleId	Shannon	OTUs (covered)	OTUs (total)	Abundance Coverage (%)	CPI1 (B1)	Error2 (B1)	CPI (B2)	Error (B2)	CPI (B3)	Error (B3)	CPI (B5)	Error (B5)	CPI (B6)	Error (B6)	CPI (B7)	Error (B7)	CPI (B9)	Error (B9)	CPI (B12)	Error (B12)	CPI (Q)	Error (Q)
SRS011157	4.97152	95	101	81.17	66.4	3.8	92	1.3	80.3	1.5	77.3	1.9	80.9	1.8	38.5	3.6	85.9	0.8	32.8	1.6	34	3.3
SRS011271	4.11489	99	106	97.54	75.8	3.8	93	1.5	86.3	0.6	85.2	0.9	86.6	0.9	19.3	3.7	85.9	0.9	25.8	1.1	19.3	2.9
SRS011300	4.42389	47	48	99.6	75.4	4	76.2	2.3	85.9	3.5	72.5	5.1	84.6	3	66.6	1.8	77.6	3.3	66.3	4.3	67.2	3
SRS011405	4.46865	54	58	98.91	74.8	4.5	91.2	1.2	90.8	1	88.5	1	90.8	1	72	3.7	92.4	1	50.8	7.4	71.3	5.1
SRS011410	4.16387	70	73	99.27	89.3	2.8	97.9	0.3	84.3	0.3	96.2	0.4	94.8	0.2	83.3	2.2	90.4	0.3	51.4	5.4	80.8	3.6
SRS011413	4.73928	87	91	99.6	67.5	2.7	81.4	0.6	92	0.2	75.1	0.3	76	0.3	56.8	2.4	68.3	0.3	34.5	4	64.4	2.9
SRS011415	3.92265	79	82	99.77	53.6	3.3	89.9	0.9	66.6	1	62.7	1	64	1	19.3	3.1	35.5	0.7	23.3	2	49.9	2.7
SRS011452	3.63296	50	51	99.48	83.2	2.3	94.5	0.7	86.8	0.7	82.3	0.6	85.9	0.7	81.2	2.1	85.5	0.7	55.4	4.8	81.4	3.3
SRS011529	4.57572	99	104	99.24	67.6	6.4	89.2	0.8	73.7	6.3	77.9	0.7	79.9	0.6	31.9	0.9	82.8	0.6	28.9	1.6	29.8	1.4
SRS011586	4.99902	97	100	96.13	48.2	7.9	84.8	1.9	85.2	0.8	71.8	0.8	78	0.8	42.9	7.7	78.4	0.8	43.7	5.1	40.1	6.5
SRS011621	4.26043	71	73	99.73	79.6	6.4	94.5	2.5	85.3	1	83.2	2.3	89.5	2.7	76.8	4.6	92	2.3	53.2	12.2	62.5	7.9
SRS011653	4.30041	72	75	99.31	72	7.5	93.5	1.2	91.1	0.9	89.4	1	89.5	1.1	70.3	6.8	93.4	0.9	31.7	9.6	66.9	7.6
SRS012191	4.59922	71	74	99.6	50.3	11	91.6	1.9	80.6	1.9	74.5	2	76.7	2.3	51.5	10.9	83.4	1.9	35.1	3.1	47.8	8.3
SRS013386	3.79378	39	39	100	86.3	2.9	97.6	0.2	92.2	0.3	91.6	0.1	91.2	0.3	85.9	2.1	90.9	0.3	22.2	5.9	84.1	3.8
SRS013490	5.59314	88	96	96.17	42.5	3.2	79.6	2.2	64.8	1	58	1.1	68.8	1	36.1	3.3	68.1	1.1	50.3	1.8	46.4	2.7
SRS013543	3.442	34	36	99.62	74.9	6.4	98.3	0.5	80.4	0.2	83.9	6.3	88.1	7.3	48.5	7.9	95.3	0.4	20.9	13.2	41.9	10.6
SRS013638	5.03868	79	81	98.79	55.9	4.5	85.2	1.3	65.6	0.7	63.8	0.5	70.6	0.8	39.8	4.4	68.5	0.8	40.3	2.6	46.9	3.6
SRS013687	4.56375	70	76	90.61	69.3	4.5	89.8	2.6	73.5	4.2	70.8	1	74.8	2.1	34.6	1.1	80.3	2.1	26.3	2.7	32.3	1.9
SRS013801	4.09975	36	36	100	75.9	7.6	98.3	0.3	85.6	5.2	86	3.7	97.9	0.2	68.8	4.6	97.9	0.2	40	6.1	55.1	7.1
SRS014235	5.58864	92	99	98.69	58.3	4.1	79.6	2.7	74	1.1	65.5	1.9	72.6	2.6	42.2	3	62.7	1.8	46.9	3.1	48	3.2
SRS014287	5.1492	98	101	98.77	50.1	4.7	73.1	6.1	65.6	1.1	59.8	1.4	59.1	1.6	37.1	4.6	51.1	1.4	65.4	1.5	34.8	3.6
SRS014345	2.00508	20	20	100	94.8	5.2	98.8	0.4	99.2	0	97.8	0	97.8	0	35.2	3.8	38.7	0	20.4	11.1	92.3	7
SRS014369	5.20666	89	91	99.65	50.7	3.2	76.9	3.5	72.5	0.8	55.2	1.7	62.8	1.7	34.9	2.8	54.2	1.5	63.9	2	39.4	2.7
SRS014442	4.87483	90	95	98.76	57.6	5.9	79.7	4.1	71.1	0.5	66.9	0.9	70.9	1	54	4.5	70.6	0.9	61	11.9	51.2	7.7
SRS014572	3.63232	25	25	100	84.6	5.4	98.1	0.2	97.5	0.2	96	0.2	96.3	0.2	86.3	5	97.9	0.2	28.7	6.3	79.1	5.3
SRS014613	4.57359	60	62	99.4	60.1	5.6	93.1	2.6	82.4	0.6	81.4	1.1	79.4	1.1	53.3	5.4	79.8	1	55.9	3.4	53.1	4.5
SRS014659	5.90763	135	151	91.95	41	2.3	72.9	3.7	56	1.3	45.3	1.6	59.7	1.6	19.3	2.3	61.9	1	51.9	1.6	26.6	1.8
SRS014823	4.88029	77	81	98.94	47.9	4.4	73.1	9.5	59.4	1.7	52.6	1.7	58.5	1.9	39.4	3.1	54.6	1.9	63.5	8.4	40.7	5.5
SRS014885	4.74232	78	80	99.85	52.1	2.7	79.5	7	63.9	1.2	56.4	2.3	59.4	2.3	22.1	1.5	40.1	2.3	62.9	2.1	33.3	2.2
SRS014923	4.92856	89	91	99.63	31.7	3.9	65.4	10.4	46.4	3.1	32.2	3.3	43.9	3.4	21.4	2.7	48.3	3.4	61.8	3	30.8	3.3
SRS014978	4.14639	83	85	99.86	23.3	3.6	74.2	5.2	36.7	1.9	28.8	3.6	41.8	3.6	10.7	3.4	32.5	2	42.1	1.5	12.5	3.6
SRS014999	4.46881	69	72	99.13	50.6	8.6	66.4	8	71.3	8.3	60.9	7.1	66.6	8	22.1	5.7	48.3	8.3	44.4	8.9	33.5	7.8
SRS015133	5.03388	78	81	99.18	40	2.9	72.2	5.3	64.9	1	53.8	1.2	50.7	1.4	34.8	2.6	52.1	1.2	43.6	1.8	38	2.3
SRS015190	3.42073	45	47	99.6	64.8	9	94.4	1.1	79.4	0.6	86.1	0.6	77.1	0.7	64.5	7.1	87.8	0.7	33.4	17.2	60.4	11.4
SRS015247	4.61753	71	74	97.19	58.5	2.3	63.4	2	86.9	1.6	72	1.5	61.6	1.9	39.1	1.9	56.2	1.6	41.8	8.6	40.3	2
SRS015281	4.63245	69	74	98.21	52.6	3.9	87.7	6.7	62.4	0.6	58.9	0.7	71.1	0.8	58	5.5	74.8	0.8	62.5	3.9	56.2	5.5
SRS015332	5.24482	72	77	97.01	50.9	3.5	71	3.2	76.5	2	60.2	1.7	62.3	2	37.9	3.1	58.5	2	52.6	5	39.7	3
SRS015389	3.89164	45	47	99.35	75.6	5.9	98.1	0.4	87.6	0.2	87	0.3	94.9	0.3	75.1	5.2	95.3	0.2	28.2	8.3	72.3	6.2
SRS015452	5.43461	131	137	99.13	51.5	5.1	85.1	2.3	69.6	1.6	61.5	1.4	74.5	1	43.2	3.7	74.3	0.9	46.8	9.6	53	6.4
SRS015518	2.87624	29	31	99.82	60.4	15.8	96.1	1.5	93	0.6	91.5	0.6	92.1	0.7	60.3	15.3	92.9	0.6	32.9	12.1	54.5	13.5
SRS015578	4.85477	68	69	99.8	62.2	3.9	79.7	3.3	73.4	1	70.7	1.6	65.8	1.8	53.4	2.6	75	1.7	64.3	7.2	54.9	4.6
SRS015599	5.33545	82	85	99.51	62.3	1.5	90.9	2.3	73.6	0.3	73.9	0.6	72.5	0.4	50	2.1	68	0.5	56.8	2.3	52.3	1.7
SRS015663	5.13382	82	85	98.84	41.7	5.1	84.6	4.6	66.4	2.4	59	1.8	64.3	1	36.4	4.2	66.7	1.1	30.8	2.2	41.6	4.1
SRS015724	4.97092	71	74	99.25	57.3	5.2	90.1	3.1	78.6	0.6	76	0.7	77.9	0.7	54.7	5.2	77.8	0.7	45	2.3	51.9	4.1
SRS015782	5.2038	76	80	95.63	50.7	3.8	78.8	1.3	77	0.9	65.1	1	71.8	1	38.5	4	69.1	0.9	34.7	1.9	37.1	3.5
SRS015815	4.10415	57	58	99.71	58.4	6.3	97	0.3	75.7	0.2	76.5	0.2	74.6	0.2	61.5	6.2	90.8	0.2	26.8	3.8	57.5	5.2
SRS015854	4.77994	84	87	99.36	54.2	4.9	86.3	2.6	76.3	0.4	69	1.1	80.4	1.3	45.9	4.9	77.4	1.2	42.7	2.3	47.3	4
SRS015911	3.32453	21	21	100	69.7	8.2	96.3	1.5	92.4	0.3	92.9	1.5	88.1	1.7	68.3	8	93.7	1.5	60	3	65	6.3
SRS015960	4.47009	50	52	99.44	58.2	8.7	95.9	1.2	81.4	0.3	79.6	0.5	84.4	0.5	58.5	8.6	85.2	0.5	26.8	3.8	51.6	6.8
SRS016018	3.68439	45	45	100	46.4	13.4	96.7	0.6	78.3	0.1	87.3	0.1	77.9	0.1	46.3	13.4	88.1	0.1	24.4	0.7	42.8	10.1
SRS016056	3.50418	29	30	99.84	69.8	5.8	98.6	0.4	75.8	0.2	95.2	0.2	75.6	0.2	69.7	4.4	95.2	0.2	33.4	11.7	66.5	7.6
SRS016095	4.15802	59	60	99.46	75.5	2.6	93.3	1.1	83.7	1.2	79.5	1.3	90.5	1.3	71.7	2.1	92.2	0.9	34.2	3.9	66.8	2.9
SRS016152	3.83186	42	43	97.33	75.1	2.2	89.6	4.5	82.3	0.4	76.7	0.9	79.3	1.1	75.4	1.1	79.8	0.4	68	3.5	75.6	1.5
SRS016203	4.97799	70	73	99.53	56.7	4.7	88.4	3.8	78.5	1.7	75.1	1.5	75.3	1.7	47.8	4.3	72.7	1.7	48.2	4.7	46.7	4.3
SRS016267	3.55923	39	41	99.6	77.7	7.7	92.2	1	88.5	0.8	89.9	0.9	86.5	0.8	76.9	5.7	92.1	0.8	51.5	15.9	72.7	10.2
SRS016335	3.71235	86	94	96.17	75.2	3.5	91.7	1.3	86.2	0.6	83.1	0.6	86.7	0.7	73.9	3.4	86.3	0.7	21.7	3.3	71.6	3.2
SRS016400	3.87426	47	48	99.81	74.9	5.3	93	1	91.8	0.5	87.6	0.6	89	0.6	73.7	5.3	91.4	0.6	40.5	1.3	68.6	4.1
SRS016517	5.02814	68	69	99.69	56.7	5.7	68	3	76.9	3.2	54.1	2.4	67.9	3.1	29.7	5	58.6	2.9	35.6	3	45.4	4.4
SRS016630	4.82576	55	57	99.68	59	3.6	84.7	2.3	75.2	1	74.4	1.6	74.3	1.8	52.7	3.1	71.8	1.1	34.7	6.3	54.6	4.4
SRS016753	3.6045	31	31	100	79.3	2	95.3	0.5	82.5	0.2	82.1	0.3	93.4	0.4	79.2	1.5	94.7	0.4	64.5	4.1	78	2.6
SRS016841	4.3045	61	62	99.81	68.1	6.9	91.5	1.3	86.1	0.2	88	0.5	84.5	0.3	67.2	6.9	88.4	0.3	51.4	4	65	5.6
SRS016954	4.64593	56	57	99.78	68.1	5.4	90.3	2.8	86.2	0.3	81.3	0.4	80.6	0.4	62.4	5	79.1	0.5	50.9	6.3	60.9	5.2
SRS016990	4.26359	39	40	99.29	82.2	2.5	95.3	1.4	88.4	0.2	86.4	1.2	92.4	1.4	68.6	1.9	81.3	1.2	46	3.8	78.4	2.6
SRS017103	4.98675	73	73	100	59.3	5.5	90.5	1.3	76.9	0.9	72.1	0.6	87.1	0.9	53.3	5.1	85.9	0.9	39.8	6.2	53.2	5.3
SRS017191	4.3313	56	56	100	68	6.8	88.5	2	82.2	0.9	77.4	1.3	83.2	1.4	63.4	5.7	84.5	1.8	36.9	11.4	62.3	7.9
SRS017266	3.61873	34	34	100	84.2	7.9	98.5	0.7	94.6	0.2	94.1	0.3	94.8	0.4	85.9	6.2	95.1	0.4	43.8	15.4	80.1	10.1
SRS017455	4.1401	49	50	99.86	77.1	4.9	92.5	1	91.3	0.8	84.5	0.4	90.9	0.8	75.3	4.8	94.3	0.5	37.5	3.1	69.6	4.2
SRS017521	5.08214	85	89	98.49	66.7	3.5	79.9	3	83.2	1.8	70.9	2.6	70.9	2.8	60.4	2.9	78.2	1.8	61.9	4.5	61.2	3.8
SRS017641	4.00588	68	70	99.66	55.2	11.5	91.1	1	90.9	0.6	86.5	0.6	88.8	0.7	42.9	11.5	84	0.7	32.7	4	40.4	8.9
SRS017701	4.35013	52	53	99.81	90.4	1.3	96.7	0.6	94.1	0.5	92.9	0.5	93.8	0.5	87.5	1.1	93.8	0.3	48.9	1.5	53.3	1.2
SRS017764	4.23186	29	30	98.2	83.4	5.4	95.1	0.6	92.1	1.4	89.9	0.3	93.6	1.1	84.3	4.1	94.9	1.3	38.1	10	80.4	6.6
SRS017821	4.79527	61	62	99.96	77	2.9	94.1	1	90.1	0.9	85.9	0.9	89.7	1	75.7	2.8	90	0.9	39.2	3.6	67	3.1
SRS017878	3.83729	38	39	99.81	82.9	6.6	94.7	1.4	93.5	0.5	91.1	1.3	90.2	1.4	81.7	4.9	93	1.3	60.5	13.5	78.8	8.7
SRS017935	4.63661	78	82	96.94	36.1	7.8	77.3	0.6	80.6	1	66.3	0.7	67.3	0.7	27.7	7.8	75.4	0.6	29.7	1	29.8	5.9
SRS018076	2.79405	17	17	100	76.8	9.8	97.5	0.6	95.5	0.6	95	0.5	95.5	0.5	79.2	8.1	97.4	0.5	34.5	17.1	74.4	11.7
SRS018133	3.47068	31	31	100	71.4	9.4	99.1	0.2	96.2	0.1	98	0.2	96.2	0.2	71.7	9.3	98.6	0.1	19	3.2	68.6	7.2
SRS018250	3.66446	28	28	100	81.6	2	97.8	1.9	83.1	0.3	83.6	0.6	84.3	0.5	80.3	1.5	93.2	0.6	54.4	3.7	79.8	2.5
SRS018313	3.5	40	40	100	70.6	4.5	83.2	1.3	89.6	0.5	86.9	0.8	79.7	1	65.9	4.6	81.7	0.6	17.1	1.4	65.3	3.5
SRS018370	4.83792	53	53	100	39.9	4.7	88	3.8	64.2	1.2	68.1	1.1	59.4	1.2	31.5	4.5	68	1.1	29.3	3.2	35.5	4
SRS018427	4.95041	73	75	99.84	48	3.8	79.6	1.9	67.4	0.7	58.3	0.6	57.7	0.7	45.5	6.1	62.8	0.7	43.5	0.9	41.8	2.9
SRS018489	4.66053	51	53	99.28	52.5	3.1	90.2	1.4	62.2	1.8	59.7	1.9	61.5	1.8	52.6	6.3	66.6	1.2	30.6	2.2	47.3	2.6
SRS018559	4.39683	64	66	99.56	57.1	8.8	91	1.7	92.3	1.8	86.8	1.5	89.1	1.7	54.4	8.6	91.2	1.8	36.5	4.1	52.6	6.9
SRS018607	4.12395	54	55	99.87	67.4	4.2	94.5	2.3	75.5	0.3	84.5	0.4	76.3	0.4	65.6	4.1	85.6	0.4	51.2	3.2	63.8	3.6
SRS018733	3.78454	60	63	99.74	18.7	12.1	79.4	2.2	59.8	0.6	52.3	0.3	54.6	0.6	32.2	12.1	74	0.5	31.6	1	29.2	9.1
SRS018817	4.45897	67	67	100	60.8	6.8	90.7	2.8	80.1	0.9	76.5	0.9	78.7	1	58.1	6.5	79.1	0.9	40.1	6	56.8	6
SRS019013	3.77918	39	40	99.91	74.6	5.9	97.3	0.6	90	0.1	90.2	0.5	88.3	0.6	76.2	5.6	93.1	0.5	60.7	5.8	73.2	5.4
SRS019089	5.63156	111	113	99.71	45.7	3.4	77.9	3.2	70.3	1.4	57.4	1.6	65.1	1.5	35.5	2.4	67.2	1.4	57.7	5.6	41.3	3.9
SRS019267	3.63946	42	46	99.72	70.5	7.7	95.8	1.3	87.4	0.4	93.4	0.4	85.6	0.8	70.1	6.3	92.9	1.3	38.2	13.7	66.2	9.3
SRS019582	5.36612	108	120	92.84	47.2	4.5	87.3	2.1	57.1	3.1	53.1	3.1	64.5	3.1	35.5	4.4	73.2	0.6	38.4	3.4	42	2.6
SRS019685	4.97333	87	92	98.6	53.8	7	92.2	1.6	78.2	0.4	77.1	0.8	78.7	0.6	50.6	7	77.9	0.5	45.8	2.2	48.1	5.4
SRS019846	5.14625	81	83	99.71	39.8	4.8	87.7	2.9	58.6	1.4	56.1	0.8	66.9	0.7	38.6	5.5	71.9	0.7	42.9	1.2	38.7	4.7
SRS019910	5.03333	80	82	99.51	61.5	2.7	91.6	0.9	71.2	0.5	66.9	0.5	78.3	0.5	57.6	4.4	78.7	0.5	45.1	3.7	56.4	4.6
SRS019990	3.87857	48	50	99.64	65	11.2	95.1	0.7	95.7	0.3	91.7	0.3	92.7	0.3	55.4	11.1	84.1	0.3	39.8	4.1	53.1	8.7
SRS020119	4.68339	51	53	96.28	60.1	8.5	88.5	1.1	78.8	1.1	79	1.1	80.1	1.1	58.8	8.5	83.4	1	41.8	2.9	56.5	6.6
SRS020176	4.45861	49	49	100	89	0.9	97.7	0.6	82.6	0.3	90.6	0.3	94	0.3	85.7	1	95.6	0.3	44.9	0.8	76.2	0.8
SRS020233	5.63434	111	116	99.5	47.3	6.4	81.6	2.1	75.7	0.9	64.9	1	68.6	1	40.6	6.4	71.5	1	34.4	1.6	39.8	4.9
SRS020290	4.18759	60	60	100	55.5	11.8	95.5	0.8	88.9	0.2	87.3	0.5	86.2	0.6	54.9	11.6	88.6	0.6	31.3	5.7	49.4	9.3
SRS020350	5.29213	72	75	94.38	51.9	5.1	78.7	3.2	80.2	2.6	68	2.5	73.2	2.6	46.8	4.5	75.1	2.5	37.9	4.4	48.5	4.3
SRS020413	4.81948	62	66	92.87	70.1	6.1	92.8	1.2	87	0.7	85.6	0.7	87.3	0.7	63.7	5	82.3	0.7	45.6	10.7	62.1	7.3
SRS020527	3.32086	22	24	99.64	59	7.2	98.2	0.6	70.7	0.2	96	0.4	71.4	0.5	58.6	6.1	96.4	0.2	33.5	11.8	55.1	8.3
SRS020641	3.6401	30	31	99.66	91.2	6.3	99.6	0.2	98.7	0.1	98.7	0.1	98.7	0.1	92.4	4.9	98.8	0.1	47.5	12.4	87.9	8.1
SRS020811	2.5289	30	30	100	74	10.3	97.5	0.7	95.4	0.2	94.9	0.3	95.1	0.3	73	10.3	95.8	0.3	13.5	2.9	69.8	7.9
SRS020869	5.16328	79	83	98.03	48.8	6.8	83.5	2.1	77.2	3.1	67	1.5	77.3	1.6	45.1	7.2	75.5	1.5	51.5	5.6	47.5	6.5
SRS020926	3.50852	37	38	99.71	79.5	8.9	94.9	3.9	88.1	0.2	87.8	0.2	88.3	0.2	78.9	6.5	86.9	0.2	51.1	19	74.1	12.1
SRS021065	3.89174	51	54	98.72	39.2	14.3	91.9	2.3	87.9	1.6	84.7	1.3	86.6	1.6	34	14.2	85.3	1.6	19.2	4	29.7	10.9
SRS021241	3.68278	28	28	100	89.5	6.2	99.5	0.3	96.1	0.2	97.9	0.1	95.3	0.2	89.9	4.6	99.2	0.2	43.2	12.6	87.3	8.1
SRS021304	3.4957	36	36	100	78.4	9.5	90.8	2.9	82.4	1.2	75.2	1.8	79	1.6	68	8.4	78.9	2.6	60.3	20.2	62.6	12.8
SRS021427	4.60444	64	67	99.42	67.4	6.6	90.1	2	86.1	0.5	83.5	1.4	82.7	1.6	57.4	6	81.2	1.5	48.8	7.8	59.8	6.4
SRS021541	3.94138	30	30	100	91.6	5.6	95.4	1	98.2	0.3	94.1	0.9	93.9	1.1	88.1	4	90.7	0.9	53.1	12	86	7.6
SRS021601	4.66274	58	58	100	62.5	7.4	93.6	1.8	82.2	2	84.8	1.8	80.1	2	60.7	7.2	89	1.6	46.4	3.9	59.2	5.8
SRS021853	4.21745	55	57	99.5	54.4	12.7	94.8	0.9	85.1	0.3	81.5	0.5	82.4	0.5	42.4	12.7	76.4	0.6	26.7	2.5	36.6	9.6
SRS021910	4.60744	70	77	61.01	53	4.7	86.3	1.6	72.5	1.4	69.8	1.4	70.9	1.5	45.9	4.4	72.4	1.4	41.5	1.8	41.9	3.2
SRS021970	4.8638	116	120	99.47	64.2	9.1	92.3	1	85.2	0.6	83.5	0.7	87.2	0.7	61.8	9	88.3	0.6	29.6	1.9	59.8	6.9
SRS022033	4.7559	76	77	99.89	52.7	13.8	82.1	2.5	79	10.7	72.1	7.7	76	1.4	30.3	3.4	77.9	1.3	35.7	7.7	38.9	12.1
SRS022093	5.00629	75	81	95.19	48.7	9.8	84.6	1.9	83.9	1.1	76.4	1.2	81.5	1.2	43.2	9.7	79	1.2	44.7	3.4	42.9	7.6
SRS022291	3.63921	37	38	89.65	86.4	6.4	92.6	0.8	94.5	0.2	92	0.2	89.9	0.2	86.8	4.7	90.2	0.2	37.2	13.9	84.1	8.8
SRS022414	4.9666	75	77	94.73	60.4	6.9	86.3	1.1	76.4	0.6	75.9	0.6	77.9	0.7	53.5	6.9	78.1	0.7	49.8	2.1	51.8	5.3
SRS022480	4.29137	45	47	99.27	73	7.3	96	1	74.6	4.6	82	4.6	76.7	4.6	74.5	6.3	92.6	0.2	42.4	12.3	73.6	7.4
SRS022609	5.24542	106	116	90.66	65.5	2.4	86.3	1.5	74.4	0.5	72.1	0.5	85.5	0.5	36.6	2.4	87.6	0.5	26.6	0.9	39.3	1.9
SRS022735	3.83754	37	39	99.28	90.9	5.4	96.3	0.9	91.6	0.7	90.7	0.9	94.2	0.9	89.2	3.9	94.7	0.7	66.4	11.5	88.1	7.3
SRS022924	4.14692	44	44	100	81.6	4.1	96.5	0.4	98.4	0.3	95.6	0.4	95.7	0.4	80.8	3.5	96.8	0.3	24.9	6.5	81	4.6
SRS022987	3.96119	38	40	99.17	83.2	6.2	95.6	1.2	85.7	0.8	89.5	0.8	82.8	1	78.2	4.4	89.3	1	47.1	13.2	74.5	8.4
SRS023047	4.89683	63	71	58.99	63.7	3.2	83	2.4	80.9	1.7	68.2	1.4	83.9	1.4	56.5	2.9	79.3	1.5	63	4.8	59.2	3.5
SRS023106	3.3683	37	37	100	89.6	3.1	97	0.7	94.5	0.3	93.4	0.2	95.1	0.3	88.7	2.4	95.1	0.4	35.6	6.2	87.9	4
SRS023176	3.11612	37	38	99.97	91.9	1.4	95.1	0.2	96.7	0.7	94.4	2	97	0.6	91.9	0.9	94.8	0.2	68.6	2.4	89.9	1.8
SRS023242	3.43547	22	24	99.63	87.1	4.7	92.9	2.3	92	2.1	87.2	2.3	92.6	2.2	88.7	3.6	93.7	2.2	41.3	9	88	6.1
SRS023365	2.87385	27	28	99.52	84.9	5.9	94.6	0.6	88.6	0.2	85.2	0.6	89.6	0.4	87.6	4.2	94.3	0.4	24.2	12.8	86.1	8.1
SRS023422	1.41501	29	29	100	81.4	18.6	94.2	0.9	87.6	0.3	83.8	0.2	85.9	0.3	86.2	13.3	92.7	0.3	51.1	40.2	79.2	25.5
SRS023488	3.76994	34	35	99.73	87.4	6.4	98.4	0.3	95.2	0.3	97.8	0.4	97.9	0.3	87.3	5.3	97.3	0.3	36.2	11.6	82.8	7.8
SRS023545	4.09418	58	62	99.32	79.4	2.6	92.3	1.2	77.9	0.6	87.4	0.7	85.7	0.8	33.7	2.5	89.5	0.8	33.2	1.3	33.3	2
SRS023605	3.91524	46	47	99.93	73.3	9.6	97.6	0.4	96.1	0.4	95.1	0.2	96	0.3	73.4	9.6	97.3	0.2	37	2.1	70.2	7.3
SRS023671	4.30262	60	60	100	75.3	3.7	94.6	1.8	83.6	1.3	80.2	0.8	85.4	0.9	72.8	3.2	86.4	1.1	57.4	6.1	70.6	4.4
SRS023734	5.16842	70	72	98.67	67.7	4.8	84	3.1	76.6	3.1	68.3	2.6	70.2	3.1	51.2	4	73.9	3.1	46.9	4.3	50.9	4.2
SRS023791	2.02946	25	25	100	89.8	2	93.3	0.4	95.9	1.7	90.3	2.8	95.7	1.6	89.3	0.9	92.7	0.3	90.9	2.6	86.1	2.8
SRS023851	2.86207	14	14	100	92.5	3.6	96.7	2.8	89.5	2.9	93.6	0.2	92.5	1.5	91.5	2	94.7	2.4	57.9	5.5	90.5	3.8
SRS023914	3.75277	54	59	55.35	67.3	4.2	85.7	3.1	74.2	3.5	67	2.7	71.2	2.6	43.8	3.2	76.5	2.8	34.5	2.9	39.4	3.6
SRS024094	4.29193	46	47	94.32	74	7.1	89.9	1.2	85.9	0.4	82.2	0.4	89.6	0.5	71.1	5.7	87.7	0.4	54.9	13.4	68.8	8.9
SRS024151	5.71465	103	112	92.69	39	3.2	76.5	2.3	62.1	0.9	55	1.3	67.8	1.8	31.2	2.9	70.7	1.3	46.1	1.2	44.1	2.3
SRS024208	3.46559	42	42	100	84.8	4.9	98.1	0.6	95.9	0.1	96.1	0.1	95.5	0.1	85	4.7	96.2	0.1	52	3.9	82.5	4.2
SRS024265	4.73027	69	75	99.42	67.2	4.3	93.1	0.9	81.5	0.2	79.4	0.2	80.5	0.3	55.6	4.8	67.6	0.2	28.6	2.9	67.8	3.5
SRS024331	4.99128	66	68	99.66	61.1	4.9	89.5	1.7	78.4	1.4	71.5	1.2	85.5	1.4	53.6	4.2	84.9	1.6	39.7	6.6	55.1	5
SRS024388	3.81905	47	48	99.94	72.9	9.6	93.8	0.9	94.7	0.8	89.7	0.8	90.9	0.9	71.6	8.3	93.4	0.9	35.1	14.7	67	10.6
SRS024454	5.02694	78	85	93.87	45.2	10.3	91.6	0.9	78	3.6	74.8	2.5	83.6	0.7	41.3	9.6	84	0.7	32.5	3	33.7	8.2
SRS024511	4.08417	43	43	100	80.9	4.3	93.1	2.6	88.9	0.2	85.6	0.4	88.4	0.4	75.2	3.8	86.7	0.4	68.8	6	74.1	4.5
SRS024682	3.23442	35	36	99.93	74.2	12.6	94.4	1.5	76.7	12.6	85.8	0.9	87.1	1.1	50.5	1	80.2	1.2	49.3	2.4	58.9	1.7
SRS042290	4.52084	79	83	99.54	52	12.3	90.8	1.5	83.9	0.3	82.7	0.7	81.1	0.8	49.8	12.2	82.5	0.7	30.4	4.6	44.7	9.5
SRS042436	4.27567	97	104	93.69	78	4.6	94.6	0.9	91.3	0.5	88.1	0.7	91.6	0.8	76.9	4.7	91.9	0.7	39.9	1.8	77.2	3.7
SRS042669	3.85389	58	60	99.84	61.7	2.1	95.8	1.1	59.4	0.4	93	0.7	66.7	0.9	59.6	2	93	0.8	48.4	0.9	58.1	1.6
SRS042703	3.9518	51	53	99.64	72	4.3	86.7	2.3	84.1	1.4	82	2	79.6	2	66.2	3.7	85.7	1.4	70.5	6.4	64.8	4.8
SRS042843	3.27701	41	42	99.82	91.8	3.2	94.8	1.1	96.6	0.8	91.4	0.8	92	0.9	88.4	2.3	94	0.9	50.2	6.7	87.8	4.3
SRS043299	3.74437	35	36	99.85	78.6	7.6	97.4	0.2	92.6	0.1	95.5	0.1	96.3	0.1	56.3	7.1	95.8	0.1	31.9	8.6	51.8	7.3
SRS043411	4.32281	70	72	99.17	56.3	9	90.1	1.9	78.2	0.5	77.6	0.6	75.2	0.7	51.9	8.7	81.8	0.7	40.4	6.8	49.2	7.7
SRS043701	4.23825	53	55	99.71	62.9	9.6	94.2	1.5	78	0.4	77.2	3.8	74.7	1.3	61.3	7.9	83.1	1.1	44.7	12.4	59.2	9.5
SRS043769	3.33102	36	38	99.75	82.3	7.2	98.5	0.2	93.2	0.1	97.1	0.1	96.9	0.1	82.6	6.4	97	0.1	63.4	10.5	78.7	7.8
SRS043804	4.18691	60	65	99.74	60	6.8	97.8	0.2	81.8	0.3	80.9	0.3	84.8	0.5	55.5	6.6	88.3	0.2	39.5	5.9	51.3	6
SRS044088	4.10538	84	90	98.74	23.7	10.2	80.8	1	47.4	0.8	44.8	0.5	60.8	0.6	16	9.5	47.6	0.7	13.3	0.8	9.7	6
SRS044146	4.884	61	64	90.83	45.3	9.8	83.9	4.9	82.4	4.5	72.9	4.4	79	4.5	42.8	9.2	82.2	4.5	31.2	5.3	38.8	8.1
SRS045350	3.95079	44	45	99.89	85.1	2.3	96.3	1.3	90	0.2	88.6	0.8	92.9	0.9	79.5	1.8	89.2	0.8	62.3	3.8	81.4	2.5
SRS045414	4.08055	63	64	99.22	46.2	2	88.4	3.5	55.3	0.5	50.9	1.3	68.2	1.4	58.8	8.7	75.9	1.3	39.7	0.7	58.6	8.7
SRS045493	4.09542	52	52	100	89.4	3.6	97.1	0.4	96.3	0.5	93.8	0.3	96.6	0.5	87.7	2.9	95.5	0.3	38.8	6.5	77.1	4.4
SRS045526	4.44051	66	69	95.37	57.5	11	89.8	1.6	87.5	0.3	85.6	0.6	91.7	0.6	53.1	11	88.7	0.6	46.4	2.3	50.1	8.3
SRS045627	3.51189	45	47	99.47	84.8	5	95.5	1.5	93.1	0.3	89.1	0.4	90.1	0.5	83	3.9	93	0.4	70.7	10	81.8	6.5
SRS045910	4.3212	70	71	99.84	77.9	5	93.8	0.8	87.3	0.1	84.7	0.2	86.9	0.3	77.7	4	85.8	0.3	47.6	9.9	73.7	6.4
SRS046216	4.93254	77	79	99.72	75.1	2.5	94.6	1.3	87.7	0.7	88	0.6	86.5	0.6	62.2	2.2	79	0.7	56.4	3.2	61.5	2.5
SRS046313	3.61256	42	43	99.72	78.2	6.1	95.6	1.8	90.1	0.1	91.1	0.5	88.6	0.5	78.2	5	90.8	0.4	43	10.6	75.3	7.2
SRS046341	4.84417	75	79	96.33	57.8	6.4	89.5	3.1	76.9	2.4	76.2	2.1	77.2	2.3	50.2	5.7	80.3	2.4	48.3	7.5	51.6	6.3
SRS046349	5.31598	83	87	95.25	53.4	5.3	92.3	2.4	72.8	1.7	68.4	1.6	73.5	1.9	50.7	5.1	73.5	2	31.3	2.9	44.8	4.3
SRS046382	3.3088	51	54	95.7	78.9	8.8	89.6	0.4	96.7	0.3	93.7	0.4	89	0.4	77.2	7	89.2	0.4	59	15.2	73.5	10.1
SRS046639	4.873	93	98	98.86	51.5	7.8	88.9	1.5	80	0.6	77.1	0.7	76.7	0.8	41.5	7.6	75.6	0.8	46	5	40.7	6.4
SRS047561	4.58094	56	58	96.8	89	2.2	96.7	0.5	94.2	0.5	92.9	0.4	95.2	0.5	87.8	2	94.3	0.4	39.6	2.3	51	2.1
SRS047950	4.51187	53	53	100	71.4	4.7	95.5	1.2	88.4	1.1	86.3	1	87	1.1	70.5	4.5	88.6	1.1	44.3	4	61.6	4.1
SRS047967	3.94924	88	92	98.6	64.6	10.3	90.1	0.9	83.8	0.5	79.2	1.1	82.6	0.6	62.7	8.3	83.2	0.6	44.5	20	59.7	13.2
SRS048008	1.55763	18	19	99.71	88.2	17.3	94.9	0.5	95.2	0.4	93.2	1.5	94.7	0.4	91.1	12.3	93.8	0.3	47.2	37.5	83.9	23.5
SRS048299	3.04317	36	36	100	82.9	5	95.6	0.5	92	0.4	91.7	0.4	91.3	0.4	81.7	4.5	90.9	0.4	12.4	6.8	79.2	5.2
SRS048819	5.29585	99	104	97.88	50.7	3.8	70.3	1.6	66.4	1.2	62.8	1.2	66.8	1.2	41	3.4	60.3	1.3	45.7	4	45.5	3.6
SRS048838	1.85592	13	14	99.9	97.2	6	99.5	0.2	98.5	0	98.5	0.1	98.6	0	97.7	4.3	98.5	0	64.2	13	95.4	8.3
SRS048853	2.4264	21	21	100	82.7	0.7	98.8	0.5	83.3	0.1	82.9	0.3	94.5	0.4	28.7	0.5	97.7	0.5	18.6	1.4	28.4	0.9
SRS048870	4.52209	58	63	98.16	56.7	9.8	90.8	1.5	86.9	0.8	83.3	0.8	83.3	0.8	48.2	9.8	77	0.8	41.4	2.5	48.4	7.5
SRS049157	3.70381	32	34	99.65	75.3	5.8	98.5	0.3	89.2	0.2	88.5	0.3	98.1	0.3	75.5	5.2	99	0.3	46.3	7.7	72.5	6
SRS049164	5.37352	105	109	98.9	50.5	3.7	88.3	5.4	66	0.8	65.4	1	66.4	1	41.5	3.3	68.3	1	51.9	4.6	43.2	3.7
SRS049428	4.75787	83	85	99.87	49.3	8.8	92.8	2.3	74	0.3	71.6	1.3	78.2	0.6	42.8	8.9	75.6	0.6	43.1	3.9	40.5	7
SRS049620	4.55915	83	86	99.15	76.9	3.7	90.7	2.2	85.4	0.8	82.9	0.8	85	0.9	73.2	3.4	84.2	0.8	54.2	4.1	71.8	3.5
SRS049823	4.81647	55	55	100	66	3.6	92.2	2.6	80.1	0.4	78.3	0.9	77.5	0.3	50	3.5	64	0.4	53.6	4.3	50.9	3.6
SRS049949	4.98549	94	99	99.63	65.1	5.1	89.7	1	82.2	0.3	82.7	0.6	82.2	0.6	55.4	4.7	81.1	0.6	48	6.1	58.2	5
SRS049959	5.30165	81	88	91.64	39.1	4.9	90.4	2.4	59.2	1.9	57.7	1.7	67.1	1.4	28.6	8.1	68	1.1	21.2	1.9	22.6	4.6
SRS049982	4.83417	74	74	100	57.9	9	87.9	2.6	81.9	0.7	78.1	0.6	80	0.7	51	8.9	77.8	0.7	48.1	4.4	48.7	7.1
SRS050141	5.07858	105	113	97.9	51.5	5.1	78.7	5.2	71	1.8	62.5	1.5	65.4	1.8	47.8	4.7	67.9	1.8	47.4	4.7	47	4.5
SRS050374	4.60119	90	95	97.25	45.5	12.6	88.5	6	76.4	0.5	74.2	0.6	73.4	0.6	39.1	11.6	74.9	0.5	40.7	2	33	7.5
SRS050422	5.38522	118	122	99.59	53.1	1.5	79.9	4.7	70	1.3	54.1	1	64.9	1.3	31.1	1.4	55.5	1.1	70.3	1.3	33.6	1.4
SRS050599	4.3378	44	46	98.14	73.6	7.1	92.8	1.1	84.9	0.6	83.1	0.5	85.7	0.7	60.8	5.7	86.5	0.5	35.2	13.2	51.4	8.8
SRS050733	4.70038	69	71	99.66	66	2.7	85.4	6.7	73.4	2.1	67.5	1.9	70	2.2	61.2	1.8	71.9	2.3	43.1	2.9	62.1	2.5
SRS051031	5.07163	71	74	97.01	49.6	5.2	85.9	3.3	74.3	2.2	65.8	1.8	75.6	1.4	43.8	4.9	77.2	1.5	31.3	3.5	48.4	4.8
SRS051086	4.13231	55	58	99.54	76.4	7.3	95.8	1.8	82.3	1	80.6	2	82.5	2.3	76.4	6.4	92.8	1	45	12.6	72.4	8.9
SRS051609	4.48721	72	76	77.29	49.1	9.5	85.9	2.1	86.2	1.7	78.5	1.7	83.3	1.7	46.9	9.4	84.1	1.7	27.6	2.7	44.6	7.3
SRS051892	4.95681	96	106	97.28	61.3	6.9	90.4	1.4	87.2	0.7	84.9	0.7	84.2	0.7	57.3	6.6	86.9	0.7	48.3	1.2	57.1	4.6
SRS052326	3.25247	48	50	99.51	82.6	11.3	94.3	1.6	93.3	0.6	89.7	1.1	90.6	1.2	80.1	8.2	89.7	1.2	51	24	76.5	15.3
SRS052471	4.9985	80	82	99.86	60.3	3.9	86.8	2.5	80.1	1.7	74	0.7	79.9	0.7	58.2	3.7	79.8	0.4	42.8	6.6	55.5	4.9
SRS052555	4.72862	66	70	84.39	59.3	4.9	89.4	2.4	71.2	1.2	77	2.2	70.4	2.5	51.6	3.9	81	2.3	55.1	6.6	52	4.8
SRS052697	5.46513	108	110	99.59	55.6	3.7	84.2	2.8	70.5	1.2	64	1.2	69.4	1.3	47.7	3.6	68.1	1.2	48.8	3.3	47.6	3.3
SRS053301	3.0044	43	45	99.79	81.7	10.6	97.9	0.6	90.5	0.2	96	0.4	90.1	0.4	81.8	7.8	96.8	0.4	47.7	22.6	77.2	14.4
SRS053335	4.36526	62	64	99.67	62.8	8.5	91.4	1	89.6	0.6	88.8	0.7	88.3	0.8	49.6	8.1	78.8	0.8	46	7.3	50.8	7.4
SRS053525	3.65373	46	48	99.39	76.7	6.9	97.8	0.6	88.7	0.2	87.3	0.2	91.7	0.3	80.6	6	96.8	0.3	35.1	10.4	78	7.5
SRS053956	4.67365	53	53	100	66.5	3.6	88	1.5	83.4	0.8	80.5	0.9	81.8	1	61.1	3.5	81.9	1	44.6	1.6	56.7	2.8
SRS054461	4.48152	66	67	99.92	76.6	3.5	95.1	0.8	85.7	0.2	88.1	0.2	89.2	0.3	46.6	3.4	89	0.2	36.4	3.1	40.2	3.1
SRS054488	4.90511	70	76	95.25	71.8	5.9	87.6	0.7	80.2	1.5	76.7	0.7	87.8	4.1	63	4	83.1	0.7	38.5	4.3	55	4
SRS054590	2.12746	20	22	99.35	67.8	14.3	99.2	0.4	97	0.1	95.6	0.2	96.8	0.1	67.4	14.3	97.4	0.1	56.3	3.9	62.6	10.9
SRS054608	4.86394	68	70	99.33	54.8	4.1	75.9	3	73	2.8	61.5	2.5	66	2.8	47.7	3.4	65.1	2.7	44	3.4	49	3.6
SRS054928	4.62701	79	88	92.33	52.2	8.1	82	2	79.4	0.8	71.4	1.3	73.8	1.5	44.2	8	71.3	1.2	48.3	1.8	44.5	6.1
SRS055137	4.89816	85	87	98.8	67.4	6.3	90.7	1.4	88.3	0.5	83.9	0.7	83.2	0.8	62.5	5.6	86	0.7	46.9	7.1	59.9	5.7
SRS055482	4.71884	61	64	99.86	60.9	2.8	91.3	2.3	70.6	1.4	68.5	1.1	66.9	0.7	47.2	1.9	58.4	0.7	40.4	4.1	58.5	3.1
SRS055697	4.36926	73	75	99.85	84.2	2.4	96.5	0.9	93.1	0.3	91	0.5	93.9	0.4	83	2.2	94.7	0.4	46.7	3.1	73.7	2.4
SRS055934	5.04804	84	87	98.44	72.2	3.9	92.6	1.1	87.7	2.4	84.4	0.9	88	0.9	69.6	4.1	90.2	0.9	34.2	5.5	70.2	4.7
SRS056255	4.19099	41	44	98.42	79.7	4.4	93.7	1.5	90.9	1.1	87.6	1	85.6	1.1	77.7	3.5	90.9	1.1	62.9	8.1	75.1	5.4
SRS056505	4.28277	72	76	99.47	72.1	8.8	93.6	1.9	86.8	0.6	84.5	0.8	85.6	0.9	70.3	8.2	89.8	0.8	52.2	10.1	65.6	8.5
SRS056656	4.87527	79	81	99.13	60.1	4.1	88.3	2.4	71.9	0.5	71.6	1.2	74	1.4	52.1	3.9	78.7	1.2	63.3	2	52	3.1
SRS057258	3.80869	58	60	99.83	54.3	9	94.8	3	88.3	0.3	87	0.3	87.6	0.4	50.4	9	85	0.4	26.6	1.1	48.5	6.8
SRS057267	1.55751	14	14	100	94.9	11.3	99.1	0	99.3	0	99.2	0.1	98.7	0	96.3	8.1	99.4	0	27.1	24.5	92	15.5
SRS057901	4.644	46	46	100	66.6	4.1	86.7	3.7	74.8	0.9	69.5	2.8	77.3	3.4	64.5	2.5	83.8	3.6	47.5	5.4	62.5	3.4
SRS058416	4.15844	38	40	99.43	85.8	3.2	96.1	0.5	96.5	0.1	96.3	0.2	93.5	0.1	85.5	2.8	95	0.1	46.4	4.9	83.9	3.5
SRS058770	4.09985	52	54	99.74	61.7	11.4	94.8	0.7	91.1	0.4	89.3	0.3	88.7	0.3	62.2	11.4	93	0.3	37.3	3.5	58	8.8
SRS062427	4.17586	63	65	99.93	70.2	7.2	91.2	1.9	90.5	0.8	87.7	0.8	86.6	0.9	66.2	6.8	84.1	0.9	45.6	7.2	63.8	6.6
SRS062464	4.71842	57	60	97.52	74.6	3.9	90.3	2.1	83	0.7	81.7	1.8	85.7	2	36.4	3.2	85.9	1.8	32	4.4	35.2	3.5
SRS062610	4.80255	75	76	99.97	65	2.7	89.2	2.3	80.2	0.5	73.7	1.2	77.3	1.2	49.8	2.3	72.4	0.7	66.4	4.3	49.2	3.1
SRS062847	3.4115	44	45	97.89	81.2	9.1	89.1	1.3	96.7	0.8	89	1.1	88.7	1.4	75.9	6.8	88.6	1.2	62.8	17.8	72.9	11.5
SRS063068	2.85881	31	31	100	90.2	11.4	98.9	0.2	98	0.2	97.5	0.2	97.8	0.2	92.2	8.3	98.5	0.2	48.3	24.5	86.1	15.6
SRS063138	4.48684	65	66	99.89	79.7	5.9	97.1	0.7	88.7	0.2	90.7	0.4	92	0.4	78.5	5.3	94.1	0.4	38.5	8.3	75.2	6.1
SRS063214	5.05646	84	93	85.71	51	2.8	85.3	1.9	64.4	1.5	57.5	1.3	66.9	1.4	26.9	2.5	68.5	1.3	26.8	1.8	28	2.3
SRS063275	3.56655	52	52	100	67.9	3.4	95.6	1.5	78.8	0.2	76.8	0.5	90.2	0.6	21.1	3.1	84.2	0.5	23.1	2	25.1	2.4
SRS063524	3.23742	38	40	99.86	87.7	3.7	97.3	0.5	95.9	0.2	93.8	0.4	95.5	0.4	87.2	3.5	96.9	0.3	41.8	2.9	87.1	3.2
SRS063797	4.58593	64	65	99.66	70.9	7	92.8	1.7	84.9	0.4	81.1	0.5	85.5	0.6	64.9	6	81	0.6	50.2	11.6	62.4	8.1
SRS063827	4.31325	57	58	98.29	70.2	4.3	88	3.6	74.5	0.8	70.8	0.7	71	0.8	62.4	3	73	0.8	62.4	9.1	53.4	5.8
SRS063898	3.76846	44	46	99.7	74.2	8.5	95.2	1	95.7	0.5	92.2	0.4	92.6	0.5	74.4	7.4	92.9	0.5	43.7	13.5	66.4	9.6
SRS063921	2.06665	23	24	99.9	90.6	7.3	98.3	0.4	93.1	0.2	95.6	0.4	92.3	0.4	91.9	5.2	97.7	0.2	67.9	15.7	89.2	10
SRS063961	4.93117	65	65	100	75.6	4.7	95.3	1.3	91.6	1.1	88.7	1	91.6	1.1	71	4.3	90.8	1.1	32.8	4.7	58.3	4.3
SRS063985	4.06758	63	67	93	47.9	3.4	85.2	9.1	61.4	0.3	59.2	0.4	59.2	0.4	43.2	3.3	55.9	0.4	43.9	2	45.9	2.7
SRS064233	5.31225	85	88	99.72	53.7	2.6	79.6	3.2	77.7	1.5	61.8	1.5	64.4	1.7	40.7	2.4	56.1	1.5	48.7	3.2	50.1	2.7
SRS064276	5.05876	92	97	99.42	43.4	7.9	85.1	2.8	74.2	0.5	65.8	0.5	66.6	0.5	33.9	7.8	62.9	0.5	47.9	2	32.8	5.9
SRS064321	3.9225	40	42	99.26	87.2	3.6	94.7	1.4	91.7	0.8	92	1.3	89.3	1.3	85.3	2.5	92.9	1.1	38.1	7.2	83.2	4.6
SRS064335	4.05966	64	66	96.95	66.7	8.2	91.4	1.5	81.4	0.6	80.9	0.5	85.9	0.6	63.5	6.7	88.4	0.6	43.5	15.1	65.4	10.1
SRS064557	3.63261	41	43	99.72	84.9	4.9	97.3	0.8	94.4	0.3	93.1	0.5	96	0.6	83.7	3.8	96	0.5	46	9.5	81.3	6.2
SRS065263	4.36417	70	70	100	72.9	6.2	95.7	1	86.8	0.3	84.8	0.3	89.6	0.4	70.6	6	90.9	0.5	50.6	4	65.3	5.1
SRS065466	4.85814	62	64	99.83	72.8	4.1	94	1	86.8	0.4	84.3	0.5	86	0.5	61.2	3.6	74.3	0.4	53.6	6.7	57.6	4.7
SRS065500	4.46978	77	82	99.78	65.4	6.4	94.1	0.8	86.9	2.6	80.1	0.7	88.6	0.7	65.2	6.6	88.5	0.7	46.8	5.3	61.9	6.1
SRS065628	4.06202	60	62	99.88	70.1	10.4	93.6	1.5	74.9	10.3	79.9	1.2	82.1	1.2	51.7	1.4	78.8	1.3	46	2.8	57.7	2.1
SRS065725*	0.608712	30	33	99.89	2.5	0.7	99.7	0.1	3.1	0.6	4	0.6	99.4	0	97.3	0.7	99.4	0	97	0.3	3.2	0.2
*an exceptional HMP sample with 95% OTUs assigned to Cutibacterium spp. (Actinobacteria)
1Each CPI was calculated as a community-wide total of contributions to prototrophy (%) by each individual OTU multiplied by respective relative abundances.
2A prediction errors for CPI values reflect impresise taxonomic mapping and phenotype microhetergeneity (see Methods)
			Mean CPIs:		66.3792		90.3829		81.8265		79.0527		81.7739		59.8547		82.162		43.9192		58.2024
			Average prediction error:			6.00286		1.85347		1.09184		1.07918		1.0898		5.26898		0.943673		6.34286		5.84163
			Minimum prediction error:			0.7		0		0		0		0		0.5		0		0.3		0.2
			Maximum prediction error:			18.6		10.4		12.6		7.7		8		15.3		8.3		40.2		25.5
	Shannon			Abundance Coverage (%)
Mean	4.25			98.03

## Sheet: AGP_CPI_renormalized
Table S6. (D) Community Phenotype Indices (CPIs) for production of B-vitamins and queuosine in HGM samples from the AGP dataset (based on taxonomic assignments after 16S count renormalization).
SampleId	Shannon	OTUs (covered)	OTUs (total)	Abundance Coverage (%)	CPI1 (B1)	Error2 (B1)	CPI (B2)	Error (B2)	CPI (B3)	Error (B3)	CPI (B5)	Error (B5)	CPI (B6)	Error (B6)	CPI (B7)	Error (B7)	CPI (B9)	Error (B9)	CPI (B12)	Error (B12)	CPI (Q)	Error (Q)
s000001020	5.29035	220	236	69.91	59.8	1.9	76.8	3.8	74.4	2	58.2	1.6	63.9	1.8	28.8	1.2	54.4	1.9	72.9	2.2	36.4	1.7
s000001026	6.08382	182	191	92.91	61.3	1.1	78.8	2.9	76.5	0.9	54.3	0.7	66.7	1	36.2	0.9	66.5	0.8	64.3	0.8	48.2	1
s000001032	5.22678	116	126	90.94	68.5	1.8	89.9	1.2	82.8	2.6	76	0.9	89	0.9	61.8	3.1	83.7	0.5	65.1	3.3	58.5	3.6
s000001047	4.41993	77	80	99.87	82.1	1.7	86.7	4.3	72.2	1.1	48.5	0.7	62.6	1.1	65.1	3.1	89.5	1.2	60	0.7	64.8	0.9
s000001059	4.91549	127	136	98.58	71.5	4.1	87.2	4.5	78.7	2.3	67.7	4.1	73.1	3.6	9.5	0.7	73.3	3.8	39.1	3.8	16.2	4.2
s000001060	4.32979	90	92	99.75	62.5	1	85.3	5.5	71.7	0.9	62.1	0.8	66	1	56.1	1.1	72.3	0.9	61.8	12	57.2	1
s000001072	4.85429	134	141	99.35	70.3	1.4	83.8	5.3	75.9	1.2	65.5	0.8	70	0.8	58.2	1	73.8	0.8	44.9	0.8	60.7	1.4
s000001089	5.52096	108	110	99.95	61	2.1	72.9	3.7	75	1.9	54.1	2.2	60.8	2	48	1.1	65.4	2.1	75.9	2.1	52.5	2.3
s000001097	5.01577	112	118	98.09	75.2	1.5	89.6	2.1	83	1.2	75.9	2.3	78.8	2.6	63.3	2.1	84.7	1.5	64.6	7.1	70.6	2.4
s000001098	4.97765	115	119	99.47	69.2	8.2	80.1	8.3	82.2	2.1	62.9	7.5	67.2	8	46.7	3.5	72.7	7.7	64.8	12.5	59.8	10
s000001129	4.64515	89	90	99.88	71.2	2.3	93	1.5	89.3	0.5	83.9	0.5	87.9	0.4	68.9	1.7	89.4	0.5	53.5	5	78.5	3.1
s000001140	5.6652	141	152	89.52	54.5	4.7	84.5	4.6	67.7	3.8	62.1	2.8	52.2	1.2	32	1.5	60	1.2	63.6	2.8	46.4	4.2
s000001151	5.54749	131	135	99.65	49.2	3.2	72.4	6.8	64.6	1.2	43	3	54.3	3.3	24.5	1	59.8	3.5	64.8	3.2	38.1	3.1
s000001173	5.18397	107	108	99.87	62.8	2.3	79	4.8	68.9	0.6	56.4	1.7	62.7	1.9	47.5	1.3	64.7	1.8	73.8	3.9	49.8	2.9
s000001180	4.77584	106	111	96	45.2	2.5	83.9	2.7	89	2.7	76.2	2.1	85.3	2.5	40.9	1.4	80.6	2.6	50.6	2.4	60.2	2.3
s000001182	5.77379	129	131	99.96	64.1	2.4	70.5	2.7	77	2.2	56.8	3.4	70.4	1.8	48.8	1.8	68.9	1.9	71.6	1.4	55	2.5
s000001184	5.93606	149	168	92.57	62.6	2.7	74.2	3.1	80.1	2.4	60.2	2.3	71.5	2.5	46.9	1.8	75	2.2	52.4	5.7	55.6	2.2
s000001189	5.33876	109	114	95.03	59.2	1.3	83.5	4.6	67.2	0.8	52.7	0.9	64.2	1.1	51.1	1	73.3	0.9	73.2	0.9	57.5	1.1
s000001193	5.29079	143	147	99.27	51.3	1.7	77	7.7	63.6	1.5	51.1	1.2	55	1.3	36.2	0.9	53.7	1.4	74.7	1.1	40.4	1.4
s000001208	3.92518	67	70	99.57	59.3	0.2	78.6	1.3	89.5	0.2	62.4	5.9	67.6	0.2	60.3	1.3	66.4	0.8	65.8	0.1	61.7	0.2
s000001230	4.40509	97	100	99.78	71	0.6	91.1	3.5	66.1	0.5	78.4	0.6	78	0.6	63.4	1.4	87	0.6	68.6	0.6	74.2	0.7
s000001243	6.253	247	264	97.43	42.3	2	74.8	3.5	72.3	1.8	55.4	1.4	58.8	1.5	19.5	0.8	68.4	1.8	54.2	2.1	36	1.8
s000001281	4.11829	137	142	97.57	61.4	1.1	82.8	4.8	65.8	0.8	53.5	0.9	59.4	0.9	62.6	1.6	74.8	1	61.1	15.8	66.2	1
s000001322	4.49663	82	84	99.57	48.3	6.1	34.5	10.8	69.4	6	11.1	4.5	36.3	7.1	14	8.1	67.5	5.6	62.2	2	25.1	8.5
s000001333	3.8824	45	45	100	74	1.8	71	8	85.8	2.4	35.1	1.5	58.3	3.1	58.5	7	89.2	2.2	59.2	1.7	52.8	3.1
s000001336	5.42696	147	148	99.97	65.6	2	78.4	3.3	78.5	1.4	59	1.9	65.8	1.8	45.8	1.4	67.2	1.8	79	1.8	51.8	2
s000001360	4.50108	109	113	99.34	79.6	2.4	86.1	2.9	61.7	2.6	71.2	1	71.9	1.7	66.6	1.5	80.1	2.3	87.5	1	70.7	1.6
s000001362	6.18503	163	169	92	54.2	2.6	75.5	3.7	70.1	3	53.1	1.7	57.1	2.6	35.6	1.5	69.8	2.6	58.9	2.1	43.2	2.7
s000001363	5.09947	120	123	99.15	51.7	2	81.4	3.5	73.1	1.5	54	2	61.4	1.7	44.5	1.5	72.6	1.9	72.8	1.8	57.3	2.3
s000001364	4.4255	88	91	65.85	61.7	4.8	61.1	11.1	75.3	4.6	22.1	2.9	37.2	4.8	29.6	10.4	73.3	3.9	66.5	1.6	23.8	4.1
s000001397	5.11755	120	131	94.76	45.2	1.7	76.1	2.7	82.2	2	62	1.7	68.3	1.8	29.9	2.3	77.9	1.9	47.9	5.2	36.9	2.1
s000001408	5.256	112	118	99.36	74.6	2.2	80.7	3.1	80.1	2.1	65.4	1.4	70.3	2.1	61.6	1.7	77.2	1.9	63.9	1.1	54.6	1.9
s000001446	3.73753	69	70	99.99	42.1	4.6	90.9	1.3	76	0.4	68.1	0.3	87.8	0.3	36.3	5.5	90.1	2.5	65.5	3.4	85.7	2.5
s000001487	5.07057	110	110	100	48.2	3.6	84.2	4.7	79.8	1.8	66.4	3	70.7	3.2	34.6	1.8	74.8	3.2	54.3	5	59	4.1
s000001497	5.76185	183	192	92.14	55.8	1.3	80.1	3.1	80.2	1.2	60.4	1	65.8	1.2	37.5	1.5	71.9	1.3	59.2	1.1	48	1.3
s000001509	5.09926	135	137	99.91	71.4	3.2	78.5	2.9	84.6	0.7	58.9	1.1	70	1	50.1	2.7	78.1	1	71.1	6.3	54	4.2
s000001516	5.0352	89	94	96.69	69.8	1.8	81.6	2.2	87.2	1.5	70.5	1.7	72	1.8	58	1	79.9	1.9	70.6	1.8	63.6	1.8
s000001519	4.26353	66	67	99.22	81.4	1.3	94.4	1.5	91.7	1.3	85.9	0.4	88.8	0.7	74.1	0.7	91.3	1.1	64.5	1	70.2	1
s000001524	4.87374	128	131	99.77	44.2	1.5	77	12.2	54.4	0.8	44	1.3	46.9	1.4	28	1	43.7	1.4	73	0.9	33.3	1.1
s000001543	4.62515	171	184	54.87	55.1	4.5	64.9	5.1	72.6	4.2	44.9	3.8	53.5	4.3	31.1	3.2	61.4	4.5	57.2	6.4	44.4	4.1
s000001551	5.79665	123	135	91.22	62.6	2.8	85.8	2.4	80.4	2.3	72.1	1.7	77.7	1.5	50.3	1.9	74.6	2.1	55.8	2.2	57	2.5
s000001556	5.54356	128	131	99.63	51.4	1.6	72.7	6.1	62	1.4	44	1.4	47.8	1.5	35.6	1.5	51.2	1.4	74.6	1.2	35.8	1.8
s000001559	5.46469	132	134	99.72	57.4	2.1	81.2	2.9	70.8	2.1	66	1.7	61.3	1.9	44.3	1.6	73	2.1	60.6	1.9	42.3	2.1
s000001565	4.86363	112	116	97.85	67.1	2.5	80.7	2.9	85	2.6	69.4	0.8	70.6	1.6	60.2	1.4	74.9	2.2	53	3.5	64.8	1.9
s000001574	6.39968	194	209	86	57	1.6	76.6	2.7	76	2.1	54.3	1.1	67.5	1.3	44	1.6	69.3	1.6	49.7	1.1	55.8	1.9
s000001580	5.16847	105	109	98.13	41.9	2.8	71.4	8.2	66.2	2	43.2	2.3	54	2.3	28.6	0.9	51	2.5	73.6	2.2	34.4	2.4
s000001585	5.24064	118	123	81.42	43.3	3.2	75.4	4.6	57.1	3.4	33.1	2.6	39.9	3	34.3	2	51.4	3.3	65.8	2.9	46.8	2.9
s000001586	6.06092	181	194	91.07	46.1	2.9	69.6	4.1	68.4	2.5	43.8	2.1	43.2	2.4	25.4	2.1	53.1	2.5	70.9	4.4	37.6	3.2
s000001595	5.99838	152	159	95.92	55.5	2.6	72.7	4.4	73.4	1.7	49.6	2.4	62	2.2	36.9	1.4	58.9	2.4	67.6	2.2	43.3	2.5
s000001605	3.39984	139	153	96.93	83	3.3	84.9	3.3	91.1	1.1	81.2	3.3	87.4	3.3	79.3	3.2	90.5	1.1	38.3	23.5	82.9	3.2
s000001613	5.69084	139	147	90.55	54.4	2	78.4	5.3	62.8	1.7	52.7	1.5	55.2	1.7	33.8	1.7	53.2	1.9	77	2	42.4	1.6
s000001647	5.43535	140	142	99.9	65.3	3.2	79.5	3.2	66.7	3.6	47.8	3.5	70.6	1.2	47.9	4.2	82.1	1.1	64.8	3.6	53.1	1.2
s000001659	4.5828	90	92	99.55	28.5	1.7	69.3	12.8	38	1.7	12.6	1.1	20.4	1.5	32	2.9	43.6	1.5	90.2	0.9	29.1	1.5
s000001661	6.17868	182	195	96.15	49.1	2.9	74.4	6.2	61	3	42.4	1.1	50.3	1.8	12.6	1.4	48.1	2.5	66.3	1	26.2	1.9
s000001669	4.1976	86	88	97.33	69.7	2.3	87.8	1.4	82.9	1.9	67.9	2.1	86.2	1.5	57.1	2.1	81.4	1	26.1	1.1	38.4	1.5
s000001684	5.03539	118	121	99.84	53.2	1.2	73	8.6	59.8	1.1	40.4	0.9	50.7	1.1	48.8	2.4	69	1	76.4	0.9	52.1	1.3
s000001685	4.54381	97	99	97.03	74.2	2.1	83.8	3.4	77.9	2.1	66.9	0.8	71.5	1.8	65	1.2	79.1	2.1	48.6	0.9	67.1	1
s000001694	5.51727	129	135	99.53	60.4	2.1	85.8	2.5	81.3	1	63.3	1.9	69.6	2	46.2	1.4	77.1	1.9	61.6	3.1	58.6	2.5
s000001730	5.08829	126	130	99.76	64.8	1.7	83.5	3.5	69.4	0.9	64.8	1.7	71.9	1.6	56.2	2.7	76.8	1.6	67.9	1.7	66.5	3.2
s000001748	4.45854	79	80	99.75	64	1.2	82.2	4.5	74.3	1.3	67.6	0.8	68.1	1	51.7	1	67.8	1.2	78.1	0.7	52.4	0.9
s000001749	5.70902	149	151	99.15	64.9	3	74.3	4.3	60.6	3.1	46.5	1.3	53.2	2	42.7	2.2	61.4	2.8	56.6	2.1	41.8	2.1
s000001755	5.466	146	150	93.89	54	3.7	71.9	7.4	72.6	1.4	50.1	3.4	64.9	3.7	26.6	0.9	64.7	3.6	56.4	3.5	33	3.5
s000001799	4.53627	115	116	99.9	74.6	2.8	90.9	1.6	79.9	2.8	73	0.4	85.4	0.4	24.5	2.8	87.9	0.5	25.1	0.5	23.3	2.9
s000001805	5.74338	127	141	94.02	51	8.1	71.6	4.6	69.1	6.6	44.5	4.9	58.3	1.5	26.7	2.8	67.1	2	60.6	4.8	34	7.4
s000001820	5.48496	160	166	97.46	53.9	1	83.9	4.7	72.3	1	63.1	0.8	62.4	1	30.2	2.4	49.8	1	74.5	1	38.3	1.1
s000001833	6.44052	217	236	89.1	38.7	2.3	67.2	3.7	66.4	2.1	44.5	1.8	51.4	2	25.6	2	52.2	2.1	64.3	1.8	34.3	2
s000001870	5.50274	127	134	98.07	58.6	1.6	82.3	3.2	68.1	1.5	63.9	2	66.6	1.3	43.9	1	70.9	2.1	60.5	2.5	52.6	1.7
s000001884	4.94991	99	101	99.54	72.1	2	84.5	2.9	80.8	2.1	69.1	1.9	72.1	2.1	61.7	1.7	74.5	2.2	45.3	6.3	64.7	1.9
s000001907	5.36052	137	143	92.7	51.3	2.2	71.7	2.1	78.7	1.6	54.3	2.3	69.5	2.1	42.8	1.9	79.6	1.4	53.8	1	45.1	2
s000001911	5.7954	181	191	97.38	45.9	3.8	75.9	5.1	70.5	3.9	53.7	3.6	60.1	3.8	34.2	2.5	70.2	3.9	64.6	3.5	51.2	3.7
s000001923	4.86321	108	109	99.89	43.4	2.5	73.4	8.6	53.8	0.9	36	2.7	42.8	2.8	17.3	1.4	33.1	2.7	85.4	2.7	22.5	2.8
s000001934	5.3306	165	167	99.82	55	1.6	76.6	6.1	67.6	1.2	49.7	1.4	56.9	1.4	38.9	1.4	62.3	1.3	68.6	1	42.1	1.7
s000001936	4.47733	121	127	94.69	73.9	0.5	88.7	3.1	64.6	0.3	78.6	0.5	82	0.4	42.4	0.4	60.1	0.5	78	0.5	49.2	0.5
s000001939	5.0416	131	134	99.29	37.6	2.2	82.2	2.9	78.5	1.8	65.1	1.6	71.6	1.8	41.1	10.3	75.3	1.9	62.5	12.3	66	2.5
s000001969	5.60535	121	133	86.35	66.3	3.7	82.3	3.6	81.6	2.5	66.8	3.4	73	3.2	42.4	1.6	73.2	3.5	65.1	3.6	59	3.6
s000001987	5.8108	127	135	97.07	55.2	1.2	78.4	3.3	78	1.1	61.6	1	68.5	1.1	37.6	1.2	71.3	1.1	56.4	1.2	46.1	1.1
s000002013	5.61356	165	179	97.69	41.1	1.9	70.4	9.9	46.3	1.4	31.9	1.3	42	1.4	17.6	0.8	44	1.5	66	1.9	21.6	1.4
s000002014	5.17733	112	117	98.59	37	2.3	56	10	46.5	4.9	28.2	6	39.6	2.4	9.5	2	43.4	6.5	64.8	6.4	20.3	2.9
s000002027	5.44906	159	165	99.13	50.7	2.5	72.4	6.3	68.2	1.6	47	1.3	61.2	1.5	27.9	1.3	57.6	1.6	62.2	1.4	37	1.4
s000002033	5.94047	191	210	85.02	61.5	1.7	79.7	3.4	72.5	1	50.4	1	70.4	1.1	14.4	0.9	71.6	1	45.9	1	24.6	1.3
s000002034	5.50563	136	142	90.79	50.5	2.6	68.7	7.7	64.4	1.3	39.1	1.5	55.2	1.7	13.9	1.2	42.6	1.7	71.1	1.6	24.1	2
s000002052	5.69548	196	206	98.07	38	1.9	77.7	3.7	71.9	1.7	53.9	1.5	62	1.6	28.5	1.6	64.9	1.7	53.9	1.3	31	2
s000002064	5.91012	194	202	93.41	45.9	1.9	73.9	4.9	69.2	1.4	46.6	1.8	56.3	1.8	27.1	2.6	58.9	1.9	54.2	1.9	35.2	1.9
s000002073	5.18839	169	174	99.61	73.8	2	88	3.2	77.2	1	67.4	2.2	72	2.3	13.9	0.6	73.3	2.2	40.7	2.2	24.8	2.3
s000002079	4.68048	86	86	100	56.2	3.4	65.3	9.8	64.6	1.5	40.4	2.4	57.7	1.9	19	2.2	55	1.4	67.2	0.4	21.3	1.6
s000002081	6.87629	274	307	87.17	49.5	1.3	77.5	4.9	63.8	1.2	48.2	1.2	53.8	1.1	33.3	1.3	62	1.1	60.1	1.4	40.7	1.4
s000002099	5.88444	155	167	87.67	47.2	2.4	67.6	7.1	61.3	1.9	34.6	1.8	47.3	1.6	11.8	2	49	1.4	71.7	1.7	22.7	2.3
s000002109	1.45229	47	47	100	96.7	0.3	97	0.4	97.9	0.2	95.6	0.2	96.5	0.2	94.9	0.4	97.2	0.3	93.9	0.4	95.1	0.3
s000002112	5.05259	118	127	96.92	58.5	1.7	77.4	4.1	74.6	0.5	52.3	1.8	59.3	1.9	32.6	1.5	55	1.8	74.9	2.3	40.2	2.4
s000002141	5.02287	166	177	69.86	65.2	9.4	81.8	1.2	63.2	11.1	46.4	11	80.6	0.7	43.2	10.8	83.7	0.7	44.2	11.2	30.3	0.7
s000002147	4.66131	91	94	99.83	81.1	0.9	87.1	2.2	87.3	0.7	77.4	0.7	80.2	0.8	58.5	1.6	67.8	0.7	79.3	0.8	59.4	1
s000002161	5.09695	147	157	97.43	81.8	1.6	87	2.3	87.8	1	77.4	1.5	81.9	1.4	63.1	0.7	72.4	1.4	73.6	1.9	65.9	1.6
s000002172	5.38429	168	176	99.35	40.7	1.3	81.8	7.5	68.3	1.2	59	1.1	62.3	1.2	32.8	0.8	65.3	1.3	48.7	1.2	43.3	1.2
s000002177	2.90878	41	43	97.86	68	18.8	44.8	7.8	65.6	19	28.8	0.7	74.4	15.2	31.7	1.2	77.8	17.4	44.6	0.4	32	0.9
s000002186	3.93453	142	159	96.18	77.1	1.5	91.1	1.5	91.2	1	85.2	1.5	89.3	1.5	71.3	1.3	92.2	1	27.9	13.2	76.3	1.5
s000002257	5.04006	116	119	99.53	69.5	2	82.5	2.9	73.7	0.8	60.3	2.1	67.4	2.2	47.9	2.8	63.3	2	75.2	2	55	2.5
s000002261	5.80843	177	187	98.04	50.7	1.1	83.7	2.9	77.5	1	59.8	0.8	69.7	0.8	41	1.1	75.9	1	47.9	0.8	58.1	1
s000002273	4.13273	73	74	99.8	75.5	2.8	88.7	3.8	88.1	0.8	74.5	1.1	79.1	1.2	67.5	3	86.4	0.7	69.8	5.5	71	3.7
s000002290	6.07141	150	158	96.66	49.6	3.8	70.8	4.5	60.6	4.1	42.2	3.3	48.9	3.8	12.3	2.3	54.7	4	49.2	3.8	19.3	3.5
s000002329	5.75581	140	155	90.1	62.3	2.8	76.7	2.9	82.4	2	60.7	2.7	71.5	2.4	43.1	1.2	69.7	2.6	67.4	2.5	50.9	2.9
s000002330	4.55194	114	116	99.97	63.2	1.4	82.2	3.5	75.6	1.5	66.8	1.4	71.2	1.4	55.9	0.8	75.5	1.5	78.1	1.6	63.4	1.4
s000002334	5.34667	148	150	99.95	49.8	1.4	67.6	7.3	59	1.5	36.3	1.5	47.9	1.8	36.7	3	63.5	1.3	63.7	5.3	38.8	2.1
s000002337	4.9683	111	117	96.85	61.3	1.6	74.3	5.6	71.1	1.2	52.8	3.1	60.9	1.3	57.4	3	68.2	1.5	78.3	1.2	55.2	1.5
s000002347	4.55436	112	115	99.62	63.3	0.8	84.1	8.8	69	0.8	48.4	0.7	61.2	0.8	61.5	1.7	72.3	0.8	81.4	0.9	58.6	0.8
s000002348	5.05408	175	186	98.72	64.3	1.2	79.5	3.2	74.9	1	58.8	0.8	66.2	1	22.9	0.7	41.1	1	72.5	1.1	28.7	1
s000002371	5.32954	117	120	98.44	69.9	4.1	76.2	3.1	82.6	1	59	1.1	67.8	1.3	42.8	3.1	68.9	1.2	61.7	8.5	49	5.4
s000002443	6.25219	159	171	92.51	52.5	1.5	81.8	3.3	64.8	1.6	54.8	1.4	63.1	1.5	44.2	1.1	67.8	1.6	42.2	1.6	56.8	1.5
s000002446	4.20049	123	138	98.16	82.7	1.9	92.4	1.4	88.2	1.7	83.6	1.3	85.3	1	8.8	0.6	85.2	1	18.1	1.4	13.9	1.7
s000002450	5.19614	120	123	98.21	36	1.5	65.6	9	48	1.4	29.4	1.3	38.2	1.4	10.4	1.3	28.1	1.5	73.2	1.4	14	1.4
s000002457	5.9258	188	205	87.32	35.9	2.6	61.2	5.6	54	2.4	33	2.5	32.3	2.5	4.9	1.6	39.4	2.6	78.1	2.4	23.5	2.6
s000002471	4.66398	87	88	99.88	61.8	3.7	86	5.4	74.4	2	61.2	3.6	65.5	3.1	51.9	0.9	68.6	3.4	69.1	3.3	60.8	3.7
s000002588	5.36997	159	172	96.14	54.6	1.3	75.6	3	82	1.3	61.9	1	65.9	1.1	44.9	0.8	65.4	1.2	57	1.5	54.6	1.4
s000002590	4.69151	95	97	99.91	63.5	1.8	74.2	4.5	73.4	1.8	48.5	0.4	55.8	1.5	34	2.9	51	1.7	82.2	0.3	34.7	1.1
s000002605	5.16122	107	112	91.79	47.4	1.6	87.9	2.9	72.2	1.6	66.6	1.4	65.4	1.7	39	1.2	75.7	2.2	43.1	1.7	53.1	1.4
s000002670	5.86768	166	177	97.49	71.7	1.5	84.7	2.4	83.2	1.3	68.2	1.1	72.6	1.3	54.9	1.6	74	1.4	45.3	1.7	60.8	1.5
s000002687	4.38956	95	101	99.67	64.3	1.3	89.3	1.8	82	1.4	71.9	1.1	73.7	1.3	57.7	1.3	83.4	1.3	63.2	1.4	65.9	1.3
s000002689	5.86777	149	159	92.85	51.9	2.8	75.1	5.9	59.7	2.7	42.9	1.6	51	1.9	22.1	1.4	45.4	2	69.6	3	27.1	2
s000002710	4.94368	130	136	99.04	56.4	1.5	82	4.8	75.8	1.5	63.6	1.1	67.5	1.3	44.6	1.2	66.4	1.5	70	1	55.5	1.3
s000002721	6.28443	174	181	97.95	58.2	2.1	73.7	3.1	70.5	2	51.4	1.7	55.3	1.9	33.5	2.8	54.5	2.1	78.5	1.7	40.8	1.8
s000002736	5.25227	139	151	91.14	53	1.2	84.6	1.3	67.6	1.2	56.6	1.1	56.2	1.1	40.7	0.5	64.5	1.1	51.9	4.1	50.8	1.3
s000002749	6.05869	205	218	96.18	59.9	1.7	78.8	3	71.4	1.7	58.5	1.3	67.2	1.5	31	1.5	70.4	1.6	57.3	2.5	36	1.7
s000002774	4.10408	121	129	94.22	80.2	1.6	89.3	2.4	86.4	1	76	1.4	79.9	1.5	71.4	1.3	82.6	1.1	34.6	0.9	54	1.5
s000002814	4.24253	86	87	99.84	71.4	1	90.1	1.2	86.7	0.9	79.3	0.6	81.2	0.8	73.2	0.8	87	0.8	73	0.9	73.1	0.8
s000002818	3.19798	141	148	98.84	83.5	0.6	90.4	2	88	0.5	81.4	0.4	85.2	0.4	8.3	0.4	84.9	0.5	23.8	0.4	12.3	0.5
s000002822	5.21488	143	146	99.57	64.1	1.5	89.2	1.6	84	1.3	74.9	0.9	78.6	0.8	56	0.6	83.1	0.9	48.2	1.3	55.1	1.4
s000002826	4.59608	88	91	99.32	75	0.9	77.7	2.4	67.9	0.9	65	0.9	65	0.8	62.8	0.8	69.6	1	67.7	0.8	63.3	0.8
s000002829	5.66628	141	149	98.92	35.2	6.3	56	4.5	46.5	6.4	20.6	0.9	35.3	5.1	21.6	1.5	57.4	5.9	65.4	0.5	28.4	1.6
s000002831	5.70152	162	174	94.6	53	1.1	85.4	1.5	81.5	1.3	69.7	1	69.3	1.1	43.6	1.2	77	1.2	44.9	1.3	53.6	1.2
s000002869	4.74621	105	109	99.48	69.7	0.7	75.6	1.5	88.8	0.6	68.8	0.4	79.1	0.5	50.8	1	76	0.6	51.8	0.2	67.9	0.5
s000002873	4.98234	106	111	94.66	56	3.1	83.5	3.7	76.2	2.8	69.8	2.5	69.1	2.8	44.7	2.1	73.5	2.9	66	3.5	58.6	2.8
s000002885	5.36843	168	178	96.32	54.9	2.3	77.7	5.5	69.4	2.4	55	2	61.8	2.2	20.3	1.3	40.7	2.3	71.8	2.4	27.3	2.2
s000002886	5.45934	132	137	99.68	43.1	2.8	66.7	6.8	59.9	2.1	38.4	2	48.8	2.2	24.5	2.6	57.5	2.2	70.3	3.8	29.3	3.6
s000002890	5.60116	137	148	91.94	47.2	1.4	83.4	2.6	79.2	1.4	68.3	1.2	69.5	1.4	32	1.1	71.6	1.4	58.1	1.4	39.7	1.3
s000002894	4.5117	92	93	99.56	79.9	1.6	87	3.2	88.6	0.4	73.9	0.7	84.3	0.7	65.3	1.5	88.6	0.7	49.8	9.2	73.4	0.8
s000002929	5.55382	133	139	99.02	67.4	1.3	80.4	3.5	74.8	1.1	56.8	1	71.2	1.1	31.2	1.1	66.4	1	61.6	0.9	33.1	1.4
s000002972	6.52007	242	253	97.02	58.1	1.4	77	2.4	81	1.1	60.8	1.1	69.9	1.2	34.6	1.3	75.5	1.2	53.9	3	45.4	1.3
s000002995	5.03656	109	124	90.78	42.2	3.8	67	9.8	50.8	3.2	25.1	3.2	46.2	3	16.5	2.9	54	3.1	56.5	5.3	24.1	3.2
s000002996	5.96903	220	242	88.82	61.6	1.2	82.1	2.4	80.1	1.7	65.7	0.9	69.1	1	47.3	1.5	75.3	1.1	67.3	1.5	60.9	1.6
s000003009	5.61185	165	175	98.61	58	2	81.2	4.5	70.6	1.6	59.6	1.9	63.2	2	38.6	4.2	59.3	1.7	72.2	1.6	45.2	2.1
s000003048	5.46705	119	124	98.89	64.8	3.4	78.7	5.2	88.2	1.1	62.6	3.5	70.4	3.7	36.8	2.3	77.5	3.6	50.6	5.3	53.5	3.8
s000003058	3.47381	74	75	99.93	78.8	0.5	87.5	1.1	86.6	0.5	74.8	0.6	84.1	0.7	11	0.6	85.8	0.4	16.4	0.2	13.1	0.7
s000003063	5.84906	171	180	87.57	56.7	1.3	80.1	2.7	72.5	1.3	60.3	0.9	65.8	1.2	36.9	0.7	66.7	1.3	51.7	1	51.4	0.9
s000003098	6.48212	219	242	93.09	44.5	2.1	70.9	5.7	60.9	2.1	41	1.7	52	1.9	27.1	1.8	50.4	2	60.7	2	35.4	1.9
s000003103	5.37961	130	134	99.22	50.8	1.6	72.8	8.6	64.1	1.3	47.7	1	56.3	1	33.8	1.1	54.6	1.3	57.7	1.9	37.4	1
s000003120	5.14457	97	98	96.69	59	0.8	87.5	4.2	73.4	0.7	69.6	0.6	70.1	0.7	50.1	0.9	73	0.8	62.1	3.1	58.9	0.7
s000003159	5.26424	116	122	95.73	61.8	2	80.1	6.3	66.5	1.7	57.7	1.1	64.1	0.6	41.8	2	69.9	0.6	52.5	1.2	45.4	1.8
s000003173	1.90295	92	93	99.98	89.8	0.8	94.2	0.9	94.1	0.8	91.1	0.7	92.5	0.8	88.5	0.5	94	0.8	35.4	33.4	89.3	0.7
s000003193	4.45409	84	86	98.1	34.5	1.5	73.5	13.3	43.8	1.3	21.3	1.2	29.3	1.4	25.9	3.8	64.1	14.4	50.1	2.5	26.7	1.4
s000003201	5.29879	112	117	97.66	51.6	2.9	78	2.6	84.5	1.9	64.9	1.7	72.5	1.9	38.3	2.1	74.3	1.9	45.6	5	51.5	3.4
s000003222	5.30018	131	134	99.83	54.7	2.4	71.2	3.6	68.3	2.3	44.5	1.1	54.4	2.1	47.5	1.9	67.8	2.3	66.7	1.8	52.4	1.5
s000003303	5.8063	177	188	91.54	60.4	1	87.3	2.4	69.8	0.8	65.7	0.8	56.6	0.9	38.8	2.1	67.6	0.9	60.3	3.6	51.8	1
s000003319	4.02766	99	101	99.6	78.6	2.4	90.6	1.4	93.3	0.7	84.6	0.5	85.8	0.7	72.1	2	90.5	0.6	44.2	16.1	76.1	3.1
s000003350	6.88957	282	318	85.42	39	2.7	66.7	4.6	58	3.2	39	2.2	45.8	2.6	21	2.2	53.2	2.9	55.1	2.5	27.9	2.6
s000003358	5.34945	162	166	99.83	49.7	1.3	69.8	1.7	80.6	1.3	53.1	1.2	55.2	1.3	36.5	0.9	75.5	1.3	46.1	4.2	45.7	1.3
s000003365	4.62594	86	87	99.7	74.1	0.9	76	1.6	90.2	0.9	65.7	0.5	72.8	0.7	48.6	0.6	71	0.8	82.8	0.3	55.5	1.1
s000003388	5.78117	128	141	88.34	54.4	1.6	75.4	3	78.2	1	54.9	0.8	67.6	1.1	40.5	1.4	76.1	1	47.2	1.7	46	1.1
s000003423	3.98795	72	75	99.77	76.7	1.9	85.7	1.6	88.1	1.4	77.8	1.3	79.1	1	53	0.8	66.1	0.8	72.7	1.1	57	1.8
s000003430	5.00381	114	121	97.58	80.7	2.3	90.2	2.5	74.7	2.3	79.5	1.3	80.2	1.6	32.9	0.9	84.4	2.1	47.6	1.2	38.6	1.7
s000003432	4.50859	73	75	96.59	74.5	0.9	82.6	1.8	75.6	0.7	68.5	0.8	74.5	0.9	65.9	1.2	76	0.8	71.1	0.6	67.2	1.5
s000003439	5.082	153	166	99.12	68.7	4.9	84.6	5.7	77.8	1.3	60.5	5.4	59.4	5.6	46.9	0.8	78.3	5.4	67.8	9.3	67.6	5.6
s000003442	5.27009	159	165	98.59	50.2	2.3	77.9	5.6	71.7	2.5	57	0.5	59.6	1.4	36.4	1.4	58.8	2.1	59.2	0.5	41.2	1.4
s000003458	5.29004	125	130	99.52	60.4	6.5	73	7.4	74.5	6.8	54.7	6	59.6	6.9	22.3	3.4	52.1	7.1	68.1	6.8	32.9	6.2
s000003580	5.45082	118	124	93.16	59.9	1.1	81.5	3.5	76	0.9	62.1	1	66.4	1.1	47.2	0.8	70.2	1.1	66.1	0.9	58.3	1
s000003602	5.9654	165	171	99.14	54.4	2.5	72.2	5.3	62.1	2.5	47.7	1.7	55.3	2	30.8	1.6	58.3	2.5	66.6	2.2	43.2	2.1
s000003609	5.03856	105	109	94.32	51.2	3	73.2	7.4	64.7	3.5	39.5	2.4	47.8	3.6	35	4	67.6	3.7	59	2.4	40.3	3.7
s000003714	5.02183	127	129	99.84	36.2	2.1	70.8	7.3	43.1	2	22.7	1.8	31.4	2	22.4	1.8	42.5	2.1	88.8	1.9	29.5	2.2
s000003718	5.85935	153	160	98.86	57.4	3.6	74.7	5.9	77.3	1.4	45.8	3.8	54.8	4	29.4	3	69.1	3.9	70.3	3.8	39	4
s000003729	4.88432	131	134	99.62	55.1	4.6	60.2	13.1	64.9	4.4	16.4	2.8	28.7	4.6	15.5	11.1	56.2	3.6	86.1	0.9	15.2	4.1
s000003731	5.32916	149	153	98.83	56.3	3.7	78.1	7.1	68.4	4.1	51.6	1.1	57.1	2.3	15.3	1.6	57.5	3.5	56.1	1.3	22.1	2.4
s000003849	5.07757	117	120	99.89	44.1	2.5	82.5	4.2	75.7	2.6	67.5	2.3	72	2.6	29.2	1.3	71	2.7	43.8	5.6	39.3	2.4
s000003851	5.88139	187	198	93.05	56.2	1.1	81.8	2.6	74.9	1	64.2	0.9	64.7	1.1	28.5	0.6	72.9	1.1	47.2	1.2	45.8	1
s000003852	5.49117	147	154	98.18	57.8	1.1	89.1	1.2	80	1.1	75.6	1.1	69.9	1.1	42.2	0.6	85	0.9	41.1	5.9	51.9	1.3
s000003880	4.87638	107	114	97.64	48.4	1	84.5	3.6	74.7	1.1	66.4	0.9	68.9	1	41.3	1	68.7	1.1	62.6	1	48.8	0.9
s000003921	5.132	111	115	98.65	57.1	0.7	81.4	7	70.8	0.6	60.7	0.6	62.4	0.7	14.9	0.8	61.9	0.7	52.8	0.7	27.6	0.8
s000003937	6.2938	177	188	92.37	48.2	2.3	75.8	4.3	61.9	1.9	49.2	2.2	53.7	2.4	28.7	1	55.2	2.5	69.8	2.5	36.5	2.3
s000003969	4.80698	79	80	99.85	79.1	4.9	87.4	2.6	91.4	1.9	75.6	2	81.4	1	65.7	5.6	86.9	2.5	51.8	3.8	71.8	2.5
s000003970	4.75005	115	120	97.57	71.1	1	87.6	1.3	84.4	0.8	79.2	0.8	82.6	0.9	66.2	0.5	85.4	1	70.1	0.8	72.7	0.9
s000003974	3.84328	100	108	91.12	79.2	4.3	89.9	1	90.4	0.9	84.3	0.7	83	0.8	73.5	5.3	87.4	2.4	24.9	5.9	82.9	2.4
s000003981	5.00378	131	133	99.61	28.2	1.9	55.5	8.6	41.3	3.8	11.3	2	30.9	5.1	24	4.5	58.7	5.2	66.5	3.5	28.8	4.6
s000003982	4.74484	120	127	95.7	37.5	1.9	60.9	14.8	46.7	1.5	17.2	1.7	29.9	1.6	18.1	2.9	43.7	1.5	76.8	5	23.2	2.2
s000003984	5.69651	161	174	94.46	66.1	2.1	80.3	3.3	76.6	2	62.5	1.9	67.5	2.1	52.8	1.9	71.3	2.2	69.7	2.2	55.4	2.2
s000003996	6.26152	224	243	93.41	63.2	2.4	80.8	2.9	79.3	2.3	64.3	2	68.9	2.3	21.7	1.6	71.1	2.4	41.5	2	29.7	2.1
s000004040	5.03338	116	123	87.31	64	1.7	85.7	1.9	79	1.5	66.1	1.5	71	1.6	52.5	1.2	72.1	1.7	49.6	1.6	58	1.6
s000004142	6.01599	157	165	93.98	52.4	1.4	69.9	3.6	68.4	1.6	43.1	1	55.2	1.5	12.7	1.9	48.3	1.5	57.6	1.3	21.4	1.3
s000004148	5.76694	147	159	82.18	45.4	2.9	72.5	5.5	61.5	2.3	38.6	2.6	50.1	2.9	27.2	3.1	55.3	3	53.8	2.6	33.7	2.7
s000004192	4.76488	117	119	99.49	70.6	1.6	86.3	1.8	88.3	1.5	78.1	0.7	84.1	1	64.9	1	83.7	1.4	52.3	8.8	73.6	1.1
s000004234	6.08942	164	178	89.95	53.2	1	82.4	2.5	76.6	2.8	58.2	0.9	70.8	0.9	39.2	3	73.9	0.8	57.8	0.8	52.5	3.3
s000004265	5.29733	119	120	99.9	47.6	1.2	79.8	4.8	61	1.4	59.3	0.6	54.7	0.9	38.1	1	67.7	1.1	60.9	0.7	42.7	1.2
s000004278	4.04907	76	81	87.47	22.5	2.9	59.9	19.6	31.9	1.5	8.9	2.8	25.6	2.5	3.9	1.2	31	2.6	86.5	2.5	14	4.2
s000004281	6.04448	167	176	94.81	64.5	1.5	63.9	4.2	77	1.4	39.9	1.2	57.5	1.3	25.5	3.2	70.7	1.4	65.6	1.1	43	1.4
s000004282	6.09489	163	172	94.97	53.5	2.4	69.4	4.3	70.7	2	42.9	2.1	59	2	21.6	1.6	55.6	1.7	63.2	2	30.1	2.1
s000004286	5.1538	129	132	99.54	54.9	2.7	79.6	7.1	68.8	1.4	54	2.8	54.9	3	36.6	1.6	55.8	3	68.7	2.8	39.9	2.9
s000004287	3.80762	79	81	99.92	73.7	0.5	91.6	1.1	92.2	0.5	83.4	0.3	82.6	0.3	68	0.4	84.1	0.4	75.1	0.3	74.3	0.3
s000004602	5.10942	117	121	84.82	63.5	2.7	87.7	2.1	70.1	1.6	55.2	0.5	79.3	0.9	48.4	1.9	76.8	1.3	58.2	4.8	49.4	3.3
s000004603	6.29646	231	241	96.31	56.6	2.3	73.7	3.7	72.4	2.2	49.2	1.3	65.2	1.7	33	1.9	69.1	2	57.7	1.1	40.4	2
s000004613	4.37239	90	97	99.42	66.8	0.7	80.4	4	78.9	0.5	67.9	0.8	71.6	0.7	61.4	0.5	77.1	0.7	53	2.2	61.8	0.7
s000004645	6.37326	206	223	93.45	53.1	2.1	80.1	3.9	69.4	3.2	54.2	1.6	65.8	1.7	38.9	2.8	68.3	1.9	66.2	2.1	45.6	2.9
s000004659	5.4159	163	178	97.57	61.3	3	90.5	2.5	79	2.9	73.2	2.5	76.3	2.7	50.6	1.4	82.4	2.5	29	2.8	54.9	2.8
s000004670	5.98961	210	225	97.12	49.5	1.6	81.6	3.9	69.5	1.5	56.8	1	57.5	1.2	33.5	1.2	63.3	1.5	61	1.1	44	1.2
s000004680	5.08807	97	98	99.94	77.9	0.8	88.6	3.3	82.2	0.8	73.3	0.6	79.7	0.7	68.4	0.9	78.6	0.8	63.9	2.8	66.6	0.8
s000004737	5.56295	182	194	94.29	49.3	2.5	74.5	2.9	74.2	1.3	58.9	2.5	64.7	2.2	38.5	1.1	69.6	2.3	54.6	2.3	52.6	2.6
s000004775	5.40187	120	121	99.96	68.9	3.2	88.7	3.2	86.5	1.4	75.7	3.1	80.7	2.8	44.2	1.4	85.1	2.7	45.3	3.1	53.4	3.3
s000004813	5.96718	190	200	98.46	59.4	1.7	79.3	3.8	67.9	1.5	57.4	1.3	60.8	1.3	19.2	1	66.7	1.2	57.9	1.3	26.8	1.7
s000004814	5.96062	153	161	97.08	60.7	2.6	77.5	3.1	81.9	2.6	50.3	1	67.3	1.6	38.9	1.6	68.6	2.3	65.4	2	44.5	2
s000004819	4.05192	93	95	99.96	79.7	0.7	90.9	1.6	87.3	0.6	78.8	0.7	83	0.7	77.9	1.2	90.5	0.7	51.5	14.6	81.5	0.7
s000004821	6.55874	221	243	94.27	42.5	2.1	63.1	4	61	2.2	39.4	1.9	54	2.1	25.9	1.4	53.1	2.2	69.5	2.1	35.1	2
s000004860	5.51884	164	170	99.62	41.9	2.2	73.5	6.5	60.6	2.2	46.2	2	53.5	2.2	22.3	1.2	52	2.3	60.5	2.2	36.6	2.1
s000004888	5.23736	167	182	94.12	65.5	2.6	85.2	1.8	75.5	2.5	67.9	1.3	70.3	1.2	20.7	1.7	76.8	1.3	36.9	1.4	32	2.2
s000004890	5.51448	183	190	91.01	49.4	3.8	84.3	4.2	83.1	4.2	67.8	1.9	70.7	2.6	36	2.4	77.9	3.5	61.4	2.1	52	3.1
s000004917	4.97569	126	128	99.84	45.7	1.3	67.5	8.3	61.3	1.1	36.1	1.2	45.8	1	14.4	1.3	39.2	1.1	84	1.3	16.5	1.3
s000004918	5.80264	173	177	99.68	43.5	1.7	72.4	5.1	57.9	1.9	38.5	1.2	46.4	1.7	24.5	1.3	55.8	4.5	51.7	1.2	31.6	1.6
s000004971	4.73595	117	126	84.65	21	1.1	52.1	14.1	44.2	15.7	16.5	6.8	21.7	9.3	7	1	40.9	9.4	34.4	1.9	22.2	13.1
s000004972	5.7565	166	171	87.51	63.1	1.8	71.9	3.2	79.8	1.6	56.4	1.6	57.7	1.6	39.6	2.8	72.4	1.7	63.7	2.8	49	1.7
s000005013	5.21558	108	110	99.74	55.8	1.7	75	3.9	70.2	1.7	55.4	1.1	61.8	1.5	44.1	1.2	57.1	1.6	68.1	1.2	48.2	1.2
s000005042	5.03924	123	131	98.34	54.4	3.2	84.5	4.7	76.5	3	65.4	1.8	70	2.2	44.7	1.1	74.4	2.9	65.5	1.7	58.8	2.4
s000005068	4.86813	163	168	99.93	66.8	1.7	84	2.3	82	1.8	68.1	1.2	74.7	1.5	27.5	2.4	80.1	1.7	39.1	1.6	31.9	2.6
s000005080	6.09525	204	212	96.65	48.8	1.8	74.3	5.3	65.1	1.8	50.7	1.7	57.4	1.8	29.5	1	53.9	1.9	58.3	1.8	37.9	1.8
s000005163	4.19541	116	125	96.94	68.6	0.7	93.4	1	75.5	0.7	71.4	0.6	71.8	0.7	43.6	0.6	90.4	0.7	49.1	2.3	47	0.6
s000005238	5.50572	178	187	94.29	37	1.3	65.8	9.8	45.9	1	27.7	1.1	41.2	1.2	5.9	1.2	42	1.1	58	1.1	11.5	1.3
s000005655	5.18625	142	151	87.59	52.5	2.9	72.5	5.2	71.3	2.9	56	0.4	67.4	2.5	36.4	0.7	68.1	3.3	46.1	1.2	47.6	0.5
s000005686	4.87432	161	172	97.5	65.8	2.2	81.7	4.1	79.9	0.6	67.9	2.4	70.3	2.6	27.4	0.6	44.7	2.5	73.4	2.4	35.3	2.5
s000005703	5.6749	168	181	95.29	58	1.2	88.2	2.3	79.8	1.2	74.1	1.1	81.9	1.2	52.5	0.9	83.4	1.2	42.8	7.7	55.9	1.2
s000005725	5.38605	126	135	97.96	56.8	6.7	59.3	8.3	56.2	6.5	27.1	6.1	58.8	6.4	15.6	3.1	71.5	5.2	47.9	6.4	26.1	6.2
s000005727	5.51215	131	136	97.49	56.3	3.3	66.3	3.5	72	3.4	48.1	2.3	61.2	3.2	33.1	6.4	71.8	2.7	47.8	3.9	28.1	2.7
s000005734	5.88685	178	190	93.89	57.5	5.9	83.1	5.4	74.3	3	59.2	5.9	65.7	5.1	36.6	0.9	68.7	5.5	60.3	5.5	43.9	6
s000005738	5.22662	107	108	99.03	61.7	1.8	79.2	2.8	74	1.5	64.6	1.8	70.2	1.8	54.6	1.5	75.7	1.6	59.7	1.5	61.2	1.8
s000005761	5.2028	173	186	97.13	48.9	1.4	81.9	6.8	63.2	1.5	55	1.2	53.6	1.5	43.4	1.4	69.7	1.5	71.3	2.3	49.3	1.3
s000005770	5.41008	130	138	72.28	65.1	3.8	72.3	5.4	78.3	3.6	45.6	2.2	68.9	3.7	41.9	3.7	78.3	3	64.8	1.3	45.1	3.9
s000005784	6.00338	176	187	96.69	54.7	2.3	74.9	5.8	68.6	1.7	47.2	2	55.6	2	26.8	1.6	58.5	2	69.8	1.8	43	2.3
s000005792	3.49291	49	49	100	87.6	1.1	93.5	3	88.1	1.1	84.9	0.7	87.1	0.8	33.8	0.9	88.8	1	31.8	0.7	26.9	1
s000005804	5.2101	100	102	99.8	70.2	1.4	90.8	2	83.6	0.8	78.1	1.4	80.9	0.8	29.4	1.4	77.7	0.6	35.8	1.9	34.9	0.5
s000005809	6.33591	210	227	94.69	47.4	1.9	72.9	3.3	70.1	1.5	43	1.9	60.2	2	31.1	1.5	62.1	2	51.3	2.5	45.6	2.3
s000005839	4.99048	117	122	99.25	61.8	2.1	85	5.7	77.3	1.6	62.3	0.8	68.3	1.1	52.1	1.4	70.9	1.4	75.4	3.9	55.4	2.4
s000005840	3.80844	155	161	99.8	80.9	0.6	87.8	1	84	0.7	79.6	0.6	85.9	0.7	70.2	0.7	85.1	0.6	44	21.6	73.2	0.6
s000005846	5.84742	135	139	91.95	49.1	2.4	70.9	5.2	60.4	1.4	43.9	2.3	51.8	2.4	25.3	1	52.1	2.4	74	2.4	34.6	2.4
s000005884	5.30146	173	177	99.9	60	1.8	79.4	2.2	83.6	1.8	66.4	0.7	72	1.4	43.7	1.3	70.9	1.6	69.4	1.3	47.5	1.5
s000005887	4.77322	130	134	77.87	71.9	2.3	77.6	4.1	78.5	1.2	61	1.1	72.8	1	33.3	0.8	58.1	1.1	65.1	2.1	39.9	1.8
s000005893	5.50365	134	141	99.3	58.6	2.4	80.7	4.4	77.3	2.9	57	2.7	69.6	4.3	37.1	0.5	67.1	3.3	65.2	3.7	53.5	4.4
s000005900	4.93039	144	151	99.43	44.7	2.4	83.7	3.2	47.2	2.6	30.4	2.2	41.7	2.5	38	1.5	76.2	2.6	64.6	2.6	47.7	2.4
s000005914	5.24443	135	142	95.09	73	1.3	86	1.8	80.6	1.2	72.3	1	78.1	1.2	65.9	1	83.6	1.2	63.5	0.9	67.1	1.1
s000005915	4.07536	115	120	99.47	75.7	1.6	88.5	2.2	85.6	1.7	77.5	1.4	82.6	1.6	70.6	1	88.2	1.7	58.7	13.3	71.8	1.5
s000005927	5.41351	200	207	98.1	66.2	1.3	86.5	3	75.4	1.1	65.7	1.2	69.9	1.2	13.7	0.6	68.8	1.3	40.2	1.3	21.4	1.2
s000005931	5.21387	139	143	93.77	73	1.8	87.6	2.7	83.7	0.9	72.7	1.9	75.4	2	49.4	1.4	68	2	67.5	1.9	57.5	2
s000005948	6.04689	183	196	96.31	48.9	3.7	73	6.3	63.2	3.5	41.9	3.4	49.5	3.6	15.7	2.2	44	3.8	76.7	3.6	26.6	3.6
s000005973	1.34834	107	116	11.77	41.3	3.2	64.7	7.7	49.7	3.1	26.5	2.9	29.5	3.1	7	2.5	48.6	2.6	78.3	2.9	23.1	3.1
s000005983	4.50282	94	97	99.77	61.8	1.5	76.5	2.7	84.6	0.5	64.4	1.6	63.7	1.7	28.2	0.6	51.4	1.6	61.8	1.7	42.8	1.8
s000005986	5.0357	126	130	99.31	68.7	1.2	80.5	3.2	73.9	1.1	61.7	1.1	67.2	1.2	19.9	1.2	73.1	1	44.1	1	21.4	1.4
s000005987	5.72704	170	177	98.21	44.3	2.7	70.1	4.1	70	2.5	51.5	2.2	62	2.6	30	1.4	70.7	2.6	41.6	3.7	33.8	2.3
s000005989	5.48336	152	159	99.8	58.7	0.9	80.1	2.6	78.7	0.8	60.5	0.6	63.8	0.6	37.9	2.2	67.3	0.7	67.9	0.7	54.5	0.6
s000005992	4.06726	107	109	99.93	42.5	1.8	69.7	17.6	46.7	1.7	29.4	0.8	36.8	1.4	30.7	2.2	45.6	1.5	82.5	0.4	31.3	1.2
s000006004	4.34722	89	90	99.64	56.6	0.5	83.2	7.1	59.8	0.5	52.9	0.4	55.3	0.5	49	1	54.5	0.5	82	0.5	49.9	0.5
s000006017	4.71884	97	105	93.93	64.5	2	77.7	2.4	82.9	1.6	70.5	1.9	72.3	2	59.6	1.7	81.8	1.6	71.2	1.7	65.1	2
s000006029	4.87278	109	113	85.54	35.1	1.3	56.4	2.3	73.4	1	39.9	1.7	49.8	1.2	19	1.5	51.8	1	44	0.7	31.1	1.9
s000006030	5.90715	204	219	98.34	56.8	2.3	77.7	5.2	71	1.8	55.4	1.8	59.9	1.7	38.5	1	59.4	1.7	72.1	2	42.1	2.2
s000006034	5.4769	187	196	98.88	71.4	1.1	86	3.6	79.1	0.8	68.5	0.8	76.3	1.1	60.5	1.6	76.8	1	62.7	1.2	60.5	1.6
s000006035	5.17422	138	142	97.99	67.3	3.6	74.3	6.8	80.7	2.2	54.4	1.8	75	1	42.5	1.8	82.3	1.2	48.4	3	50.3	0.6
s000006042	6.43369	208	224	86.54	49.8	2.4	72	3.5	68.6	2.2	47.9	2.3	57.8	2.3	26.8	1.3	59.3	2.4	66.4	2.8	40	2.4
s000006048	4.50677	100	104	99.04	64.3	1.4	85.2	3.1	72.3	0.9	65.6	1.3	75.5	1.4	61.2	1.2	76.8	0.9	48.6	11.1	62.4	1.4
s000006049	6.27254	204	222	94.83	48	2.8	74.8	6.1	63.9	2.5	46.4	2.3	52.8	2.6	22.1	2	57.3	2.8	61.4	2.4	28.9	2.9
s000006053	5.13561	168	176	95.16	64.2	3.3	82	5.5	75.1	1	59.9	3.6	64.5	3.7	13.9	0.9	69.1	3.6	43.9	3.6	23.6	3.8
s000006077	4.40572	56	56	100	48.9	2.9	50.8	2.5	73	1.4	40.5	6.8	60.2	2.5	39.9	3.3	54.4	2.7	76.6	2.7	43.4	3.5
s000006113	4.79501	121	122	99.92	61.3	1.3	87.6	2.2	70.5	0.6	61.3	0.8	65.7	0.8	69.8	1	84.9	0.8	48.7	2.2	71	1.5
s000006135	5.49602	147	150	99.53	48.8	2.9	72.7	4	64.8	2.8	48.9	1.5	57.9	2.4	42.2	1.3	67.2	2.7	57.1	1.4	50	1.4
s000006625	4.35217	123	130	73.94	63.6	2.5	86.8	1.6	71.5	2	63.1	1.5	65.4	0.8	19.1	1.6	82.2	0.8	37.6	1.5	28.5	2.2
s000006626	5.03226	129	133	99.72	63.5	1	71.1	1.7	88.1	0.7	62.4	0.8	67.1	0.8	14.8	1	52.9	0.7	51.1	1	21.2	1.4
s000006637	6.30582	206	219	95.7	35.1	2.6	62.1	5.1	56.9	2.2	33.6	2.3	42.5	2.4	17.9	1.7	43.7	2.5	62.3	2.4	25.2	2.4
s000006650	5.25556	125	129	88.63	40.2	3.1	52.9	4.8	69.9	2.4	30.5	2.8	63.3	2.8	14.4	2.2	43.5	3	76.5	2.6	27.4	4.1
s000006657	5.22421	130	134	99.8	65.4	2.9	86.4	2.8	73.3	2	68.2	0.6	68	1.3	54.6	1.9	72.9	1.7	69.7	5.1	53.6	3.4
s000006662	5.85146	182	188	99.2	62.7	3.6	82.1	4.5	78.9	0.8	64.8	4	71.2	4.2	46.2	1.3	70.1	4	61.5	4.1	52.3	4.3
s000006666	4.56572	156	172	98.48	70	2.6	83.5	3.1	74.4	2.6	64.1	0.4	71.7	2	8.7	0.3	78.9	2.3	28.6	0.4	13.1	0.6
s000006668	5.20683	133	134	99.97	67.7	1.5	84.9	1.9	78.6	0.8	68.4	0.9	76.9	0.7	66.4	1.4	78.9	0.7	53.9	2.7	66.1	1.9
s000006670	5.35823	151	164	98.13	58.8	1.5	84.3	3.6	74.7	1.1	65.6	0.9	75.9	0.6	51.3	0.7	75.7	0.6	59.7	1.3	55.6	1.4
s000006675	6.29437	180	188	98.73	61	3.8	78.3	3.5	68.3	4.4	48.5	4.3	63.1	1.3	31.7	4.3	67.3	1.3	62.4	4.3	36.9	1.3
s000006678	5.18997	115	120	97.06	59.4	1.2	72.8	3.6	75.8	1.2	54.9	1.1	60.7	1.3	26.6	1	42.5	1.3	67.4	1.2	33.1	1.6
s000006694	5.27179	128	135	99.03	68.1	1.2	79.7	3.5	81.7	1	62.1	1	70.3	1.2	53.9	2	73.2	1	57.3	0.8	59.1	1.2
s000006711	5.72774	174	181	99.01	57.5	1.9	82	1.9	79.1	1.2	66.5	0.6	70.7	1.2	46.5	1.2	75.6	1.2	55	3.3	52.4	2.1
s000006726	5.88421	178	183	95.31	67.6	2.1	84.2	2.9	81.9	1.5	67.1	1.9	72.8	1.7	51.1	1.2	80.3	1.8	53.9	1.9	60.1	1.8
s000006728	4.20818	81	83	98.86	73	1	88.2	2.5	79.1	0.8	67.8	0.8	71.4	0.8	66.9	0.9	75.3	0.9	78.7	0.8	61.9	0.9
s000006741	5.49001	152	156	99.77	45.9	3.1	77.9	7.2	57.1	2.6	47.6	1.9	51.2	1.3	22.3	1.9	47.3	1.4	75.6	1.9	30.3	2.7
s000006742	5.73735	216	230	97.17	50.1	4.4	79.5	5.4	59.9	3.9	47	3	61.5	1.3	26.9	2.1	56.3	1.5	58.4	3.3	30.1	3.7
s000006743	6.16502	242	263	93.19	40.1	1.7	70.5	6.9	51.6	1.7	38.6	1.4	45.5	1.5	14	1.1	35.7	1.6	73.1	1.7	23.6	1.7
s000006752	6.17066	193	207	95.09	45.8	1.9	64.8	6.4	59.1	1.8	34.4	1.6	45.6	1.7	14.5	1.6	45.6	1.6	75.8	1.8	23.7	2
s000006757	5.3325	139	142	99.89	56.4	1.9	76.8	5.5	66.2	2.2	52.5	1.6	58.5	1	40.8	1.6	54.3	1.5	75.5	1.6	42	1.2
s000006778	6.11648	241	255	90.95	41.6	3.1	72.8	4.7	52.1	3.1	34.6	2.6	40.5	2.9	18.8	2.3	43.2	3.1	67.2	3	28.5	3.2
s000006794	4.81005	184	203	96.64	67.8	1.3	89.6	1.9	83.1	1.4	75	1	77.4	1.2	63.4	0.7	78.6	1.3	47.8	14	68.3	1.1
s000006795	5.85375	209	224	91.22	54.6	1.4	78.2	4	69.4	1.5	55.4	1.1	58.7	1.3	27.9	1	51.1	1.3	58.9	1.2	36.9	1.5
s000006803	5.47566	147	155	94.07	42.1	1.3	80.4	7	59.8	1.1	48.5	0.8	55.3	0.9	25.1	0.9	46.5	1.1	65.6	1.9	29.7	1.4
s000006804	6.19292	189	201	91.42	62.4	2.1	81.5	1.3	74.4	1.7	68.4	1.5	76.1	1.1	42.2	0.6	86	0.9	43.1	3	57.3	2
s000006806	4.6477	70	72	85.84	67.8	5.2	58.5	5.3	73.7	4.8	42.5	2.1	69	4.2	6	1.9	73.7	4.6	38.3	2.4	11.7	2.4
s000006808	5.25526	170	180	96.51	73	4.4	83.4	1.4	81.7	0.6	70.9	0.7	74.1	0.9	58.7	3.2	78.9	0.8	59.7	10.2	69	6.1
s000006809	5.18509	183	193	97.44	71.4	3.1	79.3	6.9	82.5	0.7	63.8	0.8	81	0.8	48.9	0.4	80.8	0.8	35.5	0.8	54.8	0.9
s000006841	5.52209	154	161	97.38	54	1.6	64.7	2.6	78.8	1.1	48.6	1.5	55.5	1.6	29.5	1.8	53.1	1	71.3	0.8	30.1	1.6
s000006863	4.96283	180	188	98.85	70.3	1.5	84.4	1.5	78.7	1.4	68.2	1.4	79	1.5	58.8	1.1	81.3	1	46.3	14.2	60.7	1.5
s000006864	5.52912	167	172	99	60.3	2.1	85	1.3	77.7	2.1	67.3	0.7	70.9	0.8	29	0.5	75.2	0.8	41.2	1	36.8	0.7
s000006899	5.9889	249	274	83.82	41.7	1.4	88.9	1.3	87	1.3	80.2	1.3	83.4	1.3	30.4	0.7	85.8	1.1	31.7	1.5	54.3	1.4
s000006909	5.79965	162	167	95.52	62.6	1.5	82.6	3	80.8	1	64.1	1.3	72	1.4	35.6	3.3	62.8	1.4	69	1.1	45.3	2.1
s000006910	6.21233	196	214	93.65	38.5	2	64.1	6.3	54.4	2.1	35.1	1.7	38.7	1.9	16.8	1.6	43.2	2	72.4	1.8	25.4	1.9
s000006912	6.17113	217	233	84.33	61.6	2.1	81.4	2.8	73.6	2	56.8	1.9	70.7	1.9	27.6	2.5	69.8	2	51.2	1.8	33.5	2.6
s000006929	4.97312	102	104	99.87	53.6	1.5	75.9	6.4	66	0.5	53.1	1.3	61.1	1.3	38.6	1.7	60.5	0.5	76.8	0.3	43.7	1.3
s000006931	5.93901	190	206	98.3	55	1.9	78.4	5.9	64.5	1.4	52.7	1.7	57.8	1.7	38.5	1	55.8	1.9	74	2.2	44.6	1.9
s000006945	5.19705	95	98	97.8	46.3	4	68.6	5.9	68.1	3.9	41.8	2.9	57	3.6	30.3	2.9	69.1	3.9	55.2	3.3	39.9	2.9
s000007009	5.49699	130	131	99.82	45.8	5	65.7	7.7	55.8	4.6	36.5	4.6	42.2	5.2	15.6	2.7	34.2	5.3	83.7	5	22.1	4.8
s000007037	5.42195	124	130	95.83	66.7	1.5	84.4	3	80.2	1.2	70.8	1.4	69.8	1.3	47.1	1.5	74.2	1.4	69.3	1.3	58	1.4
s000007039	5.80096	126	133	94.13	57.5	1.5	84.3	4.6	68	1.6	66.2	1.4	63.3	1.5	42.7	0.9	68.1	1.6	54.3	1.5	49.2	1.5
s000007044	5.99818	149	165	89.79	54.6	1.4	68.6	3.8	71.8	1.2	48.1	1.1	54.7	1.2	38.4	0.8	55	1.3	55.7	1.2	44.1	1.4
s000007072	4.39667	77	80	68.31	42.5	0.6	72	10.6	55.3	0.5	35.7	1	41	0.6	31.1	1.6	43.7	0.4	68.1	3.6	32.3	1.4
s000007073	5.03499	124	129	90.41	31.7	2.1	49.3	11.1	50.8	1.5	12.9	1.6	32.7	1.6	8.5	2.5	49.7	1.3	58.9	2.7	14.2	1.7
s000007083	5.89459	337	360	98.61	54.3	1.5	86.5	2.2	72.3	1.6	68.1	1.3	69	1.5	47.6	0.8	75.2	1.6	44.1	1.7	59.5	1.3
s000007108	5.01035	307	327	98.17	71.7	2	88	2.3	79.2	1.4	68.9	1.6	71.9	1.2	10.3	0.4	76.6	1.3	36.5	1.5	16.5	1.9
s000007176	3.83971	81	82	99.99	91.7	1	93.8	0.8	91.6	1	89	0.6	91.9	0.9	33	0.6	90	0.8	21.2	0.9	32.3	0.3
s000007219	5.6868	154	156	94.26	64.1	1.8	81.9	2.6	73.9	1.7	58.5	1.8	70.7	2.4	42.9	3.4	64.5	1.7	65.7	1.3	46.8	2.1
s000007242	5.60112	163	170	98.28	53.7	0.8	82.8	3.4	75	1.3	65.2	0.6	66.5	0.7	40.1	2.3	64.2	0.8	63.2	0.7	46.7	1.3
s000007245	5.97018	145	155	86.23	53.2	1.8	76.1	3.1	74.9	1.7	58.2	1.7	60.7	1.8	38	1.5	64	1.8	59	2.5	49.2	1.8
s000007283	5.63411	161	168	96.61	58.8	1.3	81.4	3	80.8	0.7	61.5	0.7	72.1	0.7	38	1	60.3	0.8	56.9	2.3	44.7	1.5
s000007308	6.0785	205	211	99.17	55.9	2.6	65.7	5.3	59.7	1.7	30.1	2.3	56.1	2.8	11.4	1.7	49.6	2.6	58	2.4	21.8	2.7
s000007408	3.93516	83	84	99.94	81.1	6.5	95.3	1.8	88.1	0.3	83.6	0.2	88.8	0.2	78	4.7	90.4	0.3	57.4	14.1	79.6	8.9
s000007414	5.13672	147	155	98.09	66.9	2.5	81.7	4.2	82.4	0.5	65.9	2.8	71.3	3	50.3	0.6	69.6	2.8	55.1	3.3	55.2	2.9
s000007439	5.8446	141	148	96.92	58.2	2.9	74.1	2.5	60.3	4.1	39.7	1.8	66.3	2.8	30.6	3.4	66.8	2.6	47.7	2.1	31.9	3.6
s000007469	4.68585	99	102	99.83	56.3	5.4	52.5	9.3	79.9	4.9	20.2	3.5	46.7	5.3	7.3	4.5	59.3	4.3	57.2	1.9	31.3	10.9
s000007499	4.83552	91	92	99.84	49.7	3.2	72	7.3	56.5	0.6	39.9	0.9	44.4	0.8	39.2	3.2	50	0.9	78.8	6.6	37.9	4.3
s000007548	5.38179	116	121	96.83	62.4	2.4	82.2	3.6	81.7	1	59.3	1	66.5	1.1	40.7	1.8	70.1	1.2	69	4.5	56.2	3.1
s000007581	6.26407	228	239	97.92	57.8	2.1	78.7	1.9	67.1	1.4	52.6	1.1	71.5	1.2	37	1.5	70.9	1.2	51.6	3.6	43.5	2.4
s000007638	5.43734	130	133	99.84	52.1	3.3	74.9	3	74.8	3.2	56.1	1.7	70.5	2.9	38.2	0.9	71.1	3.1	55.2	1.9	50.2	1.7
s000007639	4.83562	88	90	96.94	67.7	1.3	83.9	4.1	78	1.1	65.4	1	70.5	1.2	42.4	0.7	58.9	1.3	59.7	0.9	42.4	1
s000007666	5.98778	162	174	96.1	62.5	2.1	80.7	3.4	75.7	1.9	61.9	1.1	64.1	1.1	47	1.2	70.3	1.5	60.5	1.2	54.7	1.7
s000007688	5.78412	149	152	99.91	61.9	1.6	80.3	4.4	67.6	1.3	54.8	1.3	56.5	1.3	33.3	1.1	51.2	1.5	74.6	1.3	41.3	1.4
s000007697	5.6876	111	117	96.5	54	1.7	76.6	4.4	69.8	1.8	52.5	0.8	53.7	1.2	35.4	1.9	55.7	1.6	66.8	1.5	42.1	1.4
s000007719	4.21873	79	85	56.55	51.6	5.4	76.6	10.7	53.9	6.2	40.1	6.2	55.5	1.9	20.8	6	44.9	1.8	77.2	6.1	20.1	2
s000007732	4.91983	111	113	92.09	65.4	1.6	85.3	5.5	71.2	0.6	63.4	0.7	66.5	0.8	53.1	1.3	65.7	0.6	81.8	3.2	54.7	2.1
s000007734	5.6357	174	183	99.37	61.7	1.1	80.1	4	68.8	1.1	54.8	0.6	60.3	0.8	51.6	1.2	61.5	1	61.9	2.6	46.6	1.3
s000007741	5.08638	135	141	98.92	57.6	2.8	84	4	72.1	1.5	58.2	3	60.6	3.2	48.9	0.9	68.7	3.1	72.3	3	55.6	3.1
s000007856	6.09212	158	165	86.22	56.3	1.9	78.3	2.8	75.4	1.1	57	1.2	66.3	1.3	38.9	1.2	66.5	1.3	54	3	47.7	2.2
s000008949B	5.70128	158	171	98.39	61.8	3.3	84.1	3.4	79.3	3.3	68.7	2.8	75.7	3.2	51.6	2.2	75.8	3.3	59.2	4.5	59.1	3.5
s000008953B	3.58487	97	99	99.84	83.6	0.3	96.5	0.4	86.5	0.3	84.1	0.1	86.2	0.2	27.6	0.6	95.6	0.2	20	0.2	26.9	0.5
s000008954A	5.58567	152	157	97.19	64.8	1.2	84.4	2.3	74.8	1.1	67.6	1	68.9	1.2	52.9	1.8	72.3	1.2	54.7	1	43.1	1.1
s000008955	5.31237	115	117	98.31	58.3	3.2	86.2	3.7	77.5	3.3	68.2	2.7	73.4	2.9	42.3	1.5	82.8	3	40.5	3.2	54.3	3
s000008957A	5.64554	192	204	76.98	48.7	2.4	82.1	2.9	70.4	2.8	59.8	1.3	63.1	1.8	35.3	1.7	72.2	2.3	52.2	1.4	36.3	2.1
s000008959A	4.64088	212	225	97.99	71.8	1.3	86.8	1.9	82.1	1.2	72.7	1.1	80.1	1.3	19.2	0.9	81.4	1.3	34.1	1.1	30.4	1.3
s000008983	5.53274	143	148	95.34	60.7	1.7	76.6	2.9	78.6	1.6	63.7	1.5	66.4	1.7	51.3	1.5	70	1.8	58.9	1.9	53.9	1.5
s000008988	4.99219	154	161	96.07	69.5	1.5	88	2.2	80	1.4	72.7	1.3	74.6	1.4	60.2	0.9	79.1	1.4	55.8	13.1	66.4	1.4
s000008991	4.63665	93	95	99.76	60.2	1.2	72.4	4.1	83	0.3	60.9	1.2	64.9	1.2	51.1	1.3	66.7	0.3	70.4	0.2	54.1	1.2
s000008998	4.53144	78	79	97.23	65.6	1.6	78.9	4.5	76	1.3	58.1	1.3	65	1.5	45.2	1.3	63.4	1.5	77.7	1.2	48.5	1.6
s000009004	5.02263	109	112	99.82	57.5	2.1	79.7	6.5	62	2.2	51.1	1	56	1.5	50.1	1.1	61.9	1.9	62.1	1	49.1	1.9
s000009020	4.5103	80	80	100	80.2	0.7	84	2	88.4	0.6	75.7	0.4	79.5	0.6	71.8	0.6	78.1	0.6	34	0.5	73.9	1
s000009052	4.74616	106	110	99.33	62.6	10.9	88.5	2.1	78.6	8.6	72.4	6.1	79.1	1.1	32.8	2.2	68.6	1.3	61.2	7.4	45.2	9.9
s000009070	5.05384	102	103	99.66	49.2	3.1	73.4	7.9	54.1	3.1	37.4	0.7	49.1	2.4	29.3	1	52.4	2.8	78.5	0.5	34.4	2.7
s000009091	4.80017	169	178	93.26	74.2	1.1	87.7	1.7	80.5	1.1	74.1	1.1	76.8	1.1	14.9	1.2	80.3	0.8	24.7	1.1	18.3	0.9
s000009097	3.99685	114	121	98.4	79.9	1.2	86	1.5	87.8	1.2	75	3.7	84.4	1.2	76.6	0.9	88.5	1.2	40.1	1.2	74.5	3.7
s000009101	6.17799	191	216	84	55.8	5.5	83.9	1.8	66.4	5.3	67	1.9	69.5	1.6	33.8	1	75.7	1.6	36.6	2.2	32.3	3.1
s000009118	5.58266	177	182	99.59	44.3	2.2	75.3	7	59.8	1.8	44.9	2	52.6	1.5	30.7	1.6	50.3	1.6	66.3	2.7	37.2	2.1
s000009126	5.17713	117	120	99.29	49.1	2.3	81.1	5.4	72.3	2.3	60.4	1.8	62.1	2.2	37.4	1.2	68.1	2.4	66.2	3.4	47.3	2
s000009127	5.59554	159	164	99.38	39	2.1	69.7	7.9	49.3	2.1	35	1.7	35.5	2	15.5	1.1	39.9	2.1	79.9	1.9	24.7	1.9
s000009128	4.6556	61	62	99.69	50.8	5.3	65.8	5.9	65.6	5.2	43.4	2	56.8	4.4	26.7	0.9	56.5	5	74.7	1.8	31.7	2.1
s000009132	5.10351	154	158	99.43	59.5	2.1	76.5	3.9	74.4	1.9	56.1	1.5	63.4	1.9	42.7	1.8	68.3	1.8	69.1	1.1	53.9	1.8
s000009138	5.3418	148	161	98.96	48.1	2.4	73.3	4.3	70.1	2.7	55.7	3.1	58.9	1.9	34	1	64.9	3.3	38.1	9.6	50.3	2.3
s000009148	5.79869	161	170	92.26	45	1.9	70.1	5.1	72	1.3	45.4	1.2	56.1	1.4	18.2	1.5	61.1	1.3	49	3.5	27	1.7
s000009150	4.80061	85	90	98.22	55.8	3.8	73.6	9.5	61.7	1.5	42	3.9	50.8	4.2	25.4	1.4	45.8	4	82.2	4.2	31	4.3
s000009157	5.42864	146	155	98.63	44.7	2.8	77.5	4.2	76.1	2.9	59.8	2.5	66.4	2.8	15.8	1.6	53.9	2.9	56.7	3	23.9	2.6
s000009164	4.85508	67	69	91.73	52.7	2.3	74.3	6	63.7	1.7	46.9	1.8	53.4	1.6	43	3	53.7	1.8	86.8	3.1	43.6	2.5
s000009217	5.90878	194	206	94.41	61.9	1.6	79.7	2.8	77.8	1.9	56.8	1	64.2	1.3	42.7	1.9	66.9	1.6	48.9	1.4	47.9	1.7
s000009219	4.16692	108	113	98.31	64.9	2	86	3.7	81.7	1.8	71.2	2	75.2	2.1	56.6	1.2	82	2	69	2	69	2.1
s000009222	5.2129	110	113	99.55	66.8	2.2	75.4	5.2	72.4	1.6	52.6	1.1	63.1	1.7	35.8	2.3	57.7	1.6	68.2	2.2	36	1.9
s000009227	6.24338	202	216	92.18	48	1.6	75.2	6.4	64.6	1.4	45.9	1.1	55.1	1.3	24.9	1.2	52.9	1.5	66.3	1.1	35.6	1.2
s000009236	5.41102	138	145	96.67	53.6	2.7	84.6	3.4	75.8	2.7	68.8	2.6	73.9	2.8	49.9	1.8	75.5	2.6	51.7	2.7	58.8	2.6
s000009355	4.87914	97	100	99.25	61.3	3.7	76.2	5.7	72.1	2.7	51.5	3.5	58.6	3.8	40.2	1.8	63.4	3.9	77	3.4	48.3	3.8
s000009385	5.98017	166	174	95.34	52.6	2.1	70.9	4.5	68.7	2.2	46.8	1.9	54.4	2.2	25.3	1.7	48.7	2.2	75.7	2.1	31.8	2.1
s000009405	4.78663	149	161	94.11	54.3	3.1	78.5	3.3	80.7	3.3	70.4	2.9	74.4	3.1	44	1.9	77.7	3.2	44.7	11.5	51.9	2.8
s000009419	5.77011	162	170	97.14	56.8	1.8	78.8	3.1	77.8	1.8	60.7	1.4	68.2	1.6	40.8	2	71.9	1.8	55.9	1.5	49.7	1.6
s000009444	3.39136	89	91	99.77	71.5	0.8	82.2	2.1	81.6	0.8	66.6	0.5	69.9	0.6	56.4	1.1	60	0.7	87.4	0.4	53.9	0.6
s000009449	5.81946	145	149	99.25	49.8	4.3	57.4	5.5	72.7	1.2	38	4.5	46.8	4.7	21.6	4.5	46.5	3.8	85.4	3.7	26.6	4.7
s000009528	5.38646	147	159	95.92	54.9	1.9	75.8	3.4	75.6	2	56.8	1.7	63.6	1.9	21.5	1.1	54.3	2	53.8	2	38.6	1.8
s000009530	3.83828	104	109	99.76	68.6	0.5	94.6	0.6	86.3	0.5	82.1	0.5	83.7	0.5	73.2	0.4	92.8	0.5	51.4	15.2	78.9	0.5
s000009558	5.04116	121	127	95.46	69	10	86.3	2.8	81.3	7.9	73.4	5.6	81.6	0.7	43.5	0.7	78.3	0.7	57.9	5.7	51.5	8.8
s000009562	5.58696	118	122	97.61	49.3	1.9	81.4	3.2	62.8	1.7	55.5	1.7	59.5	1	24.4	0.7	54.6	0.9	47.2	0.6	26.8	1.5
s000009618	4.68038	136	143	98.32	73.8	4.1	88	2.3	79.3	3.4	74.9	2.6	79.3	1.6	20.8	1.2	80.9	1.3	32	2.5	21.4	3.6
s000009624	5.53962	171	185	91.68	44.7	3.1	82.3	3.9	70.9	2.6	62.5	2.2	63.6	2.6	35.3	2.3	68.4	2.8	53.9	3.1	40.1	2.8
s000009648	5.52379	141	153	96.76	63.8	2.6	85	2.8	80.5	2.4	70	1.3	75.3	1.1	48.2	0.9	72.9	1.5	62.9	1.3	56.5	2.1
s000009670	4.54545	121	124	99.83	72.5	3.4	89.7	1.2	87.3	0.3	79.2	0.3	85.9	0.4	65.6	2.5	86	0.3	62.4	7.2	71.9	4.6
s000009671	5.25009	143	151	73.92	55.5	5.9	82.8	6.5	74	6.6	61.9	0.6	69.1	3.4	44.7	2.3	72.1	5.5	63.8	4.5	56.8	3.4
s000009675	5.63912	132	135	99.32	49.7	2.6	73.9	5.7	68.9	1.4	43.9	2.5	59	2.2	32.5	1.5	51.5	2.4	73	3.1	38.6	2.6
s000009682	4.03291	95	95	100	37.3	2.1	54.5	6.3	70.2	0.5	34.1	2.3	36.5	2.5	18.2	0.3	25.1	2.4	57.5	2.3	21.5	2.4
s000010099	5.00578	89	89	100	66.3	4.4	81.4	3.2	77.7	1.4	62	1.5	63.9	1.8	46.1	3.6	71.1	1.7	69.5	9.2	49.3	5.8
s000010102	4.83803	99	104	98.48	73.9	6.2	80.2	7.4	92.2	0.7	69.9	7	75.1	7.4	37.1	1.1	67	6.9	69.2	6.9	51.2	7.2
s000010105	6.34533	267	287	98.12	57.6	1.9	77	2.5	73.5	1.8	55.4	1.8	63.3	1.8	36.7	1	64.9	1.9	53.2	4.1	44.3	2
s000010112	3.68435	118	124	36.32	25.9	2.1	58.1	14.3	43.8	1.5	19.1	2	26.8	2	7.7	2.4	35.2	2.4	73.8	2	17.9	2.1
s000010115	5.15506	110	114	98.49	60.6	2.3	79.7	1.9	83.2	1.7	66.2	1.6	70.3	1.3	47.3	2.5	67.9	0.9	55.2	1.6	55.3	2.1
s000010130	4.42427	112	113	99.72	66.3	1.1	85	2.5	79.3	7.7	58.1	1.1	79.6	1.1	62.1	7.9	79.9	0.6	84.7	0.5	60.6	7.8
s000010172	5.03091	109	114	88.39	65.1	3.5	78.9	2.9	74.6	0.9	64.9	0.7	64.5	0.9	54.8	2.6	64	0.9	62.2	9.4	59.1	4.8
s000010192	5.65305	179	186	99.05	65.9	1.6	80.6	4	70.5	1	55	1.4	64.1	1.3	12.9	1.3	68.2	1.2	45.3	1.1	18.2	1.8
s000010200	5.76815	162	169	91.03	55	2.7	83	3.9	74.3	2.7	62.8	1.6	69.3	1.6	38.6	1.6	71.4	1.5	64.9	1.6	44.3	1.6
s000010229	5.02771	120	121	99.85	48.2	2.7	71.7	6.9	57	2.2	41.4	2.6	47	2.9	11.4	1.5	28	3	84.5	2.6	15.1	2.5
s000010233	4.34747	95	95	100	43	0.9	77	9.9	60.3	0.9	53.5	0.7	53.4	0.8	38.2	0.9	55.8	0.9	80.7	0.6	37.3	0.8
s000010249	5.34593	186	205	90.99	73.7	1.5	85	2.1	80.8	1.6	71.1	0.9	73.5	1.2	33	0.7	76.4	1.4	40	1.1	28.7	1.2
s000010252	5.20811	113	118	85.92	66.9	2.1	82	3	77.2	2.1	65.7	1.9	67.4	2.2	45.7	1.2	65.8	2.2	65.4	3	48.4	2
s000010254	5.60546	194	205	90.24	53.1	7.8	77.2	8.1	74.6	8.3	56.9	7.1	67.3	8.1	36.8	4.3	67.6	8.3	56.8	8.6	44.3	7.3
s000010465	6.35731	203	215	91.68	46.8	4.9	77.2	4.7	70.9	4.6	54.9	4.2	60.6	4.5	26.5	3	64.1	4.4	49.3	4.2	43.2	4.2
s000010693	5.71503	148	157	90.65	54	2.2	77	5.6	68	1.7	51.5	1.7	55	1.9	36.3	1.2	61.1	2	69.7	2.8	46	2.3
s000010712	5.01293	123	134	64.94	50.2	3.2	72.9	3.9	74	3.4	57.5	3	58.8	3.3	32.7	1.8	70.1	3.2	53.5	3.3	49.1	3.1
s000010713	3.40255	86	89	52.2	76.5	1.6	85.9	2.9	81.4	1.5	71.3	0.9	74.7	1.1	56.7	1.1	67.6	1.4	53.1	1.2	58.9	1.1
s000010719	4.36705	70	70	100	76.8	2.3	77.9	3.3	89	1.9	69.5	0.3	83.2	1.5	48.9	0.9	69.2	1.7	53.9	0.4	47.3	0.5
s000010721	4.60728	85	89	98.89	69.2	2.2	80	3.7	76.6	1.9	61.6	1.4	71.6	1.8	31.7	1.1	45.9	2	73.1	1.4	32.1	1.5
s000010725	1.73894	68	75	11.64	72.1	2.9	85.5	3	86.3	2.9	35.6	2.6	39.3	2.8	64.8	2	84.2	2.9	25.3	3.4	25.2	3
s000010738	5.3293	109	116	92.27	62.1	4.4	78.8	4.9	79.9	4.8	67.3	4.1	67.8	4.7	45.4	2.5	77.9	5	55.2	8.3	60.3	4.2
s000010744	5.82471	184	205	72.38	53.6	5.5	75.3	3	75.7	4.9	61.8	3.1	62.4	2.3	27.1	2.4	66.6	2.4	45.3	3.2	39.6	4.3
s000010758	4.90546	136	142	97.58	64	1.1	87.2	2.5	81	0.9	70	1	76.8	1.1	14.3	1.9	79.9	1	30.9	0.9	24.8	1.9
s000010773	4.08618	110	123	90.27	82.8	4	92.3	1	89.9	3.2	85.5	2.3	89	0.7	15	0.5	89.4	0.7	18.5	2.3	20	3.5
s000010783	5.12529	99	103	92.98	58.7	2.9	87.7	3.2	81.5	0.7	70.3	2.2	80.4	2.3	50.4	2.1	81.9	2.3	50.4	2.2	58	2.7
s000010808	4.77136	94	95	99.94	72.4	0.9	80.3	2.2	78.2	0.9	65.7	0.8	71.3	0.9	65.6	1.2	75	0.9	80.7	0.7	65.1	0.9
s000010821	4.87096	71	75	96.4	68.7	1.9	85.2	3.6	78.5	1.8	66.4	1.8	69.3	1.7	47.6	3.2	78.4	1.4	61.6	1.3	53.8	1.9
s000010827	5.48792	127	139	90.51	64.1	2.2	85.2	3.7	74.4	2.3	67.7	1.5	66.5	1.9	54.2	1.3	71.7	2.2	52.4	1.8	58.2	1.8
s000010862	4.32333	105	106	99.87	71.3	1	82.8	2.5	79.5	0.7	63.5	0.9	74.9	0.7	37.3	1	79.8	0.7	55.2	1.3	37.8	1.1
s000010867	5.33192	149	151	99.96	68.6	1.9	87.1	2.6	74.4	0.8	69.4	0.9	70	0.9	54.2	2.9	75.4	0.9	61.6	3.6	46.9	2.4
s000010869	5.93507	157	160	99.39	56.3	2.7	79.4	3.4	70.4	2.6	59.7	2.4	62.3	2.7	42	1.7	70.4	2.8	60.2	2.9	47.7	2.6
s000010880	6.30917	233	259	84.86	53.6	2.7	79.3	3.1	65.3	2.4	51.3	1.9	60	1.8	13.4	1.3	68.4	1.8	42.6	2.1	20.7	2.3
s000010898	5.59743	142	147	97.5	50.1	1.7	68.7	5.6	72	1.6	50.2	3.9	60.8	1.5	24.4	1.8	63	1.3	62.1	1.1	29.6	2.1
s000010900	5.47359	171	183	98.21	64.2	1.5	81.2	3	79.8	1.6	64.5	1	70.1	1.2	13.9	1.2	68.2	1.4	44.9	1	22.5	1.5
s000010906	3.35342	99	109	96.94	81.5	2.8	91.5	2.4	88.9	2.8	85.8	2.7	86.4	2.8	74.1	1.2	89.7	2.1	41.7	24.9	81.7	2.7
s000010908	5.81304	168	175	96.86	54.9	1.3	78.2	2.9	75	1.3	56.2	1.2	68.4	1.3	43.5	1.4	63	1.4	64.7	1.3	51.6	1.6
s000010919	4.35297	106	111	99.76	67.6	1.1	84.6	2.1	85.4	1.1	72.5	1.5	76.5	1.1	62.5	1.5	80.2	1.2	50.2	17.4	66	1.1
s000010938	5.23907	93	95	99.45	63.9	5.3	76.5	5.6	71.6	2.8	59.2	4.4	58.7	4.8	45.7	2.6	65.6	4.8	70.8	7.9	52.6	6.2
s000010953	5.17005	133	136	99.76	54.2	1.8	77.5	6.6	68.8	1.6	55.7	1.5	56.1	1.5	39.3	1.5	61.1	1.6	73.1	1.7	48.9	1.4
s000010957	4.73727	79	79	100	67.1	0.7	88.2	2.3	79.1	0.6	68.9	0.6	71.9	0.7	63.7	0.8	78.1	0.7	61	0.5	67.2	0.7
s000010961	4.65231	99	105	66.3	54.9	6.1	60.4	5.3	67.4	6.1	39.4	0.5	64.6	4.9	29.1	0.7	53	5.6	62.6	0.7	31.2	1
s000010962	5.7866	125	134	96.66	49.7	7.7	78.1	3.7	71.7	6.1	58.3	4.7	66	2.5	30.4	1.1	71.3	2.9	49.1	4.7	40.9	6.8
s000010978	5.20802	113	117	99.84	46.7	3.2	75	8.9	64.7	3.5	50.4	1.1	50.9	2.1	32.1	1.4	56.6	3.1	68.8	2.7	39.5	2
s000010981	4.45842	108	115	53.53	70	1.9	86.7	2.4	79.6	1.9	72.6	1.3	72	1.5	56	1.3	76.9	1.8	66.7	3.3	62.6	1.5
s000011014	5.39921	139	149	97.83	67.8	2.6	82.1	2.8	79.6	2	68.6	1.7	70.7	2	51.2	2.1	73.3	2.1	73.6	4.2	52.8	3
s000011022	6.2792	180	191	95.72	60.4	1.7	82.2	2.8	74.6	1.5	61.3	1.6	67.5	1.7	27.7	1.2	71.3	1.7	51.7	1.7	44.6	1.7
s000011035	4.5974	109	119	92.55	62.2	2.6	77.4	4.3	72.8	4.1	60.8	2.7	64.2	3.1	48.5	1.5	72.3	3.4	37.6	16.2	62.8	3.5
s000011040	5.58626	117	125	79.12	51.2	2.7	76.5	5	72	3.2	58	2.6	62.5	2.9	37	1.4	63.4	3	64.8	2.9	47.1	3
s000011047	5.92068	145	153	97.83	58	1.9	81.9	3	77.4	2.5	63.2	1.8	70.8	2	49.3	1.9	74.5	2.1	52.6	2	55.6	2.4
s000011055	5.70214	181	200	91.68	66.5	3.3	85.3	1.9	78.6	2.7	65.7	1.9	76.2	1.1	18	1.3	76.7	1.2	37.9	1.9	28.1	2.9
s000011069	4.68175	100	102	99.6	70.3	2.2	79.8	4.6	77.9	1.4	63.4	2.4	64.1	2.5	52.9	0.9	68.7	2.4	61.9	4.8	62.1	2.4
s000011086	5.77881	163	176	95.94	56	1.6	87.3	1.9	85.7	1.7	74.9	1.6	76.4	1.8	41.4	1.4	83.8	1.6	51.4	1.9	44	1.8
s000011116	6.06599	171	181	93.94	59.4	1.9	81.3	4.4	70.9	1.9	57.6	1.7	60.5	1.9	38	1.2	63.7	2	69.3	4.1	50.8	2
s000011130	5.70897	192	200	98.68	53.7	2.5	74.5	4	73	2.6	56.1	1.9	64.7	2.2	44	1.3	61.9	2.5	58.8	2.3	48.2	2.1
s000011149	5.61638	167	178	98.99	46.2	1.5	84.3	3.9	77.5	2.3	59	1.4	64.9	1.5	36.4	2.3	68.7	1.5	65.4	2.6	41.9	2.7
s000011155	5.54654	124	136	95.24	53.1	1.9	83.7	2.3	76.3	1.9	65.7	1.4	69.2	1.5	19.1	5.7	70.5	1.7	33.7	1.6	33.1	1.6
s000011162	3.85891	147	151	98.95	86.6	1.6	90.7	1.8	92.1	1.2	81.9	1.4	85.4	1.5	9.5	0.9	85.6	1.4	24.7	1.2	14.6	1.5
s000011163	4.56581	122	125	75.79	73	3.6	88	3.5	84.3	1.9	73	3.5	79.6	3.1	44	1.5	60.6	3.3	79.4	3.3	51.1	3.6
s000011164	4.11424	75	75	100	66.3	3.7	73.5	6.1	72.7	3.8	46.4	0.6	63.2	2.1	53.2	4.2	77.4	3.2	55.5	0.4	54.3	2.1
s000011191	5.45561	125	129	88.59	54.4	1.9	82.6	4	72.4	1.4	60.7	1.5	70	1.5	37.4	1.5	61.8	1.7	60.2	1.9	35.9	2.1
s000011204	5.70036	120	121	99.91	64.1	2.8	72	3.8	75.8	0.8	52.2	2.3	59.6	2.1	48.1	3.7	68.1	0.8	65	4.6	40.8	3.5
s000011214	6.08557	143	151	93.7	43.3	2.1	72.2	5	62.7	2	42.9	1.6	55.1	1.9	26.5	1.5	54.7	2	67.2	2.2	41.6	2
s000011220	5.97813	187	198	96.1	39.8	1.5	75.9	4.5	62.8	1.4	48.3	1.2	54.8	1.4	20.7	1.2	51.2	1.8	60.8	1.5	30.8	1.4
s000011225	5.52325	163	170	99.42	59.6	1.7	84.6	3.1	78.4	1.6	67.6	1.6	69.2	1.8	49	1	71.4	1.8	70.5	1.7	56.4	1.8
s000011234	4.70555	108	112	97.52	65	2.6	67.5	2.8	67.2	2	48.3	2.4	51.6	2.5	49.4	2.2	63.7	2	45.8	1.6	49.5	2.4
s000011238	6.17089	164	176	88.35	55.8	3.9	69.6	5.3	66.4	4.2	45.1	3.6	53.8	4	17.8	2.1	57.6	4.2	58.3	4	33	3.8
s000011240	5.64682	156	162	96.84	57.1	2.5	78.2	4.2	72.6	1.7	55.8	1.8	59.8	2.1	40.8	1.4	63.5	2.2	71.9	3.9	52.3	2.7
s000011243	5.29028	135	139	99.3	68.8	1	79.6	2.5	73.6	1.1	65.8	0.9	71.1	1.1	39.1	0.7	58.7	1	69	1.1	41.4	1.1
s000011246	4.32344	145	164	46.84	75.7	3.1	88.8	3	81.8	3.3	78.3	2.6	78.6	2.9	8.7	1.5	83.4	3	20.3	3	15.7	2.6
s000011250	4.47919	121	128	97.15	72.1	1.2	85.5	2.5	78.5	1.3	72.7	1	75	1.2	15.5	1	75.6	1.3	34	1.1	16.8	1.1
s000011265	4.64427	192	212	94.98	70.2	6.8	87.6	2.1	81	5.6	74.4	4.1	80.1	2	7.1	1	83.9	2.1	21.6	4.2	16.7	6
s000011269	4.19385	77	81	99.69	67.8	0.5	86.7	1.9	79.5	0.4	69.1	0.4	74.4	0.5	63.5	1.6	76.4	0.4	75.6	0.3	67.6	0.7
s000011275	4.46823	167	180	98.17	77.7	1.3	90.2	1.9	85.6	1	76.9	1.2	80.7	1.2	17.3	0.6	84	1.2	26	1.2	22.7	1.3
s000011295	5.79965	122	134	96.75	42.4	2.2	73.2	6.3	65.5	2.6	49.3	1.9	52.5	2.1	33.3	1.6	60.9	2.2	71	2.2	38.1	2.3
s000011300	5.74857	274	302	97.06	63.3	3	84.7	2.4	74.3	3	68.3	1.5	69.1	1.7	11.4	0.9	75	1.8	30.4	1.7	25.4	1.6
s000011312	5.67931	141	153	97.52	43.8	2.2	68.9	3.1	71	1.7	46.2	2.2	50.7	2.4	32.6	1.3	55.6	2.2	53.7	2.1	38.3	2.3
s000011323	4.50563	138	145	98.34	76.7	0.9	91.9	1.4	81.3	0.8	74.3	0.6	74.9	0.7	6.3	0.8	81.6	0.6	21.1	0.6	12.1	0.8
s000011329	5.01844	106	109	87.91	55.7	1.5	81.3	7.8	66.5	1	55	1.3	57	1.4	29.2	2.4	42.9	1.5	76.8	1.7	33.3	1.6
s000011330	5.43006	146	151	98.85	71.7	1.8	87.1	1.8	85.9	1.7	76.6	1.3	78.9	1.3	53.9	0.8	76.7	1.4	57.1	2.4	60.5	1.6
s000011335	5.56525	146	149	99.23	55	2.3	71.5	4.2	71.1	2.9	45.4	2.6	54.6	3	25.4	1.7	49	2.9	70.1	2.5	32.9	3.3
s000011338	4.97152	104	112	97.03	59.3	2.1	87.3	3	65.9	1.3	60.1	1.3	60.4	1.4	50.6	1.3	62.8	1.4	54.9	4	50.6	2.6
s000011350	5.02743	167	174	99.79	71	4.7	85.9	1.6	78.1	3.7	68.9	2.6	73	1.1	16.9	2.5	73.7	1.2	30.5	2.6	22	4.2
s000011352	6.0657	173	188	92.39	59.2	2.5	81.6	3.1	74.2	2.5	62.8	1.7	67.4	2	23.9	1.3	68.6	2.3	44.1	1.9	30.8	2
s000011355	4.64026	126	129	69.99	60.7	1.1	79	2.9	74.1	1	60.6	0.8	63.6	0.9	29.2	1.4	50.8	0.9	77.6	3.3	36.6	1.3
s000011357	5.52021	144	154	98.87	61	3.5	76.7	4.3	71.5	3.1	54.8	3.3	58.1	3.4	9.7	1.8	54.4	3.5	59.5	3.4	18.2	3.4
s000011358	6.22791	159	183	81.59	45.3	1.7	70.1	7.1	54.2	1.6	30.7	1.6	40.1	1.5	21.8	1.1	55.9	1.5	60.6	1.4	32	1.8
s000011378	5.37018	159	166	91.14	65.7	1.3	82.9	5.1	74.5	0.9	61.9	1.3	67.8	1.2	38.2	0.6	53	1.3	67.3	1.2	44	1.8
s000011388	4.92779	155	163	77.2	60.8	2.1	79.7	2.6	79.9	2.6	65.6	2	74.2	2.1	54.6	2.1	80	2	49	10	62.6	2.6
s000011390	4.37207	65	66	99.84	48.6	7.3	58	9.4	77.9	4.4	11.9	6.5	41.3	6.2	10.9	4.9	54.9	6.3	54.9	6	17.4	7
s000011409	4.42695	101	103	99.7	72.9	1	82.1	2.4	85.2	0.7	72.2	0.6	75.8	0.6	45.7	0.9	59.8	0.5	67.6	1.4	46.3	0.9
s000011416	5.01836	101	105	96.65	42.7	5.3	72.4	7.3	64.8	4.8	43.2	0.9	46.7	2.6	25	3.6	51.2	4	76.6	1	28.6	3.4
s000011417	4.67778	123	126	99.52	62	0.9	83.4	4.2	73.9	1	64.4	0.4	67.1	0.8	46.9	0.7	61.5	0.8	71.7	0.5	56.2	1.2
s000011934	5.23093	150	154	99.62	37	2.3	59.7	4.3	74	1.5	37.4	2.1	45.1	2	21.1	0.6	44.4	2.1	51.1	2	27.7	2.2
s000011935	5.64565	153	161	98.79	67.1	1.4	85.2	3.3	82.1	1.2	71.2	1.4	75.1	1.5	42.2	0.8	63.7	1.4	58.2	1.4	46.2	1.4
s000011940	5.24912	147	151	99.86	60.4	3	85.5	3.7	74.5	3.2	68.8	0.5	74.5	1.7	48.9	1.3	68.9	2.7	66.1	0.8	56.6	1.7
s000011956	4.63846	94	95	99.96	64.9	3.1	86	3	72	3	62.1	1	64.4	1.1	14.6	1.6	66	1.1	47.3	0.9	16.2	1.1
s000011959	4.31612	103	105	99.94	70.1	2.5	68.8	4.9	82.3	2.9	49.5	2.5	63.1	3.3	44.8	3.9	74.8	2.9	80.2	2.8	53.6	3.6
s000011997	5.98953	147	165	88.28	60.8	3.5	73.9	3.7	73.1	3.1	50.6	3.1	59.1	3.3	14.9	2	52.7	3.3	75.4	3	28.3	3.5
s000012012	3.81966	108	117	63.75	74	1	91.3	1.2	84.5	0.6	78.5	0.5	78.6	0.6	70	0.7	83.3	0.6	36.7	22.6	73.9	1.3
s000012014	5.5239	121	123	98.48	56	0.8	80.3	3.6	69.8	0.8	62.1	0.5	64.5	0.7	40.7	1.8	57.7	0.8	69.3	0.5	45	0.7
s000012028	4.41126	145	166	94.83	77.1	3.9	90.6	1.9	81.4	3.9	71.4	0.7	81.8	0.8	72.8	1.5	87.8	0.8	26.1	0.8	64.5	1.7
s000012059	4.38026	125	134	59.32	74.9	1.5	84.5	2	84.6	1.5	73.4	1.3	75.1	1.6	63.4	1.2	78.4	1.7	37.2	1.9	68.3	1.5
s000012066	6.08421	164	173	95.97	61.1	4	83.3	4	80.7	2.2	67.6	3.8	71.6	3.8	34.9	1.3	79.8	3.6	46.9	3.9	52	4.3
s000012070	6.03627	184	197	96.37	54.8	2.6	78.4	4.7	67.1	2.7	53.8	2.2	59.6	2.5	16	1.3	60.8	2.6	50.1	2.4	26	2.3
s000012072	5.03544	133	138	99.59	66.2	2.1	85.3	3.8	81.9	1.3	72.8	1.4	77.7	1.8	49	1	74.9	1.7	53.6	0.7	56	0.8
s000012086	5.32595	99	99	100	51.2	1.3	76	6.4	66.8	1.3	52.5	1	57.6	1.1	38.3	0.7	56.2	1.3	71.7	1.1	46	1.2
s000012092	6.05229	191	203	81.65	59.7	1.7	77.8	2.6	74.7	1.4	53.7	1.7	63.1	1.8	34.9	1.3	66.4	1.8	51.9	2	37.7	1.9
s000012112	4.34417	76	84	44.45	76.6	4.8	71.4	4.9	81.6	4.8	53.8	1.2	69.9	4	54.8	3.9	81.3	4.3	70.9	0.6	53	1.8
s000012113	4.23101	107	109	99.68	80.7	1.2	88.5	2.2	80.6	1.3	77.1	0.6	80	0.9	71.5	0.7	80.7	1.2	57	2	75.8	0.9
s000012120	3.53518	46	47	87.82	47.3	17.5	51.3	19	62.2	16.6	22	13.9	47.3	16.8	17.6	10.3	67.5	18	47.3	13.4	24	14.3
s000012135	4.66346	144	155	95.44	75.4	1.7	88.9	2.9	78.5	1.6	77.3	1.3	78.5	1.6	63.3	1.1	80.3	1.7	61.2	10.3	69.7	1.5
s000012136	5.58204	133	138	98.35	61.9	1.3	74.1	5	75.2	1.1	47.7	1.2	61	1.2	35.9	2.5	65.6	1.2	75.2	1.1	45.2	1.8
s000012152	2.97319	39	40	99.65	67.1	10.8	39.4	22.6	72.6	2.6	9.9	3	69.3	3.5	7.7	3.7	93.7	2.8	16.8	2.8	12.2	3.7
s000012156	5.70042	181	188	99.53	51.7	2.2	76.2	5.2	69	2.1	52.6	2.1	54.6	2.2	27.5	1.2	53.8	2.3	77.2	2.3	40.9	2.2
s000012159	4.81393	121	129	99.35	69.1	2.6	73.7	3.1	77.8	2.8	60.5	1.5	67.6	2.4	24.4	1.7	78.3	2.4	35.5	1.2	23.3	2.1
s000012176	4.64897	153	161	97.28	68.4	2.2	74.8	5	78.4	1.6	53	1.3	63	1.8	47.3	2.8	81.4	1.5	51.1	15.3	52.6	1.6
s000012196	5.94531	131	143	90.34	58.5	2	82.4	3.2	70.9	1.7	56.1	1.6	63.4	1.6	33.5	0.8	69.5	1.6	55.2	2.8	41.9	1.8
s000012226	5.14358	109	113	98.82	55.4	1.3	87.8	1.5	84.9	0.9	74	1.1	76.5	0.8	46.1	1.2	80.7	1	54.4	3.6	59.9	1
s000012230	5.03599	139	144	99.57	67.2	2.9	85.3	4.1	78.7	0.5	70.7	0.5	74	0.6	53.9	2.1	71.3	0.5	63.9	6.3	55.8	4
s000012231	4.49182	103	112	51.98	63.1	2.2	81.7	1.5	57.3	4	47.2	1.1	71.6	3	25.9	3.4	77.3	2.9	22.2	3.6	32.4	3
s000012262	3.52518	111	113	99.87	54.3	27.8	90.7	1.5	73.8	22.1	78.1	15.7	84.9	0.9	19.8	0.8	84.7	0.9	33.3	15.7	32.9	24.4
s000012267	5.87804	133	138	99.11	60.8	1.1	82.9	2.3	73.6	1.2	64.5	0.8	66.8	1.4	41.7	0.9	70.6	1.2	62.4	1.4	44	1.6
s000012280	5.45361	103	106	99.58	61.7	2.8	80.7	3.6	83.3	1.7	66.8	2.9	72.3	3.1	43.4	1	69.1	3.1	57.8	3	51.3	3
s000012285	5.48617	125	137	92	61.7	1.6	86.5	2.5	81.2	1.7	73.9	1.4	70.4	1.6	47.1	0.9	77.7	1.7	61.9	1.6	60.3	1.5
s000012286	4.58512	87	87	100	69.3	1.6	83.5	3.2	82.5	1.5	70.2	1.5	72.6	1.5	57.3	1.3	71.6	1.5	71.7	1.6	61.3	1.7
s000012298	5.49667	200	213	96.47	62.8	0.7	87.7	1	88.3	0.7	79.5	0.6	82.1	0.7	18.1	0.5	76.5	0.7	34.3	0.7	23.7	0.7
s000012299	5.69667	178	190	94.67	63.2	1.8	84	2.8	77.1	1.9	67.8	1.3	69.5	1.6	58.5	1.4	75.8	1.6	59.8	2.5	56.4	1.3
s000012310	5.41978	128	135	98.26	60.5	6	75.1	7.7	69.3	2.7	55.1	6.5	59.2	6.9	33.5	1.5	60.7	6.7	68.3	6.5	50.5	6.7
s000012321	5.03138	81	86	96.95	69.9	0.8	83.3	3.2	82.3	0.7	69.6	0.6	71.7	0.7	56.5	1.1	72	0.8	60.8	2.1	58.5	0.7
s000012326	5.51961	166	178	96.93	67.7	1.3	87.7	2.2	82.2	0.9	74.1	1	78.5	1.2	53.5	0.9	81	1.2	50.2	1.3	64.2	1
s000012335	5.25847	154	159	99.47	67.1	2	83	3.1	74	2	69.4	1.8	70.3	2	57.5	1.1	75.5	2.1	65.5	2.6	62.4	1.9
s000012336	5.44448	243	264	98.24	60.8	1.2	85.6	1.8	78.2	1.3	72.2	1.1	70.2	1.2	21.7	0.8	79.4	1.3	37.9	1.5	37	1.2
s000012339	6.08576	129	138	96.62	38.6	2.6	71.8	5.2	55.7	2.7	43.3	2	45.9	2.1	25.1	4.3	54.8	2.2	72.4	2.4	35.4	2.9
s000012355	4.39815	112	115	63.06	45.5	2.6	72.4	8.8	54.7	2.7	43.1	1.7	44.5	2.1	24.6	1.5	46.9	2.5	71.5	1.9	27.5	2.1
s000012393	6.14305	209	231	82.15	52.2	7.9	76.7	2.8	67.7	7.9	60.2	2.2	62.7	2.5	24.4	1.6	71.2	2.6	49.9	2.6	31.6	2.4
s000012399	5.5708	141	148	97.91	39.5	2.9	70.3	10	55.9	2.3	35.1	2.6	38.9	2.6	22.3	1.7	46.6	2.8	69.5	2.4	28.6	2.7
s000012418	5.28941	92	96	98.72	62.1	0.9	83.3	2.2	62.9	0.8	65.7	0.5	59.8	0.7	54.6	0.9	70.1	0.7	67.7	0.8	50.1	1
s000012448	5.61245	154	159	98.56	55.5	1.8	75.3	2.9	64.1	1.8	54.8	1.6	55	1.9	44.5	1.5	71.6	1.9	62.7	1.7	49.3	1.8
s000012593	5.55945	150	161	87.89	49	2.9	83.4	2.8	80.4	1.5	59.5	1.3	73	1.5	37	2	70.6	1.5	55.2	5.6	47.9	3.7
s000012663	5.52387	153	162	96.33	37.9	2.7	74.7	2.8	52.4	2.7	44.6	1.8	52.6	2.6	26.9	1.3	76.7	1.8	37.8	2.5	35.4	3.5
s000012699	5.82234	191	206	96.04	56.7	1.3	86.3	2.2	79.2	1.2	70.4	1.2	70.8	1.3	40.8	1.4	69.4	1.3	63.3	1.2	51.1	1.3
s000012813	5.19408	140	142	98.83	59.8	1.4	79.8	2.5	72.7	1.3	64.2	1	65.3	1.1	43	1.3	69.7	1.2	67.5	1.3	44.7	1.3
s000012871	5.953	176	184	97.59	50.8	2.6	84.9	1.9	80.6	2.1	68.5	1.7	72.1	1.2	37.4	0.8	74.2	1.3	50.5	1.9	51	2.3
s000012879	4.65494	98	103	99.48	66.2	3.8	84	2.8	82.4	2.7	72	2.4	75.9	2.7	53	2.5	79.6	2.8	56.8	11.6	69.7	4.5
s000012903	6.01957	200	214	92.96	60.2	1	79	2.6	76.8	1	61.9	0.7	59.9	0.8	34.3	0.7	68.3	1	49.4	0.8	48	0.9
s000012911	5.43076	107	113	99.54	55	3.8	77.9	6	71	3.8	55	1.7	56.6	2.5	39.6	2	61.1	3.4	76.1	1.7	45.4	2.6
s000012918	5.72978	166	185	85.64	40.4	3.5	72.6	4.4	66	3.8	50.8	3.2	56.7	3.6	25.8	2	59.6	3.7	58.2	3.8	37.1	3.2
s000012946	5.13942	158	166	91.46	59	1.9	85.7	2.1	81.1	1.4	71.8	1.2	73.7	1.4	52.7	1.2	77.8	1.4	56	6.1	54.5	2.2
s000012950	5.79173	148	157	98.41	57.5	2	81.3	2.7	79.5	2.1	67.6	1.7	71.8	2	47	1.1	71.8	2.1	52.6	2.6	56	1.8
s000012951	5.51941	131	134	97.45	57.9	1.9	77.5	5.5	66.6	1.4	56.7	1.9	55.3	1.9	39.9	0.8	62.3	2	71.9	1.9	48.3	2
s000012971	6.169	234	258	90.87	45.8	3.1	67	5.1	63.1	2.9	44.9	2.4	47.2	2.7	27	1.7	54.2	2.9	58.8	2.7	36.4	2.7
s000012976	5.71331	228	245	95.97	43	3	80.4	3	76	2.2	65.4	2.8	69.8	2.6	30.7	0.9	75.2	2.7	48.9	5.3	45.3	2.9
s000012983	3.80878	133	142	51.66	63.2	2.4	82.4	3.4	79	1.9	67	2.4	68.6	2.6	46.8	1.3	72.1	2.6	71.5	2.5	53.2	2.5
s000012984	5.25682	142	151	85.77	53.6	4.3	63.1	9.4	64.5	1.9	31.2	1.9	54.7	2.1	23.1	1.5	57.2	2.2	56.8	2.4	29.5	2.2
s000012985	5.86901	191	204	95.84	59.7	1.9	82.3	2.9	77.4	1.3	66.5	1.8	68.2	2	47.3	1	72.3	2	68.6	1.9	56.4	1.9
s000012988	3.84814	65	65	100	72.1	0.6	87	5.3	74.3	0.7	66.5	0.4	72.1	0.7	58.1	0.9	67	0.6	86.2	0.4	58.6	0.7
s000012992	5.83844	153	167	95.12	39.5	7.6	84.7	4.3	63.8	6.1	54.1	4.2	69.6	1.2	20.8	3.7	70.1	1.5	47.6	4.2	40.3	6.8
s000013001	5.77399	179	187	97.2	59.5	3	77	3.7	76.9	2.7	58.4	2.3	64.9	2.5	45.2	1.3	71.4	2.9	69.1	2.3	52.6	2.6
s000013005	5.42748	116	122	96.92	54.2	2.2	75.8	7	63.7	1.7	48.8	2.2	51.2	2.2	39.6	1.2	58.9	2.1	79.9	2.2	43.7	2.3
s000013008	6.66606	255	268	97.27	49.7	2	81.7	3.2	73	1.6	59.4	1.8	61.2	1.8	24.7	1.2	70	1.6	59.4	2.5	42.5	1.9
s000013009	5.86213	194	206	97.02	65	5	84.3	4.5	78.7	3.5	66.5	4	73.5	3.2	44.6	0.8	72.4	3.6	66.5	3.8	49.3	4.6
s000013017	5.05329	170	185	91.03	74	0.9	87.2	2	81.5	0.9	72.2	0.7	78	0.9	13.4	0.5	73.7	1	33	0.9	17.6	0.8
s000013018	4.18371	84	91	59.05	68	4.1	82.5	2.9	55.2	4.5	47.3	2.2	70.2	3.9	43.8	3.2	74.2	3.4	37.7	8.9	44.8	3.4
s000013019	6.34314	183	193	98.56	52.2	3.6	75.7	4	68.3	2.9	46.8	3.3	55.4	3.3	30	1.6	60.5	3.5	62.5	3.3	41.7	3.4
s000013026	4.70869	169	184	98.89	70.2	0.9	88.8	1.6	83.5	0.9	76	0.8	76.7	0.9	62.1	0.8	81.9	1	63.2	5.8	71.6	0.8
s000013028	5.55756	116	119	98.96	61.8	4.8	80.5	5.4	80.4	1.6	64.8	4.9	66.8	5.2	38.1	1.7	68.7	5	63.1	6	47.4	5.5
s000013031	5.49006	135	138	99.74	60.4	2.1	79.1	4.6	69.8	1.2	59.5	2	60.1	2.2	37.6	1.1	59	2.2	75.3	2	47.9	2.2
s000013055	5.33276	181	194	98.12	41.8	3.3	78.4	8.4	61.1	3.2	55.3	2.8	50	3.2	28.3	2.1	59.1	3.4	68.9	2.9	35.4	2.9
s000013062	5.19562	98	100	99.89	48.4	2.8	71	5.7	64	3	47.2	0.9	45.5	1.8	36.4	1.3	57.2	2.6	78.6	0.8	39.3	1.8
s000013065	4.49281	103	105	99.36	50.2	0.8	85.8	1.6	82.5	0.9	70.5	0.5	79.9	0.7	41.4	0.6	82.5	0.8	52.9	4	47.7	0.7
s000013076	5.32006	136	145	82.03	58.7	2.1	82.3	2.4	78.3	3	61.2	1.7	73.5	1.9	32.9	2.8	75.9	1.9	45.4	2.6	38.7	3
s000013077	5.10146	124	125	99.97	58.3	2.9	75.3	5.1	69.9	1.9	53.7	1.6	60.6	1.8	42	2	58.1	1.9	74.5	4.8	41.7	3.3
s000013079	5.27902	128	129	99.82	61	3.4	88.2	2.4	72.7	2.4	73.6	1.2	72	1.4	55.7	3	80.2	1.5	60.8	6.8	62.2	4.8
s000013108	5.97677	159	169	97.53	59.4	1.4	80.8	3.2	76.8	0.8	61.9	1.3	67.9	1.3	43.9	1.1	67.5	0.9	67.7	2.8	55.1	1.4
s000013118	5.91729	140	144	99.62	57.1	2.1	76.2	3.1	69.2	0.7	49.1	0.6	56.9	0.7	39.5	1.7	64.4	0.7	49.8	3.7	38.9	2.4
s000013120	4.69919	80	80	100	72.9	1.9	85.6	2.4	81	2.1	72.9	1.3	75.3	1.7	62.5	1.2	78.2	1.9	69.6	2.6	64.5	1.5
s000013133	6.28879	201	223	92.13	54.5	3.1	81.4	3.3	72.9	2.2	59.6	2.8	65.4	2.6	35.3	2.1	65.4	2.9	70.1	2.8	45.7	2.9
s000013138	4.89633	174	186	88.47	72.3	1	87.4	0.9	85.3	0.9	76.3	0.9	79.8	0.7	13	0.5	86.4	0.7	18.5	0.7	23.2	1.1
s000013146	5.99216	135	138	99.1	59.2	2	75.2	3.9	70	1.6	48.4	1.4	58.3	1.6	38.4	2.8	70.3	1.7	60.1	2.1	43.6	2
s000013147	5.98435	166	180	95.26	54	1.7	79.1	3.2	73.8	2.5	57.9	1.1	62.7	1.3	41.8	2	66.9	1.6	74.2	1.2	51.4	2.2
s000013151	5.9679	172	182	98.04	59.9	2.4	81.4	2.8	73.2	2.5	67.3	2.2	66.8	2.4	45.6	1.4	75.3	2.5	50.7	5.7	53.7	2.2
s000013154	4.25447	91	93	99.65	50.1	6.1	62.3	13.8	54.6	1	20.2	0.9	52.8	1	20.5	0.7	67.4	0.8	51.3	0.9	23.6	1
s000013156	6.23344	206	219	97.26	60.8	1.4	81.8	2.3	75.6	1.4	65.4	1.3	68.7	1.4	43	0.9	76	1.5	61.3	3.1	58.7	1.3
s000013159	5.95651	165	177	98.16	63.5	2.5	82.8	3.2	80.4	1.3	65.5	2.5	65.5	2.7	40.9	1	73.6	2.7	52.4	3	50.2	2.8
s000013167	5.37432	107	112	98.75	52.7	1.5	88.1	2.9	73.5	2.5	63.6	1.1	67.3	1.3	45.6	2.3	68.5	1.4	69.6	1.9	54.8	2.5
s000013170	5.39811	131	136	99.17	62.2	0.5	85	6	64.5	0.3	59.1	1.1	63.3	0.5	53	0.5	68.4	0.3	56.6	0.3	54.6	1.1
s000013171	5.00943	126	130	99.82	71.5	2.3	83.3	3.3	77.2	1.7	66.4	1.2	71.6	0.6	46.4	1.1	64.7	0.6	76.3	2.6	47.8	2.3
s000013174	3.73387	133	136	99.4	86.6	2.2	95.9	0.8	88.6	2	87.1	1.1	91	0.4	6.4	1	90.7	0.4	13.7	1.1	8.7	1.7
s000013190	5.35391	104	110	98.47	69.4	1.3	83.7	4.3	80.6	1.1	65.5	1	71.9	1.1	54.7	1.3	71.1	1.1	53.8	1.6	50.1	1.8
s000013195	5.03771	117	126	97.84	57.8	3.3	82.6	4	89.4	0.9	74.2	3.6	78.5	3.8	39.1	0.8	77.1	3.7	55.9	4	50.6	3.9
s000013197	6.20443	232	252	92.83	41	4.1	66.6	5.6	59.2	2.6	37.7	3.9	40	4.3	25.7	2.9	53.1	4.3	75.9	3.9	36.4	4.2
s000013208	5.20908	140	144	99.41	55.2	2.5	82.4	3.6	82.2	1.3	63.6	2.4	68.5	2.6	29.2	1.7	62.1	2.6	59.9	2.7	35.7	2.7
s000013216	5.23982	102	102	100	74.9	1.7	83.4	2.9	76.6	1.7	68	1.6	75.7	1.7	41.7	1.5	74.5	1.7	48.4	1.9	38.5	1.9
s000013218	6.15988	185	195	98.54	66.7	2.2	82.7	2.4	82.8	2.1	68.5	1.9	71.9	2.1	37	1.3	63.3	2.2	63.3	2.2	48.8	2
s000013227	5.87747	177	183	93.71	48.9	4.3	70.5	4.6	77.2	4.6	57.4	4	62.2	4.5	32	2.5	71	4.6	64.6	4.5	41.9	4.1
s000013241	4.3006	154	160	99.35	70.8	1.9	82.5	2.1	81.5	1.6	73.7	1.9	77	2	67.3	1.4	80.7	1.6	39.1	16.5	68.3	1.8
s000013251	4.60171	92	93	99.72	73	5	83.9	2.3	85.4	5	75.2	0.8	85.2	4	61.9	1.7	90.1	4.6	53.8	2.8	67.2	0.8
s000013257	4.42963	73	74	99.93	62.6	1.9	80.6	8.7	67.8	1.8	54.7	1.5	63.7	1.9	45	1.3	58.8	1.8	73.2	1.2	50.5	1.7
s000013259	4.53769	108	110	98.63	49	2.4	75.1	2.4	78.1	2.4	62.7	0.3	61	2.3	38.8	0.5	66.7	2.4	46.4	4	38.5	0.4
s000013265	6.1731	275	299	98.25	50	6.4	68.2	5.2	64.6	4.6	43.4	5.1	61.3	5.7	14.2	0.6	64.8	5.9	52	4.8	29.5	5.3
s000013274	5.79262	179	188	98.65	60.3	2.4	78.9	3.6	74.7	2.1	58.8	2.1	63.6	2.3	25.4	1.2	50.2	2.3	73.1	2.2	37.3	2.3
s000013306	4.35852	118	125	52.58	52.9	2.1	70.8	7.4	64.4	1.6	43.6	1.6	51.6	1.7	32.2	1.2	57.2	1.8	79.1	1.6	38.5	1.9
s000013312	5.26888	111	117	98.64	44.6	1	82.8	4.5	71.7	1.1	65.2	0.8	64.9	0.9	38.4	0.9	68.3	1	61.6	1.1	53.7	0.8
s000013327	5.12896	133	142	90.96	56.2	11.2	91.7	1.3	81.9	8.9	80.4	6.4	82.9	1	28	1.3	85.2	1	25	6.3	49.2	9.8
s000013331	5.90703	163	177	93.68	42.1	2.5	77.8	5.3	56.7	2.4	43.7	2	49.4	2	27.4	1.2	51.7	1.9	65.5	2.1	35.5	2.5
s000013332	6.52663	179	187	97.57	55.7	2.3	72.2	3.5	67.6	2.2	48.1	1.9	58.7	2.1	25.4	1.4	59.2	2.1	64.9	2.5	37.3	2.1
s000013334	5.86814	172	184	93.59	40.1	1.6	80	3.4	73.1	1.5	59.1	1.3	64.8	1.3	25.4	1.2	63.8	1.5	60.7	1.4	31.5	1.8
s000013355	5.92069	215	233	97.8	46.9	2.9	77.3	3.6	66.1	3.1	52.3	2.7	58.5	3	31.9	1.6	65.2	3.1	59.6	3.9	49	2.8
s000013357	5.35979	154	162	97.63	66.5	1.6	84.7	2.1	80.6	1	71.3	0.9	73.7	1	54.8	1.1	75.8	1.1	69.3	2.8	66.4	1.9
s000013372	4.49707	81	81	100	64.8	1.1	83.2	5.9	69.6	0.8	61.7	0.6	65.6	0.8	43.8	0.8	54.1	0.8	81.4	0.5	45.1	0.8
s000013378	6.22811	176	196	89.68	55	1.9	78.6	2.6	74.4	1.9	61.1	1.7	62.4	1.9	34.1	1.1	66.4	1.9	65.7	2.1	45.8	1.8
s000013392	6.29464	194	203	92.67	54.6	1.8	84.3	1.8	78	2.6	66.8	1.3	73.2	1.2	44.1	2.1	75.6	1.2	43.2	1.4	48.8	2.6
s000013393	4.96267	100	102	99.66	57.5	1.7	83	6.7	70	0.9	60.5	0.8	64.9	0.9	48.7	1.7	65.1	0.9	62.8	2.8	52.7	2
s000013397	4.71697	163	181	97.36	63.5	2.5	81.6	3.1	74.7	1.5	63.9	2.5	70.2	2.5	59.3	2.3	75.4	1.3	40.8	1.5	61.9	2.5
s000013411	6.01155	275	307	66.1	53.1	1.6	72.1	5.5	60.8	1.7	41.9	1.2	52.9	1.3	31.9	1.5	62.2	1.5	59.9	1.4	40.6	1.4
s000013419	6.09917	185	196	88.96	52.2	3.8	70	5.3	68	4	53.3	3.4	54.2	3.9	24.4	2	65.9	4	59.5	4.9	41.4	3.5
s000013425	5.73984	185	193	89.81	60.1	2.6	68.3	3.5	82.4	1.2	49.2	2.8	55.3	2.9	31.5	1.7	63.6	2.6	51.6	4	42.1	2.9
s000013427	5.75963	149	153	97.55	48.4	3.3	70.1	5.8	60.9	2.4	39.3	2.9	44.2	3	22.6	1.7	45.4	3.2	80.5	3.7	30.1	3
s000013429	6.42823	237	259	89.26	46.1	5	67.3	5.7	67.3	4.8	38	4.2	49.2	4.8	16.7	3.3	55.6	5.1	74.9	4.3	24.8	4.4
s000013430	5.03868	102	106	90.47	68.8	2.7	88	3.6	79	0.5	75.5	0.6	77.5	0.4	56.5	2	69.9	0.5	62.1	6.6	60.1	3.7
s000013431	6.06069	222	236	94.04	39.2	2.1	77.9	2.8	76.4	1.9	51.8	1.7	66.8	1.8	25.8	1.6	69.5	1.9	51.1	2.3	31.9	1.6
s000013433	3.99223	112	117	99.54	76	1.7	85.9	2	85.7	1.4	77.9	1.6	79.7	1.7	69.3	1.3	83.5	1.4	37.5	11.9	71.7	1.6
s000013440	4.61179	195	217	41.06	37.5	2.3	82.1	2.4	48.6	2.4	38.3	2.4	68.4	2	23.7	1.3	66.9	2	39.4	2	47	2.4
s000013441	5.66594	149	156	95.33	50.9	9.1	58.9	9.8	72.6	9.3	36.7	8.5	51.6	9.6	19.6	5.3	68.1	9.6	65.5	9.7	36.4	8.9
s000013447	3.08645	97	100	99.81	83	0.6	93.5	1.6	85.3	0.5	80.8	0.3	82.7	0.4	12.1	0.7	89.6	0.4	19.9	0.4	13.8	0.4
s000013457	5.5987	158	169	96.3	56	2.2	77.6	3.1	72.1	2.2	51.3	1.7	56.8	2	44.9	1.5	68.9	2.1	60.6	2	48.4	1.8
s000013464	4.56704	105	108	99.71	72.2	1.5	88.4	2.1	83.5	1.6	77.7	0.8	77.6	1.1	25.7	0.9	74.8	1.5	43.3	1.2	33.2	1.1
s000013465	5.52508	127	133	96.88	55.2	1.3	80.7	3.2	78.9	1.2	63.4	0.8	71	0.9	44	0.9	68.6	1.2	63	0.7	45.8	1.1
s000013472	5.88693	168	178	99.05	42.5	2	65.4	8.2	55.4	2.7	36.2	2	41.3	2	28.3	2	44.5	2.1	74.4	2.3	30.7	2.5
s000013523	5.16373	124	127	99.65	65.3	1.3	80.9	1.9	68.1	1.3	61.5	0.7	60.3	0.9	59.2	1.1	69	1.1	56.1	0.9	54.1	1.4
s000013526	5.41684	170	181	97.34	63.3	5.2	83.7	2.4	78.3	1.7	68.1	1.4	71.6	1.5	49.8	3.9	72.1	1.5	61.4	10.9	56	7.1
s000013527	5.7857	175	190	81.1	44.3	2.5	73.8	6.9	63.3	1.9	44.7	2.2	49.8	2.2	25.5	1.3	51.3	2.4	68.7	2.8	31.6	2.5
s000013530	5.202	156	167	89.11	63.4	2.2	90	2	83.4	2.2	75.3	2.1	74.9	2.2	46	1	78.6	1.8	73.4	2.2	52	2.2
s000013532	5.24662	97	100	99.46	62.3	1.9	75.2	3.3	72.6	2	63.1	1.7	71.2	1.9	44.8	1.1	63.3	2	59.6	2.2	44.5	1.9
s000013533	4.30169	131	141	63.05	54.5	3.5	78.6	4.2	74.8	1.7	57.9	3.5	67.4	3	39.3	1.1	71.9	3.2	69.8	3.6	45.8	3.6
s000013539	5.69923	140	151	97.36	39.3	3.6	68.4	8.4	53.4	3.6	34.5	3.2	42.7	3.6	20.3	2.3	40.6	3.6	73.9	4.3	28.8	3.7
s000013541	5.22118	127	133	96.45	67.4	1.5	85.2	1.7	82.5	1	75	1.2	75.2	1.3	58.3	0.9	79.5	1.3	54.2	1.8	65.3	1.5
s000013543	5.31484	153	160	96	66.5	8.1	70.3	5.5	74.6	8	55.2	4.3	70.6	7	42.9	3.1	73.1	7.8	46.8	4.4	50.1	4.4
s000013551	2.72288	80	81	99.94	83.9	1	90	3.3	81.9	0.4	68.1	0.3	76.8	0.3	8.2	1.3	86.5	0.4	23.5	0.3	15.7	1.3
s000013562	5.22409	97	100	99.38	52.1	2.3	80.4	5.4	71.6	2.4	59.5	2	61.4	2.3	41.6	1.4	65.3	2.4	65	2.3	46.8	2.1
s000013571	5.81389	157	167	95.49	63.5	1.3	73.8	2.2	68.9	1.5	57.1	1	63.6	1.2	40.3	1.8	58.2	1.3	60.9	2.5	41.8	1.3
s000013572	4.29074	65	68	92.55	63.1	1.3	81.2	3.2	87.5	0.7	71.3	0.3	79.7	0.5	53.2	0.6	78.4	0.6	58.7	0.3	54	0.5
s000013575	5.2938	166	177	98.75	34.6	2.1	76.2	2.4	77.2	2.2	61.8	1.7	67.9	2	28.5	1.3	71.5	2.1	48.3	1.9	34.5	1.8
s000013595	5.1223	102	104	97.31	64.4	1.3	83.4	2.3	76.3	1.4	64.7	1.1	70.7	1.2	55.5	2.6	67.5	1.3	65.2	1	44.2	2
s000013608	5.11284	139	142	97.52	75.4	4.8	80.6	1.8	72.8	0.8	68.5	0.8	77.3	0.9	59.4	3.6	78.1	0.9	69.6	10.2	60.4	6.5
s000013613	4.57978	109	110	99.92	79.4	0.7	88.2	1.6	86	0.8	79.1	0.3	82.7	0.4	79.3	0.3	82.5	0.7	72.7	0.3	78.5	0.5
s000013619	6.37485	195	205	93.96	56.3	2.4	74.6	3.2	72.3	2.5	55	2	59.2	2.4	39.8	1.4	63.7	2.5	62	2.4	44.8	2.1
s000013620	5.39195	109	112	99.68	58.5	3	81.3	2.2	81.8	3.2	64.8	3.1	70.7	3.2	47.6	3	80.1	1.6	61.6	1.7	60.8	1.5
s000013626	5.50791	144	149	99.56	64.7	2.5	81.1	4.1	75.4	2.7	64.6	1.6	67.2	2.1	54.3	2.4	67.7	2.5	63.7	1.8	54.9	2
s000013636	5.78087	159	169	98.76	51.8	2	85.3	2.9	73	2.1	63.7	1.8	67	2	33.7	1.2	64.1	2	58.6	2	45.2	1.8
s000013639	5.51499	110	112	99.85	57.4	1.7	76.2	5.5	63.4	1	49.6	1.6	55.4	1.3	36.5	2	57.3	1.4	71.1	1.6	43.2	1.5
s000013667	5.79155	216	225	99.42	44.8	3.5	83.8	3.9	74.6	3.7	63.9	3.2	70.6	3.6	35.3	2.2	74.2	3.7	40.1	4	44.9	3.5
s000013689	5.26967	140	145	98.8	37.9	1.5	72.9	2.8	73.7	1.5	55.7	0.7	65.2	1.3	24	1.5	67.1	1.4	35.7	2	29.7	1.4
s000013697	4.96194	95	96	99.78	67.8	2	76.9	2.9	84.2	1	61.5	2.1	87.4	0.8	43.3	2.3	77.3	0.7	61.8	3.1	49.8	2.7
s000013702	5.31956	134	136	99.82	66.4	1.9	82.8	2.4	76	1.5	71.4	1.8	71.2	2	51.9	1	79.4	2	62.8	2.1	57.4	1.9
s000013711	4.87038	156	164	98.42	67.7	1.9	77.8	2.2	81.3	1.6	70.6	2.9	77.6	1.9	61.9	1.5	77.8	1.3	44.6	12.4	66.7	1.9
s000013719	5.14722	114	124	95.95	23.4	6.2	41.4	6.8	63.6	6.4	24.4	5.9	35.1	6.3	5.4	3.5	42.9	6.5	53.7	6.4	14.3	5.9
s000013720	5.51944	150	154	98.28	61.6	1.8	82.3	5.4	66.1	1.7	59.2	1.1	65.4	1.4	49.7	1.6	63.1	1.7	64	3.1	53.6	2
s000013730	4.30136	85	86	99.96	71.5	1.3	79.2	4.6	79.9	0.9	60.4	1.2	69.4	1.2	53.5	2.3	67	1	81.8	0.9	45	1.3
s000013733	5.37709	116	119	99.47	71.1	1.3	84.1	2.1	82.6	1.2	68.9	1.1	77.8	1.2	56.2	1.8	74.2	1.3	41	1.1	60.4	1.6
s000013743	5.90029	172	183	95.53	59.6	4.3	79.3	3.2	74.4	3.9	65	3	68.4	2.6	38.9	2.1	70.2	2.7	62.3	3.3	46.7	3.9
s000013750	5.99434	145	150	97.68	47.3	4.4	68.8	6.9	59.4	4.7	42.6	4	50.4	4.5	33.6	2.6	55.9	4.7	72.2	4.5	39.6	4.3
s000013755	4.48318	118	121	99.6	64.4	1	84.2	4.7	82.2	0.7	72.4	1	78.3	1.1	57.1	0.6	74.6	1.1	69.9	1	61.9	1.1
s000013756	6.13992	259	276	88.46	60.3	1.4	79.3	2	77.1	1.5	61.3	1.2	68.5	1.4	17.9	1.5	70.8	1.4	36.4	1.5	28.4	1.7
s000013765	4.65825	94	95	99.93	64.5	1.1	80	2.4	76.8	0.9	59.4	0.7	81.5	0.8	55.5	5.2	78.1	0.6	62.8	0.4	62.4	5.2
s000013772	5.25785	158	165	95.57	39.9	1.9	75.1	4	85.2	0.6	59.5	0.6	72.5	0.7	25	1.2	82	0.7	40.2	0.7	47.9	0.7
s000013783	5.38215	117	119	96.24	45	1.4	80.1	4.8	71.9	1.5	57.4	1.2	61.9	1.4	34	1.3	60.3	1.5	59.7	1.3	45	1.6
s000013786	6.24062	175	188	95.04	46.3	1.5	72.2	5	66.9	2.3	48.7	1.6	55.2	1.8	29.3	0.9	60.1	2	54	3.3	41.8	2.1
s000013807	6.19807	165	171	98.93	45.8	2.6	52	3.4	60.2	2.6	25.3	1.9	43.4	2	19.7	3.1	46.6	2.3	70.4	2.1	22.2	3.2
s000013808	5.84714	154	167	89.31	44.2	10.2	72.4	4.2	65.2	8.1	51	5.9	59	2.1	23.9	1.4	58.8	2.3	55.9	6.1	32.6	9
s000013822	5.81566	138	148	90.22	48.9	1.9	77.1	6.4	61	1.9	48.1	1.7	49.6	1.9	21.3	1.7	38.7	2	73.2	2.1	26.1	1.8
s000013827	5.83133	190	201	99.22	52.7	2.7	79.9	4.4	72.7	1.2	58.9	2.8	62.7	3	38.1	0.8	65.8	2.9	55.8	3.1	46.9	3
s000013829	5.0374	118	125	98.92	50.9	0.9	83.1	2.3	60.9	0.7	52.2	0.8	56.5	0.8	55.9	0.4	79.2	0.8	70	2.2	62.8	0.9
s000013832	5.75493	157	161	95.64	63.1	2.8	75.4	5.6	70.6	2.2	49.8	1.9	64	2.2	32.7	1.7	63.4	2.2	66.6	2.2	36.6	2
s000013852	5.49257	138	146	98.98	42.9	4	71.1	7	66.7	1.7	42.5	4.4	46.7	4.7	26.4	1.2	55.4	4.5	78	4.8	36.1	4.6
s000013861	5.5622	140	150	85.62	50.7	1.8	85.5	3.3	80.8	2.3	68	0.9	73.2	1.2	37.1	1.6	76	1.7	46.4	3.3	45.6	1.9
s000013902	5.80358	157	166	94.62	57.8	2.2	80.4	4.9	67	2.3	55.8	2	60.9	2.3	19	1.7	63.5	2.4	48.6	2.3	26.3	2.3
s000013908	5.60969	131	139	98	56.3	1.3	83.7	3.4	73.8	1.4	62.4	1.2	66.4	1.3	26.5	0.7	69.3	1.3	46.5	1.3	35.1	1.2
s000013927	5.21292	204	212	99.7	74	1.8	80	2.3	85.8	0.5	69.7	1.8	76.8	1.8	28.8	1.8	70.1	0.6	53.2	0.6	32.2	1.9
s000013937	5.50026	148	154	86.47	52.2	2.2	81.9	3.9	70.2	2.2	57.1	1.8	63.8	2.1	43.3	1	70.1	2.3	61.5	2	53.8	1.9
s000013960	5.25641	138	143	99.22	63.1	2	79.3	3.3	79.7	2.2	64.2	1.6	68.6	1.9	44.4	1.1	64.8	2.1	60.5	1.8	44.8	1.8
s000013965	5.20269	120	123	99.59	69	1.1	81.3	1.8	74.7	1.2	69.1	0.5	71.1	0.8	59.1	0.7	75.7	1	70.6	0.9	64.4	0.7
s000013972	5.53766	130	136	93.65	56.8	1.1	83.7	2.9	80.3	0.5	67	1	71.2	1	50.7	1.2	72.3	1	62.2	1.5	57	1.5
s000013976	3.78506	104	107	99.7	74.9	2.6	85.2	3.3	85.4	0.8	70.6	2.9	71	3	63.2	1.3	73.4	3	54.2	18.8	67.4	3
s000013982	5.3571	175	195	74.37	65.2	1.1	90.6	1.1	82.5	1.5	62.4	1.7	82.5	1.9	18.1	1.7	87.4	0.9	21	0.9	21.1	1.9
s000013986	5.62017	171	179	99.06	51.1	3.2	78.9	4.3	78.6	1.8	65.3	3.4	66.9	3.6	38.7	0.9	71.7	3.5	57.6	3.5	49.5	3.5
s000014009	5.29824	95	98	98.38	42	2.4	46.3	3	76.7	2.4	34	3.6	40.2	2.3	15.1	3.3	46.6	2.4	79.1	1.7	18.4	2.4
s000014012	5.24909	147	152	97.49	62.2	4.4	84.4	2.2	74.7	3	64.6	2.1	69.2	0.8	40.2	1.9	64.1	0.9	56.5	5.7	40.4	4.6
s000014085	5.75061	160	170	96.53	58.2	2	76.7	4.2	78.8	2	54.7	1.6	64	1.9	43.6	3.1	76.4	1.9	58.7	1.9	56.3	1.8
s000014102	4.84696	140	142	99.64	65.6	2.6	65.3	10.8	78.2	1.7	29	2.4	41.5	2.2	14.5	9.9	73.3	2.4	60.4	2.2	32.4	3.8
s000014122	5.5788	179	191	96.01	57.4	1.5	81.6	5.1	63.4	1.2	56.7	1.5	60.2	1.6	38.4	0.7	53.5	1.6	73.7	4.1	45	1.5
s000014142	5.83754	142	155	93.94	52	2.9	79.7	4.6	71	3.1	55.6	1.7	56.5	2.2	17.1	1.3	63	2.8	47.6	1.9	25.2	2.2
s000014150	4.15147	115	121	99.75	51.1	21.6	90.6	1.9	76.5	17.2	70.2	12.2	82.5	1.4	26.7	1.7	84.7	0.2	31.5	12.3	34.7	18.9
s000014151	4.79889	130	138	97.68	75.5	3.4	89.1	3	88.9	1.8	78.6	3.3	81.4	2.9	60.7	0.8	81	3.1	70.3	5.9	68.7	3.4
s000014153	5.62922	119	124	98.92	65	3	77.4	4.3	75.6	1.4	60	3.1	62.9	3.3	41.5	2	61.4	3.2	70.4	3.2	42.1	3.3
s000014162	5.50087	136	140	98.85	40.3	4.1	58.7	5	65.5	4.3	32.1	3.6	45	4.1	25.4	2.5	49.8	4.2	54.9	6.7	28.3	3.7
s000014164	5.43423	142	146	99.08	54.2	2.4	73.3	4.2	75.3	2	54.3	1.6	59	1.4	25	1	44.9	1.5	61.7	1.7	28.8	2.1
s000014175	5.95526	172	183	84.81	43	5.2	68.6	6.1	60.8	4.9	40.5	4.4	44.6	5	21.2	3.3	54.3	5.2	59.1	6	38.9	4.6
s000014188	5.26785	96	101	88.55	27.2	2.3	59.9	11.2	41.6	2.4	19.3	2	32	2.4	11.1	2.2	44.2	2.4	70.5	2.4	16	2.5
s000014199	5.60883	135	143	98.99	56.3	2.7	77.7	4.2	80.1	1.8	61.8	2.7	64.2	2.9	39.7	1	69	2.9	50.7	2.8	55.7	2.8
s000014208	5.73499	164	170	94.88	52.3	1.7	81.3	4.4	64.8	1.7	53.8	1.5	56.3	1.7	33.2	1.4	53.2	1.8	65.9	1.7	39.2	1.5
s000014222	5.22235	111	113	99.51	47.7	5.2	72.8	4.2	55.6	4.2	53.7	2.9	59.2	1.2	42.4	1	60.2	1.4	60.8	3	41.2	4.3
s000014232	5.72239	154	163	89.7	48.5	1.8	72.2	4.6	68	2	49.5	1.7	57.8	1.9	14	1.1	39.5	1.9	67.6	1.8	27.9	1.8
s000014233	6.0287	154	162	92.97	50.4	1.7	83.1	2.3	71.5	1.7	64.3	1.5	63.8	1.6	33.8	1	71	1.8	45.4	1.7	51.6	1.5
s000014234	4.23257	100	110	58.08	72.8	1.7	77.1	2	80.3	0.9	65.9	1.6	74	1.6	72.9	1.5	78.8	0.8	71.2	4.5	69.7	1.6
s000014237	6.07144	184	201	96.64	57	1.1	73.7	2.3	81	1	55	1	74.1	1.1	44.9	1	69.4	1.1	46.8	0.9	54.1	1.1
s000014240	4.81674	100	104	99.1	69.3	3	86.7	4.6	72.4	3.1	71.6	0.7	71.3	1.8	62	1.3	76	2.7	67.9	2	68.9	2.1
s000014254	5.01101	108	110	99.92	54.8	3	83.5	3.2	77.2	3	71.7	2.6	70.2	2.9	45.3	1.8	81.4	3	38.7	3.7	56.1	3
s000014270	5.87678	167	184	84.88	62.1	2.2	82.6	2.6	80.4	1.9	64.4	1.5	72.6	1.8	43.8	1.6	75.8	2.1	60.5	1.7	53.3	1.9
s000014271	5.46192	94	96	99.79	57.2	3.1	75.7	4.1	69.9	2.3	50.8	2.8	53.9	3	39.6	1.8	59.2	3.2	75.7	2.7	48.6	3
s000014279	6.32664	199	211	97.75	49.5	2.1	72.4	4.4	66.3	1.8	46.5	2	46.1	2.2	29	1.4	57.3	2.2	71.9	2.1	43.1	2.6
s000014297	4.37077	111	113	99.75	69.5	0.6	89.4	2.6	80	0.6	73.4	0.5	77	0.6	68.1	0.9	84.4	0.6	59	0.7	73.8	0.6
s000014330	5.87522	170	182	93.97	57.2	4.1	73	5.8	69.2	1.9	46.6	4.3	55	4.6	18.8	1.3	48.6	4.4	67.6	4.3	29.9	4.5
s000014331	6.33053	194	206	94.56	56.6	3.8	73.6	2.7	64.1	3.4	44.9	2.4	65.1	2.8	13.2	2.2	67.4	2.7	31.4	2.2	23.7	2.6
s000014334	6.13101	203	220	82.87	57.7	1.7	79.7	3.5	74	1.5	59.1	1.4	62.4	1.5	31.3	0.9	63.4	1.5	66.8	1.5	46.2	1.4
s000014340	4.41953	84	85	92.69	62.5	7	84	3.5	72	5.4	61.6	3.8	77	1.4	48.7	4.1	75.7	1.3	66.8	5.6	51.2	7.3
s000014348	5.46713	151	158	99.39	53	1.7	85	2.7	73.2	1.7	64.8	1.6	66	1.7	52.3	0.9	78.5	1.8	58.8	4.2	62.3	1.6
s000014356	6.3677	165	178	94.31	40.1	2.1	73.2	5.7	57.9	2.2	44.1	1.8	48	2.1	24.6	1.5	56.8	2.2	60.4	2.2	32.9	2
s000014358	5.05799	132	135	99.82	52	0.8	88.7	1.3	84.1	0.7	77	0.7	75.5	0.8	42.6	0.6	86.4	0.7	42.2	7.9	61.6	0.8
s000014379	5.62221	153	166	94.41	45.5	2.3	77.3	4.6	65.9	2.4	53	2.1	57.7	2.5	33.2	1.7	58.3	2.4	68	2.7	44.6	2.4
s000014392	4.90918	131	134	99.74	71.3	6.7	89.2	2.5	82.9	5.4	78	3.8	78.8	0.9	42.3	0.8	71.9	0.9	57	3.9	44.9	5.9
s000014397	5.52326	200	211	85.18	38.5	2.3	59.7	3.9	65.1	2	30.8	2.2	39.9	2.3	10.2	1.2	39.9	2.6	52.8	2.6	17.1	2.3
s000014399	5.09531	114	121	99.39	50.9	2.9	75.9	6.4	70.7	0.7	56.4	1.6	65.8	1.6	42.1	2.3	65.5	0.6	65.1	5.1	45.6	3.7
s000014424	5.62005	214	234	93.86	71.3	1.1	85.4	1.7	79.7	1.1	68	0.9	75	1	13.6	1	77.9	1	35.3	0.9	19.3	0.9
s000014425	5.37071	175	189	96.22	57.2	11.9	85.8	2.1	74.3	9.5	64.7	6.8	59.1	1.3	22.4	0.8	76.5	1.5	55.5	6.8	48.7	10.5
s000014426	5.08495	116	125	91.3	52.1	13.3	85.9	3.1	78.9	10.7	60.3	7.4	74.7	1.4	25	1.3	77.9	2.1	44.4	7.7	36.7	11.6
s000014430	4.82739	101	107	99.3	70.7	0.8	86.1	3.5	88.9	0.5	70.3	0.7	77.7	0.7	58.1	3.2	84.4	0.7	47	2.5	56.7	0.9
s000014433	5.05785	107	111	97.87	63	1	92.3	1.3	85.2	2.8	78.9	0.4	86.9	0.5	58.8	2.8	86.8	0.5	40.2	1.9	64.3	3
s000014436	4.6938	87	90	85.58	61.2	3.4	78.7	5.6	67.7	1.1	57.1	1.3	63.6	1.2	40.5	2.4	53.6	1.1	73.3	6.7	42.2	4.5
s000014458	4.77583	123	126	77.56	70.8	1.7	84	3.7	75.6	1.1	63.9	1.6	66.6	1.6	54.9	2.6	70.9	1.7	60.4	1.7	51.3	1.8
s000014468	5.5987	150	159	95.95	49.4	0.9	91.8	1.1	67.3	5.2	55.1	0.6	83.3	0.7	50	5.2	86.5	0.8	49.2	0.6	50.2	5.2
s000014488	5.44175	172	184	87.82	54.4	3.1	82.9	4.7	78.2	3.4	62.9	2.4	62.5	2.9	31.3	1.9	76	3.2	63.3	2.7	50.4	2.6
s000014490	5.50231	166	172	99.69	62.9	2.1	80	4.2	81	0.7	61.3	0.7	73.1	0.7	28.6	1.2	79.2	0.8	44.4	2.1	44.3	1.4
s000014493	6.02725	206	222	85.73	40.4	1.7	85.9	2	67.9	1.6	55.4	1.6	67.7	1.6	28.5	0.8	70.5	1.2	36.8	1.6	35.3	1.6
s000014498	5.64366	177	188	82.78	53.3	2.1	80.6	2.8	80.3	2.3	66.5	1.9	69.3	2.2	37.5	1.2	74.3	2.3	52	2.2	50.5	2
s000014523	6.11616	223	242	91.49	60.8	1.7	84.9	2.3	74.2	2.1	64	1.4	63.1	1.8	28.6	1	73	1.8	37.3	1.7	36.8	1.7
s000014528	5.08227	115	123	98.13	70.3	4	85.6	4.8	87.2	1.3	75	4.5	79.6	4.8	53.5	0.8	82.2	4.5	39.1	4.5	55.8	4.6
s000014538	4.39927	110	113	99.41	65.6	1.6	87.3	1.9	84.3	1.4	76.4	1.4	76.2	1.6	54.2	1	78.5	1.5	53.6	1.5	64.3	1.5
s000014540	5.57392	132	135	99.14	55.3	2.7	81.9	4.2	73.4	1.9	60.5	1.9	69.6	1.6	44.9	2.4	71.8	1.7	59.2	3.5	51.4	3.4
s000014558	6.14479	205	217	97.58	37.4	1.5	77.3	5.9	60.4	1.4	49.8	1	53.9	1.2	27.7	0.8	57.4	1.4	53.2	1.7	39.4	1.5
s000014561	5.82477	167	174	97.85	65.8	1.6	80.3	3.1	75.4	2.2	62.3	1.3	69.6	1.6	56.2	1.8	72.8	1.7	64.4	1.6	59.8	2.1
s000014565	4.20163	79	81	99.86	57.4	1.3	66.7	1.8	72.9	0.9	64.2	5.7	67.9	1.2	48.6	0.9	63.4	0.9	73	0.5	48.6	1
s000014568	4.97613	163	185	58.48	62.2	2.6	79	4.3	76.2	1.6	59	2.5	67.6	2.2	45.5	1	66.3	2.4	72.1	2.4	55.9	2.6
s000014571	5.89612	160	164	99.02	50	4.1	79.9	4.5	66.9	3.4	53.3	2.6	61.3	1.8	29	2	57	2	59.9	2.6	38.1	4
s000014579	6.08637	160	170	95.23	54.2	1.7	79.3	3	73.9	1.4	61.2	1.5	64.3	1.8	29.3	1	70.3	1.8	59.4	1.5	41.3	1.7
s000014601	5.12589	132	138	98.4	66.5	0.6	88.9	1.4	81.2	0.6	79.3	0.9	77.5	0.6	62.3	0.6	85.6	0.6	52.9	1.8	62.6	0.9
s000014629	5.11642	138	140	99.87	50.5	1.2	78.3	4.3	79.1	0.9	62.8	1.1	66.4	1.2	39.1	1.1	68.9	1.2	58.3	1.1	52.1	1.2
s000014638	1.07793	23	24	99.89	83.3	16.7	26.9	36.4	86.7	2.9	3.6	3.7	87.7	0.4	1	0	89.7	4.1	2.9	4	1.5	0.4
s000014639	4.42827	132	136	99.85	51.7	0.7	81.6	9.7	62.4	0.4	57.3	0.7	56.3	0.7	41.3	0.7	55.7	0.6	82.8	0.5	42.8	0.7
s000014650	6.07245	189	209	88.75	64.1	4.8	82.5	1.7	81.4	3.9	70.6	2.8	73	1.2	42.2	0.7	68.5	1.2	46.4	4.2	52.7	4.2
s000014666	5.33108	180	205	79.65	41.2	13.5	65.8	14.2	65.4	14.6	44.6	12.4	54.3	14.1	25.1	7.3	58.5	14.5	55.1	14.4	31.7	12.7
s000014677	6.0058	186	203	95.37	47.6	2.3	74.3	6	63.1	2.1	50.1	2.1	54.2	2.3	30.8	2	50.7	2.4	64.1	2.3	34.1	2.2
s000014682	5.5132	159	169	97.52	66.8	2.5	86.5	2.8	77.6	1.5	70.2	2.5	75.1	2.2	43.1	1.5	62.3	2.4	71.1	2.3	51.4	2.8
s000014791	6.04497	150	156	97.73	57.6	5.9	84	2.3	78.7	4.8	65.5	3.5	70.3	1.3	31.7	2.3	69	1.4	57.7	3.5	43.1	5.2
s000014883	5.64016	152	159	99.34	49.4	3	75.2	6.4	60.6	2.9	49.8	2.4	54.7	2.8	34.1	2.7	51.1	3	66.8	2.7	38.3	2.5
s000014893	5.19543	116	118	99.81	72	4.3	81	1	84.5	0.5	66.9	0.9	76.9	0.8	65.9	3.2	82.8	0.5	60	9.3	69.3	6
s000014902	5.28588	153	159	98.45	49	2	73.9	7.7	69.2	1.7	48.2	0.8	55.4	1.2	30.2	1.6	52.6	1.5	62	0.9	32.7	1.5
s000014908	6.04901	215	225	97.25	47.7	3.8	53.7	4.7	52.7	4	21.1	3.2	41.8	3.9	23.2	3.1	55.7	3.9	56.4	3.5	25.3	3.9
s000014937	5.75613	143	153	90.24	56.8	6.6	84.6	2.5	72.6	5.3	66.3	3.8	71.5	1.3	27.4	4.1	59	1.3	53.3	4.1	34.1	5.8
s000014939	6.10133	171	185	93.91	56.2	2.1	77.7	2.9	75.9	1.8	62.1	2	63.6	2.1	37.4	1.3	61.6	2.2	62.9	2.4	45.5	2.1
s000014949	3.71245	105	113	40.73	76.7	1	88.9	3.1	82.8	0.9	76.2	0.9	80.8	1	16.3	0.6	73.4	1	41.5	1.9	22.1	1.4
s000014967	5.59252	174	183	99.18	63.4	1.7	84.9	2.7	82.9	1.3	67.5	1.5	72.7	1.5	49.6	0.9	74.4	1.7	62.2	2.3	53.8	1.6
s000014979	5.77861	169	184	96.23	58.1	2.9	79.9	4.4	68.9	2.5	56.8	2.7	60.3	2.9	19.1	1.3	65.7	2.9	43.6	3	28.3	2.8
s000014981	4.37795	58	60	99.76	39.1	4.6	71.3	5.2	61.9	3.9	31.1	3.4	39.5	3.9	37.3	3	64.7	4	59.4	2.8	38.6	3.3
s000014986	5.72784	174	180	94.23	54.7	4.4	76.7	5.5	64.8	4.8	53.7	4	58.3	4.6	26.3	2.5	60.4	4.7	58.4	4.7	35.5	4.2
s000014987	4.869	93	94	93.09	64	2.1	74.6	5.7	71.1	1.5	53.9	1.9	61	1.8	42	1.6	59.7	1.9	70	1.8	45.5	2
s000015158	5.66811	165	178	90.01	43.3	1.3	89.4	1.8	83.4	1.3	75	1.2	79.8	1.3	37.5	0.7	83.4	1.3	35	2.1	52.2	1.2
s000015161	4.94888	131	136	96.95	78.4	1.3	90.8	1.5	85	0.8	82.3	1.2	80.8	1.1	67.4	0.8	83.5	1.2	59.2	1.6	70.6	1.4
s000015172	4.01089	142	152	80.35	73.6	2.2	84.5	1.7	87	2.1	76.1	2.2	78.6	2.1	68.8	1.1	82.5	1.5	65.2	9.4	71.9	2.2
s000015256	6.16918	163	173	92.48	60.9	1.9	80.3	4	70.8	1.7	58.9	1.1	64.7	1.2	43.9	1	69.9	1.4	64	2	49.2	1.8
s000015284	4.55037	173	177	99.84	64.3	14.9	85.5	2.3	80.9	11.8	70.1	8.4	78.7	1	18.4	1.1	60	1.2	58.5	8.5	28	13.1
s000015295	4.41125	137	140	99.47	78	2.1	89.6	2.4	83.7	2.1	77.4	1.8	77.1	2.1	29.8	1.5	87.4	2.1	40.3	2.8	32.7	1.9
s000015329	5.9911	177	185	95.13	41.8	2.2	81.1	3.5	65.5	2.4	48.6	2	57.7	2.4	32.2	1.8	60.5	2.3	60.6	2.4	35.1	2.3
s000015343	5.50033	158	174	83.19	54.9	1.5	86	2	73.2	1.4	61.6	1.5	63.8	1.6	36	0.9	72.2	1.6	38	8.4	44.8	1.6
s000015346	4.6076	128	133	99.74	77.1	5.9	90.1	1.3	88.4	0.9	80	1.8	87	2.1	69.3	4.6	90.5	0.9	54.1	12.6	74.3	8.2
s000015355	5.72933	157	166	98.67	61	2.1	79.7	3.5	77.4	0.8	55.7	1.1	69.7	1	48.7	1.7	75.9	1.1	60.7	3.9	54.1	2.7
s000015364	5.39428	145	149	98.85	52.4	1.8	80.5	2.6	76.9	1.3	60.8	1.8	65.5	1.9	36	1	64.9	1.9	63	1.8	54.3	1.9
s000015404	5.48158	170	177	98.1	55.3	2.1	83.2	2.5	79.6	1	67.9	1	70.3	1.1	43.8	2	71.4	1.1	66.3	1	52.6	1.7
s000015541	4.44139	113	120	99.58	71.5	2.2	86	2.1	80.7	1.9	75.3	1.5	76.1	1.7	59.6	1.5	83	1.3	35.1	8.3	69	1.6
s000015575	6.02538	206	224	92.85	40.7	2	83.7	2.9	72.2	2	58.5	1.6	70.2	1.8	25.5	1.3	64.9	1.9	47.8	2.9	35.8	2.2
s000015589	5.24551	123	129	99.09	67	1.2	84.5	2.7	81.8	1	67.2	1	74.4	0.9	46.4	1.6	78.7	1.1	46.4	0.9	43.5	1.7
s000015624	5.92696	219	225	97.43	49.3	2.1	71.6	6.2	57.5	2.1	44.7	1.9	44.1	2.2	23.7	1.4	52.5	2.1	67.5	4.8	42.9	2
s000015636	6.06244	157	166	94.86	54.8	2.8	81	3.6	70.5	3	61.2	2.1	59	2.5	42.5	1.5	69	2.8	57.9	2.9	49.7	2.5
s000015638	6.02649	183	193	98.74	58.9	1.7	81.3	3.3	75.4	1.5	66.7	1.6	69.4	1.6	44.7	1	66.7	1.6	59.4	2	52.7	1.7
s000015641	5.84071	171	185	80.99	46.9	1.3	61.8	4.5	63.7	1.5	36.1	1.3	37.7	1.8	18.1	2.5	52.7	1.5	62.5	1.4	35	2.1
s000015705	4.90897	132	137	99.44	69.8	3	88	3.6	79.8	0.8	75.3	0.7	76.4	0.8	62	2.3	78.9	0.8	65.7	6.4	66.6	4.1
s000015707	3.04265	95	95	100	73.3	1.3	80.5	3.3	86.7	1.2	70.1	1.3	76.5	1.3	66.3	1.2	77.1	1.3	36	24.7	68.3	1.5
s000015771	5.17147	132	135	98.63	63.2	1.1	81.4	2.3	71.6	1	61.5	0.9	65.6	1.1	46.1	1.7	69.8	1.1	69	1	47.7	1.1
s000015830	6.80433	225	246	92.59	52.4	1.7	76.5	2.8	61.1	1.2	50	1.5	59.6	1.4	39.7	2.2	65.2	1.4	63.3	1.7	46.8	2.4
s000015907	5.62796	128	132	99.03	58.9	5.4	76.7	6.8	79.1	2.9	58.7	5.8	60.3	6.2	33.6	2.1	72.5	6	56.7	6.1	49	6
s000015908	5.3015	115	118	99.3	65	1.3	84.7	1.7	86.8	1.3	74.6	0.4	81.7	0.9	53.1	0.7	80.2	1.2	52.9	0.6	58.1	0.7
s000015923	5.24191	113	116	98.22	46.4	1.6	70.4	2.6	68.6	1.1	46.6	0.7	50.1	0.9	36.7	1.3	51.8	1.1	68.3	2.4	38.6	1.7
s000015931	6.13552	243	263	97.17	56.3	2	79.5	4.6	66.8	1.4	53.5	1.8	61.1	1.8	45.8	0.9	63.1	1.9	52.9	2.4	52.8	2.1
s000015977	3.01844	188	205	20.98	49.6	11.3	69.7	11.8	75.1	12.2	57.6	10.4	64.6	11.9	34.4	6.1	71.2	12.2	47.1	12.3	49.8	10.7
s000016009	6.16302	179	195	88.32	52.8	3.3	76.6	2.9	68.6	3	57.4	2	63.2	1.5	39.9	1.3	70.4	1.8	64.7	2.1	46	3
s000016166	5.19154	161	168	99.49	49.5	1.5	85.7	2.5	79.3	1.4	68.9	1.3	71.5	1.5	37.2	1	73.7	1.5	53.5	1.5	40.9	1.4
s000016171	6.31155	206	234	89.99	60.6	1.8	78.1	3.4	70.4	1.9	55.1	1.5	62.1	1.6	20.8	1.1	68	1.8	45.5	1.7	27.8	1.6
s000016174	5.5088	123	126	99.23	50.2	2.8	75.4	6.1	64.7	2.6	51.3	2	56	2.5	38.3	1.8	61.8	2.7	71	1.9	43.1	2.3
s000016202	4.38546	106	111	92.48	72	1.5	89.3	1.1	85	1.6	74.9	1.6	83.2	1.7	19.8	1.6	86	0.6	33.1	1.3	29.3	0.7
s000016233	6.43574	148	156	95.84	52	1.9	74.6	3.8	68	1.6	47.7	1.7	56	1.7	25.4	1.8	57.5	1.8	65	1.9	34.6	2
s000016248	5.92116	135	142	96.19	49.3	2.3	79.9	4.1	71.8	2.1	57.3	1.6	61.9	1.9	34.1	1.4	69	2	61.5	2.8	49.6	2.2
s000016291	5.04045	92	95	98.38	58.6	1.7	73.5	3.1	80.8	0.9	57.1	0.9	76.1	0.8	50.3	0.5	76.7	1	43.2	0.7	49.5	0.9
s000016313	5.24139	113	121	99.2	51.5	5.3	69.2	5.4	68.2	4.7	48.3	3.1	56.9	5.3	40.6	2.8	62.4	4.8	59.6	4.6	40.3	3
s000016314	5.64692	201	210	98.89	51.9	8.2	63.2	8.3	72.8	1.4	48.4	8.2	64.6	8.2	45.2	8.1	72.5	1.1	65.5	1.4	50.5	8.2
s000016316	4.52587	115	121	99.61	69.2	1.4	79.7	4.5	73.1	1.5	60	0.5	37.6	0.9	35.2	0.8	71.8	1.3	86	0.5	60.8	0.9
s000016334	6.33518	223	236	91.02	63.9	1.2	80.6	2.3	77.2	1.1	63.4	1	69.6	1.1	42.1	1	69.8	1.2	54.6	1.1	53.1	1.1
s000016340	5.35225	102	102	100	47.7	1.4	63.5	5.1	58	1.4	43.3	2.2	50.5	1.3	41.6	1.3	52.2	1.2	70.6	0.8	39.8	1.3
s000016347	6.13242	259	273	96.37	54.5	1.7	72.6	2.8	69.6	1.9	53.5	1.6	59.4	1.8	47.7	1.1	68	1.9	71.2	3.1	51.2	1.8
s000016354	6.12187	140	152	85.37	54.3	2.8	76.8	3.7	76.7	2.9	50.8	2.6	64.3	2.9	33.5	1.5	67.7	3	50.1	2.7	43.7	2.9
s000016355	6.16307	312	333	89.68	53.4	2	85	2.6	79.2	2.2	66.4	0.9	70.6	1.4	42.5	1.1	77	1.9	52.7	2.1	54.1	1.5
s000016358	4.24083	79	81	99.95	67.6	5	66.1	9.9	73.5	4.2	46.2	0.9	70.3	3.4	21.3	1.1	50.9	3.8	66.2	1.2	19.4	1
s000016370	5.15348	133	138	93.3	56.1	0.8	88.2	1.1	85.1	1	76.5	0.7	80.8	0.8	53.2	0.9	87.8	0.9	53.7	0.8	76.7	0.9
s000016381	3.92884	82	82	100	75.1	1	86	3	87.9	0.6	75.2	0.9	82.4	0.8	67.9	0.5	81.3	0.9	64.6	8.7	70.5	0.9
s000016408	6.00698	202	211	99.02	54.6	1.6	70.9	4.3	63.4	1	39.3	0.8	59.4	1	38.2	3	66	0.9	61.3	2.3	42	3.3
s000016409	5.537	173	183	96.2	63.1	1.1	78.3	2.3	81.9	0.7	63.2	1	70.4	1	29.6	1.1	53.5	1	57.8	1.1	35.8	1.2
s000016449	3.4884	85	94	26.65	74.3	1.4	85.7	4.1	80.9	1	71.7	0.8	75.9	0.9	20.8	0.7	36.3	1	80.6	0.8	23.6	0.8
s000016481	6.09769	229	248	95.92	55.7	2	75.8	2.2	68.3	1.8	56.3	1.3	58.5	1.9	39.2	0.8	66.5	2	57.1	3.2	51.1	1.4
s000016485	3.84328	151	156	99.83	80.9	0.8	91.3	0.9	87	0.8	80.6	0.7	84.1	0.8	77.9	0.5	86.6	0.8	44.3	21	81	0.7
s000016491	3.39283	132	141	31.76	64.9	2.8	59.2	2.6	43.6	3.9	25.7	2.8	67.7	2.3	17.9	3.5	70.3	2.3	32.6	3	12.9	1.9
s000016493	5.89598	131	136	85.74	55.2	2	78.3	2.4	55	3	38.9	1.4	63	2.8	28.5	2.8	69.1	2.3	39.2	0.9	33.7	2.2
s000016498	2.14333	126	132	38.12	90.1	0.8	96.3	0.6	92.5	0.7	89.9	1.1	90.8	1.2	9.7	1.1	93	0.4	15.6	0.4	11	1.2
s000016711	5.49383	115	120	98.58	62.8	3.7	85	2.2	79.7	2.9	71.1	2.3	74.3	1.5	43.1	2.1	76.5	1.7	58.6	2.2	54.9	3.4
s000016716	5.65289	124	126	99.15	46.6	1.9	81.7	5.2	67.9	1.7	45.7	1.5	62.2	1.7	34.9	1.7	66.2	1.9	65.1	1.4	42.2	1.6
s000016763	5.79376	129	133	98.54	43.2	1.9	70.8	3.9	68	1.7	47.3	1.6	49.6	1.8	30.1	1.9	58.3	1.9	60.4	1.6	39.5	1.7
s000017071	4.61646	115	121	99.55	81	1.4	91.9	1.6	77.4	1.1	68	0.8	80	0.5	21.9	1.7	90.6	0.5	29.7	0.9	35.6	1.9
s000017075	4.44893	107	110	99.74	34.5	1.3	68.9	5.6	49.6	1.1	14	1.3	31.5	1.4	40.7	3.8	70.2	1.2	81.6	1	48.7	2.5
s000017076	4.51696	117	118	99.98	74.6	2.7	75.7	3.4	74.3	2.3	42.3	1.6	52.4	2.4	46.4	2	74.9	2.1	56.4	13.2	61	1.7
s000017077	4.86422	99	103	99.64	71.9	2.7	80.5	2.4	84.1	2.2	66.9	1.5	72.4	2.1	57.3	1.5	78.3	2.3	62.7	5.4	61.9	2.5
s000017079	4.43572	96	98	99.8	72.3	0.6	88.4	1.7	82.9	0.6	80.4	0.5	78.7	0.6	62.4	0.6	79	0.6	65.3	0.5	61.7	0.5
s000017080	5.73654	175	180	98.71	59.7	5.2	81.5	2.8	79.7	4.1	66.7	3	73.3	1.5	38.7	1.5	73	1.6	56.4	5.1	50.3	4.8
s000017081	4.09816	66	68	99.8	83.6	1.2	93.5	1.2	86.7	0.8	79.5	0.5	91.7	0.8	77.2	0.8	92.1	0.8	32.1	1.7	76.9	1.2
s000017082	5.54751	127	130	99.53	68.9	1.6	80.1	2.5	82.6	1.3	64.5	1.7	72.6	1.4	41.1	1.7	78.7	1.3	51.2	1.9	41.5	1.7
s000017083	5.30399	134	136	99.82	53.2	1.3	81.8	4.7	69.5	0.7	59.4	1.3	60.8	1.4	38.5	0.7	61.6	1.4	67.5	1.3	47	1.4
s000017084	5.10906	96	97	99.98	58.5	1.9	69.7	3.8	78.6	1.7	50.6	1.5	57	1.6	44.6	2.4	61.5	1.7	64.7	1.1	43.8	1.7
s000017085	4.67883	121	123	99.88	59.7	4.8	74	5.2	77.6	5.2	63.3	4.5	69.4	5.1	43.8	2.7	69.5	5.2	59.6	5.1	52	4.6
s000017088	4.79882	108	109	99.99	57.9	4.7	78.6	2.6	68.6	3.7	46.7	2.5	56.8	1.5	32.5	1.4	62.9	1.5	71	3.8	43	4.2
s000017089	5.15636	114	116	99.89	56	1.6	69.9	8	71.3	1.7	45.2	0.8	51	1.1	37	2	57.7	1.5	70.4	0.7	38.5	1.4
s000017090	5.65132	152	159	97.48	56.3	1.7	72.7	6.4	69.2	1	49.3	1.5	56	1.7	36.4	1.4	56	1.7	61.1	1.6	40.7	1.7
s000017091	5.65068	154	158	99	60.9	1.6	78.9	3.3	74.3	1.2	59.8	1.1	61.1	1.3	41.5	2	68.5	1.3	71.3	1.9	44.9	1.7
s000017093	4.44323	103	103	100	67.3	0.8	81.7	1.3	83.1	0.6	74.4	0.7	69.6	0.8	57.6	1.4	80.8	0.8	52.2	0.5	58.8	0.6
s000017094	5.70764	152	157	92.01	55.4	2	80.1	2.8	75.4	2.1	62.5	1.8	64.8	2.1	36.5	2.2	66.1	2.1	66.2	2	49	2.5
s000017096	3.46811	46	46	100	89.9	1.4	92.2	1.8	96.7	1.6	62	0.6	89	0.9	83.2	0.9	88.3	1.4	73.3	0.3	80.4	0.9
s000017098	5.76471	125	129	98.76	52.2	1.6	61.7	5.9	70.3	1.4	35.6	1	49.9	1.4	24.8	2.9	55.6	1.2	67.4	1	32.1	1.6
s000017099	4.73015	90	93	99.78	60	2.8	61.5	5.2	83.1	2.9	43.8	1.9	55.6	2.5	14.6	4.4	37	2.5	76.6	1.5	12.8	2.4
s000017101	5.89766	197	207	99.35	62.8	2	80.6	3	77	1.9	62.7	1.6	67.5	1.9	46.1	1.3	69.5	2	63.8	2.1	51.6	1.7
s000017102	4.98705	111	113	99.79	60.9	1.4	82	2.8	78.3	1.3	64.9	1.3	70.5	1.4	48.5	1.1	74.5	1.4	64.8	1.4	57.2	1.3
s000017103	4.25406	97	97	100	38.3	2.9	80.9	1.4	83.2	1.1	71.6	1	74	1.1	34.6	2.8	80.1	1.2	46	1.1	33.8	2.2
s000017105	3.67921	66	67	99.97	88.1	2.8	86.3	5.8	85	0.7	63.3	0.2	81	0.5	15.7	0.3	97.3	0.5	18.9	0.3	24.3	0.5
s000017106	6.62854	242	264	91.59	52.8	2.1	74.1	2.3	78.3	2	55.3	1.8	63.1	1.8	32.3	1.2	57.9	1.9	51.3	2.9	41	2.1
s000017107	5.40588	125	131	87.43	53.1	1.5	69.6	5.5	66.7	0.9	42.7	1.3	46.5	1.4	23	1.5	57	0.7	60.4	0.5	45	1.5
s000017108	4.18277	66	66	100	70.8	3.3	74.9	6.6	75.2	1.6	55.7	1.1	69	1.7	47.1	1.1	84.1	1.6	52.3	0.7	52.1	1.3
s000017109	5.26722	136	140	97.21	59.3	1.7	77.9	4.6	72.2	1.5	59.3	1.6	63.7	1.8	43	1.1	65.7	1.7	68.8	4.9	47.7	1.7
s000017110	5.65321	142	145	98.77	61.6	3.5	81.8	3.5	78.9	3.4	66.1	2.8	74.7	2.9	43.4	2	74.3	2.9	50.9	3.2	53.6	3.2
s000017113	5.86002	155	161	96.43	38.8	1.7	75.2	3.9	55.2	1.7	36.5	1.6	41.2	1.8	27	1.3	57.9	1.7	66.7	1.7	36.6	1.7
s000017115	4.81042	141	149	99.28	75.3	4	90.9	2	82.7	3	78.8	2.6	80.5	1.7	5.5	1.6	86	1.8	20.9	2.5	14.3	3.4
s000017116	5.0474	105	106	99.91	61.7	2.5	59.2	7	80.6	1.1	36.4	1.4	57.8	1.6	21.7	3.5	56.1	1.1	62.5	0.7	27.8	1.7
s000017118	4.08213	81	82	99.99	67.5	5.8	57.6	10.2	76.3	3.8	30.3	1.9	68	3.5	13	2.6	57.8	3.4	64.7	1.2	18.7	2.4
s000017119	4.59542	70	71	99.97	75.4	1	83.9	2.1	83.1	0.5	70.9	0.8	82.4	0.4	65.7	1	81	0.5	58.1	1.8	65.5	1.3
s000017146	4.29925	91	93	99.8	64.4	1.6	77.6	3.8	79	1.4	62.8	1.2	68.4	1	12.2	1.2	71.4	0.4	50.6	1	18.3	1.2
s000017153	4.93834	118	121	98.11	56.1	4.3	59.3	12.1	65.5	1.5	16.4	2.6	49.5	2.4	10	3.4	62.9	2.2	68.3	2.3	18.6	2.7
s000017155	5.9883	187	192	99.2	60.7	3	71.8	5.2	70.3	2.7	41	2.8	50.4	2.9	27	2.9	65.4	3	73.6	2.9	40.8	2.9
s000017171	5.74373	192	206	92.13	44.1	1.7	69.8	4.7	72.6	1.6	50.2	1.3	56	1.5	26.1	0.7	53.9	1.7	55	1.3	28.8	1.4
s000017173	5.12536	120	122	99.43	67.5	1.6	80.4	3	77.1	1.2	62	1.3	69.8	1.5	47	0.7	63.8	1.5	76.9	1.3	50.8	1.4
s000017177	5.06866	120	124	99.6	73.6	1.8	87.8	1.8	81.1	1.3	78	1.2	78.8	1.3	59	1.2	77.1	1.3	60.9	3.3	59.9	2.2
s000017202	6.88921	261	282	91.13	55.6	2	72.3	2.4	74.5	2.1	52.9	1.3	63.1	1.7	35.5	1	70.9	1.9	41.8	2.1	43.6	1.6
s000017203	5.59776	136	140	98.87	46.4	1.9	78.1	7.1	66	1.7	54.6	1	55.8	1.4	33.6	1	59.9	1.7	67.3	1.7	41.9	1.5
s000017205	6.21558	225	247	95.29	48.3	1.2	81.4	1.7	80.9	1.1	64.4	0.9	72	1	38.2	1.4	74.7	1.1	50.8	1.4	57.7	1.2
s000017214	5.55194	148	157	94.82	65.5	1.6	82.2	2.7	84.5	1.3	67.3	1.4	71.8	1.5	50.9	2.2	80	1.5	45.4	8	61.4	1.8
s000017274	5.69411	132	138	98.83	45.9	1.6	69.4	5.9	59.5	1.5	39.4	1.3	47.9	1.5	15.2	2.2	31.6	1.6	76.8	1.7	21.7	1.7
s000017349	6.58071	182	196	90.45	62	2.1	78.3	2.3	72.6	2.2	58	1.8	70.6	2	23.9	1.5	73.2	2.1	37.3	2.3	30.9	1.8
s000017362	4.76213	149	153	99.3	62.2	0.6	91.6	1.1	84.3	0.5	80	0.5	82.2	0.5	57.9	0.5	84.6	0.6	43.4	8.4	64.6	0.6
s000017364	2.48771	47	48	99.99	98.2	0.1	99.6	0.1	99	0.1	98.3	0.1	98.7	0.1	97.4	0.1	99.4	0.1	2.2	0.1	97.5	0.1
s000017374	4.18456	130	137	95.25	80.2	3.9	94	0.9	87.6	3.2	83.8	1.9	88.3	0.6	9.5	2	89.1	0.5	18.5	1.9	14.3	3.2
s000017396	5.43833	174	187	86.32	54	2.4	87.5	2.3	62.3	2.5	58	1.7	57.4	2	53.5	1	79.5	2.3	45.6	5.1	59.1	1.9
s000017405	5.29922	116	116	100	57.5	4.2	81.7	6.4	67.7	2	52.2	4.2	60.9	3.6	37	2.9	68.2	3.9	56.3	3.9	49.5	4.3
s000017621	5.82807	131	143	95.48	54.2	2.4	77	3.1	77	2.5	64.4	2.2	70.1	2.5	45.3	1.4	71.3	2.5	50.8	2.4	58	2.3
s000017634	5.72679	171	176	99.85	60.3	2.6	78.2	4.2	72.7	1.5	56.3	2.3	61.4	1.3	49.5	2.3	63.9	1.5	69.3	2.8	52.4	1.2
s000017641	5.3016	138	145	98.58	67.6	1.7	84.1	4	75.7	1.8	65.8	1.5	67.2	1.7	20.2	2.3	64.1	1.8	56.1	1.7	27.9	1.6
s000017649	5.3156	127	136	86.77	46.7	2.2	84.7	2.8	81.7	1	66.7	2.3	72.5	2.5	30	0.6	72.2	2.4	64.2	2.4	37.5	2.4
s000017651	5.53145	157	161	98.9	60	2.4	78.4	5.5	65.6	2.2	55.3	1.9	60.3	2.2	44.4	1.5	58.9	2.4	71.3	2	45	2.1
s000017652	5.97308	178	193	93.12	34.6	1.1	83.2	2.7	64.2	1.2	52.3	0.9	58.8	1	22.5	0.7	62.1	1.1	40.2	1.5	41.6	1.1
s000017653	5.75926	128	128	100	52.7	2.4	78.2	3.7	72.9	1.5	60.9	2.1	65.9	1.9	42.8	0.9	67.3	2.1	58.8	2.5	52.1	2.4
s000017661	5.75022	156	163	97.99	54.7	2.7	79.7	3.3	75.2	2.5	63.2	2.5	70	2.5	46.5	1.5	71	2.6	50	4.9	49.9	2.5
s000017664	5.72565	170	176	90.63	50.7	1.6	78.9	4.5	73.5	1	52.7	1.2	64.2	1.1	38.2	2.3	64.9	1.1	71.6	2.1	45	1.7
s000017667	5.44963	114	119	78.47	60.9	1.5	79.9	2.8	75.9	1.5	59.9	1.5	58.2	1.6	36.6	1.5	68.4	2	52.2	4.3	55.5	1.4
s000017687	4.56962	99	101	99.71	54.9	2.1	75.3	9.4	61.7	2.1	43.4	1.6	53.4	1.8	39.3	1.6	52.9	2	80.2	1.3	42	1.8
s000017701	5.45888	127	132	90.2	61.9	2.8	90.2	1.9	82.9	2.2	70.9	1.7	85.1	1	52.8	3.4	84.8	1.1	46.3	2	58.6	3.7
s000017709	5.23345	128	135	90.57	34.5	1.4	79.1	3.6	74.1	1.2	57	0.9	61	1.1	15.6	1.3	62.3	1.3	50	0.9	23	1.2
s000017712	5.81362	112	116	96.24	59.2	1.4	79.1	2.4	86.4	0.9	66.5	0.9	71.9	0.9	37.1	1.6	64.5	1	54	2.6	40.9	1.4
s000017736	5.97704	154	164	93.39	45.4	2.7	84	2.8	72.3	5.2	56.6	2.3	64.9	4.1	30.9	4.5	74.7	4.1	49.9	3.2	40.1	4.2
s000018027	5.857	184	192	98.51	48.4	2.4	68.3	4.2	48.3	2.7	36.1	1.9	44.6	2.3	33.3	2.3	50.3	2.5	69.8	4.5	34.9	2.2
s000018029	6.08312	182	194	93.96	53.6	1.6	84.3	2.3	76.7	1.2	65.3	1.4	71.2	1.4	14.6	0.8	72.5	1.5	40.5	1.4	21.7	1.6
s000018051	4.89398	96	96	100	63.1	2.5	83.5	4.8	75.9	2.2	64.1	1.9	68.2	2.2	47.1	1.4	62.3	2.4	71.4	2.7	44.2	2.4
s000018317	4.49058	66	67	99.76	57.7	1.8	79.6	7.9	67.3	1.5	53.5	1.4	55	1.6	22.4	1.8	33.8	1.7	87	1.3	26.5	1.7
s000018358	4.51721	89	91	99.98	60.5	2.2	77.8	4.3	69.5	1.6	48.9	0.5	75.8	1.2	42.7	2.1	76.2	1.5	60.3	0.3	39	0.7
s000018362	6.21429	152	161	94.77	43.5	3	71.8	5.3	67.4	3.1	43.4	1.5	49.4	2	20.2	1.3	49	2.7	73.3	1.4	29	2.2
s000018380	6.42888	241	261	95.67	53.7	2.4	80	3.3	77.4	1.7	58.8	2.1	61.3	2.1	30.1	1	62.6	2.3	68.3	2	44.2	2.2
s000018404	4.5021	102	102	100	70.9	2.1	86.6	3	80.3	1.3	69.4	2	72.3	1.9	11	0.8	75.4	2	38	1.9	17.6	2.1
s000018441	5.63455	141	149	95.79	59.8	2.7	81.2	4.1	77.1	1.4	58.3	2.7	69.3	2.9	40.8	1.2	72.4	2.9	60.3	2.7	49.8	2.8
s000020034	5.51598	169	179	98.29	55.7	7	74.4	3.9	68.8	6.9	53.2	1.6	69.8	5.4	30.5	1.5	63.8	6.2	41.4	2	38.9	2.4
s000020052	5.1351	112	116	99.55	40.9	4.5	63.7	9.9	55.6	4.9	31.5	1.9	37.6	3.1	23	2.5	40.7	4.2	82.4	1.9	25.9	3
s000020085	4.08814	67	68	99.97	84.3	1	92.1	1.3	93.9	0.9	85	0.6	86.6	0.9	73.4	0.9	91.3	0.8	69.3	0.3	80.5	0.8
s000020093	4.94123	130	133	99.56	57.4	1.9	80.2	6	69.3	2	57.1	1.7	63.2	1.9	21.3	1.1	43.6	2	73	1.9	33.2	1.8
s000020094	4.57863	86	89	99.06	50.3	2.5	63.9	9.9	60.7	1.2	30.3	0.6	50.4	0.9	6	1.2	30.7	1.1	77.3	0.5	12.1	2.1
s000020103	6.02635	167	175	96.63	51.7	3.1	75.2	4.6	73.9	3.1	56.2	2.7	60.8	3	29.8	1.9	62.3	3.1	66.6	3.7	39.2	2.9
s000020332	5.38338	115	119	98.66	64.1	1.1	85.5	2.9	78	1.2	69	1.2	70.4	1.3	23.3	1	66	1.3	46.7	1.3	34.4	1.4
s000020341	4.70455	77	77	100	65.7	2.8	74.1	3.9	80.7	0.6	57.1	2.4	63.1	2.8	33.7	1.7	50.6	2.4	85.8	0.3	34.6	1
s000020403	4.8889	97	101	99.42	28.2	3.7	61.8	8.9	39.6	2.9	10.6	3.1	24.2	3	32.7	3.4	55.7	2.3	90	1.7	33.8	3.3
s000020426	6.04632	146	157	94.74	47.7	2.4	70.7	4.2	71.1	2.2	49.2	1.9	55	2.1	25.4	2.2	53.3	2.3	69.5	2.2	32.7	2.1
s000020449	5.44475	108	112	93.85	56.8	2.2	84.6	3.1	74.9	2.2	63.5	1.2	65	1.7	45.2	1	72.6	2.2	57.8	1.3	52.4	1.6
s000020479	5.97042	141	155	94.62	51.2	2.2	80.9	3.1	69.8	1.7	55.5	2	57.1	2	35.2	2.5	68.3	2.1	65.6	2	50.8	2.1
s000020482	5.59435	127	130	99.04	54.7	2	74.8	3.8	78.6	1.4	58	0.9	61	1.2	43.9	2.6	62.2	1.4	62.8	2.7	48.5	2
s000020483	6.05951	171	188	87.75	45	4.6	69.6	4.1	63.6	4.6	46.7	3.2	52.7	3.2	14.5	1.6	50.3	3.6	38.8	3.4	27.7	3.9
s000020487	6.25514	189	201	88.2	51.4	1.9	79.2	2.9	74.1	1.7	60.7	1.8	62.8	1.8	39	0.8	68.8	1.8	55	2	49.1	1.9
s000020507	5.33736	124	129	98.41	53	2.2	77.1	6.5	62.9	1.9	47.5	1.9	55.8	2.1	19	1.2	43.3	2.1	76.2	2.1	25.8	2
s000020509	5.52145	176	190	90.35	55.2	2.7	78.5	5.1	67.4	1.7	47.6	2.5	54.4	2.2	11.5	0.9	59.3	2.4	48.5	2.4	15.3	2.5
s000020516	5.67054	147	158	88.56	57.1	2.5	84	3	77.9	1.6	65.6	2.5	71.6	2.7	46.8	1	73.6	2.6	55.2	2.9	54.8	2.7
s000020524	4.98221	119	122	99.72	51.3	1.7	81.1	6.1	70.8	1.7	59.1	1.5	66.7	1.7	31.1	1.3	60	1.7	61.1	1.7	39.8	1.6
s000020533	5.47508	112	120	90.21	60.8	3.4	86.1	3.7	79.1	3.7	68.2	1.4	73.3	2.2	56.6	2.2	75.9	3.2	63.4	1.3	61	2.9
s000020555	5.37655	211	228	95.2	48.5	1.2	82	2.8	74	1.7	66.2	1.2	73.6	1	42.4	0.9	72.9	1.1	54.9	1.1	50.2	1.3
s000020573	5.55087	144	155	92.59	46.7	4	74	5.1	64.5	4.4	51.8	3.7	50.1	4.2	35.6	2.5	65.4	4.4	70.8	4.3	46	3.8
s000020579	5.62319	225	236	99.18	67.3	1.9	86.8	3	83.7	1.8	73.3	1.3	76.6	1.4	56.3	1.1	79.6	1.7	52.8	1.6	47.8	1.4
s000020580	6.10785	203	221	85.11	61	1.5	80.8	3.5	69.2	1.2	61.3	1	67	1.2	47.2	1.2	68.6	1.3	63.4	2	51.8	1.6
s000020599	5.662	177	195	94.46	50	2.2	76.4	3.7	65	2.3	49.4	2	54.5	2.2	19	1.2	62.9	2.3	51.4	2.3	27.4	2.1
s000020616	4.48288	80	86	98.79	34.3	10.9	31.1	5.2	44.4	11.2	8.2	1.1	43.5	9.1	9.6	3.2	55.8	10.3	34	1.4	10.1	2.2
s000020627	6.31313	168	184	90.58	43.9	3.2	67.8	4.3	62.7	2.8	41.6	2.7	44.3	2.9	13.6	2	54.2	3.1	66.7	2.7	38.8	2.8
s000020634	6.02097	170	188	93.32	43.4	2.4	83	2.7	77.3	2.4	66.7	2.1	69.9	2.4	31.2	1.4	72.8	2.4	44.2	2.4	41.7	2.2
s000020647	5.94073	157	166	94.35	59	2.3	76.8	3	77.4	2	56.8	1.9	62.1	1.8	19.6	1	68.8	1.9	44	1.9	29.7	2
s000020675	4.86387	112	116	98.95	74.3	4.2	92.4	1.7	75.7	6.8	66.6	2.5	82.3	1.6	19.6	1.7	86.5	1.6	21.8	2.6	14.5	3.6
s000020680	5.794	164	173	97.48	57.6	2.3	81.4	4.2	79.4	2.5	63.6	0.6	67.1	1.4	32.9	1.6	69.6	2.1	54.4	0.6	40.3	1.4
s000020681	5.94095	154	167	94.4	65.7	1.2	76.9	2.1	74.7	1.1	63	1.7	67.7	1.2	47	1.1	69.7	1.4	70.2	1.3	58.7	1.8
s000020690	5.87356	157	165	96.66	58.9	1.4	82.9	2.3	75	1.5	64.8	1.1	70.1	1.3	25	1.3	74.4	1.5	41	1.1	33.2	1.5
s000020691	4.69765	116	123	98.63	61.7	1.3	86.4	4.7	67.9	0.7	59.4	1.3	63.8	1.4	16.6	0.7	71.2	1.4	47.5	1.3	24.1	1.4
s000020730	4.30275	66	66	100	58.6	5.2	67.3	11.6	68.2	3.9	40.6	4.1	58.9	4.1	17.3	1.8	67.9	3	48.7	3.9	23.4	4.2
s000020731	6.16216	151	162	89.35	51.2	2.6	70.6	5	64.9	2.4	44.3	2	48.9	2.4	23.7	3.1	42.9	2.6	74.4	2.1	30.4	2.2
s000020752	5.19564	129	134	95.54	70	1.2	88.1	2.7	86	1.1	75.2	0.9	68.4	1.1	43.1	0.9	76.1	1.1	63	1.3	61.4	1.2
s000020764	5.28579	116	119	97.94	56.2	3.1	73.6	6.3	72.4	3.1	55.6	2.8	59.6	3.2	26.1	1.6	49.8	3.2	64.5	3.4	31.8	3
s000020785	4.76431	123	132	85.02	50.4	0.8	89.7	1.7	86.5	0.6	51.3	1	82.6	1.1	15.9	1	73.9	0.7	35.9	0.7	22.7	1.2
s000020788	5.62846	142	148	97.17	53	2.3	82.9	6.6	70.8	2.2	61.6	1.4	65.4	1.5	28.2	1.2	71.1	1.6	33.3	1.4	40.7	1.5
s000020792	5.08547	93	99	98.2	64.6	1.9	87.3	1.8	86.9	0.4	75.7	0.3	80	0.4	45.3	1.5	70.5	0.4	60.9	4.1	47.9	2.5
s000020802	3.96946	188	195	97.65	79.7	1.1	87.1	1.7	88.2	1.1	78.5	0.9	85.1	1.1	69.5	0.8	88	1.1	42.7	20.7	72.3	1
s000021151	4.7615	131	136	72.44	61.9	2.2	69.1	4.2	68.4	1.9	51.3	2.2	64.3	2.6	19.3	2	42.2	1.7	77	1.9	23.8	2.7
s000021162	3.5892	43	43	100	9.4	0.1	70.5	2.8	10.9	2.2	15.4	1.9	45.8	3.1	32.6	2.2	97.1	2	34.7	2.9	41.1	3.2
s000021168	6.43908	165	171	96.84	53.6	1.3	80.1	2.9	70.6	1.3	57.2	0.9	65.2	1.1	32.5	1.3	68.3	1.1	48.6	1.5	42.6	1.3
s000021178	5.26674	147	160	94.38	43.9	3.6	77.3	5.9	72.4	3.9	53.7	1.3	61	2.3	28.2	1.6	59.3	3.4	70.4	1.4	33.1	2.3
s000021184	5.43608	176	187	96.34	58.8	1	88.1	1.7	84.9	1	74.7	0.8	81.1	0.9	23.4	1.5	83.4	1	32	0.9	27.3	1.6
s000021252	5.51345	113	117	99.37	59.4	1.1	76.3	2	83.1	1	64.3	0.7	71.8	0.9	47.6	0.9	71.5	0.9	71.6	1.1	51	0.9
s000021257	5.81889	139	148	98.27	48.2	1.9	77.6	3.8	72.9	1.9	61.9	1.2	65.2	1.5	38.3	1.2	66.7	1.7	60.7	1	47.9	1.5
s000021285	6.29622	303	324	92.88	45.5	1.2	72.7	4.8	59.9	1.1	44.5	1.3	52.6	1.1	28.4	0.7	49.6	1.2	62.5	2.8	35.7	1.3
s000021342	3.17166	84	84	100	75.2	11.4	47.1	24.7	81.1	1.1	18.4	1.1	77.9	1.1	6.5	0.7	69.7	0.8	38.3	1	8.2	1.2
s000021343	4.8653	103	107	99.2	58.6	2.8	74.3	6.6	71.1	2.9	51.6	2.5	61	2.9	30.8	2	55.7	2.9	63.5	2.8	43.2	2.8
s000021344	5.18854	107	112	99.41	45.9	1.8	75.7	7.4	66.6	1.7	48.4	1.1	49.9	1.2	35.6	1.4	56.6	1.5	73	1.2	43.2	1.4
s000021533	3.67752	60	62	99.77	78.1	3.7	72.1	8.2	90.7	0.2	58.6	0.4	77.8	0.3	8	1.3	79.4	0.4	26	0.4	7.7	0.4
s000021542	4.52314	107	108	99.64	55.1	0.9	79.4	8.4	65.9	1	52.6	0.5	51.4	0.7	39.6	1.8	52.9	0.9	85.5	0.4	39.3	0.7
s000021550	5.40094	125	132	93.86	54.3	2.4	74.6	3.9	78.7	4.3	63.2	3	66.3	3.2	40.8	1.4	71.4	3.2	42.4	10.1	50.8	3.7
s000021557	4.71189	94	98	99.4	72	1.8	70.5	3	92.2	1.2	58.2	1.5	70.6	1.6	47.7	2.4	70.4	1.4	51.6	3.7	52.2	1.9
s000021570	5.18522	127	131	99.41	57.8	3.7	82.6	1.5	88.2	3.8	78	1.2	88.7	3.1	48.9	0.8	87.9	3.5	41.8	1.1	57.3	1.1
s000021581	4.88453	110	117	91.18	63.7	2.6	88.8	1.7	86.5	1.4	78.3	0.6	73.3	1	51.7	2	83.3	1.3	48.3	9.6	65.8	2.8
s000021590	5.3253	106	111	91.8	61	2.1	73.4	3.6	77	2.1	55.9	1.1	60.4	1.5	47.7	3.5	56.5	1.9	58.9	0.8	46.3	1.5
s000021591	5.03397	173	181	63.66	53.9	1.3	83.9	5	68.9	1.3	58.5	1.1	64.3	1.2	44.6	0.8	64	1.3	68	1.2	49.4	1.2
s000021594	4.74941	136	140	99.79	68.9	1.1	86.4	1.9	88.1	0.9	76.7	0.9	77.6	0.9	37.9	0.7	61.8	1	60	1	46.3	1
s000021604	4.98498	110	117	92.49	58.7	3.5	77.2	6.5	76.3	1.4	59.2	3.4	54.8	3.6	37	1.4	68.2	3.5	73.1	4.5	50.1	4
s000021625	5.30472	127	131	89.63	42.6	3.7	55.8	9.3	56.2	2.8	16.4	1.9	48.3	2.7	11.5	3.3	53.1	3.1	62.5	2	19.8	2.5
s000021635	4.93221	102	104	99.18	57.3	2.7	79.2	3.8	85.7	1	66.8	2.9	73.2	3	45.3	0.8	76.9	2.9	52.1	3.1	60.2	3.1
s000021639	5.20521	145	151	99.47	48.5	3.7	69.6	8	60.9	3	41.6	2.7	50.4	3.6	19.4	1	43.8	3.7	73.7	2.7	27.3	2.9
s000021674	5.32267	122	129	98.66	56.7	1.8	78.3	6.2	68.3	1.6	55.1	1.4	61.2	1.6	30.7	1.1	51.4	1.7	73.6	2	36.3	1.7
s000021693	4.1915	133	140	99.12	66.1	3	75.2	2.8	78.6	3	59	0.9	68.3	2.5	12.8	0.7	30.4	2.8	74.5	1	18	0.9
s000021697	6.07014	153	163	91.21	43.5	1.8	71.4	6.4	56	1.6	39.2	1.6	47.4	1.8	23.6	1.2	52.6	1.8	65.3	1.6	33	1.8
s000021728	5.2465	198	209	98.61	47	4.6	66.6	9.7	56.2	4.4	31.9	4.1	47.5	4.5	17.9	2.3	46.7	4.6	71.2	4.6	26.2	4.2
s000021737	5.32799	121	129	96.61	66.2	2.4	82.4	5	75.9	1.2	63.6	2.5	64.4	2.6	9.9	0.8	56.9	2.6	58	2.5	22	2.6
s000021781	5.67061	147	158	92.49	43.7	4.7	70.6	7.9	67.2	3.8	43.1	3.7	49.3	4.2	18.9	1.4	49.7	4.8	65	3.8	31.9	4.3
s000021817	3.3227	98	100	99.88	67.1	1.4	86.3	1.5	83.2	1.5	79.1	0.8	80.3	1.4	61.7	0.5	79.2	1.5	42.2	19.9	60.8	0.8
s000021945	5.94204	172	179	97.62	56	5.8	79.5	3.7	71.6	4.6	59	3.4	66.3	1	23	0.8	58.8	1.1	61.1	3.4	30.4	5.2
s000021959	2.59351	77	82	43.83	88.1	0.9	19.7	0.6	16	1.2	12.7	0.4	90.2	1	8.7	0.9	95.1	1	10.6	0.3	9.9	0.7
s000021973	5.98525	133	140	93.8	56.1	1.9	80.7	2.9	76.4	1.9	58.6	1.4	65.6	1.7	44.4	1.7	70	1.9	52.4	1.6	54.5	1.6
s000021974	5.66374	142	150	94.27	41.9	3.3	67.6	8	53.3	3.5	37.8	3	41.4	3.4	23.3	1.9	47	3.5	75.3	5.1	32	3.1
s000021982	5.66924	148	153	88.89	59.5	1.5	78.9	4.8	71.2	1.4	59.2	1.4	63.8	1.6	33.6	1	57.4	1.6	60.4	2.2	47.2	1.5
s000022011	5.37818	112	119	98.98	62.4	3.1	82.2	5.7	77.1	1.2	62.3	3.4	65.8	3.6	42.1	0.8	66.5	3.4	63.4	3.4	54.1	3.5
s000022015	5.39114	139	144	99.57	49.8	4.5	73.7	4.1	72.7	3.6	53	2.8	58.5	1.5	21.5	0.8	53.8	1.5	68.2	2.8	27.5	4
s000022018	6.44584	228	251	96.35	43.5	3.2	71.2	5.2	60.1	2.8	45.7	2.5	52.1	2.8	25.7	2.4	54.9	3	56.8	2.8	27.1	2.7
s000022036	5.10226	86	86	100	63.8	2.8	78.9	3.6	74.3	2.1	58.1	2.7	63.8	2.8	45.3	1.9	60	2.8	77.2	2.7	49.1	2.7
s000022050	5.19695	154	166	96.6	53.8	3	78.5	3.3	76	2.8	60	2.5	64.6	2.8	39.1	1.9	68.8	3	56.5	12.8	45.6	2.6
s000022081	5.34307	156	162	99.5	59.1	2.4	83.2	2.6	82.1	2.5	73.8	2.2	74.1	2.4	47.8	1.4	75.7	2.5	46.4	4.8	48.3	2.2
s000022090	4.64126	92	94	99.37	64.6	0.9	81.9	4	80.4	0.6	65.5	0.9	70.2	0.9	61	0.9	77.5	0.6	76.1	0.4	61.7	1.1
s000022092	6.23361	231	253	85.91	26.5	1.3	75.8	4.2	40.4	1.3	24.7	1.1	51.9	1.3	10.8	0.7	56.3	1.4	44.2	1.3	41	1.2
s000022093	3.76094	121	128	98.78	28.7	3.2	30.7	7.1	30.2	1.2	16	0.8	29.7	1.4	9.5	0.8	36.8	1.2	26.3	1.2	11.7	1.4
s000022098	6.30656	205	220	89.11	36.2	1.9	69.6	6	57.2	2.5	30.9	1	50.2	1.2	20	2.3	55.5	1.3	66.2	1.3	28.4	2.4
s000022142	5.59081	164	172	98.45	63.3	1.7	78.4	2.5	80.5	1.4	56.3	1.3	68.3	1.2	45.3	1	72.4	1.2	40.6	1.4	51.2	1.9
s000022143	6.17285	210	227	91.02	56.8	4.5	75.3	4.9	71.8	4	52.4	3.7	59.6	4.1	37.1	2.5	65.5	4.4	52.4	5.6	48.3	3.8
s000022186	5.45492	184	194	96.38	34.4	3.7	64.1	9.7	52.1	3.5	32.1	3.1	36.3	3.6	12.1	2.4	48.3	3.4	86.5	2.8	19	3.5
s000022220	6.23686	161	169	97.66	49.4	2.3	74	4.3	65.7	2.5	50.7	2.1	58.9	2.4	33	1.5	61.5	2.4	61.9	2.4	41.7	2.2
s000022222	4.63115	70	72	98.67	77.5	0.3	91.9	1.8	93.3	0.2	86.4	0.2	88.9	0.2	66.2	0.3	82.9	0.2	43.3	0.6	69.2	0.3
s000022252	4.95523	107	114	87.09	40.2	1.2	60.9	11.4	55.8	0.6	25.3	1.3	33.6	1.2	11.4	4.3	32.9	0.8	82.4	0.8	16.9	1.9
s000022257	5.62507	144	155	94.02	41	2.3	71.2	9.2	52	1.5	33.8	1.6	47.5	1.7	19.2	1.3	52.8	1.6	57.7	1.4	25.7	1.6
s000022266	4.24443	67	68	99.94	39.1	2.2	61.1	12.5	50.6	4.1	28.6	2.4	41.8	5.4	7.9	2.6	36.6	3.7	73.9	2.8	19.1	5.6
s000022272	5.92812	156	166	97.49	46.2	3.3	54.9	5.7	73.7	1.4	26.2	3.4	39.2	3.6	12	3.4	52.9	3.6	57.4	3.3	21.3	3.5
s000022288	5.46139	135	141	99.51	48.8	1.4	84	2.5	77.5	1.3	68.6	1.1	70.7	1	39.2	1.4	66.6	1	41.5	2	42.1	1.4
s000022297	3.42475	119	125	95.75	84.2	0.7	92.1	1.8	87.7	0.4	84	0.3	87.3	0.4	11.5	0.4	83.7	0.4	27.3	0.3	16.3	0.4
s000022311	2.45529	25	25	100	92.1	10.3	51.8	23.7	95.7	0.2	25.9	0.2	77.8	0.4	31.4	8.4	95.8	0.2	39.3	2	26.1	1.3
s000022342	5.64566	121	125	89.67	57.1	3.7	61.5	6.7	74.3	2.7	39.3	2.8	54.7	3.1	16.8	1.9	53.6	3	62.2	3.6	27.4	2.9
s000022343	4.77982	111	115	99.24	66.2	1.8	86.3	3.3	83.4	1.3	71.8	1.7	75.1	1.7	53.1	1.1	76.2	1.6	44.9	13.3	57.8	1.8
s000022380	5.69262	138	145	95.62	55.2	3	72.8	4.1	79.4	2.8	57.6	2.4	68.3	2.7	41	1.8	69	2.8	56.2	4	47	3.2
s000022385	4.93417	93	94	99.93	67	3	83.6	3.4	84.2	0.7	70.5	3	73.6	3.2	49.1	1	71	3.1	64.8	4.1	58.6	3.6
s000022395	5.32	141	141	100	57.2	1.7	73	2.4	83.7	1.4	58	1.3	71.2	1.2	46.3	2.1	72.5	1.2	62.8	1.3	49	1.6
s000022412	3.96979	75	75	100	32.9	1.2	61.5	12.3	54.8	0.8	29.3	1.6	47.6	1.2	25.1	0.7	47.7	1.3	66	1.1	27.1	1.3
s000022413	5.3167	113	117	93.88	55.3	4.4	67.2	6.9	77.2	2	43.4	4.5	51.9	4.9	25.5	2	57.8	4.8	69.7	4.6	39.7	4.8
s000022433	5.8822	140	149	96.13	56.8	2.4	80	2.6	79.1	2.3	64	2	70.1	2.3	43.8	1.5	74.1	2.3	59.3	2.5	54.5	2.2
s000022448	5.51779	207	226	98.29	46.5	6.5	81	7.5	66.3	5.3	58.4	3.9	62.6	1.7	28.1	2.1	60.3	1.7	53.1	4.1	37.3	5.7
s000022457	5.47	143	151	93.08	58.9	4.7	61.3	8.9	73.2	2.8	33.8	2.5	67.5	1.5	15.7	2.4	59.1	1.6	50.5	2.5	17.7	1.5
s000022479	5.56929	150	154	99.05	61.2	1.5	80.8	2.7	76.4	1.3	61.2	1.3	61	1.3	11	0.8	66.3	1.5	46.8	1.3	26.9	1.4
s000022480	5.48259	245	260	98.67	72.7	1.3	87	2	84.2	1.2	74.8	1.1	75.9	1.1	19.5	0.9	79.3	1.2	35.7	1.1	25.2	1.1
s000022482	3.8367	118	119	99.95	63.9	1.7	86.1	1.8	90	1.8	80.8	1.5	83	1.7	57.5	1	82.8	1.8	37.5	16.2	59.4	1.6
s000022483	5.64927	141	147	97.12	48.7	5.1	78.7	6.3	61.3	4.1	51.6	3	55.7	1.6	27.2	1	57.1	1.6	53.7	3.1	40.1	4.5
s000022523	5.48619	155	158	98.53	59.2	1.4	77.4	3.7	72.3	1.4	56.1	1	60	1.2	32.7	3.7	53.1	1.3	77.9	1.1	32.5	1.2
s000022524	5.92296	169	183	92.65	60.5	3.4	85.2	2.4	72.2	2.8	62.4	2.2	68.2	1.5	12.9	1.3	74.9	1.2	35.2	2	23.7	3
s000022564	6.14168	181	188	92.85	53.1	2.6	81.3	3.4	71.3	2.5	57.2	1.8	58.1	2	31.4	2.3	65.5	2.4	58.1	1.9	34.1	2.2
s000022599	6.01437	166	171	96.77	39.4	3.6	70.5	5.2	66.9	3.8	48.5	3.4	53.9	3.6	24.7	2.1	57.4	3.9	61.3	3.8	29.3	3.3
s000022603	4.88973	135	144	98.29	37.6	2.3	83.6	3.4	79.9	2.5	71.2	1.7	72.9	2.1	27.5	1.6	75.3	2.3	46.6	2	33.4	1.9
s000022606	4.69138	121	125	99.78	74.2	1	91.7	2.8	82.2	1	78.4	0.6	80.3	0.5	5.8	1	80.3	0.5	22.8	0.6	12.4	0.7
s000022607	5.92266	180	189	93.41	51.3	1.5	76.3	4.1	74.1	1.5	56.7	1.2	62.2	1.5	25	1.4	59.4	1.5	68	1.7	35.2	1.3
s000022609	4.7993	90	91	98.42	71.3	2.6	82.6	2.5	88.2	1.5	72	1.4	76	1.5	59.9	2.3	76	1.6	58.4	7.6	64.4	3.2
s000022613	4.77213	113	114	99.96	58.1	2.2	82.1	4	78.2	2	62	1.3	68.4	1.5	41.1	1.3	65.6	2	73.4	1.1	46.1	1.8
s000022622	5.55211	166	172	97.89	64	1.9	79.2	3.3	73	1.9	57	2	67.3	2.3	42.9	2.1	75.8	1.8	56.5	3.4	43.3	2.2
s000022624	5.57902	142	145	99.23	66.4	1.4	81.3	3.4	77.5	1.2	61.5	1.2	68	1.3	43.6	1.7	62.9	1.3	81	1.2	46.8	1.4
s000022626	5.07557	109	112	96.37	68.5	3	82.6	3.2	75.8	2.6	67.1	2.3	70.6	2.7	53.4	1.4	77.1	3	69.5	2.2	62	2.4
s000022629	5.91442	188	197	97.98	60.8	1.6	85	1.7	84.9	1.6	73.5	1.3	76.5	1.5	53.3	1.1	82.1	1.6	56.6	1.6	54.6	1.4
s000022655	4.84193	107	111	99.8	65.6	1.1	73.4	4	80.8	0.8	61.9	1.5	65.6	1.1	59.9	1.1	67.9	0.9	70.7	0.6	58.8	1.1
s000022656	3.82611	85	88	99.78	80.6	1.8	85.3	2.4	87.7	1.1	76	0.7	84	0.9	27.9	1.2	40.1	1	79	2.6	29.4	1.9
s000022662	5.25327	124	128	98.87	46.8	2.3	63.5	8.3	63.5	2.1	28.1	1.5	46.9	2.3	5.2	2.7	46	2	69.6	2.6	16.8	3.1
s000022663	5.49376	149	159	89.32	52.1	10.3	78.9	3.3	67.5	10.3	59.5	1.3	60.8	1.4	26.9	1.2	68.4	1.6	48.4	1.2	31.7	1.6
s000022668	5.41975	158	161	99.09	61.9	2.7	73.9	4.2	78.8	2	57.8	2.2	66	2.5	39.7	1.5	73.1	2.5	55.3	8.8	47.2	2.6
s000022673	5.69409	149	158	99.02	60.3	2.4	81.8	3.6	74.4	2.4	63.3	2.2	66.8	2.3	46	1.3	64.3	2.1	64.4	4	49.2	2.3
s000022899	5.27462	120	127	94.23	59.6	1.1	83.5	4.4	67.7	1.1	59.7	0.9	61.1	1.1	35.4	2.1	55	1.1	75.2	1.1	41.9	1
s000022900	4.83643	118	121	99.89	61.8	2.2	79.2	5.3	72.9	0.9	58	2.3	60.8	2.5	22	1.2	36.2	2.4	82.8	2.3	28.7	2.4
s000022904	5.19416	99	103	98.66	68.1	8.1	89.3	2.2	74.6	8.1	65.6	8.1	70.4	8.1	60.3	8	84.6	1.5	34.1	8.1	52.9	1.7
s000022908	4.73419	174	189	96.78	70.2	0.7	87.5	3.4	83.3	0.6	76.2	0.6	78.7	0.6	62	0.5	77	0.6	80.9	1.5	68	0.6
s000022916	5.70441	150	161	98.89	57.3	1.8	76.1	2.4	84.7	1.9	63.7	1.4	70.3	1.7	41.5	1.3	70.8	1.8	64.4	1.4	46.9	1.6
s000022947	4.96896	129	133	99.68	72.3	1.6	84.6	2.9	82.5	1.1	69.4	1.6	67.6	1.7	46.4	1.2	61	1.7	66.5	1.5	51.6	1.7
s000022950	5.11497	103	106	99.83	47.7	1.7	71.8	6.5	65.8	1.4	45.4	1.6	52.8	1.5	35.4	1.8	60.1	1.2	69	2	40.1	1.9
s000022952	5.51452	104	111	97.3	58.4	2.2	72.3	3.5	68.5	1.5	50.6	2.1	60.3	2.2	45.6	2.1	69.6	1.9	73.2	1.5	54.5	2.3
s000022954	5.52386	186	198	95.54	35.5	1.8	79.3	5.6	68.6	1.6	57.6	1.6	61.6	1.7	19.6	1.2	59.8	1.7	49.9	1.7	23.4	1.8
s000022964	5.1914	127	132	99.01	67.1	1.4	86	2.8	76.1	1.5	67.3	0.9	69.5	1.2	58.6	0.7	72.4	1.4	73.6	4.3	61.3	1.1
s000022969	5.97538	178	193	89.36	37.8	2.2	79.5	3.5	75.8	2.3	61.8	1.2	64.5	1.7	19.8	1.2	67.7	2.1	55	1.4	33.2	1.6
s000022973	5.14794	197	209	96.31	34.5	2.8	73.6	3.3	46	3.2	30.2	2.6	35	3	17.8	1.9	41.1	3.1	38.7	5.6	27.2	2.8
s000022974	5.70187	170	177	99.05	45.8	1.6	86.7	2.5	83.5	4.9	56	1.5	79.4	1.2	37.6	5	80.8	1.3	57.9	1.7	44.1	4.9
s000022980	5.3365	138	142	99.53	64.5	5.7	77.4	6.4	74.7	3.2	59	5.5	64.9	5.7	15.9	1.3	59.4	5.6	61.9	5.5	25.8	5.7
s000022988	4.14366	146	150	99.38	69	0.6	83.9	3.4	78.3	0.6	69	0.5	71.9	0.5	18.8	0.4	28.9	0.6	85.7	0.6	21.3	0.6
s000022993	5.6818	134	141	98.95	45.7	6.1	68.8	6	70.5	6.1	50.8	5	58.1	5.3	20.3	2.8	57.5	5.4	66.9	5.8	30.5	5.6
s000022999	5.30287	187	193	99.76	61.2	1.2	87.1	2.5	80.3	1.3	75.1	1.1	73.3	1.3	46.9	1.1	75	1.3	52.7	2.6	53.9	1.2
s000023006	5.6238	141	146	99.43	52.8	3.4	69.5	5.6	72.5	2.3	45.5	3	57.4	3.3	29.9	1.4	63.2	3.2	61.9	3.2	41.5	3.2
s000023013	6.47305	224	244	94.66	50.8	3.3	79.6	3.3	68.9	2.7	49.2	2.1	70.1	1.2	26	2.5	67.1	1.2	45.3	2.3	35	3.8
s000023026	5.33346	125	132	87.76	58.3	4.1	73.6	5.5	74.4	1.6	53.7	4.5	58.8	4.7	24	1.3	57.3	4.6	68.2	4.6	41	4.7
s000023030	5.38494	144	149	98.79	63.9	1.6	87.7	2.8	79.3	1.1	69.4	1.2	74.4	1.3	48.8	1.1	76.7	1.3	65.5	2.4	60.9	1.8
s000023046	4.82941	91	95	99.73	55.8	1.7	74.4	7.7	62.6	1.6	43.6	1.7	54.4	1.8	38.6	1.9	52.2	0.8	79.6	0.8	42.2	3.3
s000023047	4.9013	90	91	98.51	41.8	1.1	75.9	10.2	53.1	0.6	41.8	0.7	45.6	0.7	20.3	0.9	41.5	0.7	79.6	0.8	27.8	0.9
s000023074	4.94874	130	133	99.71	66.7	0.8	83	4.6	72	0.9	63.3	0.6	67	0.7	16.8	0.8	60.3	0.8	53.9	0.8	18	0.9
s000023086	5.39125	92	98	89.84	39.6	2.9	61.9	5.7	49.4	2.2	21.9	2.5	39.9	2.4	10.4	1.2	66.9	4.9	46.4	2.5	19.7	2.6
s000023088	5.69221	142	151	94.05	51.4	1.5	79.5	6.3	65.8	1.1	53.4	1.2	51.2	1.2	29	0.7	56.3	1.4	73.6	1.2	45.2	1.3
s000023094	5.59331	126	130	99.61	40.6	4.5	61	6.2	56.5	4.4	33.8	4.4	49.2	4.1	14.6	2.6	51.4	3.6	68.7	4.3	23.4	4.7
s000023095	4.01508	82	86	99.75	65.7	0.6	86.8	6.9	75.5	0.6	69	0.6	70.2	0.6	53.4	0.8	66.4	0.6	75.8	0.6	54.9	0.8
s000023102	5.30323	164	172	96.71	63.1	2	85.9	2.3	80.8	1.2	69.4	2	70.8	1.8	44.5	0.7	70.2	1.9	55	9.8	57.1	2.1
s000023103	6.17661	183	189	95.16	57.8	5.4	77.7	4	67.4	4.5	53.1	3	65.1	4	26.1	2.7	64.7	3.8	51	2.5	41.1	3.8
s000023144	5.63343	178	191	86.2	40.8	2.4	68.1	9.4	53.5	2.3	31.4	2.2	41.1	2.4	8.8	1.7	35.1	2.5	79.4	2.3	16.8	2.3
s000023154	5.29524	146	151	98.32	65	3.6	76.6	3.7	76.5	6.2	53.1	2.7	68.4	2.6	22.3	2	69.5	2.5	28.9	2.4	20	4.3
s000023163	4.06093	64	66	99.85	66.7	1.8	79.9	7.3	72.9	1.3	57.5	1	66.6	0.7	56	1.8	70.2	1.1	56.1	2.4	56.7	0.7
s000023176	4.50218	152	159	99.33	69.3	0.8	83.9	2.2	82.2	0.8	71.1	0.7	74	0.8	62.6	0.6	76	0.8	48	17	64.4	0.8
s000023210	4.78163	112	115	99.89	51.1	3.3	73.2	6.7	69.8	3.6	48.3	1.1	53.6	2.2	40.8	1.7	62	3.1	80.1	1.5	48.6	2.8
s000023213	5.21359	127	128	99.73	53.8	0.9	82	6.1	72.6	0.9	60.3	0.7	64.4	1	26.2	1.5	66.9	1.4	51.1	4.5	38.8	1
s000023224	6.19037	167	191	85.23	49.3	4.7	76.2	4.7	68.2	3.9	52.7	2.6	63.2	1.1	29.1	1.6	63.2	1.5	61.7	2.7	35.6	4.1
s000023230	5.49615	133	139	98.3	56.9	1.3	82.5	4.5	72	1.1	60.5	1.1	66.6	1.1	33.5	0.9	56.1	1.3	59.9	1	44.7	1.2
s000023251	5.29105	113	117	99.13	43.5	2.2	65.5	8.7	58.3	1.7	34.5	1.9	44.5	1.8	10	2.2	34.4	2.1	74	1.8	21.3	2.2
s000023255	5.09076	108	112	90.83	25.5	1.9	60.5	10.6	34.8	3	15.1	2	24.5	3.9	5.2	2.8	36.3	2.9	76.9	2.5	11.5	3.9
s000023256	4.40983	87	93	89.55	77.9	4.2	72.8	8.5	85.1	2.8	56.2	2.1	78.2	3.2	46.4	1.7	81.6	2.8	32.5	9.7	52.6	3.1
s000023262	5.26859	123	126	98.94	61.5	2.4	75.1	4.4	75.9	2.1	55.3	1.9	58.6	2.2	11.8	2.8	35.7	2.3	76.2	2	20.7	2
s000023286	4.20512	167	181	50.56	44.4	3	60.4	4.9	55.7	3.2	30.8	3.2	57.8	1.9	11.8	2.4	70.7	2.8	29.8	3.5	13.2	1.6
s000023295	6.14894	151	163	95.79	54.9	3.4	80.6	3.6	68.4	3.3	58.6	1.9	63.8	2	12.8	1.7	64.9	2.3	45.6	1.9	26.9	2.3
s000023322	5.54543	116	121	98.88	49.4	4.3	68.4	4.5	81.5	1.2	59.4	4.3	65.7	4.3	35.5	4.2	76.8	1.2	62.3	1.1	43.7	4.3
s000023348	4.41129	69	71	98.99	73.4	3.5	72.7	4.9	82	1.6	53.5	3.5	74.4	3.1	10.2	2.6	77.5	2.9	49.7	2.9	28.9	3.7
s000023358	5.77324	155	168	91.16	43.9	3	77.6	5.3	66.9	3.1	54.5	2.6	58.4	3	25.2	1.7	57	3.1	65.5	2.9	37.6	2.8
s000023378	4.67789	98	99	99.97	64.3	1	86.2	1.9	83.1	0.8	67.7	0.8	77.5	1	55.1	1.1	76	0.7	66.4	0.4	63.6	1.1
s000023379	3.81134	69	69	100	70	1	87.6	1.4	87.6	0.9	78.9	1	78.3	0.9	60.8	1.1	81.5	1	61.7	0.6	59.7	0.8
s000023381	4.69524	75	75	100	50.4	2.3	56	4.1	81.7	2.3	48.9	10.6	69.4	1.8	28.5	1.6	51.4	2.1	78.1	1.8	35	2.4
s000023382	4.9448	111	115	99.96	70.9	1.6	77.9	3.4	77	1.3	48.2	1.4	61.2	1.5	13.4	2	73.3	1.1	53.6	1.1	24.6	1.6
s000023383	4.34364	108	114	99.06	70.4	0.7	89.5	2.9	77.8	0.6	71.6	0.8	73.7	0.7	15.3	0.5	77.1	0.7	39.2	0.7	22.8	0.8
s000023384	5.71249	160	164	99.14	62.4	2.6	73.5	2.1	80	1.3	59.7	1.5	62.8	1.6	50.3	2.1	67.6	1.3	67.3	4.5	53	3.1
s000023385	4.85522	114	119	99.81	60	1.3	83.2	3.2	72.3	0.5	59	2.9	71.4	3.3	55.6	2.9	82.5	0.6	41.6	5.4	58.7	2.9
s000023386	5.55645	166	180	97.96	63.7	2.7	86.8	2.5	84	1.4	74.2	2.7	72.8	2.3	43.6	0.5	80	2.4	62.5	7.6	56.2	2.8
s000023387	3.91527	69	69	100	84.6	1.6	77.9	3.4	93	0.9	47.5	1.7	65.8	0.8	27.2	1.7	67.8	0.7	86.1	0.3	53.4	1
s000023388	4.93965	107	108	99.98	66.4	1.4	82.7	3.4	71.6	1.1	57.8	1.9	65.9	2.1	41.4	2.9	58.9	1.3	79.8	1.1	43.6	1.9
s000023390	5.21401	112	116	98.22	48.6	10	81.9	5	61.6	9.8	55.7	2.7	60.5	2.4	27.7	1.3	68.4	2.6	54	2.5	36.4	2.9
s000023391	4.98424	84	86	99.8	38.2	1.7	61.9	5	60	2.6	17.7	1.7	33.7	3.5	30.3	2.8	70.2	2.5	74	2	41.3	3.6
s000023392	4.62572	92	96	99.73	56.1	1.1	83.5	1.5	72.7	1.1	60.7	0.6	72.2	0.8	61.8	3	82.8	1	62.3	0.5	67.5	2.9
s000023393	5.34215	111	120	79.57	61.1	4.6	65.6	7	77.4	3.2	35.1	4.3	43.1	4.1	19.9	4.8	62.9	4.5	62.7	6.1	36.1	4.8
s000023394	4.04214	100	106	98.77	69.8	2.3	87.3	2.5	88	2.5	77.4	2.1	79.7	2.4	63.1	1.5	83.7	2.5	63.9	8.7	65	2.2
s000023412	6.23582	225	234	91.92	43.6	2.7	77.5	2.9	77.8	2.4	58.8	2	66	2.3	28.9	1.6	70.4	2.4	57.3	2.8	37.3	2.4
s000023414	5.81293	146	155	94.83	45.8	1.7	75.2	6.3	63.7	1.7	47.9	1.2	50.1	1.4	32	1.9	55.8	1.6	74.7	1.4	41.8	1.4
s000023440	4.83403	110	111	99.91	71	0.8	86.6	1	81.6	0.5	71.9	0.5	74.9	0.6	59.2	1	73.7	0.6	55.2	11.4	61.4	1.3
s000023470	5.6364	147	151	99.79	49	1.3	75.9	6	65.9	1.4	49.9	0.9	56.2	1.1	34.5	1.5	53.7	1.3	70.7	0.9	43.6	1.2
s000023474	4.9373	126	131	99.84	41.1	1.1	75.8	12.2	50	1	38.1	0.6	41.5	0.8	29.7	1.4	44.6	0.9	79.6	0.6	30.3	0.8
s000023521	4.89192	94	96	99.63	53.8	1.8	71.4	10.2	59.5	0.8	40.8	0.7	51.8	0.7	32.8	1.4	47.8	0.9	75.2	2.3	35.8	1.8
s000023522	5.88771	181	195	88.59	68	1.2	83.7	1.8	83.9	1	71.4	1	72	1.2	29.7	1.1	75.6	1.2	36.7	1.1	34.7	1.2
s000023525	3.79191	114	120	98.1	76.7	0.9	86.7	1.2	74.3	3.4	62.3	0.6	76.1	2.6	10.5	3.2	81.3	2.5	17.2	0.6	10.1	2.5
s000023540	6.24622	176	186	93.24	60.6	2.3	79.4	2.7	78	2.1	62.9	1.9	71	2.2	30.2	1.7	72.1	2.4	45.1	6.4	37.5	2.2
s000023548	5.34303	144	150	95.12	57.1	1	82.1	2.7	83.4	2.7	68.7	1.3	72.5	1.7	39.3	0.9	71.1	1.7	60.7	0.7	48.9	2.2
s000023591	5.91861	169	180	94.45	56.7	2	79.1	2.5	72.1	2	57.2	1.7	65.4	2	45.3	1.2	67.5	2.1	49.8	5.9	54.4	1.8
s000023663	6.38892	201	219	86.83	50.3	2	64.7	2.6	61.1	2.3	37.9	1.3	52.3	2	15.2	1.4	61.5	2	44.6	2.1	26.8	1.7
s000023678	5.66661	159	169	96.23	66.5	2	79.3	2.6	80.4	2	61.9	1.4	67.5	1.7	12.9	1.3	73.1	1.9	45.8	1.4	21.9	1.7
s000023680	4.85977	93	96	95.16	55.1	7.9	54.9	10	64.2	7.9	22.5	2.6	37.8	6.7	11.7	6	63.4	7.4	60.9	2.6	20.8	2.9
s000023681	2.56689	73	80	35.68	73.1	2.5	80.7	3	81	1.5	64.1	2.4	76.4	2.1	3.6	0.9	85.8	2.1	20.8	2.3	8.7	2.5
s000023713	5.23612	116	119	98.84	57.4	1	79	6.5	68.6	0.8	55.8	0.8	54.5	0.9	27.3	1.9	45.7	0.9	76.9	1	35.6	0.9
s000023714	5.48216	137	147	92.03	50	1.1	87.9	1.9	79.8	1	73.9	1	73.5	1	39.4	1.1	80.5	1.3	49.3	1	52.9	1
s000023731	1.93156	48	51	99.77	91.9	0.3	97	1	95.4	0.3	93.6	0.3	94.2	0.3	89.1	0.2	94.1	0.3	91.2	0.3	90.9	0.3
s000023732	5.60262	122	130	95.31	52	2.1	68.3	5	67.7	2	43.6	1.8	50.4	2.1	26.9	1.6	47.8	2.1	69.6	1.9	33	1.8
s000023741	2.89774	68	76	75.11	93.5	1.9	98.9	0.2	94.1	1.9	97	0.2	97.3	0.2	96.3	0.2	97.8	0.2	58.2	0.3	92.4	0.7
[truncated: 1,775 more rows]
