# Supplementary material for: Micronutrient Requirements and Sharing Capabilities of the Human Gut Microbiome
Source: Front Microbiol. 2019 Jun 12;10:1316. doi: 10.3389/fmicb.2019.01316 (PMC6593275; doi:10.3389/fmicb.2019.01316)
Supplement: Supplementary file 14 [file Table_7.xlsx]

## Sheet: HMP
Table S7. (A) Comparison of BPM-based predicted phenotype abundances with Metacyc-based predicted pathway abundances for B vitamins and Q obtained using PICRUSt2 pipeline for the HMP dataset.
HMP Sample	Normalized number of reads (BPM)	Normalized number of reads (MetaCyc)	Relative phenotype abundances1 (based on BPM)									Relative pathway abundances1 (based on MetaCyc pathways listed below)
												THISYN-PWY	RIBOSYN2-PWY	PYRIDNUCSYN-PWY;NADSYN-PWY	PANTOSYN-PWY	PYRIDOXSYN-PWY	BIOTIN-BIOSYNTHESIS-PWY;PWY-5005	PWY-6612	PWY-5507, P381-PWY	PWY-6703
			B1	B2	B3	B5	B6	B7	B9	B12	Q	B1	B2	B3	B5	B6	B7	B9	B12	Q
SRS011157	11355.2	11355.7	0.771895	0.932982	0.827024	0.766127	0.792811	0.496309	0.82563	0.512007	0.323877	0.766562	0.927438	0.895335	0.892416	0.315029	0.713088	0.861957	0	0.695987
SRS011271	7478.58	7479.58	0.685936	0.879222	0.756872	0.640674	0.703486	0.295444	0.728959	0.522135	0.295578	0.795066	0.867761	0.830818	0.869055	0.207068	0.64141	0.710881	0.0282154	0.588159
SRS011300	4549.53	4552.53	0.796462	0.770965	0.845479	0.626994	0.728324	0.65425	0.856469	0.706306	0.641941	0.907507	0.923566	0.91784	0.891621	0.384733	1.15345	0.89481	0	0.72812
SRS011405	7658.95	7657.37	0.82539	0.947969	0.915589	0.802345	0.866845	0.733471	0.894046	0.37794	0.719892	1.05818	0.932025	0.933662	0.95559	0.743908	0.891963	0.917608	0	0.800498
SRS011410	80534.4	80532.9	0.913863	0.981327	0.802795	0.809392	0.797496	0.833624	0.880076	0.590498	0.825888	1.04742	1.0059	0.886352	1.01365	0.650722	1.0226	0.882285	0	0.944192
SRS011413	12205.4	12214	0.630935	0.736353	0.684518	0.647649	0.666548	0.589861	0.685857	0.460042	0.590407	0.886699	0.816552	0.952059	0.939049	0.421861	0.860499	0.761224	0	0.700682
SRS011415	9587.26	9587.26	0.375821	0.722583	0.420255	0.373057	0.363148	0.280851	0.397795	0.523873	0.337123	0.476873	0.554236	0.786637	0.621757	0.139136	0.383485	0.42413	0	0.522408
SRS011452	5880.53	5880.53	0.797943	0.951161	0.810221	0.768184	0.808317	0.745652	0.80682	0.389766	0.730262	1.02958	0.972599	0.900012	0.928646	0.758602	1.1811	0.875927	0	0.776778
SRS011529	7220.51	7220.51	0.570956	0.900319	0.793931	0.723299	0.779632	0.40739	0.749048	0.465142	0.340427	0.837106	0.897241	0.879738	0.882992	0.255976	0.688381	0.838492	0	0.641587
SRS011586	13334.7	13340	0.563214	0.777742	0.714136	0.595761	0.689595	0.46753	0.69287	0.532791	0.476585	0.753618	0.779525	0.889223	0.847084	0.343238	0.722181	0.675837	0	0.530268
SRS011621	9452.58	9452.58	0.799796	0.952172	0.805573	0.761183	0.82672	0.726801	0.89167	0.618296	0.603554	1.038	0.995841	0.880637	0.931677	0.59031	1.05222	0.893867	0	0.789252
SRS011653	8823.2	8828.45	0.798922	0.92042	0.878077	0.810029	0.849896	0.719246	0.885756	0.408378	0.727945	0.989117	0.946887	0.92094	0.940935	0.627319	0.95166	0.87647	0	0.764593
SRS012191	6200.41	6200.91	0.63825	0.928392	0.786788	0.716269	0.746307	0.564988	0.785014	0.529063	0.583697	0.923512	0.922209	0.881955	0.858967	0.530115	0.849114	0.766844	0	0.65579
SRS013386	9703.1	9703.1	0.911059	0.975472	0.929095	0.914254	0.922705	0.895188	0.926003	0.298171	0.895188	1.15509	0.971806	0.961938	0.993483	0.404755	0.86371	0.974923	0	0.913227
SRS013490	4743.21	4743.21	0.429517	0.793336	0.541677	0.376389	0.481433	0.283766	0.670793	0.727294	0.306324	0.500908	0.793556	0.703074	0.63372	0.173949	0.413995	0.473846	0	0.372799
SRS013543	3601.46	3601.46	0.789161	0.982507	0.80943	0.944098	0.9509	0.601245	0.950576	0.55314	0.559179	1.08962	1.01745	0.880938	0.925085	0.14987	1.15287	0.947323	0	0.930161
SRS013638	4331.45	4331.45	0.508633	0.768553	0.495474	0.391698	0.430946	0.436863	0.639728	0.711637	0.417008	0.652304	0.746192	0.692525	0.74689	0.229163	0.892815	0.630255	0	0.577421
SRS013687	3902.82	3902.82	0.65179	0.86292	0.745825	0.601826	0.70342	0.450321	0.682793	0.356178	0.338991	0.75678	0.882616	0.842657	0.821662	0.301585	0.617566	0.75694	0	0.609313
SRS013801	4639.36	4639.36	0.866576	0.983726	0.875306	0.847932	0.931779	0.847608	0.986313	0.378201	0.509846	1.02887	0.999167	0.926183	0.954488	0.605987	0.771492	0.973614	0	0.985238
SRS014235	6901.91	6901.91	0.673279	0.81679	0.733262	0.530565	0.701749	0.43081	0.661253	0.680933	0.441821	0.709818	0.833105	0.878687	0.815951	0.333088	0.593109	0.714694	0	0.588782
SRS014287	18750	18752	0.447693	0.591577	0.462521	0.369213	0.421906	0.25604	0.385935	0.808027	0.246573	0.405717	0.70666	0.694306	0.683367	0.187124	0.543928	0.425261	0	0.334259
SRS014345	3382.42	3382.42	0.545494	0.574861	0.560572	0.560572	0.560572	0.54027	0.567765	0.509523	0.54027	0.831401	0.744416	0.926065	0.768111	0.174167	1.00835	0.690552	0	0.953106
SRS014369	7970.35	7970.35	0.49653	0.685898	0.592574	0.430787	0.509265	0.209696	0.42926	0.807809	0.231213	0.449944	0.728189	0.808917	0.771251	0.214311	0.369475	0.491706	0	0.376021
SRS014442	16819.2	16819.2	0.639803	0.754702	0.671119	0.582101	0.660643	0.522794	0.636516	0.848001	0.521486	0.753337	0.845673	0.814729	0.809693	0.218145	0.968022	0.701434	0	0.606136
SRS014572	4572.37	4572.37	0.933223	0.981847	0.974121	0.963185	0.967778	0.937013	0.972006	0.238032	0.892397	1.2057	1.00947	0.99518	1.02687	0.640696	1.05596	0.998268	0	0.953577
SRS014613	4375.8	4375.8	0.630925	0.811692	0.74976	0.724165	0.715252	0.466459	0.659491	0.669183	0.494339	0.805194	0.876912	0.870699	0.866928	0.463987	0.653694	0.727074	0	0.606918
SRS014659	14593.4	14596	0.471135	0.723099	0.572071	0.276047	0.459618	0.213123	0.515122	0.711403	0.233897	0.362482	0.683045	0.715535	0.658847	0.0885349	0.289817	0.418427	0	0.3847
SRS014823	7972.08	7972.08	0.508033	0.626572	0.55595	0.416589	0.507469	0.364909	0.488088	0.852046	0.365912	0.512691	0.699717	0.725366	0.679107	0.182315	0.665386	0.534262	0	0.42481
SRS014885	12645	12669	0.48438	0.610755	0.525543	0.40075	0.493435	0.14849	0.270936	0.836516	0.153788	0.285256	0.65416	0.718259	0.669119	0.132593	0.304773	0.34403	0	0.328758
SRS014923	7926.49	7926.49	0.363148	0.521163	0.383838	0.189616	0.32366	0.188648	0.308458	0.777644	0.189721	0.248855	0.548402	0.636679	0.605116	0.0384345	0.137149	0.195951	0	0.283223
SRS014978	22231.1	22243.8	0.33405	0.71813	0.411563	0.298312	0.309235	0.0689184	0.32302	0.775738	0.0744435	0.136996	0.561477	0.551473	0.511819	0.010515	0.0563694	0.253338	0	0.15684
SRS014999	4256.33	4256.33	0.549142	0.619625	0.614692	0.512726	0.582974	0.234199	0.389615	0.49436	0.253817	0.419045	0.729251	0.828498	0.689116	0.164628	0.290076	0.396624	0	0.318098
SRS015133	8164.94	8164.94	0.403231	0.57192	0.483452	0.391719	0.426042	0.316621	0.463683	0.635239	0.309211	0.50444	0.613935	0.727997	0.673392	0.0704434	0.357418	0.530469	0.0169131	0.433719
SRS015190	7495.42	7536.67	0.755818	0.923186	0.800978	0.85728	0.780966	0.717394	0.858747	0.773095	0.714726	1.02339	0.975532	0.888013	0.965223	0.439184	1.24457	0.903722	0	0.896639
SRS015247	5066.25	5065.08	0.526066	0.650057	0.584604	0.452935	0.492412	0.233936	0.438145	0.749503	0.264728	0.415176	0.75074	0.779304	0.760007	0.185591	0.306663	0.496878	0	0.387072
SRS015281	8069.69	8071.86	0.530775	0.724298	0.552771	0.515347	0.618366	0.492753	0.647012	0.76166	0.466584	0.777295	0.834504	0.726023	0.756071	0.298784	0.886874	0.684997	0.0157216	0.639011
SRS015332	4512.48	4523.81	0.493035	0.631207	0.546221	0.440181	0.500164	0.319849	0.486978	0.687755	0.333477	0.526412	0.690218	0.811501	0.769624	0.270731	0.508901	0.512215	0	0.391779
SRS015389	7681.33	7681.33	0.827289	0.976677	0.867373	0.850006	0.913765	0.814531	0.938813	0.474515	0.81362	1.14819	1.02463	0.930886	0.987869	0.485035	1.28977	0.951566	0	0.890488
SRS015452	17989.6	17989.6	0.575478	0.825761	0.655357	0.534051	0.604105	0.457581	0.717004	0.800645	0.413083	0.706175	0.860394	0.789099	0.799426	0.196477	0.768138	0.708373	0	0.569462
SRS015518	7558.26	7558.26	0.767694	0.907386	0.886703	0.877706	0.884321	0.759667	0.884233	0.519003	0.754904	1.09142	0.982986	0.970745	0.975617	0.412817	1.27427	0.915316	0	0.829187
SRS015578	5487.05	5487.47	0.676145	0.799222	0.712795	0.648808	0.68673	0.491679	0.686352	0.809765	0.502674	0.780699	0.887439	0.817956	0.861082	0.262174	1.05023	0.74679	0	0.645985
SRS015599	7365.58	7366.41	0.617997	0.823412	0.68656	0.654383	0.647143	0.488453	0.643477	0.704526	0.492685	0.790019	0.837178	0.823706	0.85113	0.471553	0.502214	0.721478	0	0.637178
SRS015663	9848.1	9848.1	0.491882	0.763254	0.667499	0.55631	0.612869	0.409023	0.625613	0.501384	0.37196	0.674094	0.76014	0.809003	0.759588	0.269092	0.444679	0.697214	0	0.568338
SRS015724	7405.08	7405.08	0.585487	0.811886	0.710469	0.652333	0.683055	0.522895	0.719112	0.620216	0.527622	0.843402	0.846316	0.835084	0.820087	0.51675	0.890771	0.739929	0.00651697	0.61467
SRS015782	8458.29	8458.29	0.610737	0.774955	0.627762	0.526323	0.615939	0.426764	0.683447	0.473641	0.419138	0.700765	0.808326	0.813255	0.850875	0.241612	0.689363	0.652353	0	0.539246
SRS015815	12377.8	12377.8	0.632082	0.949425	0.730202	0.739533	0.712347	0.670473	0.856073	0.397302	0.6527	1.00557	0.935496	0.835714	0.859284	0.606988	0.994809	0.857932	0	0.784881
SRS015854	8452.1	8478.6	0.558503	0.817353	0.70817	0.586425	0.666937	0.408974	0.66881	0.509767	0.416664	0.77162	0.820272	0.79608	0.78293	0.487235	0.81989	0.706417	0	0.546327
SRS015911	5431.76	5431.76	0.781747	0.979381	0.890827	0.920836	0.890827	0.668708	0.845354	0.560732	0.668708	1.07592	1.00117	0.953487	0.990735	0.705354	1.04171	0.913353	0	0.796456
SRS015960	4437.74	4437.74	0.661089	0.911892	0.745141	0.732522	0.793138	0.639005	0.804405	0.49552	0.617823	0.9848	0.925822	0.878673	0.892402	0.640429	1.07263	0.839021	0	0.789282
SRS016018	4997.51	4997.51	0.484643	0.928064	0.670536	0.755978	0.63852	0.456029	0.806203	0.417594	0.454628	0.874423	0.889635	0.805512	0.892666	0.502869	0.812454	0.787392	0	0.685911
SRS016056	4318.47	4318.47	0.740186	0.975454	0.753848	0.929373	0.74829	0.731618	0.943035	0.545904	0.731618	1.09739	1.00294	0.843979	1.01874	0.452957	1.07353	0.942167	0	0.959405
SRS016095	6944.59	6944.59	0.783213	0.937217	0.845923	0.754917	0.847795	0.742461	0.89805	0.67411	0.745197	0.921226	0.931409	0.828623	0.846745	0.705859	0.767814	0.868444	0	0.772018
SRS016152	7562.33	7563	0.687553	0.744678	0.701371	0.658329	0.706836	0.657844	0.705514	0.756932	0.659474	0.913519	0.870418	0.87643	0.874007	0.613972	0.915075	0.773485	0	0.710908
SRS016203	5550.08	5550.08	0.632077	0.796489	0.720815	0.643699	0.687932	0.41232	0.649465	0.6611	0.427635	0.765254	0.849536	0.85838	0.827083	0.37427	0.76709	0.682614	0	0.556747
SRS016267	4583.92	4583.92	0.858964	0.96695	0.890705	0.879688	0.863436	0.814242	0.934772	0.41922	0.811842	1.06222	0.97071	0.942936	0.987311	0.89324	0.391663	0.982781	0	1.04774
SRS016335	9136.34	9142.34	0.742512	0.880806	0.818746	0.719581	0.782188	0.656627	0.800139	0.656172	0.653672	0.920867	0.85496	0.817638	0.734926	0.613852	0.623397	0.722968	0	0.694085
SRS016400	2534.83	2534.83	0.699585	0.874153	0.759747	0.667828	0.732132	0.587941	0.792097	0.433493	0.521664	0.91738	0.899434	0.904504	0.923685	0.265387	0.931276	0.78137	0	0.7199
SRS016517	4319.33	4309.83	0.486494	0.605147	0.577712	0.372241	0.395161	0.262733	0.586047	0.59716	0.32096	0.465245	0.720298	0.819895	0.708134	0.187325	0.501518	0.593204	0	0.502811
SRS016630	4254.33	4265	0.755802	0.875132	0.780106	0.761208	0.794428	0.580491	0.75378	0.500549	0.590011	0.85348	0.907004	0.879067	0.893543	0.263706	0.689955	0.835418	0	0.724547
SRS016753	3200.56	3200.56	0.822437	0.97616	0.815501	0.789943	0.907735	0.774321	0.918608	0.639204	0.773071	1.10605	1.01907	0.884468	0.940195	0.486625	1.36757	0.939807	0	0.855178
SRS016841	9635.34	9635.34	0.710856	0.875666	0.803121	0.778109	0.754653	0.688335	0.83218	0.671228	0.690203	0.993934	0.919521	0.880811	0.93894	0.645525	1.05424	0.868756	0	0.786234
SRS016954	4456.13	4456.13	0.725136	0.801846	0.775516	0.730634	0.763847	0.621645	0.710062	0.61783	0.621084	0.924712	0.896123	0.914002	0.911161	0.489788	0.838515	0.791429	0	0.701859
SRS016990	3310.99	3310.99	0.7688	0.902144	0.800966	0.763515	0.837209	0.69269	0.822712	0.538582	0.698127	1.05091	0.959926	0.916162	0.920555	0.527214	1.12663	0.882945	0	0.841144
SRS017103	5445.73	5454.06	0.631469	0.910495	0.733659	0.648455	0.813248	0.551283	0.840609	0.672174	0.554712	0.918144	0.956658	0.826775	0.84355	0.341842	0.979393	0.837996	0	0.718466
SRS017191	4879.39	4879.39	0.75126	0.954769	0.89056	0.739373	0.774111	0.625152	0.827028	0.723394	0.617364	0.938302	0.925119	0.887761	0.901607	0.423337	1.13111	0.893789	0	0.760136
SRS017266	5060.87	5060.87	0.931006	0.974905	0.947307	0.939799	0.95205	0.913948	0.940524	0.516931	0.906241	1.18741	1.01905	0.976297	1.00344	0.775121	1.35679	0.976792	0	0.936658
SRS017455	4584.83	4584.83	0.857683	0.953542	0.904686	0.792141	0.882656	0.782871	0.897706	0.416227	0.719401	1.06776	0.975887	0.940393	0.963062	0.345351	0.950696	0.941318	0	0.842522
SRS017521	6801.5	6808.83	0.523171	0.759712	0.668051	0.567684	0.507501	0.435629	0.681541	0.702554	0.420044	0.691957	0.832519	0.807375	0.804142	0.419419	0.496449	0.736122	0	0.539855
SRS017641	5473.33	5473.75	0.653715	0.924757	0.88036	0.755025	0.828075	0.443514	0.785505	0.367966	0.470067	0.880138	0.925327	0.951146	0.900571	0.522046	0.872409	0.790947	0	0.588386
SRS017701	4812.19	4812.19	0.923424	0.970699	0.936411	0.915839	0.92758	0.885291	0.92706	0.614625	0.571609	1.11484	1.00712	0.94771	0.988753	0.641933	1.0607	0.954504	0	0.894019
SRS017764	3819.27	3819.27	0.889115	0.917262	0.916738	0.875893	0.920142	0.861099	0.931401	0.442105	0.856124	1.14691	0.994901	0.969309	0.976474	0.710639	0.882702	0.962079	0	0.885645
SRS017821	5467.69	5467.69	0.799641	0.94751	0.871518	0.817199	0.852406	0.731636	0.886972	0.459644	0.672653	1.07173	0.960991	0.923892	0.97122	0.46698	0.743165	0.91342	0.0290917	0.823882
SRS017878	2626.14	2626.14	0.814888	0.914209	0.845084	0.812794	0.824979	0.730098	0.870532	0.694704	0.722863	1.04948	0.972494	0.937034	0.989566	0.73585	1.04071	0.900418	0	0.791467
SRS017935	8877.86	8877.86	0.475456	0.761767	0.602007	0.435243	0.442433	0.312278	0.714458	0.461948	0.319168	0.707348	0.818659	0.859283	0.849811	0.204301	0.530138	0.477735	0	0.394904
SRS018076	4335.96	4335.96	0.916358	0.992274	0.982202	0.964444	0.972747	0.90844	0.989506	0.0828444	0.912591	1.20728	0.999811	0.998145	0.99023	0.998632	0.832444	0.999035	0	0.949384
SRS018133	3734.97	3734.97	0.829584	0.982999	0.953547	0.975234	0.949263	0.826459	0.980321	0.134732	0.823246	1.16728	1.00031	0.99684	1.02933	0.466459	0.949866	0.978565	0	0.911846
SRS018250	3709.35	3709.35	0.854152	0.926133	0.84229	0.814523	0.839864	0.849192	0.886233	0.631634	0.849192	1.10665	0.987344	0.915735	0.960197	0.558519	1.43134	0.936051	0	0.912163
SRS018313	3903	3903	0.717397	0.775813	0.750705	0.697925	0.721496	0.644889	0.78145	0.37689	0.656418	0.916471	0.852912	0.878879	0.870779	0.726374	0.95686	0.820658	0	0.754974
SRS018370	4819.36	4819.36	0.354514	0.72735	0.477871	0.495093	0.471646	0.287493	0.576707	0.502839	0.287493	0.657321	0.710377	0.726924	0.732523	0.292687	0.542089	0.599309	0	0.52591
SRS018427	6246.17	6247.75	0.462443	0.792165	0.556501	0.455639	0.492169	0.384103	0.571417	0.753742	0.373083	0.642979	0.743025	0.706063	0.695112	0.31318	0.575399	0.619149	0	0.464341
SRS018489	3694.52	3694.52	0.602113	0.944783	0.658413	0.610572	0.566926	0.513544	0.684668	0.60731	0.562536	0.801239	0.803845	0.738818	0.751035	0.37236	0.691945	0.749002	0.0849212	0.611457
SRS018559	4830.02	4830.02	0.735715	0.91263	0.886646	0.839804	0.856729	0.674794	0.892754	0.388651	0.692082	1.03171	0.963862	0.983475	0.945963	0.741898	0.820927	0.883473	0	0.811236
SRS018607	4028.76	4028.76	0.637233	0.874651	0.661186	0.70934	0.63835	0.586349	0.778344	0.587881	0.586101	0.889427	0.903278	0.794451	0.900378	0.572813	0.953072	0.800549	0	0.765841
SRS018733	6587.54	6594.29	0.461784	0.74955	0.485025	0.38224	0.423226	0.420368	0.729072	0.569654	0.416649	0.502473	0.817061	0.63555	0.586531	0.123208	0.345849	0.423655	0	0.464936
SRS018817	5415.45	5415.45	0.678789	0.819683	0.760315	0.677681	0.732617	0.596525	0.761423	0.552239	0.604373	0.907815	0.849508	0.871561	0.863056	0.612828	1.02064	0.783228	0	0.681681
SRS019013	4844.21	4844.21	0.801551	0.960984	0.882266	0.876486	0.874008	0.767351	0.883985	0.472721	0.769415	1.1066	0.977275	0.942763	0.959293	0.776974	1.02808	0.931272	0	0.844398
SRS019089	12046.2	12046.2	0.559196	0.785824	0.648892	0.468793	0.585387	0.356033	0.599665	0.826681	0.321665	0.597042	0.805856	0.778901	0.776389	0.214238	0.612274	0.663105	0	0.488482
SRS019267	7094.25	7094.25	0.894633	0.977094	0.946435	0.949325	0.934806	0.836064	0.940092	0.676745	0.835148	1.15759	1.03407	0.986144	0.991432	0.631926	1.31496	0.960816	0	0.951808
SRS019582	18441.8	18441.8	0.55403	0.878564	0.585751	0.353453	0.479336	0.378185	0.671182	0.742367	0.392961	0.595601	0.778197	0.655258	0.739397	0.251274	0.62184	0.621714	0	0.533278
SRS019685	8892.41	8892.41	0.636938	0.875512	0.729263	0.66134	0.699969	0.56401	0.742983	0.72752	0.567496	0.902441	0.872961	0.861062	0.854112	0.547058	0.73668	0.776929	0	0.679969
SRS019846	8414.89	8414.89	0.37981	0.77421	0.518612	0.398289	0.528356	0.335333	0.609205	0.746123	0.317151	0.62856	0.737476	0.663912	0.66997	0.179894	0.608771	0.642022	0	0.527618
SRS019910	6881.48	6881.48	0.643013	0.922604	0.710673	0.621506	0.729331	0.556142	0.779844	0.678587	0.549457	0.898507	0.889675	0.799092	0.81972	0.298222	0.969349	0.825214	0	0.683655
SRS019990	3730.35	3730.35	0.75438	0.912006	0.887075	0.86831	0.873068	0.572627	0.726165	0.621462	0.579329	0.897377	0.961004	0.955166	0.963292	0.365672	0.959616	0.769155	0	0.645208
SRS020119	3963.58	3963.58	0.735719	0.952064	0.848874	0.647541	0.776339	0.602556	0.830204	0.468965	0.61719	0.822555	0.864457	0.81387	0.812321	0.352581	0.954221	0.769914	0	0.634355
SRS020176	7582.72	7582.72	0.920939	0.973229	0.824601	0.773432	0.802314	0.865813	0.946853	0.470309	0.773234	1.07351	0.989235	0.887296	0.9981	0.427037	0.929366	0.924843	0	0.962723
SRS020233	6810.17	6810.59	0.535756	0.788099	0.675547	0.463144	0.594577	0.365838	0.633196	0.598383	0.355608	0.698933	0.756306	0.804192	0.735786	0.236156	0.614357	0.624149	0	0.46372
SRS020290	4387.06	4387.06	0.627655	0.901984	0.836565	0.788241	0.794395	0.564401	0.801006	0.382388	0.5595	0.958776	0.910081	0.923072	0.889294	0.642108	0.867213	0.848093	0	0.692046
SRS020350	4737.45	4737.45	0.57676	0.787175	0.742038	0.450848	0.643515	0.389387	0.634402	0.492765	0.390864	0.675093	0.774483	0.864447	0.76012	0.200891	0.54341	0.640786	0	0.508308
SRS020413	4435.54	4435.54	0.779547	0.918837	0.866233	0.757227	0.813477	0.661372	0.800024	0.669431	0.669488	0.930458	0.929099	0.898788	0.909926	0.281402	1.10176	0.829174	0.00266971	0.713564
SRS020527	4909.62	4909.62	0.679099	0.977188	0.7234	0.944191	0.709754	0.654658	0.956208	0.603432	0.660972	1.06788	1.02455	0.821082	1.02176	0.379036	1.22442	0.931122	0	0.923764
SRS020641	4759.96	4759.96	0.970693	0.993908	0.984244	0.982353	0.983403	0.971323	0.984033	0.520217	0.966281	1.21712	1.03232	0.995551	1.0292	0.810496	1.46326	1.00628	0	1.00537
SRS020811	5113.39	5113.39	0.864356	0.974068	0.948762	0.927719	0.923808	0.844995	0.939766	0.113993	0.84304	1.14613	0.97945	0.980215	1.01624	0.317102	0.797927	0.969906	0	0.895136
SRS020869	3714.63	3714.63	0.587666	0.807249	0.714731	0.544323	0.640834	0.395722	0.707912	0.673881	0.428834	0.628232	0.758912	0.799832	0.731349	0.212495	0.58989	0.604957	0	0.486548
SRS020926	3723.87	3723.87	0.797522	0.851633	0.828002	0.796583	0.812695	0.766372	0.813232	0.869356	0.762613	1.02649	0.940155	0.916448	0.936324	0.413095	1.30021	0.868348	0	0.808456
SRS021065	4042.67	4042.67	0.453455	0.795185	0.715658	0.681399	0.712195	0.395696	0.704032	0.356695	0.380731	0.768009	0.856592	0.89088	0.839418	0.522929	0.75398	0.699714	0	0.51874
SRS021241	5027.08	5027.08	0.955342	0.98886	0.968968	0.978914	0.960812	0.948181	0.98886	0.644376	0.948181	1.23394	1.04352	0.98735	1.0527	0.746862	1.35794	1.00816	0	0.978382
SRS021304	4727.12	4727.12	0.879271	0.953629	0.881112	0.78397	0.84553	0.665399	0.822937	0.886665	0.641917	0.993401	1.02031	0.914215	0.944948	0.246354	1.30781	0.880118	0	0.775776
SRS021427	4306.95	4306.95	0.704779	0.867075	0.792312	0.738446	0.754118	0.563264	0.770952	0.716156	0.567095	0.921122	0.932092	0.902089	0.909759	0.359633	1.02902	0.809641	0	0.718813
SRS021541	3504.23	3463.73	0.925091	0.947064	0.927373	0.920239	0.925233	0.873153	0.886708	0.602623	0.873153	1.14757	1.00752	0.985078	1.02099	0.563214	1.34807	0.946113	0	0.887709
SRS021601	4930.33	4930.33	0.706139	0.923737	0.770942	0.73991	0.727639	0.622642	0.872625	0.466196	0.636231	0.964839	0.923825	0.853237	0.919779	0.583058	0.965679	0.843595	0	0.803773
SRS021853	5542.26	5542.26	0.612884	0.870721	0.747486	0.713384	0.738284	0.549588	0.696604	0.522523	0.416429	0.923324	0.874394	0.910072	0.858522	0.362154	0.959402	0.794584	0	0.688055
SRS021910	5854.79	5854.79	0.528776	0.916265	0.799665	0.423136	0.530441	0.372944	0.539181	0.441734	0.340492	0.589709	0.690682	0.676477	0.65954	0.16819	0.537264	0.589617	0	0.427536
SRS021970	11415	11416.2	0.734822	0.941918	0.831099	0.736048	0.800788	0.652255	0.853832	0.479193	0.649802	0.962887	0.928596	0.895453	0.891866	0.346257	0.891985	0.835078	0	0.715756
SRS022033	5192.64	5192.64	0.41507	0.825907	0.785017	0.675005	0.712029	0.291353	0.718255	0.4199	0.297997	0.698399	0.851627	0.881821	0.875501	0.164648	0.351432	0.777041	0	0.656161
SRS022093	3911.22	3911.22	0.660293	0.868967	0.811269	0.585252	0.777775	0.438837	0.786639	0.598782	0.47297	0.733281	0.860889	0.886957	0.779675	0.271964	0.672879	0.682981	0	0.548806
SRS022291	4773.82	4773.82	0.893377	0.921656	0.906574	0.886464	0.893691	0.877561	0.90406	0.591313	0.878085	1.13799	0.986603	0.931687	1.00461	0.704139	1.31796	0.934491	0	0.872025
SRS022414	5054.47	5070.47	0.72038	0.914664	0.811191	0.683185	0.749726	0.572491	0.822335	0.615158	0.577734	0.873969	0.909911	0.842575	0.878443	0.452838	0.915398	0.798899	0	0.651538
SRS022480	5387.58	5387.58	0.797466	0.949885	0.716075	0.744102	0.67988	0.789145	0.912391	0.75527	0.788495	0.963126	0.968101	0.79735	0.950784	0.411082	1.37533	0.858855	0	0.871533
SRS022609	10835.8	10835.8	0.586192	0.886325	0.760476	0.576917	0.631136	0.455646	0.794246	0.446679	0.460861	0.793269	0.802166	0.749527	0.785069	0.195991	0.625921	0.764912	0	0.596059
SRS022735	3925.78	3925.78	0.911951	0.968159	0.905412	0.871704	0.873233	0.867458	0.950838	0.854317	0.872298	1.11761	1.03261	0.940571	1.01195	0.492541	1.49008	0.970431	0	0.911072
SRS022924	7195.44	7195.44	0.959558	0.987214	0.980682	0.95928	0.978042	0.927176	0.950941	0.342639	0.806544	1.15417	1.01826	0.994222	1.03206	0.47459	1.08719	0.997095	0	0.95277
SRS022987	6434.77	6434.77	0.880726	0.961537	0.876375	0.890827	0.860057	0.757179	0.877463	0.575716	0.760131	1.07485	1.00046	0.92636	0.992366	0.579649	1.00804	0.920925	0	0.867064
SRS023047	4946.53	4946.53	0.704035	0.878703	0.868999	0.638534	0.773275	0.579503	0.7849	0.513277	0.598911	0.812971	0.875414	0.842064	0.827292	0.545128	0.631197	0.755755	0	0.639698
SRS023106	5286.21	5286.21	0.941073	0.975219	0.955923	0.940033	0.946275	0.927074	0.967463	0.46682	0.917427	1.19682	1.0173	0.97467	1.01325	0.775566	1.49366	0.987029	0	0.950259
SRS023176	5695.46	5695.46	0.952857	0.974366	0.963129	0.917478	0.941532	0.949697	0.982618	0.622287	0.915108	1.18441	1.02994	0.975013	1.01786	0.514417	1.54327	0.991715	0	0.964871
SRS023242	4761.5	4761.5	0.925836	0.97799	0.943856	0.84666	0.941798	0.841269	0.903182	0.429014	0.842529	1.13883	1.01796	0.957031	1.00079	0.804096	1.33252	1.01251	0	0.924511
SRS023365	3352.74	3352.74	0.872036	0.946104	0.87657	0.847877	0.896792	0.849466	0.920811	0.13429	0.847677	1.12178	0.966897	0.936275	0.946777	0.91306	1.24551	0.951143	0	0.908055
SRS023422	6782.17	6782.17	0.901924	0.964613	0.925368	0.881281	0.901924	0.874745	0.927162	0.133832	0.879316	1.13535	0.958284	0.951875	0.95025	0.944104	0.00540326	0.968134	0	0.902504
SRS023488	7668.35	7668.35	0.941056	0.985264	0.932971	0.92932	0.923582	0.925929	0.968572	0.538982	0.91967	1.19014	1.02976	0.967641	1.04023	0.439498	1.35617	0.977623	0	0.965607
SRS023545	4089.56	4089.56	0.760243	0.925175	0.66769	0.586019	0.613528	0.499897	0.824186	0.568853	0.498552	0.84045	0.921256	0.758054	0.917506	0.267035	1.02975	0.764587	0	0.768257
SRS023605	6295.4	6295.4	0.847481	0.977444	0.95224	0.928254	0.935005	0.834165	0.963307	0.439048	0.835038	1.16811	1.01035	0.985558	1.02351	0.64571	1.03522	0.975187	0	0.91238
SRS023671	5521.75	5521.75	0.820528	0.946756	0.851677	0.781229	0.854213	0.739938	0.847512	0.769502	0.753701	1.07759	0.988918	0.918971	0.958017	0.575601	1.08515	0.900751	0	0.838104
SRS023734	4351.57	4351.57	0.683257	0.859591	0.717957	0.614776	0.710833	0.511073	0.670004	0.52195	0.473615	0.708543	0.908996	0.846301	0.843859	0.338626	0.425836	0.655074	0	0.520072
SRS023791	6515.36	6515.36	0.962545	0.985695	0.988208	0.937221	0.962238	0.950267	0.991098	0.906351	0.905757	1.17837	1.05337	0.982381	1.02295	0.209383	1.5314	1.00313	0	0.983859
SRS023851	3992.24	3992.24	0.887732	0.992185	0.721961	0.727672	0.712142	0.880969	0.904314	0.391632	0.880969	1.02752	1.00573	0.898706	0.994234	0.754169	1.61238	0.931872	0	0.962398
SRS023914	3906.98	3906.98	0.784488	0.929357	0.825953	0.356792	0.799078	0.331043	0.438953	0.344481	0.19027	0.546154	0.921018	0.764672	0.744293	0.107133	0.373232	0.59434	0	0.41867
SRS024094	7284.42	7284.42	0.772483	0.91976	0.87153	0.78422	0.799046	0.746949	0.868418	0.7379	0.743654	1.02668	0.935547	0.900128	0.931307	0.56134	1.17897	0.916	0	0.798952
SRS024151	5895.63	5896.46	0.426721	0.800671	0.529764	0.35209	0.454058	0.263782	0.687141	0.741861	0.275684	0.45862	0.808615	0.678104	0.646341	0.158943	0.327572	0.47983	0	0.360429
SRS024208	9073.43	9073.43	0.899487	0.967047	0.943351	0.94291	0.935746	0.890009	0.947539	0.567179	0.889898	1.21515	1.01616	0.979258	1.044	0.922902	1.19449	0.973672	0	0.925316
SRS024265	8648.61	8648.61	0.638921	0.806963	0.698006	0.666787	0.687542	0.61516	0.703825	0.36565	0.620999	0.905974	0.823732	0.90355	0.839633	0.285098	0.606304	0.773756	0	0.746143
SRS024331	5859.63	5859.63	0.636624	0.898244	0.702328	0.647717	0.789918	0.548507	0.821149	0.643536	0.544412	0.929546	0.95282	0.820562	0.84688	0.35938	0.965989	0.797295	0	0.69339
SRS024388	3856.75	3856.75	0.823634	0.955351	0.907954	0.831153	0.874195	0.755053	0.866209	0.403513	0.747145	1.06011	0.972398	0.970286	0.97335	0.788591	1.01197	0.943194	0	0.814427
SRS024454	5611.36	5611.36	0.607136	0.890134	0.774475	0.639927	0.704795	0.534605	0.785346	0.462563	0.338574	0.773651	0.847346	0.805852	0.797205	0.3377	0.677504	0.749244	0	0.627396
SRS024511	4987.17	4987.17	0.80129	0.865154	0.844702	0.780938	0.796177	0.754971	0.814825	0.807105	0.727902	1.04201	0.94375	0.920019	0.976939	0.61091	1.18545	0.886174	0	0.823918
SRS024682	2660.62	2660.62	0.375961	0.886493	0.766096	0.697691	0.743545	0.299787	0.791402	0.426543	0.300915	0.745819	0.9042	0.897711	0.880352	0.211948	0.657652	0.857015	0	0.571011
SRS042290	8052.53	8053.7	0.623783	0.86466	0.77119	0.760541	0.759144	0.545744	0.751196	0.562302	0.514035	0.895676	0.902695	0.890239	0.894653	0.435766	0.870534	0.791391	0	0.662331
SRS042436	34781	34781	0.857796	0.948291	0.908068	0.864193	0.908729	0.812004	0.904071	0.467474	0.809618	1.07726	0.981816	0.952099	0.973307	0.603261	0.937074	0.926445	0	0.863732
SRS042669	7797.08	7797.08	0.612836	0.945076	0.496959	0.750772	0.492118	0.539219	0.884957	0.537166	0.538834	0.879633	0.971861	0.636662	0.971667	0.403213	0.993396	0.766532	0	0.906786
SRS042703	9851.07	9851.07	0.694635	0.929754	0.799497	0.795639	0.709963	0.597962	0.857477	0.745933	0.593496	0.952976	0.973585	0.871522	0.959127	0.65994	0.533168	0.885092	0	0.739076
SRS042843	4914.79	4914.79	0.921105	0.940842	0.933314	0.864135	0.914442	0.824255	0.869883	0.567021	0.833614	1.10836	1.00204	0.972457	1.00273	0.67003	1.38262	0.963479	0	0.876591
SRS043299	3633.05	3633.05	0.852466	0.973301	0.90724	0.86788	0.875862	0.773524	0.943023	0.360372	0.772147	1.15408	0.98387	0.938903	0.986169	0.756799	1.14993	0.956286	0	0.884747
SRS043411	7117	7117	0.650204	0.842982	0.74596	0.694323	0.686244	0.558522	0.772517	0.764016	0.556906	0.857201	0.88345	0.86237	0.884416	0.520601	0.997771	0.816289	0	0.748874
SRS043701	4494.33	4494.33	0.68533	0.92871	0.761849	0.721932	0.727272	0.692746	0.81688	0.798746	0.693414	0.944546	0.953349	0.845686	0.889863	0.302162	1.30748	0.850432	0	0.80974
SRS043769	17235.7	17235.7	0.928909	0.986203	0.930667	0.919075	0.923484	0.920438	0.970932	0.727571	0.917886	1.18873	1.04102	0.966477	1.02704	0.47191	1.54206	0.975297	0	0.94753
SRS043804	23958.2	23958.2	0.609862	0.966997	0.760027	0.744429	0.798774	0.580211	0.839053	0.386226	0.573929	0.976561	0.921645	0.865376	0.854407	0.630282	0.869425	0.866494	0	0.723937
SRS044088	15323.5	15323.5	0.468334	0.864848	0.533006	0.258004	0.459589	0.240286	0.508729	0.57332	0.133522	0.503799	0.627742	0.663877	0.510198	0.0544583	0.357251	0.490252	0	0.20133
SRS044146	4532.23	4532.23	0.751043	0.933476	0.876368	0.488369	0.852318	0.364772	0.876882	0.336181	0.361462	0.737965	0.941052	0.954982	0.698282	0.259102	0.616725	0.654575	0	0.459213
SRS045350	5777.94	5777.94	0.83411	0.913377	0.840341	0.811092	0.869417	0.774054	0.850898	0.664543	0.762978	1.08766	0.991329	0.929454	0.954818	0.560907	1.30433	0.910539	0	0.855889
SRS045414	11304.4	11309.6	0.528107	0.756736	0.546923	0.496836	0.677718	0.463944	0.655885	0.491126	0.460914	0.81811	0.843783	0.707041	0.741786	0.551754	0.94171	0.707095	0	0.662951
SRS045493	6491.85	6491.85	0.938615	0.984904	0.959488	0.916049	0.956253	0.894406	0.937306	0.443687	0.791662	1.16834	1.01446	0.977731	1.01626	0.379519	1.1493	0.980665	0	0.918685
SRS045526	6582.14	6580.56	0.594975	0.859681	0.820043	0.664861	0.714769	0.504047	0.77325	0.632972	0.48969	0.848999	0.868427	0.874924	0.876324	0.501249	0.932628	0.773466	0	0.603499
SRS045627	4665.19	4665.19	0.870942	0.919671	0.902666	0.842004	0.867298	0.796632	0.892019	0.55377	0.811637	1.09503	0.981253	0.959239	0.974716	0.843651	0.753402	0.942442	0	0.897983
SRS045910	17158.4	17158.4	0.836465	0.937873	0.876912	0.837514	0.86374	0.800972	0.861759	0.737636	0.799923	1.09258	0.972046	0.931509	0.972582	0.590663	1.33567	0.928062	0	0.836999
SRS046216	14020	14020	0.827069	0.928745	0.865407	0.836377	0.849073	0.614195	0.741798	0.754066	0.615086	0.936459	0.971311	0.930724	0.95598	0.477951	0.922003	0.800764	0	0.691402
SRS046313	8546.61	8546.61	0.826653	0.905319	0.870495	0.87521	0.861696	0.808439	0.874278	0.583159	0.803875	1.10459	0.975456	0.9411	0.982796	0.715823	1.33894	0.912366	0	0.862349
SRS046341	5235.67	5235.92	0.458554	0.809193	0.572867	0.536768	0.513848	0.350131	0.666996	0.625565	0.331318	0.711369	0.842601	0.760229	0.804648	0.357616	0.518127	0.647823	0	0.517145
SRS046349	6242.42	6242.42	0.614653	0.921425	0.68634	0.642046	0.701878	0.531432	0.732796	0.553859	0.515172	0.82294	0.86134	0.797574	0.808361	0.424695	0.636525	0.751646	0	0.625296
SRS046382	13820	13821.5	0.804251	0.823885	0.819886	0.773354	0.803745	0.762187	0.798154	0.828473	0.69482	1.02751	0.955979	0.935769	0.953346	0.167715	1.21976	0.881722	0	0.767506
SRS046639	7829.76	7829.76	0.626467	0.859063	0.761657	0.656609	0.712869	0.395511	0.678215	0.679131	0.423929	0.754497	0.875376	0.868957	0.846758	0.299183	0.715379	0.722526	0.0234522	0.57222
SRS047561	5501.52	5501.52	0.925384	0.976188	0.940562	0.916569	0.943107	0.896301	0.939471	0.577844	0.599838	1.10218	1.00942	0.960608	0.993024	0.653378	1.20123	0.956165	0	0.902872
SRS047950	3169.33	3169.33	0.792174	0.957089	0.882414	0.85938	0.856698	0.749212	0.865271	0.467869	0.657552	1.05996	0.959577	0.941016	0.953135	0.405633	0.864776	0.885319	0	0.777504
SRS047967	6649.4	6652.98	0.643951	0.870639	0.746592	0.606053	0.683981	0.488223	0.724035	0.794742	0.51968	0.791799	0.826575	0.849878	0.802291	0.355191	0.727191	0.723837	0	0.614559
SRS048008	5010.6	5010.6	0.951249	0.971141	0.948709	0.935084	0.943466	0.940073	0.960484	0.0609248	0.940672	1.19561	0.983049	0.975469	0.996379	1.02368	0.268858	1.0124	0	0.951512
SRS048299	5970.92	5970.92	0.867525	0.96081	0.887287	0.844915	0.869199	0.822975	0.888962	0.164296	0.80606	1.09849	0.945036	0.936198	0.947176	0.891729	1.17233	0.932853	0	0.857847
SRS048819	16903.5	16903.5	0.655793	0.822889	0.715532	0.596545	0.673186	0.570633	0.765818	0.574541	0.574272	0.700886	0.867903	0.822376	0.773196	0.297939	0.778304	0.680418	0	0.571604
SRS048838	3345.25	3345.25	0.984157	0.990135	0.983858	0.981765	0.981765	0.979972	0.979673	0.803677	0.97758	1.23383	1.05531	0.991339	1.0431	0.391585	1.69216	1.00608	0	0.980039
SRS048853	3002.84	3002.84	0.770774	0.980352	0.773105	0.766777	0.948938	0.522452	0.957041	0.437726	0.522452	1.16806	1.02769	0.852577	0.906728	0.257531	1.04926	0.934599	0	0.862557
SRS048870	4637.96	4638.13	0.66379	0.853744	0.793049	0.680392	0.752585	0.501218	0.697389	0.616769	0.509267	0.863101	0.843938	0.887836	0.863682	0.512803	0.855721	0.727345	0	0.599179
SRS049157	3325.12	3325.12	0.821059	0.995489	0.869478	0.849103	0.966618	0.798278	0.963911	0.256343	0.794669	1.13526	1.0086	0.928044	0.959419	0.844111	1.21135	0.976482	0	0.893368
SRS049164	11029.1	11030.7	0.527419	0.749331	0.607162	0.544238	0.561072	0.429617	0.587457	0.712655	0.427819	0.691251	0.747686	0.743181	0.762411	0.322436	0.67197	0.631851	0	0.5382
SRS049428	9652.69	9652.69	0.512226	0.84683	0.645039	0.590598	0.659853	0.398579	0.629015	0.6809	0.393606	0.756652	0.819625	0.784192	0.773495	0.381639	0.638408	0.65762	0	0.547383
SRS049620	10836.9	10835.9	0.727007	0.848044	0.778596	0.693049	0.738849	0.64105	0.770137	0.628946	0.642142	0.9105	0.917635	0.88762	0.911259	0.657714	0.922734	0.821138	0	0.722854
SRS049823	4145.58	4145.58	0.699398	0.808712	0.733048	0.707961	0.714836	0.528534	0.595473	0.704505	0.516955	0.825829	0.851449	0.870544	0.848709	0.498456	0.658398	0.694826	0	0.599604
SRS049949	16573.4	16573.4	0.686696	0.892327	0.764773	0.748543	0.725162	0.524026	0.768876	0.710213	0.527706	0.85735	0.946006	0.852654	0.91062	0.373731	0.956442	0.77666	0	0.653814
SRS049959	6770.84	6770.84	0.466093	0.853342	0.604776	0.434782	0.560985	0.275437	0.624714	0.578169	0.197086	0.569576	0.695031	0.697764	0.647734	0.202175	0.374972	0.611848	0	0.467686
SRS049982	5929.42	5929.42	0.63854	0.816044	0.744537	0.66915	0.709963	0.493922	0.669614	0.737538	0.497042	0.751816	0.850143	0.859658	0.838247	0.418457	0.81159	0.723489	0	0.621221
SRS050141	14421	14421.5	0.607886	0.702448	0.655525	0.545408	0.631775	0.487483	0.664378	0.616398	0.495042	0.718126	0.783557	0.8516	0.788417	0.265792	0.734972	0.676511	0	0.563126
SRS050374	14051.9	14051.9	0.564841	0.63489	0.600209	0.538865	0.571103	0.491209	0.606495	0.649799	0.374499	0.7439	0.771385	0.791521	0.731086	0.268011	0.711641	0.642291	0	0.518896
SRS050422	21895.2	21904.2	0.58005	0.739194	0.649421	0.512866	0.611837	0.277746	0.541772	0.776378	0.2909	0.545793	0.813532	0.804082	0.738054	0.241766	0.505435	0.579748	0	0.422791
SRS050599	3807.9	3807.9	0.809824	0.945377	0.87272	0.782381	0.83556	0.702776	0.878411	0.663975	0.664303	0.987462	0.921953	0.894649	0.905054	0.211917	1.12168	0.87014	0	0.738113
SRS050733	10380	10380	0.671001	0.752119	0.700384	0.586993	0.670519	0.568977	0.6289	0.511294	0.569266	0.793094	0.813346	0.83509	0.847207	0.292378	0.643307	0.767967	0	0.657528
SRS051031	8654.07	8654.07	0.591386	0.842444	0.748076	0.637839	0.721441	0.490587	0.73498	0.484838	0.489315	0.803334	0.8553	0.854476	0.824059	0.396649	0.646248	0.766116	0	0.635583
SRS051086	17105.3	17105.3	0.852191	0.943468	0.835821	0.837867	0.858387	0.807604	0.907865	0.425895	0.801933	1.09626	0.993708	0.915141	0.980215	0.726489	1.10787	0.922659	0	0.923253
SRS051609	5546.28	5546.28	0.669508	0.879379	0.847105	0.665001	0.807438	0.524997	0.830878	0.382334	0.524726	0.766586	0.782712	0.841243	0.782506	0.313697	0.65655	0.679494	0	0.520509
SRS051892	18625.9	18625.9	0.717249	0.891925	0.794373	0.738375	0.764414	0.653655	0.842263	0.684579	0.637951	0.98035	0.958112	0.88684	0.903317	0.557262	0.836982	0.853047	0	0.749663
SRS052326	8437.42	8437.42	0.89801	0.96205	0.937264	0.876914	0.910099	0.812834	0.870814	0.823406	0.804419	1.10439	1.01766	0.966421	0.995216	0.315655	1.36543	0.940716	0	0.868809
SRS052471	8281.25	8281.25	0.672151	0.82394	0.716951	0.651894	0.688272	0.546777	0.731683	0.65434	0.53754	0.834758	0.870365	0.847709	0.870557	0.367734	0.959593	0.778159	0	0.68082
SRS052555	6088.38	6089.21	0.650646	0.937147	0.682592	0.679923	0.635235	0.490628	0.768083	0.64684	0.495994	0.760287	0.905254	0.761365	0.866847	0.461547	0.862749	0.740942	0	0.61034
SRS052697	13802	13802	0.607026	0.802239	0.698208	0.586957	0.635174	0.465428	0.66686	0.678127	0.487381	0.766966	0.807144	0.817314	0.812461	0.376775	0.501785	0.729123	0	0.589053
SRS053301	9625.8	9625.8	0.896476	0.983897	0.915851	0.953355	0.910761	0.866141	0.955536	0.82669	0.865933	1.17792	1.04775	0.954559	1.03214	0.279287	1.51264	0.977964	0	0.943441
SRS053335	7711.41	7718.08	0.726294	0.889277	0.831074	0.782315	0.809979	0.59506	0.753547	0.52887	0.590651	0.967541	0.952055	0.941972	0.93921	0.59509	0.902025	0.823706	0	0.708045
SRS053525	12191.7	12191.7	0.835298	0.95866	0.880738	0.854327	0.912399	0.831524	0.935694	0.609344	0.833739	1.15614	1.0208	0.939815	0.987551	0.636766	1.39343	0.966715	0	0.90901
SRS053956	3714.17	3714.17	0.637515	0.835091	0.724076	0.616918	0.636304	0.499081	0.731703	0.529774	0.402828	0.797437	0.82445	0.837219	0.864271	0.315775	0.697056	0.773285	0	0.649874
SRS054461	6511.58	6511.58	0.750445	0.93166	0.828613	0.774709	0.775784	0.62106	0.83322	0.709901	0.59119	1.00196	0.937399	0.8776	0.920753	0.241267	1.13088	0.878673	0	0.780179
SRS054488	6670.78	6670.78	0.842447	0.979163	0.85354	0.734214	0.882248	0.669289	0.909906	0.525903	0.615997	0.961349	0.972321	0.937514	0.879176	0.392005	1.01401	0.863577	0	0.738798
SRS054590	3704.15	3704.15	0.64709	0.995573	0.891249	0.883312	0.896	0.628193	0.91631	0.740607	0.616044	0.895805	1.02293	0.973349	0.979793	0.544161	1.15563	0.899842	0	0.736439
SRS054608	4883.31	4902.64	0.573001	0.758531	0.633411	0.58283	0.584913	0.517915	0.643582	0.538069	0.523649	0.739572	0.786633	0.829527	0.825257	0.473257	0.496143	0.679071	0	0.561057
SRS054928	6783.4	6783.4	0.636244	0.85892	0.78698	0.668308	0.748946	0.465485	0.674942	0.658173	0.469318	0.80827	0.884995	0.863977	0.861372	0.458947	0.655726	0.730149	0	0.566188
SRS055137	7688.71	7688.71	0.757794	0.873028	0.816972	0.753632	0.782863	0.652055	0.789497	0.602252	0.603672	0.991207	0.946123	0.920309	0.927085	0.494648	0.982192	0.843979	0	0.711828
SRS055482	11747.9	11747.9	0.61484	0.785622	0.640461	0.61152	0.621564	0.557141	0.612229	0.691733	0.523731	0.79675	0.797946	0.829095	0.799559	0.293868	0.88963	0.725262	0	0.668569
SRS055697	12679.8	12679.8	0.84378	0.947949	0.904861	0.868268	0.89871	0.81021	0.913721	0.447652	0.687416	1.11274	0.977692	0.94931	0.977556	0.519096	1.07323	0.938037	0	0.873892
SRS055934	9441.44	9441.44	0.869	0.959028	0.9066	0.863386	0.887694	0.789563	0.911189	0.37747	0.806086	1.03478	0.982362	0.926108	0.963766	0.355483	0.958462	0.897622	0	0.81418
SRS056255	3432.18	3432.18	0.755112	0.865537	0.791823	0.781043	0.753946	0.713739	0.839315	0.549726	0.698879	0.997691	0.934805	0.905461	0.927498	0.710672	0.710135	0.882388	0	0.781717
SRS056505	14516.3	14527.8	0.814588	0.898184	0.822958	0.76585	0.792716	0.742222	0.862018	0.685446	0.738984	1.01351	0.958575	0.909853	0.957149	0.535855	1.26334	0.864226	0	0.801137
SRS056656	8246.7	8246.7	0.683995	0.839693	0.723647	0.637431	0.671384	0.590188	0.771545	0.834003	0.586914	0.720939	0.859779	0.83614	0.877659	0.5544	0.679934	0.815319	0	0.888439
SRS057258	17374.8	17374.8	0.510612	0.741176	0.72601	0.706931	0.721464	0.445661	0.690557	0.536756	0.444999	0.833849	0.853279	0.897153	0.857455	0.58274	0.795064	0.711214	0	0.590264
SRS057267	6783	6783	0.991449	0.996609	0.993366	0.989533	0.993366	0.986732	0.990565	0.550789	0.986732	1.24694	1.04576	0.996921	1.0377	0.753153	1.67421	1.01221	0	1.00304
SRS057901	4857.79	4857.79	0.789307	0.948639	0.81998	0.775927	0.851682	0.596559	0.842418	0.572268	0.596559	0.950162	0.975422	0.886732	0.902256	0.519684	0.875725	0.839025	0	0.7774
SRS058416	5814.01	5814.01	0.911536	0.95184	0.940776	0.936132	0.937336	0.905917	0.938597	0.587892	0.902477	1.17009	1.00906	0.979067	1.02418	0.483443	1.25598	0.976494	0	0.937638
SRS058770	3758.58	3758.83	0.706982	0.925105	0.865154	0.817463	0.84081	0.668425	0.857659	0.445602	0.663503	1.0331	0.94664	0.947175	0.948943	0.566177	0.919	0.898602	0	0.770034
SRS062427	9148	9156.67	0.719668	0.847346	0.818094	0.737595	0.797316	0.623089	0.770906	0.447502	0.622051	0.937246	0.908833	0.923066	0.889413	0.66933	0.901908	0.827673	0	0.708592
SRS062464	4412.12	4412.12	0.726021	0.897668	0.820306	0.653493	0.703582	0.52113	0.760546	0.596246	0.502092	0.881768	0.85925	0.82866	0.878588	0.265112	0.950838	0.827844	0	0.704197
SRS062610	7313.83	7324.5	0.719308	0.80948	0.755008	0.622847	0.652699	0.417962	0.659276	0.770492	0.484046	0.66784	0.849651	0.852031	0.863216	0.274267	0.815801	0.705116	0	0.55558
SRS062847	5555.46	5552.46	0.831757	0.900458	0.876937	0.793056	0.846157	0.742776	0.859418	0.878107	0.716315	1.03885	1.00127	0.950399	0.967168	0.120235	1.25378	0.916717	0	0.770798
SRS063068	6564.8	6564.8	0.973292	0.990937	0.984641	0.982813	0.982204	0.969763	0.987128	0.851671	0.971819	1.21938	1.01752	0.995405	1.0495	0.976191	0.889245	1.00432	0	0.975349
SRS063138	7898.74	7897.99	0.825637	0.940782	0.821396	0.780376	0.795917	0.790061	0.895553	0.589976	0.790441	1.07561	0.966787	0.89883	0.97211	0.696119	1.17136	0.88477	0	0.8406
SRS063214	6377.13	6378.3	0.531686	0.866738	0.667013	0.490915	0.615318	0.343285	0.620597	0.518219	0.37611	0.680887	0.770075	0.741128	0.71657	0.137451	0.540531	0.688745	0	0.542146
SRS063275	4620.02	4620.35	0.539467	0.813167	0.591523	0.556242	0.750975	0.346741	0.728464	0.441022	0.295587	0.90132	0.901349	0.780252	0.764995	0.286713	0.705183	0.768395	0	0.705684
SRS063524	5325.95	5326.78	0.908779	0.980629	0.9606	0.917228	0.928056	0.889565	0.959913	0.323657	0.889128	1.17601	0.998804	0.973489	0.997334	0.887525	1.44153	0.986421	0	0.918515
SRS063797	8994.87	8994.87	0.750432	0.889493	0.823196	0.76583	0.793901	0.654803	0.777651	0.714273	0.658416	0.96452	0.933306	0.90244	0.903892	0.491691	1.13026	0.845313	0	0.726323
SRS063827	5875.71	5881.21	0.653148	0.771886	0.679132	0.622173	0.636696	0.54865	0.668976	0.562861	0.456917	0.788654	0.848284	0.829703	0.842404	0.498857	0.494547	0.744439	0	0.625142
SRS063898	7873.18	7872.1	0.848867	0.930981	0.920658	0.909516	0.914342	0.840696	0.918457	0.305046	0.809451	1.1526	0.991239	0.986235	0.99398	0.81817	0.992274	0.946025	0	0.878082
SRS063921	7231.87	7231.87	0.935028	0.98974	0.948192	0.968353	0.933092	0.92876	0.976078	0.853841	0.926962	1.20196	1.05454	0.968321	1.03755	0.250362	1.60837	1.00324	0	0.965216
SRS063961	5886.84	5886.84	0.795136	0.931457	0.875315	0.840577	0.879647	0.752788	0.885337	0.367012	0.583172	1.06413	0.955937	0.954248	0.937616	0.552439	0.906264	0.891194	0	0.805894
SRS063985	7650.01	7650.01	0.465883	0.573138	0.518497	0.438628	0.498432	0.402615	0.506733	0.558171	0.400262	0.600065	0.641998	0.730719	0.668716	0.0830125	0.481039	0.573828	0.0123623	0.514822
SRS064233	7929.75	7929.75	0.508853	0.643873	0.551793	0.507151	0.522473	0.405739	0.508938	0.613312	0.412801	0.625482	0.712864	0.816587	0.811795	0.34958	0.595326	0.577426	0.0138663	0.529796
SRS064276	9518.71	9518.71	0.460667	0.714378	0.577805	0.515402	0.546262	0.263477	0.465789	0.722074	0.284068	0.564519	0.727039	0.798882	0.754929	0.258001	0.459026	0.530681	0	0.38314
SRS064321	6149.99	6159.24	0.892618	0.954732	0.913821	0.925463	0.885951	0.848715	0.921463	0.429931	0.845301	1.13096	0.996711	0.951333	1.01145	0.817313	1.16936	0.96239	0	0.895489
SRS064335	8096.45	8096.45	0.732908	0.904526	0.812757	0.731487	0.774469	0.655343	0.872784	0.743097	0.664236	0.976444	0.956032	0.881295	0.910658	0.368831	1.14722	0.861811	0	0.743555
SRS064557	6920.43	6926.43	0.893431	0.965609	0.935842	0.921537	0.945235	0.869734	0.936854	0.647312	0.87219	1.19284	1.02496	0.970834	1.03773	0.675109	1.23324	0.97204	0	0.908893
SRS065263	6938.26	6938.26	0.76889	0.930746	0.837063	0.802904	0.856376	0.717869	0.869636	0.504415	0.682269	1.05805	0.971878	0.919379	0.944012	0.658011	0.90485	0.899983	0	0.823019
SRS065466	8788.41	8788.41	0.8081	0.91961	0.860384	0.825167	0.845649	0.618512	0.703814	0.766406	0.629493	0.943754	0.948295	0.932932	0.951304	0.529497	1.04213	0.806657	0	0.66652
SRS065500	19318.4	19318.4	0.767165	0.96392	0.881822	0.760228	0.884566	0.693323	0.888759	0.667717	0.742732	1.0898	0.994011	0.938449	0.937496	0.601674	1.06881	0.900784	0	0.802063
SRS065628	10996.9	10996.9	0.424413	0.869554	0.731727	0.66589	0.707448	0.308017	0.743155	0.51262	0.324476	0.718737	0.871839	0.871364	0.852323	0.213532	0.612924	0.806254	0	0.564897
SRS065725	4773.7	4608.45	0.0753671	0.985808	0.079033	0.144182	0.977376	0.951348	0.978423	0.893531	0.127685	0.393204	0.991539	0.13313	0.271983	0.0281172	0.401464	0.97289	0	0.131829
1 PICRUST-obtained abundances were normalized by total number of reads per sample

## Sheet: AGP
Table S7. (B) Comparison of BPM-based predicted phenotype abundances with Metacyc-based predicted pathway abundances for B vitamins and Q obtained using PICRUSt2 pipeline for the AGP dataset.
AGP Sample	Normalized number of reads (BPM)	Normalized number of reads (MetaCyc)	Relative phenotype abundances1 (based on BPM)									Relative pathway abundances1 (based on MetaCyc pathways listed below)
												THISYN-PWY	RIBOSYN2-PWY	PYRIDNUCSYN-PWY;NADSYN-PWY	PANTOSYN-PWY	PYRIDOXSYN-PWY	BIOTIN-BIOSYNTHESIS-PWY;PWY-5005	PWY-6612	PWY-5507, P381-PWY	PWY-6703
			B1	B2	B3	B5	B6	B7	B9	B12	Q	B1	B2	B3	B5	B6	B7	B9	B12	Q
s000001020	44832.4	46296.3	0.675763	0.849084	0.759352	0.611486	0.646982	0.363098	0.627015	0.699644	0.411144	0.670947	0.880001	0.857273	0.852712	0.362086	0.65712	0.69811	0	0.557784
s000001026	27871.8	28439.3	0.660579	0.827582	0.754749	0.521421	0.631033	0.370928	0.629141	0.745474	0.419391	0.657608	0.871053	0.868341	0.821923	0.376274	0.523959	0.761024	0	0.548171
s000001032	17777.8	17779	0.746287	0.934668	0.836636	0.736739	0.806193	0.624023	0.802042	0.732616	0.628608	0.975793	0.960145	0.892252	0.980182	0.581584	0.718525	0.826359	0.00166417	0.738012
s000001047	30591.8	31670.8	0.862654	0.890823	0.776356	0.589312	0.650429	0.660567	0.907622	0.726737	0.669606	0.883409	0.965155	0.881	0.948843	0.36442	0.965381	0.871976	0	0.779821
s000001059	12079.4	12078.2	0.731277	0.828937	0.690754	0.412533	0.566438	0.146855	0.632998	0.726098	0.211428	0.53523	0.859384	0.822698	0.795691	0.0237659	0.134469	0.588261	0.0687142	0.484822
s000001060	7748.51	8021.93	0.588158	0.704449	0.542924	0.48488	0.501819	0.431838	0.610441	0.771409	0.438097	0.697832	0.829268	0.746573	0.748528	0.345163	0.615296	0.64395	0	0.559132
s000001072	29771.4	29807.9	0.735283	0.826175	0.789121	0.66437	0.696073	0.572498	0.764897	0.462543	0.588173	0.865046	0.877959	0.87974	0.893536	0.402775	0.61258	0.839936	0.0160869	0.723791
s000001089	14101.4	14238.3	0.731877	0.862461	0.74307	0.519422	0.631604	0.469037	0.66891	0.793082	0.524935	0.731	0.910802	0.869935	0.863357	0.282597	0.829446	0.714374	0	0.622235
s000001097	16357.4	16477.5	0.71092	0.890371	0.769436	0.677785	0.736872	0.618912	0.776421	0.772254	0.594321	0.91921	0.941448	0.876519	0.900375	0.337625	1.09938	0.827618	0.00663735	0.731665
s000001098	10257.4	10474.1	0.65438	0.790768	0.669425	0.557165	0.615724	0.453337	0.650675	0.726278	0.473118	0.733578	0.846425	0.879274	0.832182	0.423074	0.858035	0.743043	0.0063174	0.69752
s000001129	10651	11645.5	0.768755	0.897381	0.898226	0.796705	0.846322	0.637235	0.855226	0.579509	0.710674	1.04191	0.983689	0.944625	0.977138	0.592037	1.20336	0.948005	0.0517382	0.817016
s000001140	18888.6	19059.4	0.595946	0.836833	0.733446	0.603272	0.590282	0.267745	0.625179	0.64167	0.37631	0.668585	0.846564	0.863624	0.818167	0.291051	0.502895	0.658057	0.0678215	0.573255
s000001151	15758.7	16642.5	0.603923	0.796155	0.633272	0.508642	0.474228	0.321613	0.599618	0.803611	0.409184	0.602592	0.827042	0.824058	0.767137	0.230671	0.540305	0.710317	0	0.534678
s000001173	12926.5	13066.2	0.747341	0.853306	0.782734	0.67265	0.638573	0.536277	0.748308	0.81576	0.614256	0.820905	0.932241	0.896866	0.90583	0.568117	0.961565	0.810789	0	0.693534
s000001180	14900.9	15664.8	0.557274	0.825916	0.873296	0.65351	0.818445	0.484035	0.728003	0.615056	0.496674	0.904929	0.898047	0.942198	0.864063	0.377302	0.942848	0.823102	0.0111554	0.62131
s000001182	25544.5	25476.7	0.731123	0.920075	0.801369	0.633203	0.669512	0.53647	0.806984	0.692866	0.567543	0.821512	0.927345	0.889523	0.903789	0.335204	0.894252	0.855745	0	0.665812
s000001184	16544.5	17180.6	0.679305	0.830956	0.789507	0.460789	0.700893	0.390466	0.659404	0.643887	0.422641	0.690193	0.852626	0.891082	0.846604	0.329716	0.624061	0.756879	0.00351538	0.556606
s000001189	15441	15783.5	0.780527	0.91257	0.842764	0.662303	0.718452	0.515108	0.825205	0.810372	0.612203	0.880963	0.961903	0.895593	0.895801	0.34387	0.892584	0.86174	0.010585	0.710972
s000001193	25943.8	26257.8	0.626828	0.763216	0.68172	0.579505	0.574137	0.402969	0.633246	0.810112	0.461683	0.67657	0.857786	0.83452	0.842322	0.318136	0.680048	0.713624	0.00161587	0.560451
s000001208	16087.2	15813.6	0.614655	0.750187	0.935052	0.590453	0.591842	0.588936	0.697648	0.577362	0.590701	0.892421	0.834728	0.925581	0.888044	0.677366	1.04822	0.845045	0.00548343	0.685771
s000001230	14784	16166.2	0.733642	0.861675	0.59207	0.508776	0.519244	0.631307	0.817472	0.727098	0.649334	0.864014	0.933129	0.770399	0.951689	0.466253	1.31665	0.773811	0	0.783109
s000001243	34703.2	35997.2	0.467816	0.725803	0.69632	0.415553	0.526941	0.231434	0.579866	0.585165	0.297356	0.52512	0.752701	0.858212	0.752272	0.170047	0.414117	0.625267	0	0.489792
s000001281	32734.2	32757.2	0.564178	0.700811	0.613516	0.42675	0.48139	0.351539	0.661317	0.704779	0.408337	0.591747	0.777276	0.781657	0.732334	0.292463	0.045142	0.676081	0	0.577117
s000001322	17000.5	17205.1	0.375127	0.613292	0.818477	0.0566014	0.273688	0.0173083	0.687862	0.628541	0.106218	0.418118	0.563533	0.816203	0.628988	0.00779275	0.0375495	0.586461	0.0143904	0.304049
s000001333	16689.5	17309.8	0.794919	0.808246	0.876959	0.397678	0.518338	0.559576	0.891009	0.645021	0.522877	0.800418	0.88452	0.934681	0.854727	0.435976	0.334421	0.926598	0	0.617513
s000001336	17395.8	17604.6	0.736784	0.839721	0.790159	0.604439	0.685575	0.478096	0.729474	0.831879	0.52371	0.767681	0.912167	0.905214	0.89532	0.274981	0.933874	0.813474	0.00625537	0.626621
s000001360	18074.2	18370.1	0.770059	0.951284	0.551893	0.447623	0.462935	0.660358	0.784158	0.8865	0.660911	0.751176	1.00067	0.712013	0.948225	0.371125	1.18987	0.75016	0	0.734327
s000001362	16156.5	16478.6	0.634053	0.856193	0.693585	0.465237	0.624037	0.371244	0.737918	0.680845	0.408396	0.719949	0.865815	0.824836	0.819331	0.253771	0.654327	0.719745	0.0486886	0.569927
s000001363	13097.8	13110.6	0.7549	0.90443	0.862285	0.59033	0.765169	0.485974	0.784492	0.851126	0.54314	0.865822	0.976964	0.924186	0.903659	0.162929	0.929995	0.868413	0.106837	0.675609
s000001364	10325.1	10433.9	0.732406	0.813099	0.919194	0.349916	0.424806	0.258762	0.780341	0.619608	0.289706	0.492518	0.89294	0.91177	0.801172	0.226031	0.380006	0.802023	0	0.33306
s000001397	10244.2	10300.9	0.480583	0.850452	0.694607	0.418913	0.533523	0.267298	0.642284	0.678117	0.332767	0.672695	0.80622	0.872553	0.804397	0.272439	0.596006	0.72474	0.0199557	0.466836
s000001408	31413.3	31408.9	0.811555	0.923147	0.844066	0.702211	0.719195	0.63543	0.808383	0.689959	0.598272	0.953285	0.971936	0.9262	0.924714	0.467933	0.999943	0.920348	0.0168422	0.747035
s000001446	15228.1	15419.3	0.906861	0.95331	0.948385	0.864817	0.893202	0.323514	0.939848	0.423072	0.859366	0.791904	1.03469	0.822348	1.03198	0.290437	0.50807	1.01228	0	0.951623
s000001487	12440.9	12562.4	0.591561	0.825856	0.77101	0.643306	0.653119	0.369008	0.737116	0.648631	0.418924	0.845044	0.90136	0.925473	0.862593	0.387839	0.524154	0.785966	0	0.662004
s000001497	27150.2	27138.2	0.680972	0.879485	0.803316	0.635214	0.688173	0.468788	0.740785	0.654478	0.505206	0.817575	0.930623	0.924358	0.887504	0.176301	0.780311	0.846184	0.0180714	0.627122
s000001509	25193.1	25773.1	0.751929	0.855774	0.836543	0.578846	0.691734	0.474299	0.743541	0.831281	0.489306	0.79888	0.935213	0.935896	0.87536	0.266732	0.889554	0.867467	0	0.609737
s000001516	11124.1	11639.7	0.829641	0.959368	0.859232	0.686371	0.801639	0.621431	0.764655	0.814069	0.637478	0.953756	0.990864	0.932608	0.971763	0.445893	1.11927	0.901461	0	0.755621
s000001519	8775.08	9176.5	0.838444	0.95681	0.919924	0.85058	0.879944	0.775406	0.899488	0.742899	0.774931	1.12906	1.02284	0.969961	1.03127	0.869817	1.15709	0.975091	0.022796	0.866559
s000001524	17802.6	17858.6	0.763579	0.899303	0.824272	0.715636	0.535504	0.325338	0.70773	0.723917	0.571402	0.665878	0.939026	0.904099	0.918389	0.102219	0.592316	0.764557	0	0.687394
s000001543	22454.7	22434	0.437437	0.684119	0.547407	0.237913	0.392733	0.17706	0.462992	0.561175	0.202526	0.317197	0.633837	0.722392	0.622299	0.121976	0.221814	0.487437	0	0.304286
s000001551	14646.5	14889.4	0.737867	0.931144	0.805255	0.708252	0.775965	0.582398	0.757781	0.607552	0.469026	0.888771	0.946864	0.895708	0.896426	0.290157	0.822596	0.827129	0.00626412	0.699586
s000001556	13199.5	13242	0.61597	0.751644	0.632549	0.449815	0.494123	0.364597	0.539111	0.793129	0.389358	0.596222	0.810317	0.79767	0.781663	0.131747	0.678139	0.63421	0.00322215	0.479855
s000001559	15545.5	15541.8	0.703469	0.871728	0.783909	0.625392	0.701186	0.45991	0.710495	0.727188	0.404926	0.806975	0.919117	0.861897	0.889866	0.356966	0.910329	0.824458	0	0.633718
s000001565	22560.5	22590.6	0.69957	0.898412	0.798978	0.68184	0.707593	0.611934	0.7811	0.653479	0.624412	0.942621	0.949677	0.892534	0.919401	0.349918	1.0413	0.874089	0	0.699899
s000001574	17858.2	17921.8	0.6219	0.839411	0.830507	0.488567	0.72878	0.393797	0.710058	0.587051	0.493695	0.786754	0.858347	0.89009	0.798156	0.44536	0.632427	0.793401	0.0113102	0.607354
s000001580	16811.9	17443.7	0.74767	0.90538	0.852912	0.579847	0.684163	0.328786	0.724849	0.847247	0.490516	0.68429	0.957557	0.94291	0.894439	0.279123	0.673502	0.823691	0	0.629867
s000001585	11015.4	11605.9	0.313773	0.798533	0.42899	0.172652	0.305541	0.206922	0.43157	0.82141	0.221077	0.419361	0.786374	0.665828	0.531961	0.172843	0.469801	0.528003	0	0.32714
s000001586	47421.6	47461	0.509323	0.767295	0.571398	0.279613	0.461314	0.207623	0.579169	0.815746	0.214401	0.528873	0.747247	0.795564	0.69954	0.12946	0.29295	0.545648	0.00292465	0.344406
s000001595	25382.1	25583.8	0.61107	0.763133	0.724609	0.430575	0.644243	0.326217	0.552223	0.734904	0.364308	0.584281	0.802925	0.857058	0.775339	0.306569	0.568274	0.679138	0.0146151	0.532483
s000001605	24649.3	24946.3	0.615195	0.881001	0.803578	0.750666	0.681445	0.559346	0.841409	0.403649	0.641478	0.755418	0.913041	0.862564	0.962375	0.480435	0.543707	0.902223	0	0.702999
s000001613	24821	25033.7	0.690048	0.818954	0.705217	0.53814	0.603106	0.372132	0.655615	0.85758	0.44308	0.701548	0.91131	0.854293	0.850607	0.273509	0.754812	0.719641	0	0.594423
s000001647	37050.7	38977.9	0.812279	0.892683	0.888677	0.654865	0.73121	0.415409	0.901255	0.636827	0.624344	0.782134	0.940079	0.779119	0.91451	0.259588	0.884512	0.974175	0.0790861	0.67847
s000001659	10661.2	10633.8	0.362468	0.551409	0.444729	0.185166	0.225975	0.140503	0.439477	0.895095	0.213525	0.276813	0.642778	0.651995	0.530004	0.0580506	0.071543	0.418722	0	0.319911
s000001661	16651.6	16811	0.555187	0.81159	0.600418	0.38161	0.40363	0.132645	0.474474	0.821464	0.239532	0.363675	0.829015	0.765857	0.759938	0.0900082	0.302222	0.53289	0	0.42206
s000001669	15959.3	15725.3	0.686232	0.919304	0.801657	0.701704	0.793234	0.499617	0.833828	0.287882	0.640032	0.747988	0.969314	0.778136	0.90202	0.454543	0.327754	0.888707	0	0.624778
s000001684	34951.8	35426.8	0.622211	0.730806	0.579232	0.357232	0.437256	0.444466	0.689463	0.81397	0.462742	0.666969	0.814086	0.752873	0.707757	0.280068	0.766718	0.701937	0.000918105	0.573702
s000001685	13670.9	13668.5	0.779933	0.836404	0.7783	0.694874	0.744944	0.640379	0.794807	0.544872	0.647876	0.922905	0.903856	0.8974	0.884841	0.548166	0.830697	0.86298	0	0.739846
s000001694	14630.9	14588	0.652044	0.858673	0.768407	0.581987	0.656965	0.487222	0.745288	0.786998	0.502959	0.867264	0.901655	0.896443	0.86013	0.45206	0.882112	0.822851	0.00668231	0.653609
s000001730	19714.7	19723	0.758767	0.862932	0.699302	0.553679	0.648621	0.587452	0.759537	0.761481	0.639723	0.862381	0.940342	0.831044	0.918122	0.534383	1.09979	0.813053	0	0.777378
s000001748	17929.5	17912.8	0.729851	0.851587	0.761107	0.688774	0.709456	0.587934	0.753544	0.847533	0.609942	0.899553	0.94159	0.883086	0.91175	0.326826	1.11249	0.815012	0.0173157	0.693887
s000001749	15758.8	15582.3	0.667077	0.795826	0.650496	0.44601	0.515532	0.430655	0.621338	0.62317	0.423369	0.621926	0.871274	0.815336	0.825165	0.316814	0.667285	0.681241	0	0.542036
s000001755	17644.2	18905.7	0.632244	0.780735	0.676904	0.462641	0.567643	0.312828	0.657805	0.749138	0.347362	0.679989	0.853278	0.847798	0.761041	0.258604	0.518907	0.704979	0	0.493147
s000001799	12359	12356.1	0.698729	0.862645	0.778886	0.602902	0.693132	0.375076	0.810489	0.476554	0.388366	0.895167	0.907123	0.850501	0.840171	0.255638	0.785056	0.873077	0	0.718595
s000001805	13673.6	13872.1	0.617951	0.815667	0.754125	0.414384	0.539491	0.209257	0.71584	0.709556	0.255465	0.595558	0.815086	0.752388	0.757397	0.10009	0.460012	0.693727	0.00987674	0.500598
s000001820	34132.9	34484.8	0.727958	0.886476	0.783505	0.664537	0.668807	0.325157	0.572158	0.821079	0.409995	0.692688	0.927378	0.893299	0.884175	0.231421	0.628624	0.659238	0.00797009	0.504894
s000001833	29594.1	29660.1	0.536647	0.82541	0.647249	0.398072	0.592108	0.206479	0.594614	0.787153	0.249038	0.567314	0.832927	0.804418	0.729312	0.146017	0.432001	0.57876	0.0614006	0.391213
s000001870	13218	12663.7	0.65049	0.778598	0.650553	0.492391	0.571532	0.47491	0.692995	0.705699	0.475415	0.750644	0.846906	0.813889	0.862549	0.34422	0.764916	0.755972	0	0.6307
s000001884	13608.3	13668.8	0.722535	0.930686	0.775468	0.663852	0.680037	0.560839	0.737551	0.505554	0.604232	0.874789	0.911098	0.887033	0.901311	0.644619	0.0558292	0.846289	0	0.683163
s000001907	27127.2	26966.5	0.707918	0.907552	0.756456	0.592444	0.705848	0.485607	0.783649	0.629965	0.480735	0.792618	0.920872	0.85132	0.861043	0.33014	0.864649	0.845882	0	0.598508
s000001911	30077.4	30415.6	0.624527	0.848959	0.730431	0.426189	0.592044	0.286554	0.558013	0.716559	0.344829	0.635542	0.847171	0.879893	0.857672	0.244096	0.459943	0.661962	0	0.507127
s000001923	15065.9	15178.4	0.630076	0.74927	0.667007	0.535177	0.447147	0.11988	0.444563	0.886874	0.284092	0.370783	0.816639	0.845873	0.781006	0.0744044	0.17079	0.441623	0	0.420226
s000001934	31933.8	32930.5	0.750723	0.897057	0.810037	0.653068	0.622285	0.463373	0.763487	0.760222	0.551446	0.798403	0.928909	0.906331	0.886449	0.262278	0.891691	0.842754	0.00191312	0.667102
s000001936	32991	33127.7	0.795242	0.863129	0.636578	0.544553	0.59934	0.469885	0.785224	0.8338	0.482237	0.565863	0.911348	0.597283	0.863685	0.108463	0.922502	0.651496	0.00727797	0.574977
s000001939	30499.6	30622.9	0.337857	0.92636	0.849012	0.748084	0.775781	0.242112	0.783248	0.428429	0.7017	0.471441	0.952976	0.603931	0.944704	0.166864	0.44303	0.875593	0	0.718515
s000001969	10298.2	10294.4	0.808752	0.906084	0.836152	0.482749	0.780754	0.393721	0.636782	0.774523	0.403545	0.765739	0.936474	0.922395	0.90709	0.198258	0.780397	0.782774	0	0.608535
s000001987	12306.7	12533.7	0.638098	0.789174	0.773444	0.615624	0.673039	0.438147	0.707599	0.655122	0.494254	0.796093	0.865189	0.918573	0.855247	0.371423	0.736856	0.80133	0.0116034	0.607084
s000002013	13376.5	13956.4	0.494549	0.644283	0.485017	0.357163	0.314744	0.170106	0.482326	0.8632	0.309624	0.328961	0.688864	0.714519	0.65109	0.114694	0.309791	0.531676	0.0215097	0.425861
s000002014	19554.7	16814.5	0.356714	0.563084	0.492607	0.262768	0.293976	0.0566585	0.592885	0.622899	0.0929235	0.14574	0.659827	0.676454	0.612351	0.0329846	0.0847098	0.535315	0.00438246	0.264122
s000002027	37606.5	39927.1	0.627966	0.809116	0.696863	0.539635	0.609024	0.340473	0.611885	0.798157	0.381322	0.657766	0.885969	0.857263	0.762685	0.254476	0.651299	0.723411	0.00993287	0.486771
s000002033	23489.8	24430.5	0.605275	0.81758	0.667962	0.442077	0.586054	0.288082	0.670942	0.64644	0.252046	0.589725	0.850317	0.750305	0.723279	0.124807	0.403709	0.670173	0.0931102	0.443575
s000002034	22235.6	23596.5	0.61532	0.795103	0.704471	0.460748	0.497761	0.124103	0.52115	0.797925	0.270793	0.385903	0.8084	0.841698	0.735142	0.0498864	0.228563	0.580426	0	0.40895
s000002052	36311.1	36571.6	0.594309	0.840566	0.728139	0.530066	0.591886	0.310822	0.644297	0.697574	0.407411	0.699937	0.869221	0.853746	0.839079	0.251686	0.619169	0.710171	0.00967924	0.564804
s000002064	29127.3	29164.4	0.544817	0.741975	0.708489	0.278405	0.529963	0.140309	0.545341	0.735918	0.203987	0.485292	0.754548	0.864831	0.70895	0.111891	0.271268	0.571617	0	0.348156
s000002073	24613.3	24816.2	0.665435	0.820534	0.664636	0.5668	0.550315	0.242214	0.620267	0.69323	0.36023	0.681158	0.845796	0.828437	0.823978	0.184867	0.5871	0.676314	0	0.611805
s000002079	14360.9	15757.4	0.657053	0.80107	0.756569	0.604967	0.51879	0.21503	0.687762	0.762325	0.379244	0.469158	0.916276	0.867325	0.797217	0.12184	0.492566	0.805249	0.00716791	0.481171
s000002081	31199.4	31375.1	0.682505	0.852292	0.767864	0.509863	0.576398	0.32522	0.740188	0.617472	0.439113	0.632722	0.844745	0.870218	0.819622	0.188792	0.338737	0.691968	0.00608296	0.592811
s000002099	17229.3	17633.8	0.514843	0.707746	0.621609	0.281577	0.449711	0.0832055	0.485382	0.821426	0.128064	0.374332	0.742274	0.767983	0.689676	0.0769327	0.195619	0.528715	0	0.318731
s000002109	19164.9	19144.5	0.977846	0.990099	0.982611	0.964388	0.970871	0.951483	0.98539	0.0609605	0.962271	1.01948	0.995708	0.973554	0.997077	0.953605	1.20913	1.15741	0	0.97396
s000002112	15096	15130.9	0.606426	0.686039	0.646033	0.475597	0.558268	0.281065	0.472378	0.772611	0.291498	0.544773	0.744116	0.827207	0.757925	0.270968	0.306201	0.558452	0	0.391442
s000002141	30289.9	31931.4	0.777137	0.92262	0.640265	0.414772	0.831115	0.330255	0.843727	0.539184	0.218606	0.664932	0.73221	0.582712	0.662553	0.194004	0.474377	0.857193	0.178239	0.370916
s000002147	19000	19020.3	0.882969	0.942776	0.899838	0.811377	0.823838	0.608219	0.739474	0.800263	0.639996	0.938052	0.986774	0.95467	0.989967	0.495312	1.00261	0.853626	0	0.67996
s000002161	31167.5	33094.1	0.793258	0.898875	0.824331	0.696469	0.78005	0.575194	0.692035	0.709286	0.569631	0.853378	0.94392	0.922702	0.984992	0.644093	0.725305	0.820025	0.00144032	0.667062
s000002172	27482.2	27534.7	0.420204	0.654395	0.533962	0.446615	0.454656	0.289876	0.539302	0.697339	0.29799	0.630111	0.724632	0.757579	0.717497	0.261127	0.508763	0.59403	0.00316733	0.445224
s000002177	20820.1	22270.1	0.852984	0.540013	0.546598	0.463694	0.812455	0.449845	0.87344	0.628402	0.458851	0.669986	0.767382	0.93155	0.720276	0.479939	0.794632	0.888734	0	0.5453
s000002186	21929.8	21929.8	0.795864	0.944619	0.893493	0.824025	0.84844	0.700674	0.901869	0.265056	0.722254	0.985433	0.942796	0.946181	0.96058	0.664893	0.579919	0.891501	0	0.779115
s000002257	19413.3	19371	0.756665	0.880112	0.743925	0.632695	0.697968	0.551058	0.69641	0.832747	0.55223	0.789909	0.922278	0.885944	0.925141	0.329628	0.949241	0.767879	0	0.645756
s000002261	21065	21102.4	0.643693	0.844801	0.723288	0.609566	0.646953	0.506795	0.725626	0.61485	0.481822	0.748807	0.894136	0.81972	0.808701	0.324797	0.675134	0.778642	0	0.611471
s000002273	13758.2	13962	0.840083	0.918879	0.90075	0.750458	0.761839	0.63672	0.926662	0.788629	0.728302	1.01861	0.999007	0.962219	1.00563	0.624412	0.930452	0.966357	0.00392603	0.803456
s000002290	10779.6	10743.3	0.489745	0.824437	0.548467	0.305601	0.402513	0.122465	0.44064	0.775922	0.200328	0.369058	0.750654	0.707423	0.673818	0.0366259	0.230807	0.455381	0	0.380956
s000002329	13865.6	14153	0.765901	0.875862	0.80445	0.557345	0.734925	0.452121	0.782603	0.765787	0.472765	0.78643	0.922759	0.898209	0.89291	0.218921	0.903167	0.814479	0.0129212	0.602984
s000002330	23427.1	23569.6	0.782727	0.865573	0.812287	0.714708	0.735517	0.638677	0.807609	0.867077	0.682633	0.944041	0.952869	0.905434	0.935323	0.210257	1.22009	0.845385	0	0.766204
s000002334	27626	27983.6	0.555223	0.692095	0.652196	0.358261	0.40651	0.228863	0.670395	0.727331	0.334772	0.495402	0.770318	0.811985	0.69972	0.197639	0.340376	0.656883	0.00867898	0.49024
s000002337	26804.2	27157.8	0.700819	0.817666	0.72121	0.57795	0.615919	0.560545	0.728382	0.785133	0.540584	0.829805	0.888636	0.843166	0.885596	0.449756	0.945486	0.806876	0	0.659456
s000002347	24539.5	24966.5	0.680166	0.739034	0.634448	0.422663	0.557405	0.568815	0.686558	0.883046	0.481904	0.740352	0.856338	0.788384	0.720897	0.327632	0.821982	0.745536	0.00476391	0.670155
s000002348	29901.2	30521.5	0.690657	0.819578	0.759313	0.574535	0.666343	0.234966	0.39683	0.824664	0.274503	0.470178	0.85309	0.886241	0.851949	0.154145	0.45628	0.565338	0	0.348846
s000002371	10826	10992.2	0.776587	0.848666	0.835904	0.587921	0.70269	0.369917	0.668775	0.698826	0.441236	0.677496	0.911429	0.92457	0.890866	0.215894	0.628334	0.786505	0.0507079	0.566222
s000002443	9807.72	9821.3	0.536291	0.819283	0.603483	0.446379	0.508184	0.272733	0.619942	0.70484	0.347027	0.596145	0.827623	0.755519	0.716335	0.131571	0.369543	0.588984	0.0321701	0.474636
s000002446	8378.76	8382.51	0.726949	0.89727	0.735184	0.634632	0.670139	0.173947	0.655876	0.453627	0.145586	0.764299	0.872417	0.850373	0.801891	0.0622471	0.289604	0.734666	0	0.605683
s000002450	8319.24	8362.94	0.734127	0.816606	0.811001	0.485336	0.525734	0.0943187	0.564203	0.835697	0.309359	0.45034	0.852277	0.890319	0.808924	0.0955006	0.169256	0.514212	0.0137993	0.405972
s000002457	25795	25894.1	0.610206	0.787685	0.687029	0.287462	0.470502	0.059758	0.574718	0.76007	0.195425	0.34859	0.766491	0.858339	0.76157	0.0151025	0.0488476	0.401454	0	0.368833
s000002471	17855.3	17903.3	0.690921	0.787279	0.732712	0.552452	0.693339	0.457106	0.669864	0.739391	0.462395	0.762861	0.880933	0.864939	0.869461	0.502764	0.351781	0.75901	0	0.580063
s000002588	30358.4	30348.8	0.655296	0.80283	0.71467	0.621467	0.648708	0.51629	0.702197	0.685128	0.557349	0.858379	0.8786	0.889539	0.858948	0.304343	0.894847	0.759503	0.0028507	0.628121
s000002590	28450.3	28749.8	0.743664	0.854023	0.811227	0.551801	0.659307	0.299291	0.563649	0.820843	0.370731	0.573352	0.902336	0.911073	0.84078	0.219572	0.584911	0.733188	0.00346344	0.452949
s000002605	9986.99	10091	0.591519	0.856914	0.696505	0.438469	0.607189	0.365945	0.677631	0.642187	0.37751	0.822967	0.853951	0.847023	0.825231	0.380158	0.54448	0.712275	0	0.542208
s000002670	12577	12665.4	0.675718	0.896438	0.792452	0.544208	0.628171	0.400693	0.70686	0.664428	0.452931	0.687178	0.89687	0.889891	0.82857	0.356066	0.563047	0.760265	0.00987624	0.575934
s000002687	14442	14365.5	0.72036	0.924924	0.815222	0.697371	0.705542	0.606318	0.812734	0.7667	0.598857	1.02781	0.972884	0.899725	0.940955	0.578425	0.776146	0.905234	0.0430189	0.701108
s000002689	12348.8	12458.2	0.661127	0.851672	0.778912	0.503487	0.50265	0.16848	0.590729	0.841252	0.332707	0.430778	0.847419	0.880792	0.827621	0.177115	0.321446	0.612	0.0450776	0.464601
s000002710	29595.2	29599.6	0.7184	0.855917	0.822161	0.669074	0.710387	0.493893	0.792534	0.775746	0.551172	0.839498	0.931295	0.891297	0.881668	0.293998	0.930558	0.832684	0	0.649423
s000002721	36533	36623.7	0.584581	0.856344	0.687401	0.445615	0.548828	0.335416	0.594134	0.857018	0.349121	0.585634	0.889335	0.822717	0.787302	0.286026	0.640162	0.676263	0	0.479493
s000002736	12069.8	12745.4	0.591562	0.943944	0.671141	0.519785	0.571125	0.430249	0.640658	0.733998	0.455637	0.744767	0.836383	0.798899	0.820881	0.432641	0.636265	0.740767	0	0.535493
s000002749	22243.5	22268.6	0.628291	0.85728	0.66997	0.464963	0.536774	0.395712	0.656476	0.707898	0.429497	0.636619	0.877517	0.82525	0.829299	0.250809	0.669619	0.6773	0	0.540595
s000002774	31026.7	31140	0.808612	0.914155	0.881334	0.78265	0.76502	0.685223	0.842732	0.404307	0.586921	0.961686	0.93617	0.898955	0.923963	0.577849	0.78185	0.871898	0	0.742995
s000002814	15702.1	15882.8	0.814562	0.958618	0.865735	0.822735	0.831141	0.783462	0.861595	0.84966	0.780978	1.1057	1.02868	0.937914	1.00297	0.62798	1.3016	0.942544	0	0.823996
s000002818	16410.9	16777	0.732571	0.84195	0.755635	0.585352	0.66667	0.192003	0.66507	0.615015	0.242138	0.746941	0.887176	0.868282	0.852672	0.113949	0.510818	0.763169	0	0.604442
s000002822	21645.6	21660.9	0.764925	0.924607	0.844941	0.747285	0.800829	0.627954	0.816337	0.611849	0.51308	1.0085	0.979906	0.938319	0.970341	0.500585	0.720338	0.882998	0.0132649	0.765784
s000002826	12856.8	12696.3	0.880453	0.931904	0.79719	0.681551	0.731032	0.666902	0.817354	0.621816	0.700782	0.941402	0.980186	0.890692	0.968717	0.633686	0.974623	0.864069	0	0.762427
s000002829	24795.1	24726.9	0.495515	0.679933	0.489963	0.237873	0.398661	0.126608	0.624791	0.700673	0.224977	0.482181	0.722711	0.760064	0.596831	0.0691468	0.19007	0.539667	0.0275489	0.340739
s000002831	18256.9	18904.2	0.614588	0.850225	0.748693	0.556049	0.600009	0.438754	0.718873	0.669006	0.480648	0.807244	0.827096	0.885734	0.897886	0.427312	0.742364	0.804714	0.059315	0.599254
s000002869	18924	19363.7	0.66529	0.762235	0.824522	0.649464	0.708886	0.554563	0.756584	0.512869	0.558289	0.911469	0.872323	0.939836	0.908607	0.652674	0.849531	0.864293	0	0.716377
s000002873	16386.1	16529.8	0.649291	0.865816	0.733824	0.675334	0.67776	0.517578	0.711707	0.742455	0.53636	0.89267	0.926709	0.872392	0.903261	0.455636	0.806252	0.808445	0	0.665247
s000002885	24478.7	24774	0.659383	0.756679	0.688715	0.556917	0.599256	0.202499	0.436523	0.808721	0.275277	0.523408	0.803058	0.83175	0.812307	0.148552	0.394785	0.512954	0.0213548	0.373441
s000002886	17333.2	17460.1	0.722656	0.896638	0.852398	0.528438	0.621877	0.201906	0.644343	0.767911	0.358201	0.483546	0.90173	0.8862	0.851059	0.150828	0.513372	0.738015	0	0.515954
s000002890	11099.4	10873.8	0.700262	0.897975	0.784741	0.646101	0.699421	0.393045	0.761339	0.710427	0.444431	0.812775	0.909308	0.889474	0.882584	0.443525	0.74123	0.768268	0	0.559804
s000002894	12327.5	12970.8	0.778001	0.915518	0.904563	0.805176	0.856822	0.576407	0.877591	0.520437	0.776271	0.876603	0.980919	0.937884	0.962699	0.413824	0.920736	0.986148	0.00239079	0.815878
s000002929	16976.3	17206.6	0.659701	0.78545	0.730388	0.534949	0.63235	0.324647	0.637592	0.727366	0.374432	0.667097	0.851333	0.848563	0.810349	0.243183	0.666994	0.728979	0	0.527582
s000002972	35371.7	36571.5	0.667581	0.873643	0.799519	0.589467	0.651632	0.368273	0.768336	0.672215	0.407919	0.732092	0.915235	0.868817	0.838225	0.271281	0.669442	0.808313	0.00420138	0.541312
s000002995	21129	22000.6	0.398456	0.620698	0.46145	0.216987	0.358653	0.143808	0.463887	0.800526	0.140878	0.280479	0.581396	0.617384	0.507567	0.0553036	0.105275	0.438688	0.00888737	0.280761
s000002996	32107.1	32510.7	0.711808	0.864812	0.794573	0.642215	0.723488	0.525767	0.780625	0.720511	0.593316	0.85026	0.916475	0.905935	0.896561	0.302127	0.914618	0.803701	0.0299024	0.682454
s000003009	32621.9	32697.9	0.665511	0.844432	0.725892	0.633094	0.589999	0.384458	0.653576	0.817807	0.445003	0.699391	0.89079	0.856101	0.860533	0.431433	0.677942	0.719885	0	0.570129
s000003048	14634.5	15486.5	0.644631	0.838977	0.788036	0.562872	0.611444	0.347241	0.673683	0.565668	0.401063	0.758492	0.882014	0.935394	0.862832	0.326567	0.572144	0.81766	0	0.583466
s000003058	8841.2	8965.53	0.741636	0.831197	0.656353	0.532841	0.553596	0.284303	0.747659	0.390878	0.345975	0.842714	0.847842	0.851751	0.731915	0.0148526	0.519972	0.800183	0.0128908	0.675288
s000003063	20984.2	21293.2	0.6144	0.77925	0.682006	0.384714	0.635955	0.256077	0.628506	0.750018	0.270803	0.689824	0.840766	0.849308	0.79698	0.170947	0.490647	0.61219	0.0579702	0.445078
s000003098	37977.9	38058	0.566669	0.751654	0.702998	0.42966	0.564624	0.25977	0.584443	0.636481	0.338097	0.557418	0.80393	0.842537	0.729854	0.226024	0.440776	0.617327	0.0151081	0.517154
s000003103	16306.9	16780.1	0.65363	0.79791	0.726138	0.602072	0.552589	0.36619	0.702783	0.6139	0.508339	0.68292	0.880504	0.876253	0.848752	0.341272	0.553783	0.749745	0	0.621223
s000003120	12103.4	12549.3	0.647888	0.803629	0.71762	0.650263	0.631776	0.473907	0.737346	0.715817	0.558037	0.86868	0.915285	0.866715	0.894584	0.580691	0.86214	0.794288	0.00212253	0.693881
s000003159	33307.7	33376.8	0.637041	0.774827	0.660979	0.52502	0.608019	0.38918	0.693224	0.584826	0.432549	0.706905	0.829574	0.802884	0.810403	0.265139	0.622001	0.754402	0	0.56017
s000003173	9985.34	10020.8	0.810247	0.898076	0.862649	0.786612	0.809696	0.763929	0.841818	0.488984	0.770489	0.957156	0.963623	0.945094	0.996381	0.587787	0.759134	0.833305	0	0.832363
s000003193	23052.2	22961.7	0.525496	0.644003	0.598049	0.256509	0.399803	0.174954	0.890726	0.627717	0.226425	0.420176	0.939661	0.667674	0.617059	0.176662	0.412599	0.665363	0	0.329632
s000003201	10159.5	10380.8	0.60391	0.830134	0.741761	0.581443	0.639935	0.396181	0.712043	0.66898	0.410429	0.842529	0.871097	0.88504	0.83093	0.418316	0.743543	0.787152	0	0.521506
s000003222	28212.5	28733.7	0.671108	0.775991	0.720844	0.554437	0.605446	0.425854	0.752774	0.689946	0.497985	0.730018	0.876254	0.859808	0.836521	0.270126	0.819825	0.807563	0	0.620773
s000003303	20177.4	20144.9	0.66942	0.914595	0.669758	0.507315	0.519631	0.36416	0.624777	0.774219	0.415393	0.629712	0.868123	0.81959	0.875734	0.312532	0.548821	0.644977	0	0.516888
s000003319	15869.2	15763.9	0.744947	0.918134	0.874153	0.712431	0.729981	0.605206	0.859628	0.546962	0.609176	0.995625	0.961193	0.970957	0.962157	0.641205	0.494021	0.937464	0	0.741722
s000003350	27537.6	27636.8	0.611719	0.907085	0.659018	0.385156	0.553006	0.175469	0.631952	0.734819	0.30264	0.483331	0.821899	0.784534	0.800727	0.118163	0.28437	0.572791	0.0663903	0.411175
s000003358	25601.6	25601.9	0.514681	0.688655	0.627038	0.445314	0.474742	0.374849	0.586627	0.627467	0.392377	0.670336	0.711664	0.850887	0.773781	0.284655	0.664248	0.720734	0.00646369	0.590268
s000003365	15421.5	15556.4	0.804598	0.890517	0.898681	0.688607	0.786636	0.519731	0.677399	0.846427	0.524984	0.851207	0.953712	0.94621	0.948615	0.389585	0.979352	0.806693	0	0.645395
s000003388	10254.2	10668.2	0.554372	0.862125	0.7158	0.447972	0.572089	0.353487	0.671224	0.529582	0.369719	0.660849	0.836603	0.859649	0.826906	0.390022	0.473036	0.794957	0.0144604	0.500722
s000003423	14790.5	14790.5	0.805021	0.892971	0.842917	0.753332	0.773379	0.588834	0.69291	0.776117	0.609624	0.918203	0.9545	0.909164	0.953518	0.236845	1.13806	0.811546	0	0.691139
s000003430	8849.91	8861.91	0.760134	0.948926	0.585387	0.459284	0.512618	0.45073	0.762747	0.736035	0.498132	0.68136	0.957298	0.745577	0.935877	0.243615	0.905007	0.728414	0	0.68296
s000003432	15038.8	15082.9	0.790082	0.90985	0.827984	0.697554	0.722157	0.673251	0.776899	0.72822	0.691819	0.939945	0.949852	0.88599	0.94205	0.395523	1.18162	0.889587	0.00669238	0.749766
s000003439	31101.4	31215.4	0.570266	0.807686	0.646463	0.439074	0.535244	0.492263	0.612067	0.73797	0.418392	0.657495	0.823825	0.831086	0.824463	0.406025	0.678804	0.746395	0.00483597	0.610945
s000003442	32294.6	32334.2	0.731317	0.900835	0.822114	0.67042	0.658774	0.441409	0.731511	0.609174	0.540352	0.782987	0.971027	0.921969	0.928854	0.461779	0.856785	0.864164	0	0.698044
s000003458	13969	14146.2	0.602632	0.726645	0.655642	0.490294	0.546043	0.245944	0.439498	0.654772	0.266096	0.493133	0.83441	0.839792	0.793968	0.087155	0.505701	0.598056	0.0165074	0.429591
s000003580	13479.5	13476.7	0.723079	0.829278	0.795708	0.62979	0.701157	0.501546	0.746615	0.732204	0.529607	0.87674	0.901324	0.910164	0.901688	0.337968	0.859434	0.811371	0	0.673516
s000003602	25032.1	25603.2	0.695467	0.880943	0.703231	0.413249	0.535632	0.273516	0.595865	0.81255	0.384124	0.495779	0.875064	0.846066	0.868441	0.236908	0.635165	0.687233	0.00423692	0.526468
s000003609	23743.8	24528.8	0.709567	0.898816	0.84716	0.479767	0.556334	0.354787	0.770656	0.659894	0.438619	0.607649	0.872949	0.846374	0.787783	0.282875	0.588692	0.807369	0	0.506573
s000003714	15960.5	15921.1	0.510552	0.724131	0.582291	0.325502	0.376137	0.110642	0.421707	0.913557	0.218383	0.295163	0.789625	0.732866	0.650848	0.0175071	0.0763575	0.396877	0.067058	0.387584
s000003718	16143.5	16418.8	0.612378	0.775034	0.704996	0.449475	0.516809	0.321736	0.650614	0.769567	0.368086	0.635496	0.84718	0.87599	0.798712	0.370023	0.697296	0.748911	0	0.562771
s000003729	16475.1	16510	0.669108	0.759092	0.747159	0.246182	0.290385	0.0434219	0.675632	0.855171	0.181342	0.205618	0.789361	0.862878	0.733636	0.026213	0.0768296	0.664064	0.00292165	0.287778
s000003731	18790.1	18808.6	0.492667	0.751447	0.549266	0.405928	0.412811	0.187543	0.533051	0.773801	0.273812	0.515563	0.800249	0.772769	0.735736	0.101368	0.418132	0.563589	0	0.428058
s000003849	16758.1	16703.9	0.548909	0.820012	0.688841	0.556964	0.560694	0.316084	0.672864	0.63227	0.411068	0.723937	0.865552	0.83247	0.828456	0.379664	0.627651	0.696767	0	0.558358
s000003851	32080.1	32255.4	0.607114	0.79334	0.719946	0.532179	0.619458	0.382313	0.632503	0.645901	0.432609	0.736961	0.833166	0.865122	0.819229	0.385397	0.680527	0.716776	0	0.57769
s000003852	20027.2	20297	0.620403	0.861838	0.761628	0.671184	0.613363	0.451687	0.809933	0.556595	0.475467	0.804448	0.897969	0.866051	0.892572	0.417456	0.588701	0.777706	0.0183467	0.627203
s000003880	9979.01	10180.5	0.67455	0.851747	0.74919	0.648019	0.631376	0.465436	0.749675	0.764346	0.535984	0.869975	0.912615	0.857329	0.903017	0.51365	0.674409	0.801263	0	0.658355
s000003921	13518.7	13632.1	0.532604	0.650632	0.643709	0.431004	0.508304	0.185582	0.452276	0.740685	0.240673	0.558906	0.771749	0.816792	0.761797	0.130376	0.435499	0.593295	0.0119431	0.436974
s000003937	21820.8	22036.8	0.689342	0.860687	0.702792	0.500726	0.589406	0.284018	0.619607	0.80899	0.353482	0.676798	0.87929	0.83906	0.83105	0.224975	0.498381	0.659871	0	0.532687
s000003969	15858.6	16698.3	0.729279	0.964515	0.936549	0.758112	0.821374	0.408649	0.90264	0.422353	0.725023	0.740654	0.974318	0.824819	1.01407	0.446729	0.778423	0.990073	0	0.749039
s000003970	15111.4	15105.7	0.843948	0.951846	0.875789	0.79693	0.841444	0.751358	0.860613	0.803283	0.760148	1.04111	0.998156	0.938913	1.04079	0.776492	1.07809	0.931637	0	0.826476
s000003974	20882.1	20864.3	0.601952	0.936944	0.88034	0.830908	0.853172	0.531545	0.880137	0.193141	0.825756	0.783332	1.01303	0.829081	0.990682	0.566973	0.335721	0.973826	0.0166619	0.791617
s000003981	21596.8	21936.7	0.340804	0.726532	0.547468	0.162734	0.282253	0.103146	0.598818	0.737385	0.244625	0.215301	0.718596	0.721515	0.603704	0.0273649	0.0935689	0.577423	0.00214309	0.376551
s000003982	18307.2	18309.1	0.392903	0.52378	0.512938	0.175966	0.201612	0.0587993	0.482007	0.857046	0.154977	0.287188	0.56712	0.709638	0.531062	0.0268816	0.0292332	0.484961	0	0.277258
s000003984	27483.9	27622.9	0.672696	0.878692	0.69443	0.549806	0.608895	0.475613	0.704269	0.810894	0.495496	0.780884	0.894776	0.84416	0.851778	0.310199	0.855527	0.744423	0.0185376	0.599317
s000003996	13639	13735	0.56231	0.783843	0.766417	0.378847	0.547683	0.159428	0.615039	0.666921	0.21681	0.537054	0.780795	0.881035	0.76545	0.0887783	0.337051	0.650882	0.045972	0.416443
s000004040	13210.2	13241.9	0.780352	0.929902	0.846109	0.589798	0.793599	0.49805	0.789026	0.67467	0.519114	0.935655	0.932371	0.926155	0.904883	0.399107	0.892736	0.825518	0	0.648907
s000004142	12201	12177.5	0.587152	0.767861	0.6332	0.395998	0.530613	0.0840111	0.569236	0.592295	0.170942	0.339803	0.761012	0.800158	0.702467	0.0697356	0.0980837	0.563906	0.0420395	0.314705
s000004148	16827.9	16966.7	0.640474	0.830119	0.748587	0.392379	0.591805	0.175477	0.631902	0.714428	0.249982	0.635512	0.858429	0.854609	0.825235	0.119838	0.318383	0.602879	0.00619185	0.462872
s000004192	12417.9	12561.1	0.681695	0.844398	0.849612	0.66734	0.7961	0.559497	0.746011	0.595307	0.602514	0.947949	0.936351	0.936878	0.894746	0.547031	0.825947	0.849877	0	0.689616
s000004234	16824.8	17048.7	0.613994	0.862797	0.80192	0.544993	0.664247	0.384606	0.71869	0.681894	0.506122	0.814721	0.879772	0.87874	0.849849	0.448604	0.764394	0.790695	0.0360893	0.615989
s000004265	14463.6	14456.2	0.620893	0.820359	0.673646	0.605008	0.550302	0.398939	0.71268	0.710711	0.50785	0.758592	0.891115	0.815483	0.87607	0.453374	0.759662	0.751773	0.0225497	0.664452
s000004278	18763.8	18752.6	0.239035	0.427012	0.345676	0.130341	0.215985	0.0132367	0.276745	0.875856	0.0607884	0.0868444	0.296111	0.522156	0.353958	0.00871931	0.0295746	0.248986	0.00135864	0.195303
s000004281	23862.9	23977.5	0.670419	0.867719	0.796483	0.41738	0.557733	0.186289	0.759606	0.641242	0.367511	0.404435	0.862018	0.879236	0.765279	0.176153	0.318705	0.818545	0	0.491648
s000004282	17436.7	17913.9	0.562933	0.848686	0.760572	0.481033	0.514329	0.164315	0.643234	0.697458	0.230871	0.435862	0.907188	0.832298	0.78315	0.122532	0.356836	0.714339	0	0.413231
s000004286	22625.3	23382	0.540464	0.695338	0.606791	0.507146	0.528088	0.357711	0.508114	0.717765	0.367689	0.649405	0.805248	0.812135	0.787872	0.431751	0.690327	0.635037	0	0.513812
s000004287	15557	15537	0.899895	0.980363	0.940456	0.875254	0.907984	0.741338	0.847271	0.810118	0.753219	1.11508	1.04725	0.964936	1.03745	0.701292	0.885265	0.922726	0	0.789225
s000004602	26280.2	26295.5	0.671209	0.919864	0.731902	0.559319	0.745416	0.487827	0.765267	0.688291	0.487427	0.87213	0.963876	0.833203	0.838598	0.47866	0.911528	0.804789	0	0.601678
s000004603	35355.7	35663.8	0.608369	0.782329	0.659058	0.493081	0.618608	0.328794	0.6669	0.664036	0.36009	0.695777	0.85533	0.798722	0.791803	0.183242	0.680714	0.72504	0	0.524867
s000004613	22909.5	22813.2	0.747974	0.806621	0.780739	0.716426	0.745948	0.692824	0.760394	0.616391	0.697072	0.973058	0.904441	0.918069	0.927375	0.532713	1.1437	0.857631	0.0018452	0.77623
s000004645	23755.6	23774.8	0.649739	0.840304	0.760141	0.504485	0.653745	0.356672	0.719807	0.731447	0.454958	0.741926	0.856835	0.850856	0.829971	0.319139	0.649388	0.762262	0.0698424	0.570435
s000004659	16032.4	16030.1	0.674585	0.968345	0.670312	0.592272	0.658534	0.514467	0.72517	0.515448	0.515713	0.799371	0.924315	0.797173	0.872275	0.265604	0.667267	0.69811	0.0531594	0.67192
s000004670	36599.3	36578.6	0.571542	0.801469	0.659727	0.498622	0.566542	0.335232	0.594346	0.729349	0.385387	0.657677	0.839251	0.836417	0.800094	0.361936	0.565917	0.680615	0	0.530441
s000004680	11875.7	11937.1	0.803507	0.846957	0.804349	0.696692	0.752857	0.669705	0.804896	0.719175	0.677199	0.919285	0.929859	0.884578	0.94674	0.595672	0.999362	0.846212	0.011219	0.760118
s000004737	36131.6	36411.7	0.715388	0.882693	0.837151	0.583509	0.709373	0.472433	0.735375	0.75997	0.526633	0.864582	0.95754	0.929054	0.903104	0.264358	0.892126	0.870855	0	0.695822
s000004775	12577.3	13161.6	0.74279	0.912262	0.879677	0.65551	0.749548	0.43548	0.851969	0.674934	0.486644	0.891262	0.990486	0.947894	0.944442	0.549744	0.898737	0.918601	0.0205047	0.666931
s000004813	23423.7	23515	0.590409	0.76182	0.638701	0.481297	0.501076	0.208233	0.615519	0.720012	0.279537	0.573535	0.793305	0.786637	0.783104	0.121042	0.486861	0.655739	0.00407687	0.557198
s000004814	17222.1	17219.9	0.692334	0.822825	0.841483	0.549127	0.658095	0.434148	0.728179	0.69696	0.448762	0.725704	0.861013	0.874794	0.821802	0.376746	0.69056	0.790879	0.00474318	0.538904
s000004819	20320.8	20319.9	0.8459	0.934012	0.899171	0.777018	0.803062	0.6877	0.902776	0.627651	0.72526	1.04873	0.992881	0.955655	0.980982	0.638219	0.831204	0.944263	0.00184131	0.81134
s000004821	28119.7	28867.8	0.534063	0.76015	0.701739	0.301809	0.55319	0.228064	0.548466	0.707484	0.297666	0.43688	0.767683	0.845164	0.719691	0.180861	0.440423	0.570182	0.0294012	0.393552
s000004860	28932.5	28923.5	0.520458	0.736593	0.608162	0.46704	0.498303	0.279484	0.529594	0.753084	0.336876	0.589581	0.792931	0.786028	0.724946	0.0787456	0.494264	0.58238	0	0.489038
s000004888	21883.5	22218.9	0.637172	0.908493	0.705359	0.570706	0.665618	0.307515	0.708916	0.615451	0.376339	0.765683	0.896433	0.831285	0.811375	0.128123	0.594196	0.775606	0.010745	0.615192
s000004890	31581	33054.8	0.531749	0.879295	0.754969	0.55886	0.664065	0.389391	0.697466	0.699505	0.476563	0.887368	0.972902	0.891169	0.898349	0.564565	0.885772	0.813135	0.0208246	0.640722
s000004917	25639.3	26144	0.655434	0.710834	0.709053	0.472798	0.519217	0.142114	0.463662	0.868463	0.237865	0.316948	0.799894	0.850145	0.756118	0.0820859	0.287467	0.493678	0	0.37237
s000004918	18941	19160	0.519243	0.694618	0.56118	0.335361	0.460632	0.211069	0.585169	0.652927	0.227092	0.439393	0.808466	0.736251	0.684172	0.0824989	0.224824	0.572467	0.00175187	0.333632
s000004971	16311.2	16362.1	0.462698	0.794077	0.703255	0.337685	0.433382	0.10942	0.652753	0.629571	0.130162	0.201449	0.747893	0.657197	0.606343	0.0439485	0.09876	0.737568	0.0103919	0.223095
s000004972	29816.9	29662.7	0.709818	0.864031	0.753333	0.525979	0.584447	0.430746	0.709421	0.664528	0.446866	0.685887	0.871611	0.915244	0.926056	0.248058	0.654835	0.77826	0.0227135	0.571498
s000005013	12940.2	12992.7	0.681508	0.787418	0.718751	0.643635	0.668306	0.476828	0.661906	0.732719	0.50745	0.788967	0.876719	0.888577	0.864068	0.359979	0.822332	0.730627	0	0.597745
s000005042	29062.5	30324.8	0.675817	0.856869	0.76868	0.636324	0.728513	0.48804	0.732026	0.740155	0.52158	0.917632	0.938586	0.901288	0.892295	0.455516	0.907098	0.833831	0	0.736536
s000005068	28985.8	29050	0.659729	0.892872	0.704367	0.585545	0.674081	0.370508	0.721289	0.626192	0.400202	0.861432	0.956914	0.84126	0.862307	0.303623	0.779968	0.777132	0.0164225	0.637
s000005080	33382.2	33604.6	0.592812	0.785402	0.671357	0.477422	0.543325	0.283771	0.528706	0.738349	0.352954	0.604648	0.819619	0.823831	0.785821	0.192844	0.406676	0.629817	0.0228613	0.486127
s000005163	24758.2	25204	0.849582	0.95628	0.63535	0.575946	0.589231	0.643491	0.854809	0.76022	0.659361	0.953893	0.987207	0.762648	0.791706	0.228761	0.871875	0.828505	0	0.78167
s000005238	21587.1	21625.1	0.431701	0.555796	0.555649	0.250758	0.275195	0.0495991	0.460542	0.752284	0.19326	0.351657	0.605587	0.727546	0.604535	0.0140231	0.106213	0.429072	0.0605008	0.360912
s000005655	25937.7	26612.4	0.521514	0.768545	0.543091	0.454823	0.535522	0.351372	0.55566	0.658885	0.365159	0.677216	0.727778	0.768977	0.737476	0.416273	0.51543	0.652426	0	0.450807
s000005686	34420.9	34795.1	0.758187	0.861116	0.792633	0.715952	0.694539	0.326336	0.510748	0.77072	0.38591	0.692491	0.903067	0.923972	0.917783	0.244943	0.611893	0.633705	0	0.47098
s000005703	26010.2	26318.8	0.589494	0.862352	0.638257	0.568763	0.644139	0.491426	0.697426	0.636873	0.48882	0.814688	0.857668	0.832765	0.879007	0.424089	0.847016	0.747241	0.0371854	0.616663
s000005725	18750.5	20113.3	0.488594	0.767288	0.710337	0.539654	0.456284	0.214762	0.7547	0.389639	0.244329	0.325077	0.7945	0.772857	0.712638	0.10927	0.134513	0.800089	0.0210852	0.444314
s000005727	18249.6	17407.4	0.539917	0.693263	0.747456	0.397598	0.54915	0.251239	0.723665	0.595639	0.265458	0.549835	0.75164	0.815093	0.795648	0.126507	0.230893	0.906473	0.00325627	0.603137
s000005734	25790.4	25930	0.749506	0.903537	0.778445	0.496415	0.71965	0.387739	0.725725	0.769628	0.390608	0.706822	0.912991	0.88626	0.868461	0.3052	0.725586	0.759902	0	0.561882
s000005738	9320.21	9378.21	0.661504	0.820701	0.7216	0.572799	0.623093	0.533315	0.751937	0.65641	0.544313	0.820563	0.895218	0.862943	0.905503	0.520144	0.711091	0.801049	0.022366	0.64106
s000005761	49410.9	51990.1	0.528375	0.676702	0.61544	0.456123	0.4754	0.371205	0.590212	0.735236	0.414521	0.712827	0.816388	0.820339	0.831698	0.423914	0.516694	0.698225	0	0.588604
s000005770	17915.6	18320.8	0.688841	0.907449	0.813654	0.483499	0.632549	0.399122	0.812063	0.669757	0.432929	0.71319	0.906219	0.867396	0.779538	0.320029	0.724375	0.868526	0.011996	0.555282
s000005784	34717	34724.9	0.691326	0.842203	0.810359	0.454441	0.624989	0.234448	0.599706	0.795797	0.362015	0.524675	0.881742	0.886945	0.832165	0.25546	0.516022	0.691619	0	0.541011
s000005792	21099.2	21421.5	0.78098	0.86609	0.751851	0.675727	0.734153	0.514726	0.762906	0.562697	0.445398	0.956983	0.948417	0.875253	0.904998	0.365343	1.02046	0.871838	0	0.782351
s000005804	7713.94	7713.44	0.703977	0.886893	0.779231	0.708515	0.700477	0.402523	0.72634	0.584499	0.398116	0.875771	0.931115	0.874532	0.883013	0.352093	0.7917	0.797805	0	0.628988
s000005809	20245.4	20864.7	0.474976	0.771125	0.643853	0.35491	0.528519	0.230727	0.619618	0.688415	0.307072	0.597926	0.811918	0.828187	0.705289	0.2201	0.533952	0.636354	0.0764153	0.46049
s000005839	22282.5	22409.7	0.640973	0.754471	0.693915	0.607079	0.622012	0.495055	0.626612	0.839986	0.512827	0.795479	0.871024	0.847535	0.862861	0.391681	0.803946	0.723093	0.000720759	0.606286
s000005840	26632.1	28026.6	0.719048	0.863382	0.703346	0.643635	0.70784	0.531089	0.728911	0.55338	0.567755	0.803934	0.916801	0.870559	0.899275	0.561318	0.537818	0.775824	0	0.652809
s000005846	15690.9	16115.5	0.705901	0.872968	0.74449	0.463292	0.599481	0.23853	0.604834	0.83753	0.378276	0.6058	0.915015	0.883833	0.854512	0.195354	0.584087	0.680084	0.0696633	0.55599
s000005884	24805	25178	0.66951	0.865935	0.794894	0.635938	0.723732	0.371368	0.65889	0.714148	0.400575	0.76694	0.929365	0.906706	0.90852	0.459957	0.645744	0.73932	0	0.507211
s000005887	23946.9	25026.9	0.820681	0.87448	0.681083	0.580511	0.776743	0.333033	0.628262	0.671736	0.373592	0.603674	0.83762	0.800166	0.807311	0.195639	0.60032	0.65032	0	0.434485
s000005893	11889.7	12376.7	0.695058	0.86318	0.752671	0.616314	0.682064	0.415691	0.597999	0.753939	0.477482	0.731781	0.920413	0.850242	0.889407	0.44214	0.655184	0.751345	0	0.620657
s000005900	26657.5	26660.1	0.710457	0.9086	0.377436	0.188589	0.206346	0.449706	0.709706	0.794078	0.536777	0.671336	0.866959	0.520877	0.529037	0.0333061	0.186417	0.486429	0	0.651359
s000005914	20914.5	20996.6	0.81595	0.938416	0.818898	0.709883	0.757944	0.678414	0.854679	0.699627	0.699013	0.966821	0.990145	0.902301	0.941087	0.65499	1.13448	0.87285	0.011289	0.779248
s000005915	30679.8	31012.8	0.803514	0.928199	0.825461	0.722095	0.775292	0.692868	0.834663	0.777693	0.721291	0.985348	0.973931	0.909893	0.956645	0.424083	1.19884	0.897254	0	0.788054
s000005927	16646.9	16667.6	0.7072	0.882501	0.710099	0.485162	0.584575	0.232303	0.578761	0.713953	0.292244	0.60503	0.852805	0.834716	0.815075	0.0892896	0.355604	0.655286	0.0576808	0.523462
s000005931	27032.8	27053.6	0.807055	0.891742	0.823356	0.730497	0.798682	0.511836	0.695067	0.688776	0.56283	0.875035	0.939141	0.909244	0.927316	0.57954	0.815221	0.793722	0.0409415	0.647657
s000005948	24291.9	24330.7	0.572437	0.82217	0.660889	0.341098	0.488157	0.0702401	0.45165	0.89114	0.153107	0.254738	0.808072	0.802081	0.752368	0.049169	0.116936	0.387124	0.00957883	0.307159
s000005973	11084.6	11150.9	0.521116	0.687254	0.689442	0.28712	0.378373	0.0390857	0.634787	0.766759	0.193721	0.334601	0.722963	0.810302	0.673503	0.00863345	0.028957	0.617478	0.00416525	0.360389
s000005983	14670.6	14797.9	0.691615	0.772419	0.730207	0.615675	0.673734	0.364322	0.480309	0.736524	0.396563	0.703775	0.873744	0.90724	0.861575	0.370246	0.74506	0.666582	0	0.503452
s000005986	9175.86	9231.29	0.713296	0.86389	0.714603	0.548971	0.571092	0.280927	0.641385	0.691316	0.367742	0.650828	0.897467	0.821495	0.839294	0.123291	0.636818	0.704444	0.00359312	0.570799
s000005987	19046.1	19914.3	0.493613	0.746811	0.586397	0.481723	0.52558	0.376975	0.615432	0.590992	0.3689	0.652573	0.812309	0.812527	0.748307	0.257177	0.525876	0.658008	0.0285777	0.453345
s000005989	23543.2	25769.2	0.632418	0.749932	0.778531	0.554161	0.632319	0.350621	0.643481	0.695784	0.423339	0.699718	0.874514	0.863806	0.839995	0.457358	0.809864	0.773855	0.0268354	0.568532
s000005992	24744	25033.3	0.460321	0.523757	0.444291	0.323085	0.358074	0.304907	0.445008	0.859674	0.339301	0.482287	0.675093	0.668487	0.605408	0.117439	0.619142	0.564096	0.00310032	0.435436
s000006004	32042.2	32180.6	0.680827	0.762854	0.708699	0.637587	0.592407	0.489719	0.623621	0.822853	0.558059	0.76253	0.85846	0.851972	0.860425	0.360692	0.889328	0.732836	0	0.636734
s000006017	20707.4	20710.6	0.732339	0.874905	0.801126	0.710712	0.732226	0.651975	0.764263	0.728142	0.666356	0.917325	0.949783	0.902082	0.938683	0.336334	1.07733	0.843609	0	0.722818
s000006029	14257	14268.7	0.43111	0.688919	0.586204	0.39394	0.441491	0.167367	0.545487	0.466561	0.200256	0.563858	0.709284	0.906069	0.839354	0.0279382	0.229805	0.580043	0.0102197	0.338345
s000006030	37758.9	37980.3	0.737426	0.848899	0.800246	0.618924	0.657953	0.39333	0.680583	0.753424	0.464352	0.733712	0.899897	0.884569	0.872609	0.258179	0.759581	0.749392	0.0176176	0.612593
s000006034	37754.2	37828.8	0.777734	0.875463	0.8138	0.69699	0.754946	0.588336	0.766962	0.675438	0.585799	0.925191	0.94171	0.897679	0.920429	0.520296	0.971225	0.866253	0.0105293	0.714897
s000006035	21243.3	23797.7	0.744247	0.848452	0.781295	0.688665	0.738935	0.550056	0.82396	0.642479	0.578394	0.874799	0.961568	0.914014	0.864988	0.560134	0.842105	0.925084	0	0.664121
s000006042	29040.5	29572.5	0.64466	0.875625	0.707808	0.352976	0.607029	0.204912	0.594194	0.791907	0.246862	0.602716	0.855462	0.837639	0.816903	0.195956	0.370581	0.61145	0	0.412686
s000006048	15952.5	15781.2	0.641968	0.918958	0.755206	0.657745	0.653868	0.553268	0.742423	0.591104	0.595858	0.870705	0.929137	0.88378	0.915191	0.508798	0.801025	0.842554	0	0.701953
s000006049	21270.9	21351.1	0.493537	0.755875	0.567112	0.369797	0.44875	0.178836	0.499441	0.768249	0.245893	0.54426	0.782813	0.764873	0.733453	0.111744	0.400575	0.559689	0.0301088	0.458395
s000006053	16511.5	16531.2	0.555695	0.707415	0.593577	0.393958	0.49615	0.180759	0.496128	0.684914	0.247283	0.525432	0.751319	0.813756	0.767314	0.114605	0.422242	0.599638	0.0197821	0.512698
s000006077	10995.3	10755.1	0.614905	0.780098	0.664226	0.38014	0.588742	0.440179	0.59428	0.778306	0.44072	0.701323	0.856936	0.826516	0.867313	0.420744	0.80701	0.76144	0.0327739	0.596918
s000006113	16863.2	16828.4	0.737317	0.880494	0.800176	0.699785	0.724128	0.672994	0.850251	0.464374	0.666967	0.960417	0.931121	0.895703	0.92139	0.34034	0.425724	0.899378	0.0337145	0.782014
s000006135	22760.3	22956.6	0.714429	0.850152	0.75329	0.623092	0.657077	0.426964	0.815179	0.604832	0.525875	0.800442	0.927866	0.896165	0.891263	0.391113	0.513256	0.848472	0	0.67217
s000006625	17417	17565.3	0.748243	0.878272	0.552034	0.355383	0.45154	0.393873	0.616294	0.662335	0.33752	0.634721	0.823948	0.694153	0.669471	0.0423487	0.14798	0.650355	0	0.573222
s000006626	20179.2	20271.8	0.650794	0.78225	0.734912	0.542795	0.598975	0.184143	0.416477	0.640183	0.176697	0.470127	0.81815	0.923696	0.874516	0.127162	0.382503	0.525072	0.00153746	0.328455
s000006637	23734.8	23796.5	0.506122	0.74985	0.637279	0.324327	0.550031	0.164371	0.417598	0.751112	0.201341	0.392669	0.768977	0.810686	0.708302	0.070896	0.305619	0.501958	0.0139856	0.407435
s000006650	19373.8	19417.6	0.469089	0.845577	0.7888	0.305109	0.592804	0.108302	0.711689	0.774335	0.19441	0.189623	0.816185	0.860782	0.629865	0.0482655	0.157127	0.531521	0.0246009	0.386868
s000006657	31590.8	31585.1	0.665521	0.909554	0.695513	0.628856	0.667008	0.547402	0.747331	0.813595	0.501818	0.843365	0.9678	0.819083	0.925931	0.3729	0.920166	0.795172	0.00296429	0.663634
s000006662	30682.1	30777.7	0.66223	0.869701	0.727007	0.625976	0.663148	0.471578	0.675098	0.679845	0.446856	0.834318	0.887716	0.888041	0.900988	0.445153	0.533459	0.766247	0	0.641712
s000006666	22104.8	22546.2	0.69456	0.785028	0.594077	0.399232	0.444916	0.179792	0.687194	0.554236	0.288049	0.623081	0.80759	0.777387	0.654544	0.0146316	0.0648317	0.724726	0.00825054	0.602404
s000006668	18464.4	20588.8	0.753624	0.932102	0.813046	0.643845	0.755185	0.680474	0.830729	0.494912	0.58205	0.944381	0.956426	0.900003	0.921872	0.470603	1.00858	0.901965	0.0254784	0.791363
s000006670	20305.8	20334	0.709938	0.831399	0.810304	0.677054	0.771456	0.560589	0.772134	0.703418	0.562531	0.913081	0.92357	0.88711	0.896599	0.347987	0.977708	0.844647	0.00133268	0.72321
s000006675	18340.6	19094.2	0.679708	0.84567	0.761222	0.473127	0.612235	0.29869	0.649039	0.764461	0.324413	0.64069	0.888828	0.849521	0.834078	0.246359	0.608041	0.818181	0.00616639	0.475728
s000006678	13993.5	14035.2	0.732027	0.842998	0.759718	0.547977	0.662137	0.271074	0.479591	0.786123	0.336355	0.563461	0.898822	0.911828	0.908694	0.210478	0.567236	0.616086	0.0192552	0.436307
s000006694	22922.3	23015.1	0.699775	0.820916	0.764036	0.616897	0.676806	0.514608	0.741067	0.642653	0.541656	0.841551	0.903191	0.902509	0.879179	0.459042	0.864129	0.81728	0.00281654	0.622893
s000006711	25525.3	25509.7	0.654127	0.800645	0.76173	0.608986	0.680924	0.542021	0.710585	0.631028	0.553049	0.860508	0.891442	0.899175	0.871723	0.302584	0.936979	0.785697	0.0151319	0.658311
s000006726	25935.8	26152.6	0.766636	0.889921	0.896411	0.628111	0.737969	0.491113	0.806356	0.641134	0.514983	0.890677	0.962598	0.943963	0.926544	0.451099	0.871083	0.90435	0.00953876	0.718283
s000006728	14412.8	14852.7	0.883963	0.950964	0.840252	0.743671	0.757894	0.706877	0.832602	0.807876	0.682576	1.00826	1.00473	0.904276	0.950336	0.679071	1.16564	0.917329	0	0.798081
s000006741	21018	21111	0.573306	0.719367	0.638013	0.508949	0.506625	0.203231	0.493351	0.805984	0.2839	0.490274	0.799421	0.760327	0.795275	0.145953	0.411481	0.556354	0.00356986	0.449898
s000006742	40542.6	40710.3	0.655656	0.818214	0.720197	0.56393	0.558125	0.254883	0.687218	0.680742	0.292805	0.574433	0.860397	0.755836	0.815825	0.0921403	0.453554	0.655729	0	0.524286
s000006743	37156	37258	0.60427	0.749329	0.673397	0.467437	0.477682	0.131909	0.465362	0.796077	0.279482	0.40793	0.797374	0.805865	0.758372	0.0788695	0.215426	0.463266	0	0.454773
s000006752	20378.8	20474.4	0.609144	0.74509	0.68167	0.358953	0.435785	0.101671	0.523033	0.84631	0.237057	0.384216	0.755829	0.82438	0.766639	0.067589	0.188985	0.49387	0	0.40549
s000006757	34460.5	34929.6	0.666593	0.802179	0.720559	0.612631	0.592586	0.445443	0.713072	0.80927	0.516521	0.745519	0.900005	0.832134	0.884606	0.313645	0.929657	0.784692	0.00429324	0.588132
s000006778	35721.2	35778.8	0.471978	0.839682	0.48151	0.315736	0.362585	0.160862	0.452771	0.864347	0.246463	0.336665	0.746553	0.678106	0.687476	0.0622892	0.327884	0.430745	0.0209857	0.354454
s000006794	35367.6	36025	0.705097	0.945713	0.798596	0.690665	0.721652	0.564611	0.783427	0.680412	0.606789	0.914595	0.91985	0.884439	0.915945	0.605435	0.846679	0.838137	0	0.683613
s000006795	38211	38306.5	0.649996	0.837617	0.731378	0.591935	0.571354	0.318903	0.592478	0.595023	0.385075	0.623728	0.852888	0.837287	0.841724	0.0974488	0.424748	0.663538	0	0.472727
s000006803	20827.9	20896.1	0.690471	0.837402	0.746862	0.660171	0.564342	0.320578	0.659647	0.756064	0.478484	0.666009	0.88981	0.876315	0.859117	0.281504	0.498442	0.686269	0.0101436	0.587318
s000006804	23732.5	23732.2	0.706654	0.91164	0.749429	0.649801	0.744924	0.539363	0.834671	0.487234	0.531589	0.811266	0.88926	0.853736	0.841958	0.418332	0.401014	0.822368	0	0.68225
s000006806	11150.6	12082	0.741963	0.71671	0.730433	0.463001	0.690964	0.112756	0.743242	0.58922	0.171946	0.430468	0.813132	0.878107	0.64938	0.068183	0.215375	0.751669	0.00516341	0.394688
s000006808	32564.1	32656.6	0.743859	0.870895	0.678671	0.605752	0.610174	0.626385	0.751956	0.72618	0.662709	0.906435	0.907577	0.835151	0.952013	0.434827	0.75172	0.830446	0	0.714255
s000006809	33082.8	36553.7	0.798811	0.89257	0.856686	0.783483	0.767949	0.612796	0.844345	0.384156	0.668476	0.892507	0.958889	0.927694	0.895935	0.44526	0.544475	0.926661	0	0.715502
s000006841	21528.8	21534	0.625821	0.800974	0.693995	0.471892	0.594623	0.241218	0.417192	0.747727	0.219987	0.465611	0.845175	0.851396	0.826501	0.19292	0.200085	0.52704	0.00437778	0.329103
s000006863	21477.5	22173.6	0.634963	0.861549	0.707349	0.551294	0.643095	0.480462	0.702277	0.574025	0.486061	0.747499	0.90581	0.864624	0.873979	0.494907	0.534559	0.791161	0.0517506	0.582633
s000006864	19973.4	20085.4	0.606903	0.772823	0.637034	0.43943	0.587151	0.354135	0.565272	0.608461	0.386829	0.712352	0.797971	0.812362	0.722643	0.2613	0.539156	0.659665	0	0.544006
s000006899	37065.4	37102.8	0.703416	0.932794	0.852243	0.616429	0.820592	0.474136	0.799543	0.480414	0.396997	0.851407	0.947442	0.929719	0.909312	0.360235	0.630266	0.834394	0.0863093	0.683872
s000006909	20903.8	20979.1	0.744695	0.910917	0.845347	0.61684	0.724364	0.34834	0.666233	0.788826	0.415744	0.757698	0.945067	0.922292	0.900556	0.371858	0.711326	0.780912	0	0.559863
s000006910	19848.9	19868.4	0.499351	0.779703	0.62081	0.361849	0.382753	0.103708	0.499863	0.764677	0.248468	0.344854	0.735605	0.793706	0.740798	0.0448454	0.180252	0.51236	0.002975	0.382675
s000006912	16262.4	16135	0.656247	0.833742	0.751487	0.451905	0.647843	0.311032	0.684528	0.642365	0.281558	0.677276	0.862679	0.852376	0.776882	0.116933	0.521423	0.697317	0.0779649	0.497688
s000006929	21683.8	22408.5	0.686394	0.766346	0.752885	0.621526	0.628032	0.408271	0.721005	0.845092	0.545159	0.747881	0.883494	0.882512	0.881071	0.287035	0.829262	0.786469	0.00601309	0.641303
s000006931	19717.2	19828.9	0.692818	0.885941	0.743849	0.595835	0.552552	0.373736	0.691935	0.794299	0.510769	0.64255	0.889905	0.865467	0.875027	0.311987	0.590787	0.731712	0.00880387	0.611158
s000006945	9027.92	9591.92	0.483334	0.725574	0.556164	0.37013	0.485882	0.260046	0.571274	0.698768	0.286048	0.595893	0.815103	0.811788	0.680651	0.29031	0.194307	0.676543	0	0.398839
s000007009	16863.8	16986.3	0.560302	0.802226	0.611135	0.465894	0.424034	0.13229	0.446863	0.875883	0.236107	0.423164	0.847935	0.788532	0.747643	0.127495	0.330687	0.439071	0	0.399698
s000007037	12608.1	12566.6	0.753809	0.87853	0.825667	0.644355	0.737245	0.503017	0.74326	0.804371	0.546904	0.85285	0.953431	0.908505	0.92965	0.274129	0.968355	0.842542	0.00253636	0.689523
s000007039	9489.53	9588.45	0.704675	0.909137	0.761579	0.656832	0.638707	0.432511	0.722642	0.671459	0.548666	0.819371	0.931684	0.868514	0.914563	0.3997	0.728404	0.805873	0.0485405	0.683975
s000007044	15010.7	15094	0.618306	0.807599	0.666894	0.414813	0.553653	0.281176	0.624746	0.709419	0.358487	0.60078	0.833864	0.847993	0.772565	0.240462	0.371431	0.63335	0	0.48534
s000007072	12803.6	12878.5	0.540542	0.5972	0.666858	0.451915	0.411282	0.246739	0.525954	0.620641	0.34509	0.519299	0.67242	0.787452	0.68109	0.119813	0.415175	0.577648	0	0.493412
s000007073	21185	21788.3	0.531043	0.693025	0.721232	0.418683	0.346187	0.128579	0.692589	0.608688	0.30427	0.406316	0.72009	0.839736	0.704096	0.0384544	0.159518	0.65202	0	0.378011
s000007083	265744	265817	0.710874	0.918592	0.762439	0.674994	0.696259	0.576341	0.768313	0.589241	0.61805	0.915654	0.917009	0.867972	0.901895	0.448291	0.878147	0.834907	0.00973834	0.69879
s000007108	134914	135434	0.654698	0.833326	0.702428	0.476831	0.590924	0.129752	0.629095	0.640395	0.196591	0.593013	0.848423	0.824632	0.793245	0.0580653	0.27737	0.681216	0.0737004	0.541857
s000007176	13000.7	13046.3	0.92423	0.911205	0.861303	0.81039	0.856644	0.607118	0.842662	0.391334	0.618271	1.05221	0.967449	0.95263	0.988626	0.184527	1.04375	0.90727	0.00832581	0.821232
s000007219	28661.2	29051.2	0.781363	0.921854	0.772059	0.63642	0.78398	0.397194	0.688301	0.711149	0.464524	0.743379	0.928758	0.847479	0.865462	0.319193	0.754744	0.7491	0	0.56543
s000007242	29176.6	29335.5	0.641234	0.837333	0.728335	0.64192	0.639166	0.428038	0.665559	0.725513	0.487541	0.814843	0.904946	0.870195	0.882987	0.497907	0.773924	0.741271	0	0.614418
s000007245	14233.1	14300.8	0.53231	0.801624	0.666832	0.468526	0.558634	0.328524	0.602018	0.738151	0.405808	0.695379	0.843536	0.833667	0.80494	0.322916	0.558926	0.694291	0.0189611	0.535875
s000007283	23109.6	23497.9	0.684625	0.837953	0.759537	0.617009	0.692855	0.36218	0.656354	0.71968	0.409584	0.662752	0.884978	0.804744	0.805515	0.297363	0.614498	0.695074	0.0212508	0.508654
s000007308	29668	30354.3	0.565296	0.656699	0.598958	0.319482	0.530191	0.0920816	0.484704	0.627574	0.158995	0.316967	0.769902	0.787389	0.664151	0.0420422	0.219183	0.59321	0	0.325893
s000007408	19671.3	19607.5	0.838261	0.932303	0.888043	0.831682	0.858426	0.77595	0.890949	0.690704	0.793641	1.09706	1.00794	0.943849	1.00994	0.69235	1.06189	0.954248	0	0.87293
s000007414	27307.2	27498.5	0.682648	0.766243	0.725427	0.632664	0.668433	0.558687	0.656666	0.574252	0.539545	0.845064	0.858624	0.891921	0.888299	0.419548	0.800985	0.766235	0	0.646401
s000007439	23654.7	23822.1	0.58044	0.783661	0.544873	0.398274	0.614183	0.25648	0.638739	0.57182	0.298734	0.544925	0.830131	0.759913	0.740185	0.210498	0.471323	0.711326	0	0.411469
s000007469	39491.6	39503.7	0.469427	0.800835	0.881194	0.248458	0.340779	0.0144081	0.56882	0.51285	0.150285	0.106777	0.594856	0.853613	0.55835	0.009598	0.0307521	0.691505	0	0.283471
s000007499	21608.8	21849.6	0.637337	0.74071	0.684573	0.518315	0.423967	0.327333	0.619013	0.832037	0.464263	0.555889	0.828907	0.836932	0.829473	0.25159	0.638192	0.679662	0	0.556904
s000007548	23246.8	23305.9	0.695388	0.819222	0.765612	0.55696	0.648607	0.427759	0.679138	0.76472	0.465259	0.66653	0.871382	0.846145	0.812629	0.307128	0.703674	0.736328	0	0.535445
s000007581	40801.1	41310.1	0.671642	0.821198	0.693982	0.587177	0.711857	0.393738	0.689016	0.682366	0.431646	0.788882	0.893645	0.821578	0.849361	0.358537	0.621538	0.782095	0.0243376	0.550397
s000007638	22319.3	23061.5	0.662273	0.796477	0.710012	0.588391	0.712633	0.437958	0.716322	0.707788	0.483076	0.844877	0.885982	0.898283	0.834659	0.357888	0.826147	0.809832	0	0.615761
s000007639	16215.7	16157.6	0.744775	0.82389	0.765557	0.613853	0.727693	0.430749	0.614171	0.659739	0.423133	0.791608	0.900674	0.9041	0.888367	0.409906	0.642852	0.731495	0.0366272	0.54885
s000007666	19746.4	19911.5	0.713222	0.849686	0.772322	0.616614	0.65327	0.44936	0.757534	0.703022	0.526826	0.812484	0.915145	0.881623	0.899336	0.341964	0.792266	0.821446	0.00183967	0.665559
s000007688	18832.4	19125.2	0.565116	0.748386	0.60872	0.443318	0.510529	0.278425	0.461071	0.816756	0.309528	0.497735	0.812293	0.784809	0.765233	0.20882	0.510427	0.6055	0	0.503194
s000007697	11120.5	11145.4	0.530115	0.739039	0.626529	0.43822	0.512295	0.307185	0.501354	0.7446	0.351158	0.618003	0.827149	0.81553	0.793352	0.3531	0.573046	0.621801	0.0389396	0.474371
s000007719	19640.6	22961.9	0.828879	0.897461	0.873866	0.647307	0.628236	0.27937	0.71284	0.727397	0.475406	0.556482	0.860366	0.782183	0.833273	0.103741	0.585724	0.750486	0	0.514608
s000007732	17464.5	17547.7	0.7889	0.866653	0.820078	0.638209	0.705464	0.488205	0.755103	0.905691	0.547492	0.874564	0.943585	0.909039	0.916446	0.503283	0.911189	0.804341	0	0.666573
s000007734	27310.2	27562	0.713045	0.885114	0.747241	0.605329	0.599632	0.478605	0.68174	0.679121	0.489699	0.740906	0.902129	0.866009	0.866316	0.463611	0.604073	0.747381	0.000394529	0.588428
s000007741	21928.7	21899.7	0.649895	0.894981	0.725823	0.62039	0.61656	0.508269	0.70838	0.771878	0.560165	0.841372	0.890526	0.879776	0.889012	0.482869	0.663508	0.801324	0	0.668542
s000007856	11266.4	11243.2	0.610788	0.841438	0.730466	0.515023	0.664421	0.365448	0.663401	0.644087	0.436789	0.77025	0.880704	0.876716	0.852158	0.30782	0.538182	0.748912	0.043124	0.591988
s000008949B	20185.6	21164.2	0.730939	0.914341	0.781709	0.672568	0.763446	0.508444	0.72714	0.731826	0.577768	0.907008	0.947917	0.898124	0.932397	0.492382	0.895042	0.847603	0	0.70186
s000008953B	21430.3	21502.8	0.811258	0.967439	0.83766	0.792383	0.816157	0.503932	0.914747	0.355138	0.502416	1.10887	0.989757	0.906548	0.942023	0.249036	0.900251	0.964234	0.00363476	0.866218
s000008954A	28814.8	29164.2	0.785836	0.942428	0.840079	0.746447	0.743653	0.553639	0.760083	0.627392	0.479641	0.884575	0.972907	0.898999	0.933083	0.271584	0.889542	0.866004	0	0.704464
s000008955	12523.3	12549.8	0.641228	0.866449	0.654045	0.573395	0.595394	0.504305	0.752621	0.570941	0.481388	0.895139	0.910463	0.807014	0.811872	0.364921	0.582383	0.791387	0	0.695407
s000008957A	37696.3	38488.5	0.498255	0.913643	0.70408	0.465931	0.615119	0.311479	0.693135	0.719691	0.397993	0.809963	0.933048	0.815186	0.871647	0.383858	0.669988	0.755517	0.066935	0.638697
s000008959A	23589.7	23692	0.64245	0.884575	0.75083	0.547595	0.64139	0.300915	0.701077	0.68602	0.348881	0.75279	0.907757	0.850762	0.840809	0.334672	0.652103	0.774092	0.0411153	0.612925
s000008983	21173.5	21140.6	0.721794	0.870793	0.842968	0.646535	0.773714	0.523542	0.686801	0.655961	0.570012	0.831518	0.922576	0.916696	0.903549	0.349313	0.822135	0.812078	0.0458482	0.672443
s000008988	22704	22908.4	0.732121	0.88959	0.812995	0.6421	0.707573	0.545546	0.808844	0.731075	0.584559	0.858893	0.903257	0.909608	0.932903	0.36642	0.836807	0.82168	0.00413513	0.715736
s000008991	13350.9	13904.5	0.669344	0.765961	0.72975	0.614061	0.651854	0.500592	0.629481	0.75543	0.512015	0.81094	0.879628	0.892834	0.895647	0.437096	0.934382	0.76169	0	0.59736
s000008998	10530.5	10627.5	0.751547	0.803808	0.79064	0.627067	0.697292	0.515946	0.6962	0.844649	0.555711	0.816329	0.911837	0.916681	0.895354	0.600633	1.01923	0.814383	0	0.65456
s000009004	21654.6	21672.2	0.625995	0.766016	0.654958	0.550084	0.574128	0.498039	0.711008	0.649393	0.510115	0.746857	0.820037	0.806466	0.807971	0.270928	0.638851	0.748697	0.00297325	0.623307
s000009020	9366.42	9423.09	0.840441	0.921315	0.888912	0.80326	0.803607	0.729593	0.836953	0.321005	0.757725	1.01869	0.938992	0.95281	0.976645	0.58814	0.770868	0.918637	0.00464223	0.794437
s000009052	20699.7	20683.2	0.543056	0.907313	0.858569	0.734448	0.778785	0.320939	0.738788	0.682881	0.358222	0.815461	0.939933	0.908712	0.913685	0.375717	0.651887	0.833285	0.0211097	0.656948
s000009070	21685	22039	0.684092	0.771057	0.682456	0.518824	0.529407	0.285505	0.733271	0.812831	0.473697	0.574047	0.832013	0.860822	0.80795	0.25809	0.579616	0.731554	0	0.577764
s000009091	17600.5	17767.3	0.716381	0.91398	0.743227	0.505108	0.671581	0.242746	0.668797	0.632555	0.251836	0.74192	0.890179	0.860714	0.842532	0.146574	0.616719	0.783541	0	0.623429
s000009097	21755.2	21942.7	0.820728	0.88751	0.887578	0.808264	0.827186	0.774639	0.907646	0.319943	0.781914	1.04604	0.942244	0.928403	0.924151	0.745096	0.397327	0.919684	0	0.830045
s000009101	23619.9	23637.8	0.562678	0.937348	0.770575	0.642315	0.660773	0.300188	0.754007	0.443233	0.228613	0.663388	0.857752	0.832126	0.82806	0.155666	0.333262	0.732106	0.0803852	0.509613
s000009118	24600	24607.4	0.621429	0.80317	0.716071	0.527574	0.532296	0.33468	0.646931	0.748516	0.462536	0.624278	0.842942	0.855749	0.841128	0.378554	0.139278	0.726721	0	0.569472
s000009126	15995.2	16052.7	0.67696	0.864178	0.778688	0.675063	0.650493	0.476555	0.738629	0.77475	0.569349	0.85184	0.937563	0.901983	0.887253	0.223447	0.92401	0.827015	0	0.704882
s000009127	23225.9	23509.3	0.524907	0.684728	0.565149	0.384833	0.389139	0.121005	0.426102	0.834043	0.243196	0.310117	0.746956	0.772146	0.726268	0.0798297	0.237627	0.464241	0.0011068	0.393852
s000009128	14731.1	15207.7	0.732004	0.752957	0.674601	0.496804	0.657569	0.267501	0.590896	0.815171	0.387563	0.575979	0.908748	0.885716	0.840164	0.158338	0.613373	0.712522	0	0.584487
s000009132	25272.5	25864	0.649124	0.854789	0.780384	0.574395	0.570857	0.357689	0.741952	0.692573	0.437489	0.765488	0.917841	0.87497	0.846251	0.44627	0.0484093	0.806281	0.00297903	0.610576
s000009138	24899.5	22753.8	0.422579	0.645194	0.566263	0.435849	0.474294	0.22968	0.645602	0.468162	0.276863	0.61326	0.705058	0.839679	0.773979	0.210794	0.339569	0.714643	0	0.520907
s000009148	20443.5	21331	0.474758	0.712952	0.633024	0.359734	0.452086	0.175812	0.518256	0.625373	0.22853	0.44232	0.721966	0.817862	0.659964	0.098982	0.205927	0.617863	0	0.335975
s000009150	9727.53	9767.44	0.681881	0.752875	0.72516	0.568826	0.495623	0.230765	0.602211	0.85212	0.433848	0.482295	0.830685	0.882526	0.839827	0.187558	0.506655	0.626463	0.0359297	0.570342
s000009157	14437.3	14791.3	0.536243	0.812084	0.756507	0.522286	0.591378	0.14254	0.462849	0.698433	0.222091	0.57969	0.840173	0.896485	0.801533	0.148445	0.224693	0.538101	0	0.347741
s000009164	9614.02	9576.58	0.753547	0.869914	0.788122	0.617418	0.607407	0.412439	0.660842	0.870242	0.516662	0.706457	0.934939	0.879938	0.87073	0.191446	0.798842	0.765455	0	0.636891
s000009217	25572.9	25728.1	0.680788	0.895153	0.802368	0.520312	0.641573	0.409713	0.722851	0.557275	0.385967	0.730276	0.87416	0.868829	0.8387	0.312505	0.459861	0.785116	0.0232847	0.533516
s000009219	16943.8	17008.7	0.69235	0.835618	0.784016	0.676395	0.713075	0.587493	0.751251	0.736998	0.608474	0.947176	0.922135	0.898312	0.924867	0.631315	0.202756	0.851179	0.00459065	0.750364
s000009222	14675.4	15045.9	0.692035	0.715362	0.694647	0.506133	0.555854	0.339868	0.565462	0.75071	0.369868	0.583488	0.830479	0.851313	0.828694	0.261054	0.622054	0.730332	0	0.473265
s000009227	25099.7	25563.2	0.640853	0.83033	0.722507	0.488874	0.554265	0.261014	0.643489	0.760781	0.350107	0.615064	0.883379	0.837222	0.811229	0.208437	0.501739	0.674263	0	0.491668
s000009236	18151.1	18093.9	0.659415	0.89615	0.761833	0.657597	0.681783	0.560854	0.776102	0.703365	0.595893	0.885795	0.894099	0.860902	0.875618	0.329945	0.977047	0.814802	0.00297306	0.667831
s000009355	21172.1	21214	0.735401	0.836945	0.791589	0.535944	0.665261	0.457515	0.627088	0.786437	0.495301	0.744103	0.884906	0.886561	0.879394	0.2347	0.922298	0.778631	0	0.627599
s000009385	19515	19739.7	0.600332	0.795631	0.708113	0.486872	0.516858	0.241134	0.575573	0.78692	0.314731	0.54323	0.826495	0.849336	0.815004	0.257286	0.431294	0.64269	0.00131824	0.43738
s000009405	21493.9	21567.7	0.50196	0.820112	0.680545	0.501561	0.619307	0.371058	0.609118	0.528634	0.396651	0.697827	0.769909	0.822718	0.787166	0.376171	0.0374223	0.659224	0.00974006	0.498156
s000009419	22683.7	22722.4	0.701088	0.86865	0.817207	0.624627	0.682345	0.439857	0.72838	0.632978	0.493475	0.80403	0.91384	0.904933	0.89336	0.505282	0.651783	0.81985	0.0034088	0.630019
s000009444	21632.2	21550.4	0.783493	0.873159	0.812906	0.744007	0.765957	0.614493	0.685838	0.916964	0.612887	0.911343	0.973047	0.926691	0.950614	0.0044194	1.15321	0.812286	0.000974431	0.654271
s000009449	20710.5	20896	0.586844	0.773271	0.699029	0.374455	0.513105	0.117436	0.437266	0.838821	0.227477	0.302292	0.806133	0.853654	0.796686	0.0704681	0.265183	0.44601	0	0.363016
s000009528	21799.8	21975.3	0.626357	0.777968	0.736442	0.465981	0.610263	0.190203	0.423504	0.714555	0.237058	0.496913	0.803156	0.88371	0.849942	0.0971292	0.288956	0.576074	0.0194227	0.335159
s000009530	16608.5	17206.8	0.741904	0.930412	0.855973	0.796997	0.816565	0.707303	0.87392	0.644233	0.714333	1.08062	0.99552	0.940141	0.982131	0.744151	1.02701	0.919109	0.0040161	0.808245
s000009558	12982.2	13368.4	0.652114	0.893816	0.835673	0.691475	0.785296	0.427421	0.765987	0.650926	0.454844	0.869611	0.950073	0.919132	0.946051	0.353666	0.778353	0.8439	0.00643403	0.711563
s000009562	12670	12691	0.531037	0.768922	0.618277	0.479709	0.55098	0.350079	0.516613	0.646205	0.240983	0.555685	0.696864	0.719685	0.73123	0.166753	0.530891	0.624262	0	0.483499
s000009618	11243	11248.2	0.710146	0.850285	0.70561	0.553248	0.630585	0.324335	0.725474	0.563328	0.289647	0.752145	0.876685	0.778799	0.851002	0.107007	0.794647	0.729708	0.00746657	0.681003
s000009624	28932.4	29075.2	0.633381	0.870612	0.690813	0.454792	0.651745	0.377451	0.629515	0.828701	0.357916	0.7857	0.872688	0.837956	0.827611	0.413264	0.709791	0.708484	0.00212048	0.493729
s000009648	19194.9	19262.8	0.71031	0.848228	0.757145	0.656493	0.72224	0.513565	0.697159	0.658968	0.515401	0.84001	0.931862	0.853565	0.920075	0.487603	0.782984	0.798125	0.00606649	0.694561
s000009670	23501	23506.4	0.788173	0.922773	0.892693	0.787499	0.835929	0.667284	0.874686	0.746267	0.687092	1.06585	0.995589	0.950314	0.957461	0.770853	1.03249	0.94225	0.00109561	0.777581
s000009671	13274.5	14178	0.632614	0.903484	0.771956	0.487096	0.72693	0.378818	0.785566	0.66317	0.411801	0.653294	0.883823	0.903209	0.803519	0.395033	0.72718	0.814385	0.0140706	0.566706
s000009675	17419.3	17473.2	0.607508	0.747679	0.737766	0.425425	0.607709	0.282836	0.547369	0.767223	0.322754	0.489763	0.827166	0.832341	0.740859	0.260583	0.547277	0.637648	0	0.462912
s000009682	29443.5	29459.6	0.434686	0.50619	0.462524	0.407277	0.378239	0.172692	0.320524	0.592791	0.243455	0.353896	0.63484	0.782434	0.633706	0.133394	0.343041	0.376855	0.00055125	0.325893
s000010099	12614.4	12597.8	0.646528	0.863766	0.74138	0.533343	0.531302	0.326986	0.720319	0.802719	0.386917	0.658282	0.916825	0.869002	0.842922	0.280674	0.605677	0.753638	0.00166423	0.54879
s000010102	14579.6	14681.2	0.673239	0.850771	0.752782	0.656046	0.676142	0.465644	0.571935	0.712717	0.447708	0.756734	0.886544	0.925641	0.926648	0.463229	0.626226	0.74586	0	0.610144
s000010105	37634.7	37586.8	0.607644	0.84024	0.673391	0.490886	0.576738	0.345086	0.622451	0.693599	0.365017	0.672845	0.812956	0.833284	0.813763	0.294555	0.547116	0.706459	0.0179274	0.518848
s000010112	16933	18108.3	0.465958	0.578574	0.524867	0.315434	0.436716	0.234773	0.468035	0.669082	0.277962	0.415064	0.567502	0.721416	0.628645	0.0244429	0.0533635	0.377728	0.0245992	0.423696
s000010115	20080.1	20064.4	0.749827	0.86636	0.864244	0.719806	0.736481	0.514862	0.725674	0.607118	0.536824	0.895323	0.942262	0.912184	0.938148	0.5141	0.897902	0.831155	0.0130398	0.629649
s000010130	24839.8	24848	0.775069	0.940596	0.932941	0.678659	0.844031	0.603175	0.863855	0.876502	0.763492	0.992812	0.977247	0.936876	0.993087	0.583222	1.08154	0.920077	0.0417138	0.798402
s000010172	24910.1	24916.4	0.692286	0.880089	0.741523	0.587971	0.607394	0.453962	0.669451	0.790516	0.523017	0.751007	0.913465	0.84889	0.838542	0.483828	0.71706	0.748592	0	0.598377
s000010192	29148.9	29147	0.654975	0.771895	0.698424	0.398504	0.523866	0.13347	0.599796	0.672005	0.178912	0.445642	0.786053	0.806383	0.712166	0.0337069	0.262452	0.611167	0	0.452144
s000010200	27325.9	27350.6	0.692322	0.915904	0.841082	0.682661	0.633531	0.41498	0.795212	0.672892	0.491327	0.772761	0.958944	0.899785	0.90632	0.414881	0.707196	0.85223	0	0.649848
s000010229	17835.1	17937	0.647174	0.818952	0.692151	0.563295	0.488779	0.112619	0.403927	0.872686	0.21489	0.404173	0.831874	0.839222	0.797243	0.0584065	0.15635	0.414161	0.00325952	0.344462
s000010233	34544.3	35758.2	0.573111	0.676423	0.602803	0.513439	0.51768	0.401462	0.569389	0.906186	0.439681	0.685209	0.815044	0.796615	0.803602	0.485605	0.855381	0.674816	0	0.583832
s000010249	23812.1	23951.7	0.702028	0.873132	0.750925	0.541434	0.649961	0.415045	0.691438	0.61037	0.331642	0.745764	0.874925	0.851116	0.853467	0.196992	0.753471	0.79149	0	0.602146
s000010252	17403	17407.7	0.800887	0.936204	0.820922	0.56067	0.756958	0.400435	0.715461	0.83174	0.442388	0.800491	0.954355	0.900726	0.89547	0.430643	0.789266	0.780291	0	0.588145
s000010254	36908.2	37302.9	0.746271	0.924841	0.780256	0.600016	0.756481	0.372077	0.708231	0.690547	0.466857	0.729746	0.897625	0.848666	0.845804	0.367681	0.550625	0.652825	0.0161086	0.566037
s000010465	25859.3	26088.8	0.497071	0.846996	0.606722	0.516851	0.56265	0.39004	0.571457	0.504924	0.42534	0.506052	0.819655	0.759861	0.788084	0.178945	0.370052	0.594556	0.00155275	0.547128
s000010693	16432.5	16456.1	0.699691	0.850444	0.744977	0.454759	0.619545	0.320635	0.637121	0.819601	0.388214	0.735545	0.904298	0.875024	0.862008	0.260698	0.562344	0.713124	0	0.553531
s000010712	11322.8	11656.1	0.651704	0.82937	0.782341	0.574603	0.666762	0.44376	0.725111	0.533859	0.497987	0.741384	0.879666	0.891245	0.817122	0.249869	0.475028	0.705752	0.0913618	0.615267
s000010713	12009.2	12264.6	0.85763	0.927368	0.861086	0.799071	0.813456	0.654834	0.794741	0.449124	0.685914	0.853232	0.958295	0.903656	0.910524	0.54895	0.558708	0.882199	0.0170699	0.757574
s000010719	16283.7	17233	0.851866	0.837629	0.840443	0.75347	0.842071	0.567844	0.713117	0.624354	0.579643	0.879965	0.93216	0.961994	0.9455	0.591737	0.615565	0.829689	0.000907976	0.607413
s000010721	13934.7	14308.3	0.77891	0.852401	0.782785	0.712654	0.750814	0.344446	0.565509	0.779843	0.396202	0.648945	0.923648	0.910458	0.877233	0.327412	0.586643	0.649149	0.00750224	0.497832
s000010725	14648	15593	0.406952	0.984776	0.941562	0.598069	0.93651	0.0644215	0.916815	0.386273	0.0648653	0.870239	0.708152	0.980656	0.791122	0.282441	0.130813	0.929729	0	0.761155
s000010738	8194.12	8240.62	0.651234	0.934831	0.710707	0.472081	0.589584	0.375137	0.662319	0.69433	0.428672	0.762013	0.862645	0.81071	0.816265	0.322543	0.608942	0.779609	0.0598347	0.543988
s000010744	24577.6	24569.4	0.612693	0.813479	0.676756	0.500498	0.620743	0.382897	0.596564	0.552083	0.236725	0.628463	0.794814	0.799749	0.816045	0.184373	0.479086	0.70124	0.000741639	0.472383
s000010758	9807.06	9806.64	0.590482	0.819467	0.68074	0.525087	0.602616	0.289757	0.669082	0.537894	0.244636	0.713848	0.859606	0.819912	0.78752	0.217189	0.509965	0.746795	0.0895927	0.599163
s000010773	10162.9	10185.7	0.644287	0.883203	0.820762	0.68645	0.768857	0.243673	0.769488	0.435391	0.278136	0.854511	0.894701	0.902008	0.868609	0.246081	0.55322	0.824429	0	0.69116
s000010783	14420.4	14975.5	0.617139	0.851304	0.718904	0.656857	0.734946	0.526924	0.771226	0.618548	0.527214	0.948533	0.958171	0.891984	0.894207	0.555062	0.796808	0.802121	0	0.696781
s000010808	20901.7	21056.7	0.818292	0.917949	0.882705	0.773679	0.773846	0.684276	0.837286	0.8354	0.70614	0.995239	0.986057	0.937377	0.972946	0.468886	1.15813	0.894311	0	0.776588
s000010821	10134.1	10219.8	0.85537	0.936668	0.866051	0.714517	0.768304	0.531849	0.852643	0.703069	0.621202	0.901267	0.987293	0.906284	0.972282	0.225722	1.02989	0.934668	0.00621391	0.738252
s000010827	20441	21058	0.628142	0.837582	0.660193	0.560321	0.620763	0.412892	0.590432	0.732849	0.414139	0.72051	0.896736	0.825272	0.825632	0.296342	0.759001	0.688799	0	0.597008
s000010862	27480.4	27460.2	0.82489	0.898812	0.826592	0.657234	0.758461	0.520762	0.830655	0.768333	0.586494	0.914182	0.969812	0.906007	0.898616	0.158169	1.002	0.887711	0	0.751458
s000010867	42091.6	42342.1	0.778265	0.922557	0.818246	0.74125	0.731953	0.516516	0.792126	0.692088	0.532893	0.849931	0.967436	0.891174	0.960966	0.394944	0.794405	0.868447	0.0106333	0.745931
s000010869	23818.4	24583.7	0.618198	0.874334	0.665489	0.562796	0.567974	0.443991	0.689074	0.736383	0.461016	0.768563	0.914919	0.826486	0.84252	0.294956	0.867725	0.758953	0	0.597294
s000010880	22595.4	22646.3	0.621531	0.818002	0.631784	0.364368	0.482963	0.235501	0.628531	0.606011	0.26333	0.505176	0.750241	0.754481	0.675392	0.0612132	0.228082	0.604687	0.00306497	0.475907
s000010898	23739.9	23939.3	0.488387	0.711623	0.636947	0.416235	0.455847	0.249724	0.573503	0.694118	0.252519	0.49454	0.718899	0.75298	0.682299	0.229355	0.465299	0.633262	0.00618506	0.4017
s000010900	17377.9	17427.7	0.600646	0.817714	0.683261	0.488794	0.569399	0.183171	0.605533	0.693634	0.248297	0.58101	0.818085	0.81569	0.775855	0.162059	0.41126	0.658077	0.0440502	0.471187
s000010906	10265	10377.2	0.762428	0.930784	0.806559	0.725466	0.780386	0.706259	0.785582	0.42722	0.725353	0.804514	0.897467	0.921024	0.965537	0.480668	0.358646	0.698149	0.0174166	0.757212
s000010908	25892.6	26203	0.661506	0.796917	0.783465	0.528881	0.723338	0.438932	0.641113	0.712411	0.464326	0.774978	0.860788	0.877569	0.807003	0.266262	0.808009	0.737956	0.0323776	0.57288
s000010919	10013.3	9840.82	0.62678	0.837466	0.762916	0.600232	0.617909	0.504959	0.676181	0.650474	0.511251	0.812662	0.893573	0.887422	0.884087	0.413152	0.764302	0.802596	0	0.60131
s000010938	11134.9	11216.3	0.690559	0.886161	0.717591	0.615951	0.595466	0.457963	0.685656	0.794033	0.512829	0.759843	0.93288	0.85738	0.901936	0.488206	0.822385	0.758799	0	0.664102
s000010953	16539	16618.8	0.781093	0.908005	0.837546	0.689612	0.64886	0.458039	0.717919	0.726601	0.583651	0.785443	0.933435	0.9313	0.934206	0.373128	0.683063	0.821191	0	0.710688
s000010957	12302.5	12295.7	0.781596	0.901294	0.843346	0.742045	0.776272	0.648554	0.812152	0.644388	0.670338	0.983009	0.969665	0.929896	0.931272	0.534615	0.941171	0.872587	0	0.745333
s000010961	32876.8	33835	0.716583	0.717099	0.669184	0.564434	0.653204	0.417671	0.672079	0.679741	0.433776	0.646735	0.805517	0.874699	0.754714	0.163369	0.689098	0.703361	0.0771761	0.504468
s000010962	12542.3	12588.8	0.605601	0.904284	0.821218	0.59125	0.716028	0.351859	0.792675	0.527923	0.363261	0.748902	0.903099	0.890307	0.889019	0.362049	0.446013	0.815858	0	0.65871
s000010978	8590.84	8636.84	0.572374	0.805345	0.651508	0.54434	0.466971	0.328917	0.581473	0.687457	0.461461	0.640398	0.8231	0.852009	0.837744	0.333619	0.401977	0.686911	0	0.600297
s000010981	12058.5	12249	0.726824	0.873402	0.779623	0.657951	0.720204	0.557405	0.75446	0.616609	0.587515	0.851579	0.813669	0.780217	0.829573	0.48932	0.709425	0.735433	0	0.613618
s000011014	30760.4	31383.7	0.74357	0.912813	0.77425	0.666774	0.695141	0.506644	0.71531	0.776788	0.544003	0.849358	0.95412	0.90197	0.938263	0.549215	0.915023	0.801634	0.00488145	0.651256
s000011022	12943.1	13003.3	0.642628	0.839406	0.711172	0.520935	0.643812	0.259264	0.66372	0.650812	0.345024	0.687104	0.880309	0.851181	0.824573	0.157807	0.513879	0.739996	0.0284836	0.571309
s000011035	10996.1	10690.6	0.608663	0.827711	0.682477	0.377534	0.586746	0.298906	0.594355	0.558499	0.326643	0.433946	0.832582	0.803978	0.750958	0.167181	0.211454	0.666342	0	0.491431
s000011040	17180.1	17065.1	0.656619	0.856026	0.704872	0.504263	0.630979	0.40796	0.668348	0.805934	0.427575	0.738104	0.848092	0.852301	0.831982	0.213959	0.716396	0.718768	0	0.540226
s000011047	15376.9	15598.7	0.627478	0.872325	0.742683	0.599405	0.65982	0.492611	0.748823	0.578194	0.5481	0.838853	0.889762	0.85939	0.859804	0.456314	0.872328	0.844198	0.00575191	0.688446
s000011055	22188.3	22073.6	0.652697	0.908623	0.758195	0.545366	0.629126	0.254279	0.686749	0.603543	0.275405	0.689663	0.895183	0.758001	0.834769	0.186504	0.493835	0.703839	0.0877479	0.559421
s000011069	13900.8	14164	0.690059	0.758359	0.739193	0.627958	0.652435	0.52415	0.66479	0.595388	0.556073	0.749455	0.84228	0.882896	0.873419	0.594007	0.0722786	0.793776	0	0.674701
s000011086	29893.5	30190.7	0.681677	0.900219	0.744461	0.612172	0.662787	0.491079	0.707732	0.710171	0.44416	0.87359	0.910381	0.862135	0.868631	0.32113	0.815741	0.799644	0	0.585268
s000011116	19361.9	19575	0.621241	0.820163	0.666683	0.448885	0.5536	0.302976	0.561778	0.808641	0.362655	0.587	0.840407	0.834127	0.839835	0.285817	0.494354	0.647456	0.00244817	0.509372
s000011130	64061.4	64480.6	0.589305	0.76042	0.780338	0.532971	0.683473	0.414897	0.626148	0.607846	0.478488	0.721578	0.815855	0.87364	0.781679	0.383646	0.679157	0.720539	0.0058886	0.572313
s000011149	31926.9	31876.1	0.550256	0.811342	0.671915	0.49185	0.620683	0.331102	0.566249	0.787984	0.388757	0.706509	0.869025	0.852192	0.835875	0.419956	0.664732	0.658353	0.0931738	0.541324
s000011155	11749	11745	0.652268	0.869819	0.722147	0.60503	0.619585	0.164993	0.656992	0.402098	0.461018	0.425475	0.893975	0.795531	0.86964	0.0719892	0.247099	0.762707	0.00698005	0.403383
s000011162	20208.5	20274.4	0.758047	0.898743	0.836207	0.504999	0.691549	0.158675	0.67569	0.593219	0.177899	0.681695	0.904861	0.908615	0.844539	0.0747184	0.47448	0.79792	0	0.524355
s000011163	51379.4	51492.8	0.796272	0.865394	0.82968	0.68905	0.793372	0.451651	0.640096	0.79883	0.478393	0.790028	0.952994	0.902829	0.924659	0.252516	0.860437	0.797337	0.0347181	0.56184
s000011164	31985.6	33211.6	0.732839	0.946518	0.867459	0.631332	0.656539	0.585451	0.927207	0.678063	0.648037	0.872728	0.927421	0.848944	0.884314	0.466615	0.988669	0.966305	0.000784371	0.707384
s000011191	14612.5	14747.2	0.691538	0.868691	0.775187	0.60235	0.71087	0.389199	0.770573	0.72872	0.446804	0.766501	0.933994	0.824596	0.840214	0.323625	0.713637	0.774768	0.030985	0.609872
s000011204	18764.9	18730.7	0.701082	0.830242	0.743919	0.5005	0.542409	0.40276	0.665368	0.701865	0.347457	0.62731	0.86475	0.833945	0.847302	0.313722	0.605578	0.756691	0	0.505234
s000011214	13168.9	13174.9	0.620926	0.866959	0.752485	0.47023	0.586337	0.256963	0.692078	0.811355	0.38146	0.636358	0.901039	0.870422	0.834275	0.15336	0.496785	0.685811	0.00490896	0.50617
s000011220	19964.3	20020	0.539516	0.758344	0.629918	0.422507	0.531025	0.205177	0.451938	0.768199	0.257958	0.511114	0.751136	0.807321	0.754583	0.144945	0.344344	0.516198	0.0125436	0.36245
s000011225	31916.8	31883.7	0.766748	0.928011	0.830121	0.732605	0.728884	0.543576	0.753348	0.767419	0.614768	0.898555	0.953105	0.925495	0.968427	0.532994	0.839623	0.847092	0.011719	0.702874
s000011234	17062.6	17531.3	0.663938	0.859218	0.681008	0.546517	0.535909	0.517584	0.638605	0.4296	0.485975	0.698253	0.911338	0.821387	0.821653	0.516704	0.0122277	0.741946	0.00826373	0.513126
s000011238	18069.1	18001.5	0.654728	0.906719	0.705773	0.391876	0.550323	0.205424	0.606123	0.821412	0.290141	0.429374	0.89564	0.830141	0.785057	0.176558	0.457135	0.67654	0.028071	0.45292
s000011240	27811.8	27821.6	0.662472	0.872304	0.764786	0.572573	0.593437	0.426384	0.706231	0.837741	0.480371	0.724635	0.881964	0.863772	0.852969	0.473298	0.749966	0.777624	0	0.602235
s000011243	19501.9	19536.8	0.779662	0.865424	0.772227	0.678826	0.680928	0.515099	0.681971	0.818065	0.46918	0.766824	0.919757	0.890947	0.916425	0.37497	0.911376	0.752055	0	0.581061
s000011246	17461.8	17666.9	0.702665	0.939668	0.717096	0.634874	0.661213	0.418657	0.722823	0.375884	0.431939	0.637937	0.724002	0.665538	0.683821	0.140752	0.229093	0.613834	0.023135	0.583693
s000011250	11235.1	11235.1	0.611841	0.84633	0.640531	0.521766	0.552474	0.267162	0.627818	0.687667	0.311087	0.695144	0.851448	0.794709	0.801948	0.129063	0.640732	0.679491	0.00909634	0.560244
s000011265	24828.4	25004.4	0.747389	0.925995	0.718289	0.566417	0.641301	0.129593	0.702551	0.471677	0.172534	0.718324	0.885193	0.834424	0.58273	0.0261723	0.187012	0.812637	0	0.658166
s000011269	16361.9	16394.4	0.81409	0.923908	0.871724	0.76868	0.804709	0.699148	0.827587	0.836877	0.733496	1.01637	0.985029	0.940596	0.960562	0.244619	1.23557	0.906002	0.00370118	0.78611
s000011275	16212.9	16252.4	0.715098	0.8854	0.778946	0.54093	0.664274	0.27629	0.690061	0.585721	0.312265	0.750442	0.878605	0.888431	0.875132	0.0940051	0.600982	0.792031	0	0.589251
s000011295	8492.06	9117.39	0.485529	0.692507	0.566389	0.422352	0.503781	0.355239	0.52432	0.745839	0.388888	0.574471	0.724001	0.807169	0.778188	0.329609	0.605743	0.624848	0	0.532398
s000011300	52432.1	52429.1	0.658648	0.848897	0.699939	0.486293	0.585588	0.209746	0.583392	0.606248	0.208263	0.585632	0.817172	0.843327	0.816432	0.109458	0.366501	0.679281	0.00260422	0.552564
s000011312	14053.7	14063.4	0.46073	0.741533	0.57446	0.444192	0.437746	0.357809	0.520358	0.655874	0.340233	0.625354	0.70567	0.797835	0.751597	0.342452	0.397331	0.642622	0.0325208	0.455607
s000011323	15074.9	15074.9	0.63066	0.834393	0.692816	0.487043	0.51779	0.178058	0.681788	0.545408	0.194576	0.669882	0.788887	0.80892	0.758986	0.0621085	0.291431	0.743834	0	0.567593
s000011329	13444.2	13190.2	0.629377	0.722167	0.666233	0.56616	0.566264	0.294728	0.501087	0.792307	0.340357	0.558133	0.810747	0.813341	0.793224	0.259933	0.46855	0.604324	0.0485496	0.477973
s000011330	22512.3	23116.6	0.773716	0.902342	0.820431	0.696169	0.737928	0.534827	0.726705	0.65752	0.512047	0.900453	0.953915	0.905559	0.949501	0.438501	0.896541	0.823509	0.0106985	0.685329
s000011335	28797.7	28849.1	0.598215	0.837045	0.714243	0.51656	0.530293	0.281871	0.524691	0.771837	0.322586	0.502682	0.831652	0.790352	0.774754	0.120573	0.572669	0.622599	0	0.443782
s000011338	8900.52	8900.52	0.653765	0.897309	0.677603	0.611633	0.594387	0.529053	0.641257	0.755473	0.555344	0.800117	0.825918	0.827978	0.850888	0.366021	0.909693	0.76285	0	0.634626
s000011350	26161.7	26365.5	0.678691	0.818943	0.740161	0.496746	0.658948	0.323244	0.595694	0.545923	0.181854	0.597289	0.820858	0.830311	0.790938	0.159634	0.496068	0.725113	0	0.54253
s000011352	11363.6	11454.6	0.579726	0.854536	0.685033	0.520238	0.579638	0.277464	0.618784	0.660888	0.335984	0.681322	0.851561	0.817974	0.786545	0.213555	0.532836	0.639494	0.0202051	0.523258
s000011355	11024.5	11010	0.567932	0.847658	0.791313	0.526547	0.524649	0.220395	0.435213	0.746731	0.276377	0.487024	0.800785	0.876135	0.827749	0.175398	0.401716	0.564933	0.0695785	0.376584
s000011357	10896.6	10904.9	0.597237	0.826598	0.622046	0.377544	0.46764	0.0941687	0.410536	0.803716	0.173849	0.323861	0.774549	0.787313	0.749991	0.00868408	0.0874279	0.402731	0.0109141	0.327564
s000011358	10015.4	10111	0.643947	0.8209	0.694236	0.369768	0.428678	0.217982	0.664199	0.676595	0.376598	0.451827	0.799602	0.786889	0.720985	0.106138	0.232199	0.544301	0.0213955	0.470106
s000011378	28099.2	28332.1	0.728883	0.860429	0.808304	0.52781	0.647389	0.263425	0.582025	0.802121	0.352262	0.663421	0.888057	0.890505	0.870798	0.267278	0.48986	0.637484	0.00722124	0.49159
s000011388	22570.8	23410.3	0.641422	0.847001	0.748454	0.553587	0.666011	0.478468	0.720221	0.632888	0.515163	0.772833	0.850016	0.806122	0.811255	0.438102	0.698949	0.742508	0.127706	0.613317
s000011390	11172	11768.6	0.427096	0.610105	0.810046	0.217472	0.326219	0.0440833	0.545203	0.63292	0.0515126	0.0768487	0.714782	0.819779	0.580567	0.00507308	0.0308278	0.568842	0.00129244	0.28156
s000011409	31726.4	32053.5	0.861065	0.934731	0.89632	0.77374	0.807104	0.488783	0.621861	0.672975	0.532485	0.826611	0.972269	0.951973	0.952559	0.488836	0.686983	0.771883	0	0.583194
s000011416	18087.6	19217.2	0.578638	0.842618	0.688225	0.47774	0.475833	0.146226	0.564743	0.838906	0.300199	0.547268	0.95652	0.841925	0.812855	0.218027	0.108499	0.617073	0	0.479753
s000011417	36397.6	36424.5	0.657491	0.812113	0.745612	0.643143	0.635049	0.466265	0.637416	0.746329	0.501659	0.810449	0.880189	0.87015	0.873986	0.453128	0.679956	0.741187	0	0.57157
s000011934	26168.9	26200.3	0.459877	0.585529	0.568034	0.342352	0.478602	0.210587	0.465046	0.59349	0.258267	0.479184	0.684564	0.803948	0.673581	0.208641	0.38428	0.534453	0.00503255	0.382907
s000011935	26927.4	26930.4	0.667507	0.838585	0.73972	0.650814	0.670534	0.41255	0.592683	0.698795	0.382321	0.739412	0.884313	0.865784	0.871114	0.271377	0.704715	0.701088	0	0.534391
s000011940	30207.7	31991.6	0.747467	0.871801	0.745456	0.645269	0.712492	0.593273	0.76741	0.707994	0.532472	0.834709	0.936968	0.817038	0.908403	0.45868	1.19662	0.817445	0.00358287	0.693757
s000011956	7847.93	7867.28	0.670937	0.822214	0.775933	0.550014	0.556767	0.114956	0.503988	0.705739	0.200317	0.475146	0.865833	0.856435	0.810291	0.055781	0.285864	0.640909	0	0.398796
s000011959	31025.1	30856.7	0.716171	0.895505	0.891902	0.5785	0.670912	0.470571	0.82822	0.83187	0.526061	0.778191	0.905369	0.927335	0.860637	0.548508	0.98203	0.893376	0	0.632773
s000011997	10954.4	10998.8	0.68121	0.839243	0.833112	0.390985	0.627579	0.141256	0.577735	0.797193	0.177725	0.468822	0.836126	0.902353	0.804985	0.0638619	0.351901	0.61163	0	0.363388
s000012012	9204.28	8916.69	0.737378	0.837657	0.799287	0.704594	0.704368	0.65335	0.776082	0.447467	0.669819	0.887075	0.863974	0.868006	0.887137	0.446017	0.551163	0.777481	0.0130767	0.700987
s000012014	11396.5	11516.8	0.673409	0.858531	0.717457	0.637586	0.596777	0.410104	0.658667	0.752183	0.473486	0.757891	0.92661	0.847943	0.89783	0.314517	0.646128	0.733818	0.0129061	0.568275
s000012028	14830.5	14876.9	0.821696	0.909005	0.830225	0.639472	0.738994	0.645621	0.829068	0.673498	0.451022	0.804322	0.900537	0.735826	0.782778	0.301411	0.419158	0.632439	0.145567	0.607897
s000012059	21268.3	21284.1	0.799533	0.917424	0.849099	0.756206	0.793774	0.690357	0.793292	0.347845	0.692743	0.928971	0.937486	0.914622	0.876133	0.658051	1.06147	0.861199	0.00333001	0.767308
s000012066	19518.8	19538.9	0.609206	0.88912	0.757525	0.634899	0.676654	0.442751	0.776634	0.508099	0.394388	0.824114	0.887529	0.90932	0.881663	0.343619	0.600997	0.826847	0	0.699187
s000012070	16290.8	16271.2	0.593739	0.858203	0.673016	0.463814	0.4927	0.197804	0.546166	0.747473	0.317145	0.532759	0.840131	0.81562	0.811393	0.184342	0.366276	0.658291	0.00078518	0.521496
s000012072	40143.5	41074.5	0.746925	0.850505	0.800993	0.76146	0.757038	0.525232	0.743624	0.734577	0.548474	0.89462	0.946655	0.918409	0.895696	0.269457	0.932116	0.814101	0.000509618	0.655351
s000012086	15296	15309.5	0.587714	0.684803	0.662069	0.499864	0.568722	0.375747	0.540877	0.782492	0.42862	0.639416	0.783032	0.825852	0.805543	0.386576	0.642623	0.642308	0	0.535105
s000012092	21092.2	21194.2	0.65036	0.824603	0.747205	0.55856	0.65612	0.434097	0.674681	0.630414	0.328489	0.61743	0.757905	0.818837	0.743106	0.21382	0.536607	0.690229	0	0.515457
s000012112	15177	15827.5	0.810921	0.866881	0.837943	0.630072	0.722926	0.588924	0.878665	0.674104	0.609514	0.899365	0.916593	0.924412	0.868947	0.318077	1.00399	0.907523	0.018037	0.713175
s000012113	17055.2	17213.8	0.833863	0.899327	0.819967	0.664312	0.759253	0.671465	0.791218	0.810342	0.698729	0.906088	0.971705	0.904873	0.944534	0.253774	1.22657	0.851301	0	0.777062
s000012120	7168	8501.68	0.876754	0.912723	0.89037	0.704753	0.870685	0.193718	0.847656	0.81357	0.19994	0.314863	0.966149	0.844274	0.459356	0.126111	0.405568	0.573428	0	0.646683
s000012135	29256.6	29223.2	0.743252	0.874199	0.704862	0.55221	0.650578	0.523812	0.706972	0.801786	0.53588	0.777148	0.927804	0.833396	0.908748	0.424529	0.788718	0.763422	0.00212107	0.652246
s000012136	21383.2	21754.8	0.736588	0.879414	0.853167	0.486508	0.576485	0.290559	0.695777	0.721592	0.394929	0.619861	0.873678	0.915995	0.849027	0.318977	0.25341	0.75635	0.00493111	0.523433
s000012152	8207.05	12922.9	0.690908	0.754461	0.856587	0.160307	0.575682	0.0610353	0.734436	0.470793	0.180445	0.233208	0.966658	0.900056	0.554837	0.0115571	0.126669	0.988291	0	0.355644
s000012156	27844	28776.6	0.529231	0.719326	0.653453	0.458262	0.545904	0.246259	0.487595	0.780171	0.323529	0.555136	0.78973	0.857537	0.785816	0.23424	0.576247	0.641617	0.0357942	0.525085
s000012159	25696.9	25522.3	0.558827	0.861522	0.700992	0.426437	0.473272	0.300981	0.643186	0.44828	0.190725	0.672408	0.85042	0.79619	0.670954	0.135705	0.493494	0.761838	0.0410502	0.522446
s000012176	21809.8	22905.8	0.601831	0.699574	0.662698	0.346995	0.420911	0.236343	0.671853	0.658985	0.327215	0.433503	0.769204	0.850616	0.72025	0.153688	0.177257	0.728142	0	0.421015
s000012196	10838.2	11097.1	0.688508	0.826031	0.653123	0.480469	0.543557	0.396304	0.644312	0.674057	0.41711	0.695449	0.845169	0.784023	0.765709	0.25701	0.528719	0.718609	0.0661885	0.572122
s000012226	12979.9	13549.9	0.707857	0.918813	0.848021	0.690927	0.763713	0.580333	0.790907	0.661411	0.5791	0.900534	0.928914	0.925584	0.93	0.634371	0.988963	0.852532	0.0186637	0.684203
s000012230	18562.2	18705.5	0.775878	0.87619	0.856151	0.755883	0.731864	0.513735	0.753801	0.754701	0.60311	0.890992	0.953716	0.928621	0.950139	0.36112	0.815272	0.844333	0.00760216	0.701537
s000012231	11895.4	11905.8	0.772013	0.93164	0.490602	0.453389	0.772013	0.311555	0.817114	0.217962	0.343038	0.487531	0.770413	0.554218	0.63289	0.159719	0.293274	0.717069	0.00677529	0.369044
s000012262	16026	16038.7	0.293126	0.928252	0.843421	0.774782	0.798868	0.191354	0.844502	0.31429	0.170606	0.667041	0.953802	0.920438	0.978088	0.164443	0.253022	0.907928	0	0.823507
s000012267	8516.29	8581.08	0.714939	0.86426	0.784492	0.616686	0.711417	0.445743	0.733707	0.775806	0.510126	0.77627	0.923193	0.836874	0.898888	0.223238	0.862097	0.851279	0.0924694	0.638636
s000012280	10861.9	10958.2	0.673676	0.803787	0.765327	0.657081	0.680734	0.507706	0.698165	0.666372	0.518155	0.869436	0.893692	0.914858	0.879371	0.433174	0.890054	0.768746	0	0.625209
s000012285	13431.3	13504.2	0.72605	0.917512	0.799523	0.685349	0.706134	0.499539	0.721992	0.748988	0.578012	0.868868	0.946067	0.910631	0.955745	0.457718	0.701586	0.830792	0	0.682047
s000012286	25214	25216.1	0.887453	0.954946	0.910119	0.766816	0.84224	0.607969	0.779131	0.754396	0.666895	0.937635	0.971691	0.94824	0.977962	0.663345	0.980743	0.851958	0.00427029	0.713249
s000012298	33087.2	33195.8	0.625308	0.912353	0.830236	0.598644	0.655153	0.302547	0.597911	0.544089	0.28907	0.772736	0.868587	0.885195	0.851955	0.179308	0.571505	0.735162	0.0294884	0.509692
s000012299	43310.4	44485.4	0.694397	0.845678	0.762982	0.670038	0.686393	0.623206	0.757589	0.653832	0.57813	0.889824	0.902242	0.874127	0.924518	0.531944	0.939335	0.849276	0.00161074	0.710778
s000012310	21636.6	21869.3	0.677746	0.845855	0.656085	0.463608	0.556331	0.355018	0.604953	0.740209	0.4134	0.579668	0.855187	0.830001	0.844239	0.217653	0.619482	0.645107	0	0.583881
s000012321	11472.4	11503.2	0.782609	0.879457	0.821252	0.71077	0.742644	0.573789	0.766658	0.673768	0.611052	0.89705	0.936341	0.915818	0.924694	0.549159	0.915522	0.840152	0.0158127	0.698692
s000012326	24747.4	25433.5	0.736333	0.86835	0.818362	0.585105	0.769326	0.48366	0.654961	0.705717	0.498553	0.772422	0.917038	0.920296	0.921327	0.347556	0.734702	0.784916	0.0158824	0.662553
s000012335	43977.2	43995.2	0.739094	0.900066	0.748921	0.663987	0.692831	0.598724	0.772589	0.792127	0.623717	0.896804	0.942672	0.856594	0.93826	0.457414	0.979027	0.824214	0	0.725416
s000012336	66333	66370.2	0.578869	0.819622	0.630683	0.54744	0.566532	0.317237	0.672713	0.581426	0.346315	0.776119	0.841858	0.818237	0.788186	0.204654	0.581159	0.74326	0.000947652	0.630385
s000012339	10308.4	10308.4	0.53048	0.8784	0.645258	0.421516	0.449721	0.221582	0.616689	0.762896	0.3361	0.532584	0.890866	0.780794	0.78054	0.172162	0.411528	0.615815	0.0152255	0.51685
s000012355	15220.5	15360.7	0.500115	0.620971	0.523898	0.401843	0.40153	0.232954	0.485475	0.682561	0.322208	0.467221	0.745181	0.799942	0.681887	0.215319	0.488635	0.5301	0.00594437	0.446243
s000012393	26717.7	26857.3	0.621524	0.868037	0.638535	0.435429	0.500892	0.347031	0.639938	0.729072	0.34108	0.65076	0.76025	0.801799	0.779233	0.162813	0.547362	0.694468	0	0.477994
s000012399	31493.4	31507.7	0.506764	0.654602	0.580351	0.299142	0.436019	0.19593	0.496215	0.788903	0.231151	0.42363	0.740884	0.770564	0.691531	0.207084	0.363218	0.571109	0.00365951	0.432104
s000012418	12325.5	13010.9	0.708868	0.882479	0.660067	0.61585	0.571876	0.56145	0.727759	0.722539	0.525833	0.843163	0.935701	0.80775	0.952117	0.55924	1.02371	0.802741	0.00840972	0.673427
s000012448	27618.2	27634.3	0.663983	0.822288	0.733943	0.599985	0.603289	0.480662	0.734423	0.680817	0.512407	0.814259	0.909718	0.856562	0.894656	0.371626	0.788604	0.813301	0	0.675001
s000012593	27254.5	28365.8	0.640727	0.858812	0.736943	0.620026	0.671688	0.425728	0.662912	0.657391	0.48515	0.819716	0.885791	0.887555	0.867657	0.447886	0.671705	0.729497	0.0159258	0.587349
s000012663	40287.8	41239.9	0.441268	0.776837	0.556203	0.415429	0.503458	0.278669	0.724135	0.514818	0.313696	0.635996	0.823936	0.61862	0.720735	0.102071	0.508963	0.767491	0.0160352	0.551451
s000012699	28065.1	28311.8	0.690479	0.8996	0.772986	0.682744	0.698312	0.458848	0.726434	0.755996	0.479467	0.851306	0.938056	0.864132	0.885835	0.492799	0.812095	0.773254	0.00391234	0.603601
s000012813	31732.2	31886.9	0.751756	0.906673	0.803183	0.714271	0.711902	0.496893	0.767121	0.746652	0.541759	0.849738	0.954197	0.889951	0.897767	0.220241	0.986019	0.827692	0	0.674541
s000012871	32203.8	32447.1	0.746109	0.915685	0.827341	0.666739	0.750906	0.513293	0.757006	0.619333	0.376593	0.822742	0.925449	0.888831	0.904634	0.233367	0.780951	0.834379	0	0.692913
s000012879	11522.7	11504.4	0.551662	0.917518	0.677499	0.532337	0.607812	0.534305	0.616671	0.770801	0.422938	0.780963	0.848054	0.844846	0.838365	0.392732	0.666246	0.751833	0	0.551478
s000012903	34769.5	35028.6	0.605797	0.848766	0.741433	0.480333	0.561453	0.33357	0.690682	0.60831	0.352288	0.682039	0.875935	0.881801	0.783048	0.214332	0.545284	0.733014	0.0405747	0.534277
s000012911	9123.58	9264.75	0.645355	0.830041	0.702054	0.565452	0.564192	0.429741	0.668551	0.828987	0.491504	0.721654	0.923847	0.867594	0.881566	0.375877	0.84259	0.763175	0	0.583682
s000012918	42650.8	42643.4	0.604997	0.895442	0.696066	0.474156	0.573386	0.343787	0.637109	0.723088	0.395632	0.650822	0.830759	0.819034	0.782371	0.350085	0.591503	0.712933	0.00166031	0.509289
s000012946	18940.3	18972.9	0.718898	0.871469	0.791934	0.662837	0.725999	0.53245	0.751527	0.754027	0.56646	0.88949	0.913487	0.89336	0.879099	0.55752	0.947121	0.806255	0.00584483	0.66509
s000012950	19245.2	19293.5	0.646856	0.837297	0.7688	0.630476	0.70061	0.489618	0.681324	0.695331	0.528511	0.844051	0.897674	0.893691	0.869913	0.392992	0.881608	0.785853	0.000795766	0.62874
s000012951	13240.6	13240.6	0.64804	0.793326	0.679459	0.534866	0.571836	0.45277	0.643458	0.766282	0.489022	0.732141	0.858831	0.846901	0.862147	0.326293	0.804567	0.730813	0	0.611599
s000012971	43306.8	43364.9	0.44578	0.711695	0.580458	0.319955	0.396846	0.168931	0.536477	0.746733	0.234837	0.478958	0.701638	0.828047	0.777533	0.0910425	0.262749	0.534075	0.0236933	0.400786
s000012976	79799.9	80283.2	0.578709	0.883571	0.697284	0.51317	0.640288	0.360047	0.708145	0.643244	0.380633	0.71337	0.915427	0.847075	0.857123	0.242395	0.550878	0.673363	0.00773416	0.531442
s000012983	13944.9	15240.8	0.812685	0.910116	0.850142	0.772067	0.780666	0.608281	0.818069	0.841826	0.56054	0.900346	0.894522	0.878278	0.943046	0.514214	0.921359	0.833389	0.00753052	0.72761
s000012984	18974.9	20984	0.563626	0.782393	0.590302	0.329884	0.377486	0.245905	0.500121	0.714804	0.294034	0.398062	0.787082	0.785734	0.598059	0.0747987	0.19527	0.631825	0	0.389524
s000012985	40637.1	41160.9	0.674278	0.897225	0.768182	0.626786	0.664824	0.492328	0.719362	0.786226	0.521858	0.875977	0.932521	0.892068	0.912296	0.398816	0.924168	0.817475	0	0.645601
s000012988	17595.6	17901	0.912023	0.953724	0.902703	0.840997	0.793244	0.671693	0.854594	0.887742	0.779391	1.01675	1.02702	0.951761	1.00394	0.750431	1.19912	0.932517	0	0.817605
s000012992	12023.8	12256.4	0.561882	0.851752	0.670292	0.513312	0.59903	0.290988	0.680633	0.605213	0.223926	0.605087	0.883975	0.766926	0.8085	0.17815	0.39438	0.702685	0.0531455	0.600436
s000013001	37253.2	37905.1	0.697527	0.841633	0.756877	0.549432	0.685957	0.466256	0.750366	0.739112	0.483945	0.813707	0.89935	0.871675	0.876985	0.493784	0.79947	0.786775	0.00526681	0.648176
s000013005	18235.7	18704.7	0.595391	0.722413	0.662274	0.530724	0.514971	0.40925	0.612692	0.843868	0.44377	0.675163	0.815835	0.823213	0.82581	0.415826	0.83226	0.740397	0.000550969	0.613042
s000013008	29540.2	30166.5	0.602042	0.827271	0.675248	0.421858	0.581386	0.275861	0.593741	0.715956	0.304716	0.51881	0.828118	0.852092	0.814277	0.156662	0.430648	0.620519	0.0589337	0.480678
s000013009	55556.2	56505.6	0.748126	0.866361	0.774523	0.590582	0.745411	0.458028	0.730549	0.73493	0.402358	0.792435	0.931429	0.855596	0.910021	0.3813	0.892942	0.788004	0	0.632657
s000013017	20781.5	20943.2	0.709024	0.857509	0.738665	0.534698	0.653935	0.23716	0.687955	0.665719	0.286315	0.710468	0.853448	0.810184	0.788424	0.152678	0.469078	0.708187	0.00975798	0.529314
s000013018	15466.7	15430.6	0.876811	0.981659	0.356196	0.301681	0.86486	0.303028	0.849483	0.336989	0.305744	0.410991	0.713615	0.498591	0.550482	0.277533	0.0471928	0.636155	0.0498465	0.350176
s000013019	26613.7	26787.9	0.687723	0.905857	0.694631	0.434194	0.589478	0.350743	0.625675	0.793331	0.35393	0.614888	0.871181	0.834766	0.814518	0.19646	0.551063	0.693725	0.00631105	0.49209
s000013026	28986.3	31298.2	0.73507	0.910259	0.807944	0.712059	0.727756	0.576099	0.792402	0.720592	0.648115	0.97669	0.964554	0.918073	0.96662	0.631687	0.261688	0.906085	0	0.74541
s000013028	8956.8	9010.63	0.693817	0.888967	0.716165	0.582254	0.663561	0.426004	0.622019	0.767944	0.367473	0.757352	0.915218	0.882539	0.8528	0.21673	0.711924	0.727211	0	0.626152
s000013031	20581.1	20682.9	0.730477	0.855531	0.730283	0.634528	0.577862	0.428052	0.669009	0.776239	0.526443	0.69885	0.925364	0.874951	0.909028	0.314503	0.760533	0.718274	0	0.642184
s000013055	30031.1	30195.3	0.547604	0.739155	0.602473	0.476877	0.51314	0.355145	0.585014	0.834652	0.374375	0.634656	0.820323	0.770399	0.796436	0.164756	0.731392	0.660257	0.0108913	0.546812
s000013062	13694.5	14716.3	0.665936	0.880432	0.663289	0.454811	0.503621	0.286629	0.64891	0.78767	0.400051	0.569671	0.931307	0.833552	0.880031	0.346556	0.726279	0.6834	0.0137674	0.564194
s000013065	15243.8	15237.9	0.668357	0.882575	0.765872	0.667242	0.672096	0.500584	0.783606	0.722521	0.556738	0.8518	0.937969	0.840569	0.864053	0.531178	0.808679	0.773986	0	0.61246
s000013076	18262.4	19442.6	0.62713	0.846926	0.713108	0.567646	0.681331	0.275949	0.74338	0.553623	0.353326	0.822496	0.924725	0.863414	0.854086	0.405971	0.543374	0.791514	0.123956	0.672844
s000013077	24609.8	25359.5	0.702566	0.843351	0.737462	0.603138	0.644372	0.388311	0.588354	0.859639	0.455256	0.671841	0.917381	0.866292	0.831406	0.194751	0.773229	0.687534	0.00474052	0.52366
s000013079	20703.5	20705.9	0.662111	0.942256	0.708093	0.669984	0.638419	0.559408	0.79518	0.787023	0.61394	0.896145	0.955329	0.835066	0.950042	0.538475	0.867091	0.831853	0.0197173	0.733485
s000013108	12948.1	13107.8	0.546941	0.6788	0.659699	0.464753	0.521512	0.358174	0.573547	0.675718	0.423048	0.645614	0.750788	0.814988	0.81419	0.352012	0.537966	0.670161	0	0.544533
s000013118	14025.7	14448.4	0.624053	0.796356	0.639061	0.451132	0.522252	0.369496	0.63271	0.672423	0.373293	0.626995	0.849146	0.828724	0.791829	0.266371	0.468806	0.718524	0.00212323	0.508129
s000013120	11475	11491.3	0.773944	0.915621	0.802049	0.733487	0.770763	0.656711	0.786537	0.777916	0.67157	1.007	0.998921	0.901132	0.965522	0.533019	1.0688	0.880566	0	0.742854
s000013133	23231.8	24175.1	0.766139	0.932001	0.772617	0.501857	0.661275	0.365614	0.706408	0.791342	0.44054	0.656312	0.954956	0.865399	0.897257	0.256659	0.791587	0.744378	0.0329921	0.562296
s000013138	16853.9	16798.7	0.754652	0.903539	0.795443	0.600622	0.718112	0.362865	0.70361	0.43943	0.268174	0.750286	0.874201	0.827236	0.840866	0.148979	0.560113	0.794268	0.0494526	0.618876
s000013146	10897.4	10923.1	0.686112	0.859891	0.814353	0.522472	0.605818	0.333621	0.745537	0.691817	0.429905	0.648788	0.883861	0.870257	0.827033	0.296867	0.613854	0.8377	0.0294002	0.594998
s000013147	15366.5	15368.6	0.664102	0.850861	0.769233	0.61889	0.667193	0.479145	0.702893	0.776426	0.5649	0.797127	0.882194	0.895512	0.908908	0.352091	0.850033	0.793658	0.0376305	0.683054
s000013151	17937.4	18169.2	0.617656	0.854865	0.652431	0.564759	0.589428	0.394993	0.670865	0.62036	0.42585	0.743624	0.881507	0.788505	0.848633	0.32007	0.711634	0.747021	0.0071168	0.583558
s000013154	15332.2	19513.8	0.634294	0.754993	0.751862	0.535373	0.462977	0.242882	0.742394	0.672436	0.414743	0.393166	0.922795	0.859745	0.64808	0.12507	0.354523	0.858794	0	0.438701
s000013156	31301.9	31460.8	0.648538	0.885366	0.719586	0.560918	0.638501	0.480751	0.700109	0.704284	0.495531	0.797999	0.878626	0.856938	0.867675	0.353974	0.741308	0.764847	0.0103503	0.615825
s000013159	23308.4	23396.4	0.721764	0.870548	0.77934	0.652873	0.682272	0.429456	0.725708	0.57105	0.416338	0.822179	0.91814	0.884147	0.886205	0.239671	0.485733	0.824305	0.00115981	0.679282
s000013167	9769.56	10325.6	0.592868	0.827474	0.708124	0.591461	0.653942	0.420966	0.659401	0.794242	0.488692	0.818799	0.857473	0.864191	0.862719	0.564152	0.847861	0.746427	0.0248248	0.628197
s000013170	20616.2	21187.9	0.775225	0.882354	0.797029	0.74269	0.651415	0.580978	0.780674	0.612349	0.671072	0.910286	0.948389	0.906083	0.933561	0.435554	0.922196	0.843547	0	0.743105
s000013171	39654.6	39716.6	0.805726	0.861834	0.760068	0.672889	0.709797	0.512059	0.665095	0.821399	0.517083	0.821533	0.94132	0.850361	0.930671	0.245846	0.94044	0.756538	0	0.629316
s000013174	17967.3	18013.7	0.840664	0.928662	0.743543	0.732032	0.764201	0.25649	0.779664	0.346398	0.247584	0.884908	0.915069	0.889362	0.906344	0.138993	0.360325	0.869051	0	0.748261
s000013190	9413.1	9545.27	0.712103	0.871774	0.813505	0.670141	0.68002	0.539259	0.735847	0.616412	0.530282	0.843154	0.896485	0.893177	0.87239	0.349394	0.839846	0.830541	0.00489264	0.654308
s000013195	14080.1	14712.3	0.716942	0.871415	0.829228	0.707691	0.757318	0.498475	0.747339	0.720294	0.523155	0.923361	0.948419	0.96181	0.942337	0.380299	0.999515	0.819723	0	0.688843
s000013197	49208.3	49506.5	0.465544	0.776918	0.548223	0.332582	0.403346	0.237339	0.528836	0.81129	0.28505	0.504884	0.796736	0.783626	0.72136	0.174817	0.427439	0.590198	0.0321357	0.459905
s000013208	32891	33509.7	0.663221	0.835707	0.732085	0.621553	0.616247	0.330332	0.59457	0.655659	0.353682	0.641274	0.883447	0.85948	0.822463	0.37413	0.558064	0.652922	0	0.466186
s000013216	14948.6	15013.8	0.72546	0.851938	0.744403	0.608972	0.65358	0.497163	0.729942	0.636908	0.495892	0.829329	0.911873	0.856227	0.879235	0.384799	0.9445	0.802817	0	0.668116
s000013218	15627	15604.9	0.683847	0.899573	0.736823	0.612176	0.662335	0.388824	0.684916	0.672491	0.419252	0.617787	0.880706	0.792888	0.843193	0.335902	0.492257	0.708189	0.0128228	0.520699
s000013227	18287.9	18359	0.493057	0.849026	0.651368	0.408097	0.505224	0.225506	0.591479	0.666513	0.277522	0.578548	0.737175	0.81792	0.77283	0.152764	0.276236	0.628598	0.00137532	0.419047
s000013241	21007.4	21051.5	0.665155	0.854351	0.750968	0.670285	0.651232	0.551981	0.764654	0.475061	0.586528	0.828699	0.872984	0.868955	0.912214	0.554832	0.528415	0.822807	0.000739538	0.665636
s000013251	29868.2	27834.8	0.75946	0.873779	0.8178	0.729344	0.829819	0.676107	0.852971	0.675926	0.683891	1.06557	1.01357	0.946211	1.00544	0.775938	1.17399	0.961378	0.00240331	0.822711
s000013257	16624.4	16637.9	0.879693	0.92976	0.831774	0.685968	0.658252	0.481565	0.769135	0.812697	0.623345	0.819476	0.978036	0.918703	0.922389	0.339043	0.835273	0.832154	0	0.702676
s000013259	21077.7	20862.5	0.59295	0.773077	0.600272	0.543273	0.530048	0.46333	0.622444	0.627145	0.463472	0.80817	0.859358	0.831904	0.865412	0.494978	0.933323	0.692811	0	0.56574
s000013265	49775	50014	0.61768	0.817606	0.758149	0.386054	0.600693	0.141365	0.710983	0.697914	0.226868	0.450115	0.823273	0.847863	0.757027	0.0874785	0.302211	0.614864	0.00777255	0.472278
s000013274	39571.3	39693.8	0.683643	0.840998	0.766287	0.586346	0.637671	0.290682	0.516064	0.809721	0.315264	0.59985	0.877834	0.874728	0.856496	0.294389	0.591959	0.625516	0.00211277	0.48837
s000013306	27828.4	26776.2	0.781341	0.88933	0.824807	0.619199	0.661416	0.472413	0.768462	0.748154	0.565846	0.734435	0.941944	0.892525	0.876162	0.465999	0.761969	0.819778	0.00665923	0.638837
s000013312	10572.2	10754.2	0.699331	0.85819	0.763177	0.678238	0.675873	0.554943	0.726832	0.722883	0.500059	0.835132	0.921342	0.889491	0.886167	0.553156	0.873024	0.823023	0.0372087	0.680487
s000013327	14878	14885.2	0.531164	0.943339	0.854427	0.750397	0.853083	0.385912	0.847526	0.355201	0.388634	0.839687	0.953525	0.917061	0.95997	0.285629	0.615791	0.873489	0.00302562	0.740801
s000013331	17555.5	18717.7	0.481899	0.767565	0.578023	0.38982	0.453361	0.213617	0.447703	0.756889	0.274538	0.508226	0.735377	0.750865	0.737281	0.228416	0.508211	0.56476	0	0.441964
s000013332	12362.5	12490.4	0.657535	0.831493	0.719819	0.464274	0.585185	0.263981	0.592377	0.778566	0.322254	0.535071	0.870348	0.845631	0.817849	0.16197	0.54168	0.695475	0.0245414	0.498779
s000013334	20455.9	20630.4	0.595755	0.860748	0.764476	0.575276	0.653208	0.297076	0.656134	0.770358	0.375733	0.75071	0.876718	0.872863	0.833684	0.213627	0.636005	0.671135	0.00745933	0.503307
s000013355	36619.5	36643.8	0.574074	0.850435	0.659893	0.494318	0.55662	0.375476	0.681636	0.757652	0.435985	0.642482	0.819324	0.818057	0.800632	0.236468	0.694019	0.689694	0.00472748	0.510152
s000013357	18677.3	18767.8	0.714577	0.860102	0.764763	0.643867	0.680819	0.557639	0.743958	0.781512	0.582442	0.884186	0.930192	0.884581	0.934344	0.502191	0.719075	0.818302	0	0.68262
s000013372	11809.9	11952.7	0.798461	0.84223	0.810485	0.743366	0.716905	0.518851	0.695891	0.852229	0.609156	0.826186	0.933084	0.914157	0.926359	0.466512	0.987257	0.794033	0	0.673064
s000013378	17490.8	17573.2	0.61322	0.812558	0.695787	0.537676	0.633126	0.386777	0.595501	0.70949	0.431358	0.664055	0.848651	0.844649	0.803767	0.358163	0.590432	0.682754	0.0417369	0.572615
s000013392	22021	22003.4	0.661588	0.866635	0.819286	0.644181	0.754189	0.480741	0.737886	0.515461	0.497293	0.864201	0.878489	0.869374	0.879436	0.39979	0.730846	0.78799	0.0176503	0.655993
s000013393	13411	13404.9	0.616046	0.755546	0.679168	0.584697	0.589165	0.482222	0.666207	0.722624	0.504107	0.768013	0.846948	0.833372	0.856332	0.392094	0.710477	0.746167	0.00338783	0.605529
s000013397	32914.9	32915	0.709761	0.932847	0.782758	0.71924	0.694125	0.646921	0.786135	0.466354	0.659587	0.865819	0.876011	0.896041	0.936852	0.632259	0.448506	0.854022	0.00833229	0.708813
s000013411	29282.7	29831.9	0.529493	0.693639	0.572481	0.307637	0.49104	0.230089	0.574658	0.644262	0.27789	0.503552	0.730766	0.76312	0.696621	0.168562	0.332064	0.561886	0.112558	0.415498
s000013419	19761.5	20296.3	0.550103	0.747236	0.559397	0.415604	0.471524	0.255884	0.559928	0.611668	0.308419	0.462466	0.738717	0.820873	0.793199	0.135773	0.310185	0.594602	0	0.464157
s000013425	41823.7	41978.4	0.555046	0.722314	0.690345	0.424492	0.48181	0.308804	0.601517	0.592224	0.300155	0.562813	0.763056	0.877232	0.838952	0.181338	0.44597	0.719628	0.0332364	0.472343
s000013427	19476.1	20064.2	0.474431	0.734614	0.575462	0.357403	0.396079	0.135242	0.474295	0.805954	0.19054	0.287901	0.759279	0.749627	0.699813	0.151825	0.126196	0.509667	0.000783145	0.335917
s000013429	32274	32435.5	0.50062	0.766438	0.679712	0.266098	0.399982	0.139575	0.566912	0.851096	0.180816	0.319535	0.74984	0.835092	0.738029	0.120599	0.317405	0.589084	0.074777	0.297746
s000013430	15144.7	15014.6	0.689132	0.846811	0.759453	0.644936	0.689781	0.499571	0.705507	0.766694	0.586092	0.868425	0.934235	0.881676	0.916975	0.523318	0.907613	0.779883	0.0113071	0.658533
s000013431	23306.8	24616.3	0.541224	0.801056	0.645528	0.449727	0.572989	0.290582	0.66996	0.61799	0.344439	0.64787	0.822894	0.822426	0.772854	0.334725	0.600987	0.684774	0.0750955	0.470399
s000013433	13928.9	13931.6	0.729855	0.902649	0.779954	0.713217	0.697368	0.646413	0.775611	0.400563	0.660161	0.90007	0.888542	0.906331	0.948455	0.639799	0.57884	0.865889	0	0.723802
s000013440	36185.5	35632.1	0.530304	0.919521	0.59878	0.499429	0.55571	0.419634	0.77567	0.585156	0.4255	0.630771	0.876726	0.663176	0.747829	0.216982	0.458695	0.600167	0.0590575	0.472716
s000013441	14347.5	14477.3	0.34078	0.772295	0.428414	0.188628	0.270024	0.116006	0.432515	0.755061	0.0972691	0.224865	0.510585	0.721801	0.571717	0.0596212	0.164293	0.448382	0.00588233	0.241644
s000013447	6703.72	6813.89	0.75367	0.917695	0.830343	0.64112	0.6987	0.212586	0.831288	0.492853	0.290416	0.888414	0.947689	0.875891	0.875244	0.117093	0.499479	0.906454	0.0360518	0.739567
s000013457	23309.1	25294.1	0.661434	0.897522	0.695584	0.530812	0.594078	0.411867	0.66882	0.674029	0.460239	0.74789	0.933878	0.848376	0.909491	0.391187	0.795438	0.774209	0	0.602832
s000013464	7004.28	7004.28	0.756112	0.942475	0.79466	0.682062	0.710997	0.403004	0.666216	0.669306	0.396579	0.85245	0.967546	0.896614	0.940795	0.337219	0.788196	0.789736	0	0.598436
s000013465	10008.3	10589	0.629409	0.771865	0.753705	0.596362	0.686245	0.450766	0.628377	0.672956	0.433348	0.81019	0.863659	0.897991	0.868736	0.434798	0.806792	0.775498	0.0038984	0.62852
s000013472	29055.4	29112.4	0.62204	0.851767	0.714305	0.527422	0.434691	0.283745	0.679314	0.788933	0.440944	0.464908	0.852399	0.822342	0.809796	0.198459	0.424642	0.684491	0.00556499	0.510932
s000013523	16726.1	16752.6	0.705013	0.923634	0.720366	0.617903	0.612702	0.586011	0.693652	0.62792	0.562575	0.851779	0.920885	0.818992	0.896689	0.453534	0.9195	0.803007	0.00141711	0.642789
s000013526	28317.2	28325.8	0.699413	0.888116	0.80146	0.598068	0.680014	0.396088	0.686598	0.774406	0.465913	0.80665	0.902796	0.895797	0.871591	0.308307	0.735999	0.735088	0.0597803	0.605421
s000013527	22243.6	22306.3	0.687071	0.886405	0.758537	0.467139	0.55304	0.171368	0.630605	0.803996	0.323614	0.498203	0.877005	0.873148	0.813615	0.1332	0.254427	0.628962	0.0172056	0.440149
s000013530	29590.6	29888.6	0.621752	0.920929	0.656442	0.59403	0.520456	0.429886	0.624873	0.840723	0.452117	0.728918	0.869023	0.818791	0.946744	0.34202	0.59204	0.728789	0	0.554125
s000013532	14862.4	14630.6	0.616146	0.735082	0.740513	0.452949	0.690523	0.432629	0.506085	0.689395	0.373856	0.644593	0.81875	0.843693	0.788455	0.18425	0.795638	0.665915	0.0072794	0.523319
s000013533	20639.3	20812.8	0.794926	0.897235	0.858357	0.629534	0.77129	0.534843	0.759214	0.783361	0.5882	0.841555	0.90212	0.86141	0.871836	0.442395	0.869838	0.818694	0.0276139	0.734259
s000013539	17376.8	17390.1	0.511117	0.731554	0.609197	0.395561	0.399388	0.194633	0.466254	0.808576	0.320418	0.400957	0.721832	0.770022	0.716206	0.0879541	0.303007	0.496811	0	0.433933
s000013541	18371.5	18652.5	0.754066	0.918243	0.823966	0.745697	0.756815	0.619066	0.809787	0.59077	0.630415	0.981343	0.95406	0.921363	0.956414	0.599929	0.83982	0.890603	0	0.745476
s000013543	22134.4	23940.9	0.64486	0.821184	0.686913	0.37997	0.762948	0.294139	0.749079	0.663074	0.327978	0.640755	0.879632	0.90866	0.784883	0.294173	0.639782	0.775028	0	0.497677
s000013551	9259.67	9693.11	0.743196	0.801316	0.472884	0.409167	0.435248	0.33442	0.772454	0.637212	0.404428	0.853051	0.880385	0.669242	0.767781	0.0571307	0.331121	0.82325	0	0.710055
s000013562	10307.8	10384.5	0.724679	0.86743	0.798264	0.680012	0.664441	0.493227	0.731344	0.765457	0.560191	0.846537	0.912456	0.896171	0.886002	0.225152	0.901776	0.826894	0	0.693036
s000013571	10867.3	10904.5	0.670611	0.838553	0.630767	0.390712	0.489748	0.341519	0.611788	0.716697	0.326276	0.543811	0.852724	0.783711	0.820395	0.15119	0.594677	0.609093	0.0330353	0.479525
s000013572	18345.4	19266.5	0.790915	0.875864	0.840028	0.731786	0.80457	0.662946	0.838539	0.729506	0.693984	0.958849	0.949024	0.919839	0.932654	0.543811	1.18958	0.881146	0	0.74182
s000013575	25466.5	25640	0.666797	0.880431	0.718316	0.627353	0.656764	0.592346	0.733198	0.658138	0.520408	0.757544	0.889065	0.846163	0.871771	0.434537	0.727306	0.763	0	0.546463
s000013595	16253.6	16297.5	0.727876	0.86808	0.777864	0.679778	0.727506	0.528632	0.710249	0.687505	0.462524	0.876953	0.924033	0.879528	0.910075	0.434066	0.838141	0.767888	0.0766916	0.641995
s000013608	15534.9	15675.4	0.838229	0.903019	0.745406	0.577525	0.641232	0.585411	0.817926	0.828058	0.594696	0.786715	0.943075	0.839548	0.914193	0.349609	1.0718	0.816511	0.0062516	0.690984
s000013613	43346.8	44334.8	0.815152	0.887907	0.890744	0.807265	0.85023	0.792658	0.850035	0.720896	0.807509	1.01501	0.968058	0.950618	1.00907	0.86394	1.18184	0.919954	0	0.840676
s000013619	19659	19948.7	0.647373	0.864143	0.71845	0.481689	0.636428	0.358836	0.605227	0.767388	0.368628	0.646577	0.86342	0.852131	0.822208	0.236921	0.714607	0.681001	0.0470685	0.525991
s000013620	10786	11180.8	0.760039	0.938372	0.75316	0.586945	0.67479	0.544983	0.712482	0.70107	0.578012	0.834259	0.959918	0.9019	0.920228	0.501294	0.92938	0.824178	0	0.682189
s000013626	41251.5	41274.1	0.711188	0.879333	0.747068	0.668165	0.693193	0.580237	0.696238	0.726954	0.547305	0.872296	0.959882	0.867308	0.894082	0.485075	0.982453	0.79493	0	0.678702
s000013636	19354.3	19431.2	0.684609	0.891187	0.768673	0.635886	0.671356	0.431297	0.688295	0.706141	0.471185	0.773896	0.886511	0.869661	0.889512	0.365933	0.621052	0.734247	0.00764301	0.576961
s000013639	19528.2	19502.4	0.747396	0.941257	0.756225	0.508051	0.545074	0.329838	0.65549	0.763919	0.438182	0.608672	0.966893	0.869344	0.912371	0.23587	0.56064	0.69607	0	0.63012
s000013667	35590.4	36182.3	0.471314	0.89629	0.619758	0.499051	0.553607	0.334833	0.623831	0.681719	0.349537	0.771173	0.823486	0.811034	0.779353	0.270975	0.572563	0.703571	0.01758	0.483906
s000013689	13445.8	13542.2	0.53973	0.777525	0.738958	0.446504	0.576495	0.24248	0.655902	0.463387	0.317367	0.651707	0.804603	0.875039	0.773839	0.284307	0.448821	0.716492	0.0015373	0.431221
s000013697	9509.72	9998.9	0.749123	0.90088	0.849294	0.673159	0.820576	0.51757	0.805778	0.757432	0.525888	0.901527	0.975126	0.904712	0.890978	0.307559	0.971521	0.888605	0	0.609818
s000013702	21407.2	23129.8	0.724516	0.898032	0.737923	0.620746	0.661056	0.537845	0.742353	0.691034	0.558119	0.873412	0.940859	0.871348	0.941069	0.473944	1.05144	0.850317	0.0205151	0.725158
s000013711	19092.6	19099.4	0.708942	0.841017	0.773299	0.672309	0.748635	0.602609	0.823178	0.492138	0.620678	0.816017	0.895972	0.863267	0.89839	0.560632	0.763646	0.836747	0.00335825	0.683938
s000013719	25529.9	25010.6	0.271447	0.849461	0.648259	0.149267	0.22225	0.0312269	0.291166	0.533813	0.0628528	0.136488	0.452728	0.721463	0.565103	0.0102674	0.0401395	0.302544	0	0.189465
s000013720	17678	17974.2	0.666441	0.786203	0.650394	0.550307	0.567089	0.429715	0.670636	0.773174	0.515943	0.703066	0.870853	0.808937	0.856621	0.309282	0.782993	0.698799	0.0152499	0.62228
s000013730	11687.7	11757.9	0.753101	0.835737	0.811632	0.652161	0.687647	0.542345	0.723313	0.923509	0.563927	0.832017	0.93554	0.909916	0.906376	0.228719	1.06886	0.822332	0	0.652065
s000013733	10748.9	10792.5	0.824688	0.915069	0.872816	0.745222	0.819757	0.586013	0.764302	0.394227	0.584501	0.902703	0.928289	0.933546	0.908924	0.398359	0.444416	0.852596	0	0.711145
s000013743	24840.8	26345.7	0.666612	0.862097	0.705461	0.584536	0.636272	0.38567	0.637646	0.722825	0.401936	0.768135	0.924984	0.808084	0.884898	0.246373	0.854985	0.741273	0.03261	0.629685
s000013750	13359.2	13411.2	0.515901	0.761187	0.571879	0.414609	0.465224	0.330936	0.580176	0.783603	0.380603	0.571166	0.816617	0.771733	0.773498	0.260898	0.632206	0.62762	0.0142078	0.525234
s000013755	29321.8	29435.7	0.645236	0.739529	0.778874	0.626095	0.74569	0.563053	0.652511	0.74951	0.571494	0.88226	0.866301	0.907234	0.87821	0.493593	0.897135	0.786957	0	0.672577
s000013756	56871.4	57416.7	0.591427	0.836038	0.66512	0.451937	0.594294	0.227896	0.588091	0.597845	0.268861	0.648679	0.825216	0.809383	0.787653	0.123904	0.447031	0.670127	0.00244016	0.47711
s000013765	9482.5	9737.75	0.642481	0.855813	0.726847	0.580156	0.745408	0.472273	0.795202	0.638914	0.513929	0.850233	0.940894	0.862514	0.844876	0.440052	0.82243	0.849167	0	0.644708
s000013772	23832.5	25221	0.557023	0.821455	0.779779	0.480555	0.686342	0.301367	0.68008	0.535047	0.33398	0.771182	0.893163	0.928623	0.806945	0.339174	0.228566	0.771766	0	0.452074
s000013783	17759.5	17771.8	0.649061	0.872913	0.787109	0.626392	0.643299	0.384297	0.656822	0.667995	0.470054	0.766711	0.89718	0.885868	0.850811	0.280168	0.648002	0.739155	0.050609	0.563932
s000013786	16693.3	16945.7	0.617257	0.788523	0.700774	0.419169	0.579118	0.246725	0.602696	0.75958	0.320632	0.578595	0.824053	0.854128	0.785081	0.239309	0.41337	0.652393	0.0231767	0.469931
s000013807	19000	18864.2	0.501005	0.822457	0.644613	0.220114	0.385413	0.112307	0.544855	0.732921	0.122886	0.161552	0.729292	0.761827	0.59966	0.0615781	0.105659	0.465251	0.0144291	0.195901
s000013808	10740.3	10722.3	0.658328	0.824866	0.803761	0.497392	0.656264	0.174217	0.678439	0.641165	0.246903	0.62649	0.838829	0.8848	0.775545	0.126351	0.291624	0.724434	0.014181	0.583081
s000013822	11810.5	11814.6	0.62455	0.764623	0.684524	0.506349	0.522437	0.205303	0.482324	0.791224	0.289064	0.465765	0.79592	0.830555	0.808729	0.17199	0.344869	0.523878	0	0.443799
s000013827	26897.9	27631.4	0.58766	0.789724	0.717205	0.583032	0.572492	0.419141	0.659769	0.652876	0.462239	0.764936	0.840428	0.880613	0.831188	0.355122	0.75411	0.753741	0.0107308	0.608604
s000013829	12297.3	12622.4	0.746713	0.852854	0.636472	0.525608	0.565007	0.602373	0.790646	0.808048	0.622926	0.87039	0.916942	0.767913	0.788978	0.309411	0.889824	0.808566	0	0.721504
s000013832	14610.1	15466	0.690737	0.807199	0.718567	0.589295	0.640168	0.362238	0.673993	0.756829	0.421153	0.62853	0.885586	0.815391	0.785788	0.197905	0.671033	0.772818	0	0.502859
s000013852	22569.9	22704.5	0.459684	0.689635	0.538284	0.349216	0.406612	0.207885	0.451261	0.785346	0.268231	0.421013	0.725338	0.814716	0.775686	0.145167	0.405936	0.503833	0	0.416135
s000013861	15695.8	15708.4	0.570807	0.857084	0.763556	0.560725	0.700662	0.349542	0.717662	0.632087	0.459126	0.828247	0.907059	0.858542	0.847593	0.402599	0.663306	0.774458	0.0504043	0.619383
s000013902	18862	18886.8	0.552928	0.757356	0.60887	0.449519	0.498745	0.235464	0.534434	0.764222	0.298952	0.583584	0.767794	0.776692	0.766931	0.119816	0.503909	0.616541	0	0.499067
s000013908	11053.2	11255.1	0.56919	0.806323	0.646332	0.517456	0.574724	0.318922	0.580183	0.656946	0.349502	0.689399	0.807415	0.827554	0.823903	0.24494	0.517198	0.674688	0.0170583	0.524079
s000013927	76998.5	77018.8	0.729605	0.774541	0.790234	0.550729	0.688189	0.276441	0.568764	0.735474	0.331718	0.637825	0.841638	0.90219	0.907992	0.205276	0.586472	0.683359	0	0.486056
s000013937	19765.3	19834.2	0.577031	0.847029	0.706028	0.58174	0.660612	0.482534	0.715233	0.784394	0.570567	0.875259	0.918697	0.855383	0.870478	0.474777	0.915568	0.794243	0.0797072	0.692038
s000013960	21953.3	22012.5	0.762373	0.927655	0.826746	0.684101	0.738876	0.477275	0.658168	0.660521	0.499982	0.824687	0.938009	0.908319	0.92153	0.217184	0.743798	0.773716	0.0107409	0.606319
s000013965	22548.4	23304.6	0.763342	0.864864	0.725125	0.640328	0.659432	0.639707	0.784641	0.772892	0.659243	0.895817	0.954583	0.857751	0.94256	0.523783	1.25477	0.823286	0.00242792	0.762569
s000013972	14295.2	14874.5	0.674203	0.823053	0.760783	0.66599	0.725911	0.523798	0.752855	0.722757	0.579038	0.941012	0.919098	0.889672	0.895438	0.559192	0.997064	0.82366	0.0250068	0.698603
s000013976	17539.1	16905.6	0.656452	0.843101	0.726592	0.554693	0.583985	0.46173	0.627575	0.647597	0.48063	0.724131	0.85133	0.871132	0.851135	0.415877	0.49369	0.710306	0	0.60775
s000013982	14943.7	14967	0.827731	0.92798	0.818965	0.698697	0.807991	0.553405	0.809061	0.331759	0.535217	0.885108	0.909303	0.888684	0.878798	0.189912	0.600087	0.733154	0.0145969	0.774277
s000013986	31919.1	32437.9	0.728561	0.870618	0.772636	0.668874	0.707592	0.545857	0.720643	0.622793	0.399432	0.836566	0.927568	0.898854	0.87611	0.483137	0.741945	0.809644	0.00382711	0.71358
s000014009	9230.64	9217.39	0.703672	0.868097	0.748609	0.328616	0.595643	0.146487	0.436117	0.760336	0.140818	0.227736	0.853691	0.849071	0.767848	0.0977474	0.0984267	0.367903	0	0.228221
s000014012	26986.6	27261.8	0.683701	0.834038	0.749215	0.63992	0.662024	0.330139	0.616625	0.620586	0.3188	0.719734	0.876354	0.829503	0.873451	0.238676	0.530098	0.686282	0.0964187	0.531846
s000014085	24757.4	25624.6	0.600436	0.865926	0.716482	0.506104	0.539188	0.370102	0.70559	0.7195	0.427863	0.765837	0.90814	0.860885	0.840567	0.451691	0.642254	0.806994	0.0625558	0.565952
s000014102	54926.3	54895.3	0.689831	0.80005	0.845962	0.384727	0.460057	0.0373979	0.782864	0.565888	0.309221	0.177581	0.790084	0.906525	0.838035	0.0387612	0.0857799	0.833847	0.0063588	0.49835
s000014122	22488.6	22772.9	0.663058	0.807947	0.654232	0.596947	0.555382	0.397327	0.597322	0.812942	0.491686	0.662206	0.855651	0.832684	0.845899	0.240814	0.768037	0.649975	0	0.588881
s000014142	9800.65	9839.65	0.479073	0.748767	0.609269	0.375152	0.46484	0.177787	0.467892	0.673642	0.238033	0.528754	0.791261	0.77903	0.744735	0.145618	0.412855	0.576049	0.052731	0.437405
s000014150	25977.3	26440.7	0.379238	0.94448	0.879193	0.775795	0.815253	0.247412	0.864651	0.352285	0.244765	0.725122	0.956241	0.930872	0.979423	0.269423	0.442853	0.91248	0.0172046	0.810789
s000014151	38074.3	38629	0.822792	0.925315	0.846093	0.653616	0.796068	0.578523	0.799615	0.832901	0.581366	0.931823	0.977209	0.930646	0.974674	0.450753	1.02012	0.861075	0	0.679277
s000014153	16344.6	16333.9	0.663912	0.83207	0.703236	0.563588	0.633779	0.411254	0.579811	0.734051	0.359066	0.679864	0.906558	0.844435	0.83757	0.271514	0.688449	0.702247	0	0.604651
s000014162	10340.9	10368.3	0.407008	0.60226	0.556286	0.192448	0.453184	0.129301	0.31373	0.603445	0.169263	0.277548	0.574426	0.786378	0.635279	0.066245	0.0755214	0.377004	0.03255	0.258785
s000014164	35656.7	35510.6	0.626774	0.798775	0.727377	0.555024	0.634463	0.26877	0.504964	0.673969	0.276039	0.575889	0.841301	0.862951	0.815134	0.175964	0.395737	0.609128	0.0262401	0.459601
s000014175	24614.2	24686.2	0.563233	0.768498	0.617315	0.187343	0.533494	0.109807	0.428948	0.613239	0.175991	0.386817	0.754609	0.798059	0.774673	0.0742119	0.095196	0.462036	0.0109041	0.292433
s000014188	12327.4	12534	0.385529	0.554158	0.516958	0.151532	0.40704	0.0425742	0.454968	0.802182	0.0788349	0.341576	0.603188	0.695914	0.527073	0.0223625	0.0655808	0.412381	0	0.265004
s000014199	21025.9	20996.2	0.636981	0.784955	0.74817	0.592346	0.640667	0.442792	0.670382	0.541282	0.497986	0.824742	0.847621	0.897766	0.867573	0.302319	0.602103	0.776157	0.0177392	0.637848
s000014208	22182.3	22549	0.691744	0.910766	0.749493	0.627868	0.601958	0.383815	0.718463	0.804195	0.47013	0.702039	0.924054	0.802286	0.85697	0.380518	0.660538	0.789809	0	0.581906
s000014222	16047.8	15736.1	0.570714	0.786746	0.659573	0.593754	0.605423	0.474953	0.694485	0.657418	0.520457	0.793909	0.885398	0.851273	0.872271	0.517042	0.831901	0.768234	0.0309139	0.692083
s000014232	14715.5	14771	0.64235	0.776274	0.773708	0.442918	0.648602	0.13223	0.455915	0.751882	0.226349	0.505012	0.819253	0.892787	0.782862	0.110191	0.28793	0.544601	0.067291	0.367225
s000014233	13967.8	13981.4	0.627201	0.866639	0.726501	0.559008	0.648625	0.361863	0.687107	0.623102	0.405159	0.730296	0.854381	0.842297	0.846589	0.264422	0.463153	0.698767	0.0111369	0.515241
s000014234	31462.9	31496.9	0.817505	0.852276	0.830692	0.727645	0.779148	0.737492	0.865794	0.717447	0.7816	1.03211	0.950889	0.879469	0.938746	0.483608	1.10491	0.904105	0.010606	0.777266
s000014237	25406.3	25495.8	0.560778	0.690136	0.844428	0.459494	0.703144	0.329355	0.633004	0.565642	0.37765	0.639133	0.746005	0.91904	0.732144	0.31203	0.490503	0.664652	0.00340549	0.532508
s000014240	15422.5	15701.2	0.796175	0.890917	0.767332	0.723927	0.697434	0.675826	0.82169	0.715568	0.726358	0.967346	0.966279	0.877622	0.96513	0.453735	1.1253	0.869547	0.0153655	0.821893
s000014254	23628.6	23765.5	0.583851	0.868115	0.688252	0.668382	0.639984	0.499639	0.742473	0.568538	0.501078	0.926426	0.937836	0.850729	0.897651	0.311922	0.776929	0.803502	0.0148113	0.645895
s000014270	12375.6	13299.6	0.593879	0.877043	0.762665	0.539316	0.700514	0.406509	0.723058	0.719462	0.489818	0.881607	0.945719	0.880959	0.884545	0.452716	0.88334	0.834924	0.0412277	0.680798
s000014271	10849.4	10787.5	0.665771	0.866043	0.749472	0.570144	0.626644	0.407492	0.659827	0.78843	0.408575	0.683937	0.870726	0.851063	0.814258	0.290447	0.713922	0.743023	0	0.608402
s000014279	32147.6	32357.6	0.567013	0.783623	0.640787	0.462575	0.472755	0.282119	0.58635	0.738426	0.370041	0.573141	0.791649	0.848096	0.782071	0.273553	0.451448	0.663752	0.0174781	0.537067
s000014297	41447.8	41550.6	0.837538	0.960725	0.89331	0.814914	0.813191	0.722947	0.907739	0.618802	0.779232	1.07642	1.00537	0.942251	0.970225	0.657544	1.00793	0.947247	0.00103822	0.824131
s000014330	22626.2	22779.8	0.562484	0.806548	0.656578	0.433699	0.53039	0.155098	0.517308	0.718155	0.170405	0.461749	0.845534	0.8223	0.761335	0.101411	0.319752	0.543971	0	0.387942
s000014331	15515.8	15426.2	0.549578	0.74721	0.551747	0.329481	0.573511	0.154975	0.610216	0.469524	0.167242	0.491296	0.758615	0.730241	0.716566	0.0789263	0.265997	0.63861	0	0.342762
s000014334	26038.8	26774.2	0.721009	0.867431	0.757324	0.477161	0.671403	0.292215	0.674639	0.781298	0.364828	0.730613	0.917495	0.894076	0.837377	0.218101	0.475941	0.704372	0.0580791	0.496979
s000014340	19917	19971.6	0.728346	0.907348	0.8546	0.749471	0.822362	0.49048	0.862939	0.746175	0.582424	0.897238	0.976697	0.903479	0.911029	0.138454	0.955012	0.904108	0.00279093	0.76614
s000014348	25698.4	25966.6	0.65588	0.880294	0.762132	0.688868	0.668624	0.552154	0.787885	0.701453	0.590366	0.917439	0.92104	0.891617	0.900792	0.36	0.916635	0.841781	0.00408091	0.728661
s000014356	13507.3	13571.8	0.61941	0.894211	0.657735	0.507995	0.493293	0.32555	0.62988	0.739006	0.426131	0.623825	0.853255	0.80103	0.831473	0.190733	0.454538	0.640769	0.0250012	0.539321
s000014358	15405.3	15637.4	0.565645	0.884844	0.745919	0.652266	0.646278	0.449565	0.734333	0.627702	0.482816	0.853315	0.89951	0.91232	0.907753	0.512441	0.765673	0.804936	0.00163816	0.617335
s000014379	25242.6	25245.1	0.553994	0.807924	0.631581	0.524223	0.54211	0.358254	0.580372	0.830719	0.416172	0.683311	0.818117	0.809983	0.804528	0.221306	0.678521	0.679459	0	0.534437
s000014392	29646.8	29623.4	0.764787	0.858878	0.798359	0.723813	0.747585	0.428742	0.680032	0.594352	0.368449	0.833965	0.917651	0.824793	0.944347	0.264955	0.823261	0.768237	0	0.656883
s000014397	42240.3	42233.6	0.467436	0.658182	0.618185	0.281792	0.382073	0.101871	0.439211	0.635638	0.149438	0.284892	0.661655	0.765723	0.629983	0.042263	0.209268	0.474034	0.00133462	0.260256
s000014399	20272.3	20230.3	0.487675	0.685605	0.648757	0.487046	0.492288	0.363577	0.581498	0.763631	0.3748	0.642521	0.763652	0.810349	0.755308	0.418231	0.674099	0.675022	0	0.463634
s000014424	16504.6	16639.5	0.659518	0.872227	0.708111	0.457408	0.646441	0.193166	0.689379	0.671781	0.248858	0.711711	0.884538	0.839856	0.796334	0.150441	0.446543	0.709376	0.103828	0.522639
s000014425	18421.2	18466.3	0.444253	0.819257	0.723896	0.558479	0.631248	0.246042	0.715092	0.506209	0.290556	0.6992	0.856244	0.876888	0.814468	0.353391	0.480752	0.773184	0.0333749	0.613725
s000014426	16386.8	16413.3	0.486234	0.903734	0.819398	0.683389	0.722674	0.313763	0.810702	0.488761	0.375794	0.784338	0.941079	0.893143	0.90934	0.382492	0.471905	0.847741	0.00537003	0.734818
s000014430	19824.9	19614.6	0.782655	0.888675	0.857561	0.69181	0.733828	0.60311	0.818208	0.545068	0.609415	0.958181	0.947448	0.940426	0.952093	0.63008	0.862341	0.891575	0.0189334	0.715026
s000014433	10322.6	10445.1	0.703788	0.934173	0.845097	0.691702	0.802939	0.583783	0.82577	0.576373	0.638857	1.03201	0.979767	0.93117	0.953602	0.653321	0.774332	0.865487	0.0103086	0.721594
s000014436	11514	11525.5	0.704952	0.869115	0.835628	0.622336	0.651163	0.352057	0.686991	0.817432	0.550402	0.731487	0.907446	0.89871	0.897524	0.389286	0.67905	0.75078	0.0428957	0.62148
s000014458	48980.6	49006	0.823032	0.944687	0.851205	0.70901	0.708969	0.579942	0.801428	0.596051	0.621106	0.903048	0.968738	0.85775	0.944405	0.367144	0.863509	0.856158	0.00954737	0.676036
s000014468	19293.6	19776.6	0.607965	0.968189	0.757203	0.566647	0.814597	0.514468	0.858986	0.606743	0.594528	0.993906	0.993397	0.838351	0.889085	0.562831	1.00242	0.870634	0.0253651	0.748814
s000014488	44907.8	46801.5	0.486521	0.729885	0.615238	0.414951	0.563958	0.317271	0.616221	0.673772	0.358517	0.740202	0.836425	0.824951	0.764382	0.279886	0.739352	0.690422	0.0320048	0.489017
s000014490	23584.6	25188.2	0.665987	0.831957	0.786645	0.544992	0.645931	0.34992	0.727407	0.650903	0.385004	0.771817	0.933076	0.889047	0.811669	0.227134	0.573389	0.838346	0	0.559033
s000014493	27270.1	27438	0.627963	0.86006	0.706846	0.451955	0.690271	0.345037	0.712445	0.588594	0.360035	0.764953	0.840999	0.841762	0.805101	0.340904	0.5936	0.678037	0.00340398	0.539278
s000014498	28481.9	29105.4	0.636954	0.859727	0.731885	0.601311	0.669003	0.438346	0.682389	0.648143	0.462738	0.851803	0.909037	0.888801	0.876249	0.321503	0.832038	0.756386	0.000848863	0.580759
s000014523	24704.9	24705.3	0.623091	0.874397	0.669701	0.523455	0.600018	0.362491	0.644638	0.519194	0.388356	0.708536	0.823807	0.820933	0.824585	0.19983	0.572517	0.7309	0	0.538139
s000014528	14930.7	15332.1	0.708235	0.849404	0.750999	0.644792	0.705321	0.543055	0.7187	0.511593	0.458916	0.897286	0.896563	0.914228	0.871419	0.405514	0.918516	0.786714	0.0113592	0.705685
s000014538	18967.5	18957.8	0.746045	0.917522	0.800185	0.733814	0.746019	0.650735	0.79196	0.662135	0.662993	0.969342	0.946291	0.909696	0.915839	0.72029	1.18774	0.880552	0	0.736683
s000014540	17213.7	17217.5	0.700406	0.863871	0.779777	0.647129	0.725396	0.425319	0.778102	0.671191	0.466042	0.828969	0.938118	0.861074	0.870062	0.316877	0.787266	0.792699	0	0.710268
s000014558	21765.6	21948.6	0.558469	0.790736	0.658107	0.547879	0.493129	0.328212	0.653114	0.646625	0.395758	0.658536	0.837027	0.834601	0.80844	0.292174	0.386302	0.686756	0.0287164	0.559617
s000014561	28431.3	28528.2	0.736819	0.905937	0.798576	0.643163	0.690004	0.560877	0.776367	0.72304	0.630096	0.86376	0.939895	0.880658	0.907978	0.551549	0.968877	0.825449	0.0429344	0.714217
s000014565	20614.2	20684.7	0.683903	0.823127	0.761063	0.671023	0.650479	0.587819	0.751822	0.724262	0.554856	0.895702	0.888126	0.858699	0.917437	0.634023	0.798104	0.829926	0	0.673069
s000014568	33004.7	32860.6	0.663361	0.823464	0.825307	0.44005	0.660705	0.362994	0.576196	0.720845	0.400679	0.728056	0.856124	0.873205	0.844751	0.356636	0.573407	0.729072	0.00491688	0.593446
s000014571	19577.7	19792.9	0.650917	0.815368	0.733383	0.580658	0.640326	0.268824	0.573554	0.671361	0.328113	0.648714	0.851746	0.797911	0.824515	0.248644	0.561156	0.65918	0	0.52083
s000014579	11839.3	12043.7	0.690091	0.863686	0.7678	0.593766	0.678462	0.330737	0.713124	0.687729	0.415496	0.78794	0.918074	0.894129	0.876401	0.29943	0.639937	0.792848	0	0.58573
s000014601	23256.7	24028.1	0.761065	0.920227	0.84259	0.793991	0.777641	0.683498	0.850588	0.620014	0.610839	1.04249	0.987899	0.928884	0.979806	0.474115	1.13807	0.910799	0	0.802772
s000014629	16622.9	16627.2	0.61442	0.749863	0.703795	0.60449	0.623895	0.431267	0.670184	0.721127	0.468579	0.80991	0.873331	0.896484	0.881616	0.501185	0.8516	0.738818	0.0320102	0.590075
s000014638	9726.16	20688.4	0.569084	0.0495396	0.558134	0.0518529	0.581387	0.0311356	0.989718	0.0436966	0.0383152	0.0368991	0.948999	0.948278	0.0648478	0.0155684	0.032699	1.01364	0	0.0283039
s000014639	72300.2	72907.4	0.619098	0.702998	0.653401	0.599928	0.583773	0.461212	0.594771	0.889071	0.510354	0.744939	0.835732	0.826745	0.843309	0.219906	0.907071	0.698195	0.00213667	0.615791
s000014650	26704.1	27031.1	0.731345	0.868372	0.775577	0.610783	0.705656	0.336289	0.656107	0.593108	0.378028	0.746014	0.893409	0.831342	0.886638	0.214547	0.617087	0.673052	0.0154248	0.576594
s000014666	20782.4	20897.5	0.43218	0.592528	0.488381	0.322243	0.418803	0.238759	0.447393	0.462502	0.204595	0.508988	0.652549	0.723521	0.652152	0.164599	0.354675	0.503013	0.0329578	0.420685
s000014677	27387.3	27680.3	0.710286	0.885166	0.7278	0.563341	0.580104	0.332425	0.66574	0.770037	0.430853	0.684939	0.89155	0.881167	0.874042	0.262176	0.541397	0.695801	0.0073893	0.55341
s000014682	29759.3	29769.5	0.779005	0.915335	0.792681	0.663688	0.728477	0.430052	0.756042	0.808155	0.453591	0.727574	0.953282	0.841117	0.918859	0.300106	0.769402	0.764207	0.00165575	0.573171
s000014791	15450.8	16053.9	0.640145	0.897271	0.817288	0.61945	0.72548	0.321757	0.67979	0.609735	0.295066	0.746776	0.934678	0.902981	0.883602	0.310636	0.532376	0.800079	0.00711824	0.630577
s000014883	21473	21746.5	0.686303	0.831117	0.713702	0.646198	0.610557	0.345689	0.651477	0.758782	0.453872	0.671814	0.876741	0.857817	0.809889	0.303712	0.606327	0.676702	0	0.590737
s000014893	13420.7	13475.1	0.812113	0.913779	0.85387	0.651298	0.782383	0.629442	0.814615	0.718103	0.645127	0.925598	0.945442	0.926299	0.962606	0.528381	0.661564	0.870157	0	0.711631
s000014902	26121.4	26108.2	0.48427	0.690282	0.563445	0.419096	0.477812	0.198662	0.483826	0.79413	0.244956	0.4301	0.771742	0.711677	0.699435	0.0555797	0.404158	0.480102	0	0.351947
s000014908	61740.4	62231.1	0.491307	0.807625	0.538746	0.160838	0.308713	0.173364	0.528404	0.615377	0.201468	0.326505	0.648613	0.714741	0.604823	0.0367995	0.130479	0.544598	0.00805033	0.268873
s000014937	18344.9	18466.3	0.752075	0.922553	0.784291	0.622366	0.707049	0.230721	0.601561	0.658014	0.273171	0.66203	0.939016	0.836964	0.881981	0.250147	0.572954	0.67802	0	0.519471
s000014939	21202	21491	0.649248	0.845416	0.700281	0.555145	0.646229	0.381191	0.62381	0.750248	0.424654	0.708101	0.846532	0.838483	0.858262	0.297446	0.698318	0.714951	0.0461177	0.548194
s000014949	11820.4	11323.2	0.789707	0.89846	0.814791	0.691276	0.738525	0.504032	0.702929	0.472963	0.299111	0.516512	0.699767	0.737162	0.679218	0.175513	0.409758	0.617326	0.0124871	0.478204
s000014967	37395.1	37835.1	0.809265	0.92268	0.865	0.741676	0.788451	0.60201	0.800527	0.700043	0.555061	0.919058	0.979326	0.934604	0.942145	0.334161	0.970226	0.873889	0.000701537	0.745986
s000014979	20295.7	20635.4	0.527715	0.765406	0.510273	0.408219	0.423777	0.26203	0.523962	0.727943	0.312287	0.49987	0.716156	0.699185	0.678736	0.137331	0.357571	0.580066	0	0.456957
s000014981	18406.5	19098.4	0.382043	0.633308	0.715262	0.315695	0.379001	0.330548	0.572355	0.60786	0.341324	0.561792	0.789323	0.742104	0.759474	0.0470704	0.698344	0.701444	0.0110322	0.477003
s000014986	40488.2	40618.6	0.622599	0.844756	0.658668	0.519235	0.51954	0.316312	0.607457	0.774623	0.437016	0.643674	0.845223	0.802938	0.814299	0.148197	0.675773	0.667796	0	0.549777
s000014987	25560.7	25597.1	0.804379	0.913186	0.85185	0.670323	0.688968	0.484298	0.690123	0.669222	0.562384	0.736665	0.936555	0.890042	0.895602	0.219364	0.807216	0.810056	0	0.640384
s000015158	15958.7	16065.6	0.601841	0.898519	0.773451	0.613715	0.750412	0.403182	0.741567	0.529399	0.402023	0.847358	0.902439	0.884504	0.850434	0.369327	0.612235	0.753204	0	0.56266
s000015161	27353.5	27368.8	0.85543	0.969346	0.870461	0.752911	0.812857	0.661862	0.863369	0.734567	0.672948	1.0173	1.0087	0.928954	0.998291	0.427154	1.00044	0.910244	0.00685825	0.776084
s000015172	18018.2	20233.5	0.613576	0.855327	0.816917	0.67242	0.575744	0.481927	0.812301	0.602032	0.486931	0.836933	0.995699	0.838377	0.913827	0.618657	0.416946	0.922169	0	0.6228
s000015256	12519.5	12554.3	0.761478	0.901034	0.803054	0.646186	0.706524	0.498283	0.772408	0.712482	0.552332	0.839611	0.949441	0.868447	0.926038	0.419223	0.880122	0.843783	0	0.686806
s000015284	51705.6	53332.6	0.517154	0.926974	0.856547	0.757076	0.792692	0.150765	0.592188	0.594825	0.177097	0.693121	0.952208	0.93406	0.925783	0.159517	0.331178	0.744316	0	0.543278
s000015295	20204.8	20470.8	0.750447	0.929423	0.757755	0.636208	0.647987	0.432655	0.793728	0.697296	0.479587	0.911579	0.972169	0.858621	0.887207	0.252619	0.886962	0.863673	0.061665	0.711347
s000015329	38387.5	39283.7	0.603048	0.860258	0.670162	0.489326	0.576238	0.360695	0.636956	0.785423	0.407073	0.743486	0.872149	0.811366	0.818756	0.272428	0.728398	0.704662	0.00432731	0.5722
s000015343	16370.3	16495.4	0.531535	0.858249	0.580302	0.406048	0.457162	0.336838	0.575155	0.585341	0.356309	0.653705	0.752507	0.740322	0.695526	0.215519	0.346225	0.63034	0	0.484878
s000015346	24140.4	24181.1	0.775867	0.93165	0.843416	0.741153	0.791525	0.616513	0.882762	0.743216	0.638861	1.00739	0.984713	0.922518	0.945337	0.685523	0.943671	0.913238	0.00343664	0.75722
s000015355	31785.8	31846.6	0.720114	0.837289	0.798616	0.552825	0.682356	0.456797	0.752945	0.735705	0.507192	0.780929	0.90006	0.890196	0.871205	0.257822	0.84255	0.827912	0.0137356	0.64766
s000015364	33084.6	33105.7	0.645429	0.849517	0.769006	0.631981	0.660693	0.433107	0.668685	0.744201	0.484211	0.826982	0.8967	0.898834	0.873413	0.378086	0.786543	0.778594	0.00759435	0.591431
s000015404	35014.1	35272.3	0.713068	0.881326	0.806607	0.689973	0.722264	0.491441	0.720175	0.780986	0.53871	0.910624	0.951056	0.921705	0.917916	0.363062	0.872189	0.812759	0	0.649106
s000015541	20908.6	20879.4	0.728756	0.954182	0.789433	0.746882	0.706134	0.61894	0.772582	0.482557	0.639147	0.944589	0.939843	0.893815	0.951915	0.583981	0.835287	0.894361	0	0.735465
s000015575	32233.5	32446.6	0.605172	0.937549	0.758501	0.650296	0.624366	0.318751	0.671356	0.665904	0.39705	0.716743	0.903539	0.860815	0.88866	0.207677	0.408697	0.659866	0.00752305	0.507645
s000015589	23235.3	23254.9	0.690882	0.877918	0.790649	0.642307	0.703722	0.526795	0.759417	0.617094	0.441767	0.882965	0.91769	0.850559	0.87458	0.401269	0.814656	0.8583	0.0129705	0.728158
s000015624	36558.2	36650.6	0.610845	0.76643	0.635199	0.480457	0.463368	0.152528	0.603158	0.793644	0.43267	0.318598	0.792024	0.820228	0.802216	0.101408	0.210706	0.689798	0.00683961	0.569674
s000015636	24236.3	23844.5	0.540767	0.850055	0.600207	0.498506	0.508103	0.405705	0.607304	0.641402	0.411364	0.681539	0.85606	0.76418	0.804898	0.303528	0.447302	0.662676	0.000741708	0.593741
s000015638	29655.4	29625.4	0.675818	0.849046	0.765383	0.659621	0.639557	0.466619	0.666039	0.683808	0.528303	0.806049	0.890797	0.885817	0.903415	0.467547	0.691951	0.764595	0.00454475	0.63189
s000015641	27147.7	27224.8	0.662762	0.796953	0.791938	0.202171	0.545668	0.0789558	0.633892	0.784319	0.161863	0.547535	0.816387	0.886996	0.78108	0.0617817	0.130531	0.547324	0.0168855	0.359025
s000015705	27674.3	28179.6	0.734098	0.846844	0.781193	0.723586	0.72345	0.608214	0.76898	0.752876	0.638062	0.943485	0.928759	0.90368	0.942839	0.509866	0.996806	0.858951	0	0.73767
s000015707	28317.6	28368.8	0.635859	0.715268	0.735189	0.495398	0.580028	0.376091	0.694108	0.418471	0.444812	0.651455	0.720694	0.900454	0.838282	0.342661	0.26145	0.664921	0	0.549955
s000015771	29209.9	29453.2	0.767388	0.921759	0.799543	0.700273	0.720241	0.481774	0.770203	0.746735	0.534136	0.82511	0.963969	0.888391	0.892061	0.207574	0.950053	0.826476	0	0.647407
s000015830	22086.9	22461.6	0.598487	0.807374	0.630569	0.422459	0.555928	0.34011	0.661666	0.739525	0.411547	0.634863	0.825454	0.784052	0.786259	0.276453	0.653395	0.704198	0.0235588	0.566943
s000015907	14814.6	14816.5	0.57447	0.792553	0.70802	0.495685	0.523799	0.358591	0.645047	0.595648	0.379364	0.73734	0.836077	0.876862	0.844296	0.174224	0.585825	0.758436	0.0197124	0.626513
s000015908	22353.3	22656.1	0.760916	0.866668	0.827136	0.712825	0.771615	0.61038	0.835603	0.635216	0.624184	0.953054	0.945374	0.938223	0.950158	0.572331	0.995224	0.877179	0	0.725801
s000015923	16587.1	16593.8	0.586543	0.769636	0.647427	0.501612	0.555042	0.321322	0.559437	0.738316	0.336002	0.672083	0.853526	0.845876	0.78767	0.160416	0.591074	0.617942	0	0.453474
s000015931	57506.1	58647.8	0.607418	0.797082	0.646681	0.462011	0.449061	0.327309	0.650843	0.729214	0.453289	0.5818	0.823105	0.8153	0.815634	0.265307	0.611239	0.635799	0.017583	0.54582
s000015977	38027.8	37825.1	0.826261	0.902692	0.86159	0.800099	0.836907	0.592885	0.858847	0.379388	0.611088	0.821128	0.913387	0.807655	0.85634	0.357545	0.36784	0.629616	0.0783712	0.576207
s000016009	12842.7	14093.5	0.556836	0.873916	0.686663	0.557835	0.608357	0.398521	0.687896	0.643921	0.42998	0.709699	0.860822	0.866263	0.883669	0.406606	0.691414	0.784948	0.00692157	0.65438
s000016166	44149.2	44222.3	0.657078	0.873953	0.764328	0.692491	0.689095	0.493552	0.730731	0.707935	0.52896	0.888344	0.895592	0.909813	0.919339	0.295278	0.833329	0.771423	0.0111995	0.653902
s000016171	19541.4	19809.4	0.623772	0.807805	0.696985	0.480256	0.534961	0.236197	0.618851	0.58966	0.331728	0.540293	0.821061	0.818596	0.770573	0.125582	0.346593	0.685876	0.0190039	0.530963
s000016174	22393.9	22569.5	0.597751	0.796574	0.659397	0.462446	0.565286	0.36934	0.618616	0.788234	0.408123	0.662227	0.878123	0.816519	0.825082	0.261842	0.726537	0.712693	0.00491881	0.544885
s000016202	12959.6	13139.3	0.750919	0.916292	0.728464	0.596223	0.720632	0.379211	0.739589	0.591923	0.369542	0.878875	0.960836	0.877685	0.843923	0.120232	0.758015	0.811284	0.154456	0.63536
s000016233	9487.15	9573.61	0.586528	0.78195	0.686435	0.431371	0.557349	0.229446	0.547493	0.746004	0.271243	0.524182	0.818065	0.834183	0.793026	0.127205	0.475306	0.655732	0	0.4586
s000016248	8222.21	8447.64	0.623894	0.825868	0.680692	0.530519	0.605712	0.35885	0.612817	0.779357	0.421333	0.737938	0.8738	0.849137	0.828128	0.241176	0.622901	0.711605	0.0197335	0.568969
s000016291	11116.6	11730.5	0.622939	0.816778	0.670501	0.545743	0.659641	0.540795	0.730944	0.52763	0.540908	0.856759	0.891688	0.873677	0.88603	0.547646	0.796543	0.805064	0	0.634338
s000016313	17659.3	16633.5	0.538979	0.772698	0.725282	0.52719	0.496668	0.421043	0.669891	0.638289	0.400374	0.749069	0.873541	0.854211	0.864145	0.426811	0.29044	0.780873	0.00711501	0.507781
s000016314	40381.4	42290.2	0.394316	0.790686	0.771603	0.564223	0.397745	0.256585	0.70417	0.716815	0.275876	0.549678	0.859357	0.806159	0.84222	0.282614	0.441248	0.761293	0.0320841	0.442119
s000016316	28253	28320.2	0.600839	0.755696	0.852222	0.48312	0.48389	0.371344	0.636505	0.69177	0.448769	0.678874	0.974991	0.861709	0.911232	0.359602	0.621295	0.830801	0	0.708682
s000016334	42587	42877.7	0.75119	0.900416	0.787206	0.535161	0.693113	0.375108	0.693651	0.717263	0.406063	0.75814	0.912929	0.88002	0.868019	0.258888	0.624129	0.74375	0	0.545339
s000016340	13687.9	13651.6	0.740351	0.902173	0.753828	0.6262	0.596721	0.500541	0.722395	0.693818	0.573471	0.740008	0.923095	0.859041	0.901118	0.462679	0.830476	0.77283	0.00602131	0.62478
s000016347	56781.8	59135.3	0.608719	0.784791	0.655691	0.466071	0.580759	0.444717	0.619412	0.792308	0.433983	0.701295	0.844646	0.851019	0.808972	0.361803	0.568668	0.717324	0.0236853	0.612357
s000016354	8957.02	9209.27	0.580813	0.845652	0.801404	0.452413	0.620837	0.303089	0.698337	0.567127	0.372475	0.700526	0.859104	0.840602	0.793978	0.330808	0.496788	0.762078	0.0840453	0.552554
s000016355	137110	139167	0.626725	0.860255	0.727434	0.624581	0.656156	0.515354	0.741342	0.558507	0.489999	0.802471	0.888354	0.819917	0.857361	0.428106	0.813671	0.776283	0.0160004	0.635929
s000016358	10915	11913.1	0.70655	0.619529	0.656298	0.502335	0.66123	0.245074	0.457214	0.80584	0.263382	0.442003	0.802775	0.881775	0.74582	0.263335	0.496776	0.649929	0	0.363587
s000016370	25609.2	26495.3	0.795004	0.946069	0.88974	0.786569	0.833883	0.711661	0.865348	0.564548	0.581428	0.977527	0.985147	0.944254	0.956838	0.520284	0.905715	0.933176	0.0849352	0.816253
s000016381	28141.9	28574.1	0.786756	0.869204	0.845977	0.712232	0.812643	0.670355	0.779416	0.795465	0.685759	0.96877	0.967783	0.941226	0.93623	0.767322	1.1825	0.893262	0	0.784566
s000016408	70389.6	70490.3	0.644666	0.806906	0.715067	0.457369	0.58962	0.339171	0.691375	0.682366	0.419936	0.626424	0.854302	0.829542	0.801546	0.151613	0.651078	0.727354	0.0161762	0.546467
s000016409	57758.7	57972.9	0.660563	0.820862	0.755237	0.577376	0.64582	0.285169	0.533306	0.658776	0.303521	0.642769	0.867749	0.89422	0.858077	0.182577	0.413484	0.646106	0.00687916	0.424997
s000016449	15446.8	15778	0.910769	0.958665	0.928971	0.873927	0.85572	0.490579	0.606682	0.559363	0.537514	0.806361	0.977299	0.912346	0.931443	0.290765	0.301104	0.668762	0	0.556388
s000016481	28294.2	28899.5	0.603626	0.864734	0.626063	0.407482	0.547437	0.355786	0.63868	0.653656	0.383435	0.560679	0.820218	0.829455	0.80952	0.258939	0.392111	0.617863	0.00679172	0.511435
s000016485	24870.5	25211.3	0.780011	0.932005	0.811078	0.713694	0.761012	0.68207	0.790234	0.601882	0.710347	0.959878	0.927848	0.899862	0.951308	0.638132	0.966005	0.859338	0	0.760154
s000016491	28322.6	24494.6	0.818467	0.843182	0.701911	0.591839	0.783247	0.528681	0.804891	0.253271	0.509031	0.6434	0.724275	0.709236	0.706467	0.0597195	0.29657	0.749757	0.202608	0.500445
s000016493	15405.4	15406.6	0.679496	0.896703	0.474156	0.402748	0.627306	0.2335	0.760312	0.43674	0.255019	0.58637	0.867616	0.660458	0.653946	0.163512	0.281716	0.74415	0	0.439513
s000016498	11025.6	11043.6	0.89083	0.957372	0.9163	0.837847	0.860068	0.528764	0.863953	0.293797	0.509899	1.04318	0.992169	0.80037	0.847783	0.302285	0.474368	0.804301	0.0634357	0.629873
s000016711	12524.3	12599.8	0.750366	0.916722	0.828614	0.711521	0.744098	0.525164	0.783555	0.692159	0.473704	0.873937	0.963662	0.907328	0.908561	0.542752	0.819039	0.84193	0	0.695994
s000016716	9748.08	10269.3	0.738916	0.928347	0.801225	0.645359	0.631698	0.40138	0.763833	0.762791	0.519736	0.787478	0.955756	0.87107	0.88878	0.429336	0.807796	0.792347	0	0.7048
s000016763	13665.3	13713.2	0.576068	0.811896	0.670834	0.516191	0.562787	0.322623	0.615731	0.695123	0.380543	0.665245	0.856858	0.851899	0.805724	0.264871	0.583588	0.70413	0	0.533443
s000017071	14253.9	14712.1	0.813054	0.911852	0.585727	0.46422	0.556423	0.367074	0.861757	0.580732	0.485919	0.856005	0.946727	0.694592	0.809397	0.0495303	0.533482	0.799914	0	0.782455
s000017075	22374.6	22409.7	0.463096	0.775697	0.664873	0.190555	0.38562	0.156185	0.704665	0.762439	0.256455	0.321859	0.758396	0.77462	0.598908	0.0247032	0.0370467	0.599566	0	0.375255
s000017076	16592.9	16738.2	0.68714	0.697898	0.426667	0.252617	0.30975	0.424455	0.727218	0.714587	0.456728	0.644922	0.790655	0.649476	0.79968	0.10108	0.0964094	0.739535	0	0.580683
s000017077	13687.1	13813	0.791879	0.886572	0.848794	0.691474	0.764213	0.576607	0.789656	0.733095	0.617993	0.892075	0.938099	0.927999	0.913524	0.333017	1.04439	0.888281	0	0.722277
s000017079	21618.5	22945.8	0.785327	0.887821	0.797026	0.794937	0.771497	0.670652	0.781379	0.72187	0.659053	0.97069	0.960115	0.915392	1.01675	0.737823	1.12617	0.865408	0	0.757126
s000017080	31869.7	32559.4	0.562406	0.886002	0.733577	0.614911	0.647968	0.377623	0.652674	0.705232	0.403038	0.75481	0.894221	0.885721	0.874696	0.303971	0.601272	0.772583	0	0.599416
s000017081	20003.7	20072.2	0.894163	0.957651	0.914883	0.842744	0.925557	0.787321	0.930813	0.346943	0.807917	1.11173	0.995878	0.952518	0.996623	0.562837	1.00371	0.992728	0	0.883317
s000017082	24400.4	24381.2	0.703517	0.878467	0.819651	0.576593	0.583458	0.458302	0.778255	0.648014	0.45278	0.816031	0.915686	0.895179	0.883022	0.243248	0.769621	0.831423	0	0.601413
s000017083	26693.2	26903.8	0.685572	0.836363	0.770444	0.641609	0.653991	0.410689	0.669254	0.752496	0.491131	0.78309	0.917854	0.897307	0.88883	0.39935	0.710225	0.783916	0	0.641872
s000017084	17825.3	17946	0.698801	0.824676	0.744029	0.548509	0.636755	0.443621	0.717569	0.723763	0.474868	0.726304	0.895631	0.903846	0.875367	0.494833	0.824375	0.774255	0	0.558879
s000017085	23517	23526.6	0.610686	0.879187	0.717754	0.594985	0.62136	0.450026	0.664505	0.663498	0.452822	0.81158	0.933779	0.850776	0.853181	0.520433	0.199339	0.759954	0	0.540383
s000017088	21399	21396.2	0.712307	0.804103	0.641439	0.487588	0.580829	0.29998	0.627802	0.753514	0.359866	0.659457	0.871642	0.756623	0.83383	0.0928673	0.47149	0.668649	0	0.526761
s000017089	19008.4	19472.9	0.734321	0.952843	0.83445	0.563541	0.582046	0.34811	0.748611	0.668826	0.479578	0.632068	0.941263	0.906053	0.888225	0.324301	0.359782	0.795431	0	0.565831
s000017090	25412	26130.1	0.493355	0.622116	0.539263	0.389644	0.45117	0.234702	0.490438	0.761331	0.26517	0.507053	0.740932	0.777066	0.7007	0.184477	0.446427	0.533933	0.00229414	0.402859
s000017091	33278.5	33256.4	0.734644	0.881543	0.810741	0.620253	0.686585	0.418795	0.681298	0.792874	0.479442	0.773448	0.933114	0.896127	0.898471	0.287683	0.845816	0.813047	0	0.624426
s000017093	19491.3	19576.8	0.841998	0.953005	0.860083	0.76835	0.817064	0.631263	0.769051	0.540364	0.650272	0.955185	0.975897	0.922753	0.988548	0.38004	0.684386	0.872557	0	0.737558
s000017094	23741.5	23843.8	0.762441	0.912305	0.846198	0.520607	0.766439	0.371263	0.709422	0.838076	0.399178	0.802984	0.956007	0.89427	0.897252	0.391931	0.771209	0.804171	0.0318945	0.564988
s000017096	25742.4	25740.3	0.925481	0.987791	0.957133	0.550895	0.917012	0.863298	0.934738	0.793075	0.519721	0.847704	1.02988	0.889176	0.786159	0.430646	1.112	0.972127	0	0.891929
s000017098	16921	17427	0.617604	0.678018	0.708439	0.388096	0.446988	0.232845	0.62839	0.772531	0.308934	0.470298	0.764924	0.869242	0.811993	0.191555	0.527624	0.685497	0	0.450846
s000017099	15464.7	15444.1	0.604197	0.796669	0.707058	0.411273	0.503209	0.114532	0.420501	0.787839	0.105867	0.219727	0.845472	0.897297	0.810883	0.0848696	0.198067	0.446441	0	0.146577
s000017101	30931.1	31330.7	0.699593	0.848736	0.781792	0.570839	0.733119	0.466112	0.626282	0.737492	0.487651	0.777158	0.89641	0.892412	0.867856	0.355011	0.821549	0.787882	0	0.62149
s000017102	17056.1	17093.4	0.781891	0.897182	0.844997	0.688303	0.773918	0.551011	0.745135	0.7526	0.593004	0.899061	0.957549	0.922067	0.928148	0.372894	1.00548	0.858907	0	0.711597
s000017103	16535.6	16401.4	0.585213	0.8621	0.807602	0.650541	0.714499	0.481442	0.711425	0.643778	0.48377	0.924064	0.958366	0.933014	0.920014	0.535442	0.863813	0.837878	0	0.619874
s000017105	11912.5	14097	0.884874	0.886867	0.494672	0.385002	0.515893	0.529838	0.958307	0.527273	0.535483	0.923957	0.980065	0.703264	0.724401	0.0836491	0.438998	0.941188	0	0.754869
s000017106	39180	39948.7	0.610892	0.782912	0.681706	0.427199	0.589265	0.248421	0.515228	0.585813	0.283854	0.568573	0.776465	0.827383	0.803361	0.245663	0.478481	0.601292	0.0147978	0.435743
s000017107	14570.8	14701.3	0.547365	0.722253	0.584094	0.346673	0.410516	0.299634	0.511729	0.661288	0.271787	0.486982	0.784475	0.640822	0.676693	0.0918753	0.39917	0.491809	0	0.387512
s000017108	20561.4	23673.3	0.710309	0.800475	0.676337	0.568757	0.643217	0.489206	0.797655	0.609906	0.508709	0.837131	0.947351	0.846425	0.813351	0.522157	0.107712	0.903202	0	0.683153
s000017109	25342.1	25851.2	0.602532	0.760961	0.636941	0.537196	0.571635	0.409799	0.62359	0.822025	0.437441	0.687332	0.832626	0.828009	0.821846	0.462401	0.782404	0.715837	0	0.563468
s000017110	32996.4	33293.4	0.665828	0.877722	0.74029	0.629574	0.679496	0.462813	0.701256	0.598661	0.473011	0.830864	0.913026	0.833295	0.86302	0.297936	0.803513	0.770174	0	0.609627
s000017113	15433.8	15468	0.61472	0.797587	0.559667	0.305609	0.349522	0.280553	0.599558	0.779923	0.361545	0.557069	0.777774	0.730948	0.67468	0.0466577	0.196503	0.537897	0	0.496088
s000017115	14792.9	14806.4	0.706599	0.910988	0.768993	0.546538	0.648688	0.223799	0.717769	0.468472	0.138922	0.685262	0.862423	0.876637	0.879226	0.0910196	0.235754	0.790656	0	0.616459
s000017116	29997.3	31651.1	0.629348	0.687095	0.712682	0.377384	0.540057	0.167682	0.59348	0.696606	0.252464	0.361644	0.791725	0.897838	0.767686	0.192401	0.216619	0.667661	0	0.352898
s000017118	17366.4	20008.7	0.707778	0.737208	0.740859	0.404952	0.643775	0.0577109	0.593007	0.788039	0.144142	0.19099	0.877199	0.908193	0.653374	0.0119898	0.064329	0.725	0	0.253514
s000017119	19000.5	19046.1	0.814452	0.916752	0.846477	0.745611	0.815004	0.67656	0.84674	0.634364	0.674297	0.989439	0.975229	0.921649	0.955542	0.645317	0.949618	0.914689	0	0.79345
s000017146	8796.22	8819.47	0.701807	0.778905	0.747278	0.520015	0.603148	0.191139	0.570554	0.763606	0.269639	0.599902	0.856467	0.876455	0.859317	0.194873	0.520807	0.644535	0	0.533523
s000017153	30147.1	33132.2	0.422867	0.567791	0.627737	0.272275	0.421253	0.0628668	0.617099	0.769925	0.141473	0.237895	0.709854	0.791213	0.534264	0.0388734	0.174709	0.704165	0	0.350367
s000017155	31580.5	31785.8	0.677	0.860196	0.785633	0.407583	0.529345	0.242652	0.630743	0.816852	0.32319	0.478058	0.92182	0.873562	0.85139	0.182738	0.512218	0.792068	0.00384141	0.547727
s000017171	26952.8	27416.1	0.555853	0.712596	0.609484	0.4085	0.51911	0.249815	0.558432	0.689791	0.241739	0.615456	0.786761	0.820406	0.748761	0.24593	0.404878	0.594914	0.000787427	0.433976
s000017173	11026.4	11340.7	0.763878	0.850934	0.73203	0.634447	0.663846	0.484507	0.65424	0.800876	0.516997	0.806419	0.923876	0.877957	0.891932	0.49409	0.693437	0.76264	0	0.614987
s000017177	13061	13250.1	0.794528	0.913502	0.807276	0.738432	0.735561	0.584929	0.750261	0.668345	0.593994	0.945166	0.956803	0.887674	0.948362	0.585189	0.419539	0.844855	0.00650157	0.718476
s000017202	20494.1	20605.6	0.588905	0.778017	0.650232	0.432421	0.578195	0.340395	0.662162	0.530258	0.354537	0.644108	0.767851	0.831423	0.796858	0.22147	0.475825	0.670216	0	0.504676
s000017203	14658.5	14971.7	0.566811	0.739657	0.638373	0.535259	0.534611	0.349258	0.616935	0.763511	0.423328	0.675587	0.836477	0.826205	0.811138	0.322242	0.719899	0.694791	0	0.577445
s000017205	27980.4	28329.1	0.67751	0.863479	0.78138	0.600459	0.718092	0.451665	0.710262	0.641872	0.40305	0.788131	0.922579	0.898146	0.83087	0.258428	0.729778	0.783385	0	0.612054
s000017214	22004.2	22083.3	0.719675	0.918621	0.809741	0.492847	0.642636	0.381072	0.767476	0.612809	0.416884	0.782321	0.894253	0.906309	0.848002	0.292907	0.673899	0.849432	0.00443804	0.56894
s000017274	9611.22	9812.05	0.489269	0.62947	0.641989	0.365776	0.478968	0.0992642	0.350551	0.750378	0.18237	0.267539	0.672501	0.817742	0.674529	0.101727	0.22546	0.387454	0	0.289984
s000017349	11129.5	11121.5	0.619299	0.839795	0.632732	0.426978	0.611527	0.231324	0.623701	0.526193	0.255245	0.64437	0.82367	0.818901	0.782475	0.126603	0.40797	0.695623	0.0703858	0.492107
s000017362	28864.5	29385	0.705082	0.913042	0.770035	0.716221	0.736187	0.644469	0.783304	0.65479	0.645757	0.979267	0.939084	0.892205	0.935258	0.510936	1.08032	0.853199	0.00200287	0.7398
s000017364	17358.2	16992.2	0.988838	0.997048	0.988665	0.981032	0.984633	0.97939	0.991359	0.0359455	0.981623	0.65666	1.11787	0.666942	0.994382	0.917222	1.32921	0.941705	0	0.986293
s000017374	15641.7	15668.7	0.751253	0.884092	0.803922	0.626043	0.668397	0.317559	0.75527	0.438811	0.197464	0.817312	0.883157	0.869788	0.850292	0.15555	0.418818	0.82856	0.0107341	0.652431
s000017396	24554.8	24624.2	0.657746	0.927211	0.704987	0.546311	0.631478	0.471625	0.760373	0.551979	0.492212	0.808167	0.864556	0.79189	0.80401	0.320493	0.51543	0.785532	0	0.629038
s000017405	18271.3	18329.7	0.691953	0.792549	0.731929	0.426222	0.640616	0.325209	0.50704	0.729345	0.367379	0.625288	0.875556	0.860111	0.867234	0.233681	0.587041	0.734933	0	0.635104
s000017621	9211.24	9256.24	0.653467	0.810359	0.727833	0.60968	0.690378	0.484091	0.653575	0.575493	0.503415	0.781922	0.833577	0.90179	0.892445	0.4081	0.547215	0.723237	0	0.590423
s000017634	40958.2	40980.5	0.698057	0.830322	0.73897	0.600119	0.651265	0.541792	0.683255	0.717527	0.516681	0.803458	0.904382	0.869789	0.860921	0.519472	0.888586	0.769507	0	0.651139
s000017641	23937.2	23961.9	0.677998	0.855212	0.734535	0.545537	0.57807	0.317329	0.534922	0.799256	0.321402	0.564088	0.83366	0.84791	0.83726	0.0946089	0.582429	0.648166	0.024228	0.51141
s000017649	8778.82	8873.57	0.62531	0.852514	0.695934	0.545487	0.632258	0.391613	0.556185	0.775198	0.364702	0.719081	0.85198	0.867887	0.894598	0.215508	0.701028	0.711773	0.0459981	0.518135
s000017651	57790.2	58233.7	0.745559	0.875446	0.763028	0.640223	0.638921	0.430326	0.74391	0.788054	0.501663	0.71162	0.926241	0.837697	0.90141	0.332829	0.683268	0.786208	0.00830949	0.676627
s000017652	12603.6	12605.3	0.507614	0.869819	0.630938	0.394571	0.537288	0.256616	0.558538	0.654538	0.289345	0.607333	0.768481	0.806903	0.768238	0.106962	0.348792	0.617986	0.00854389	0.421271
s000017653	13999.7	14439.9	0.633413	0.815025	0.786459	0.546982	0.686807	0.417801	0.62748	0.639498	0.486553	0.786076	0.873662	0.893288	0.852154	0.448456	0.830666	0.792047	0.0047781	0.667084
s000017661	20340.5	20462.1	0.594773	0.839642	0.646096	0.534339	0.60318	0.445477	0.645075	0.661729	0.436443	0.790322	0.867282	0.821995	0.826913	0.316186	0.629705	0.704341	0.00505212	0.550222
s000017664	26669.7	26732.1	0.617681	0.812943	0.735293	0.5371	0.636329	0.343885	0.647191	0.817418	0.465377	0.714395	0.870648	0.862451	0.836721	0.390223	0.468464	0.692022	0.0335498	0.572079
s000017667	18710.9	18466.4	0.692239	0.842111	0.799155	0.468128	0.685434	0.357328	0.634091	0.62807	0.372066	0.761672	0.896401	0.912726	0.871655	0.239586	0.317148	0.762369	0	0.574921
s000017687	25405.7	25435.5	0.713642	0.826186	0.76296	0.576937	0.593649	0.415048	0.724511	0.822586	0.547272	0.698577	0.898447	0.87826	0.858958	0.245012	0.858994	0.790018	0.0100908	0.622892
s000017701	28963.5	29082.8	0.737181	0.938112	0.845196	0.724328	0.839793	0.615485	0.872702	0.525924	0.569133	0.991922	0.982029	0.887555	0.900652	0.426512	0.929151	0.896742	0.00856134	0.747299
s000017709	18454.6	18454.6	0.618256	0.851758	0.752708	0.474511	0.592012	0.18722	0.713883	0.722968	0.297103	0.683698	0.868084	0.880682	0.847374	0.0854328	0.439783	0.632017	0.0190727	0.422583
s000017712	9121.34	9338.84	0.738745	0.858985	0.836683	0.593453	0.760068	0.369711	0.659461	0.673504	0.358693	0.768711	0.924676	0.945083	0.89657	0.309889	0.615976	0.751278	0.027198	0.532155
s000017736	14788.3	14787.8	0.532349	0.906654	0.572065	0.472712	0.668758	0.29506	0.69189	0.64957	0.353586	0.654427	0.876979	0.724846	0.745202	0.207101	0.560707	0.634558	0.046255	0.446055
s000018027	34264.2	34021.3	0.616492	0.873264	0.613209	0.295977	0.372403	0.30427	0.641695	0.755695	0.388953	0.336346	0.84314	0.732455	0.738603	0.128671	0.395489	0.528244	0.0479386	0.437702
s000018029	12942.5	12997.9	0.50231	0.839791	0.652668	0.44259	0.564708	0.164801	0.575357	0.64917	0.170693	0.62019	0.776308	0.818802	0.760107	0.103122	0.335134	0.604185	0.00797946	0.408607
s000018051	10021.6	10021.6	0.73	0.856061	0.783185	0.714832	0.687192	0.536368	0.697869	0.803349	0.522497	0.865293	0.93094	0.898492	0.921546	0.203884	0.988416	0.80388	0.000455756	0.683837
s000018317	11593.4	11652.9	0.753795	0.868436	0.823671	0.683906	0.614491	0.233581	0.557643	0.859327	0.388755	0.481113	0.911902	0.907743	0.875982	0.159839	0.520828	0.633563	0	0.506755
s000018358	44704.5	46714.3	0.735243	0.876953	0.733116	0.621895	0.809631	0.514747	0.771302	0.730389	0.520456	0.876748	0.974691	0.871905	0.849879	0.186191	1.00011	0.850906	0	0.65418
s000018362	9081.25	9166.92	0.566882	0.800248	0.68792	0.425621	0.519183	0.217371	0.484047	0.72969	0.299537	0.480403	0.805007	0.829762	0.766271	0.200225	0.396931	0.551571	0.0848409	0.425773
s000018380	50011	50765.3	0.704847	0.863065	0.822191	0.517926	0.70797	0.3054	0.654195	0.776824	0.354449	0.639428	0.913768	0.894982	0.868922	0.286561	0.558999	0.763036	0.00860419	0.538417
s000018404	6517	6524	0.754834	0.896885	0.764194	0.541584	0.622411	0.20244	0.644852	0.682159	0.274214	0.657498	0.916036	0.863071	0.84937	0.0866034	0.402598	0.709553	0	0.551539
s000018441	21556.2	21903.5	0.726711	0.894926	0.829605	0.643649	0.740002	0.459502	0.80046	0.671881	0.514463	0.877577	0.968234	0.925815	0.887871	0.238476	0.851816	0.882096	0.0561001	0.696341
s000020034	23738.5	24291.5	0.673874	0.698486	0.583199	0.455776	0.666193	0.286537	0.604399	0.568852	0.256385	0.590297	0.735087	0.870467	0.763458	0.166267	0.369678	0.660057	0	0.439804
s000020052	21112.9	21108.5	0.530146	0.73296	0.570366	0.392773	0.458057	0.214549	0.543621	0.843986	0.286361	0.389132	0.782904	0.745117	0.689647	0.176861	0.412446	0.505038	0	0.380753
s000020085	13393.9	13395.1	0.908404	0.964698	0.947054	0.870084	0.880169	0.796357	0.926534	0.802062	0.820472	1.14071	1.03104	0.975245	1.01487	0.536824	1.25823	0.992331	0	0.867931
s000020093	22090.5	22492.4	0.656843	0.759319	0.709422	0.517963	0.60569	0.200889	0.382622	0.835865	0.281006	0.460027	0.841357	0.864978	0.830948	0.180068	0.37601	0.564527	0	0.391159
s000020094	27827.9	29820.2	0.596532	0.781568	0.752617	0.449013	0.429512	0.0350576	0.498004	0.808736	0.245278	0.395656	0.808018	0.865562	0.713759	0.027593	0.0847612	0.569026	0	0.307924
s000020103	26114.9	26673.4	0.646729	0.806296	0.716695	0.53915	0.60612	0.305606	0.605035	0.801534	0.369266	0.618614	0.856109	0.878634	0.851048	0.306117	0.593639	0.673413	0	0.491796
s000020332	8062.92	8112.75	0.737874	0.898858	0.825125	0.648018	0.693287	0.301097	0.629477	0.639188	0.372287	0.717101	0.919471	0.912881	0.891756	0.196619	0.445447	0.741944	0	0.548738
s000020341	11583.2	11739.2	0.810099	0.877215	0.867876	0.654335	0.738832	0.358319	0.546759	0.882776	0.402283	0.63423	0.931542	0.933992	0.925906	0.325026	0.660211	0.703603	0	0.474669
s000020403	9439.41	9656.34	0.352749	0.57017	0.465114	0.110309	0.305694	0.135654	0.539413	0.912582	0.198698	0.292854	0.638965	0.638161	0.528891	0.0250196	0.154748	0.448907	0	0.323474
s000020426	11120.6	11136.4	0.552318	0.764476	0.693961	0.400467	0.593188	0.233645	0.502575	0.742969	0.292319	0.545298	0.797918	0.879575	0.771084	0.135195	0.467247	0.579543	0.0133105	0.378215
s000020449	10723.5	10917.1	0.722355	0.898168	0.809904	0.627626	0.701731	0.475518	0.788192	0.708354	0.533568	0.95996	0.951028	0.919717	0.906711	0.273735	0.900325	0.840856	0.011045	0.694766
s000020479	12536.6	12537.1	0.586875	0.856061	0.664847	0.493887	0.589228	0.367297	0.603706	0.720079	0.426205	0.680254	0.866312	0.832202	0.811993	0.384843	0.636613	0.712488	0.0115371	0.570228
s000020482	13351.2	13700	0.579386	0.759969	0.660443	0.521433	0.576765	0.412266	0.552624	0.728639	0.41148	0.715463	0.845008	0.847368	0.816622	0.423548	0.787865	0.692917	0	0.522024
s000020483	25396	25474.9	0.595531	0.804989	0.737515	0.425918	0.586042	0.192193	0.494889	0.581819	0.194282	0.519543	0.771615	0.804847	0.705449	0.0721222	0.302409	0.586197	0	0.378458
s000020487	15005.2	15009.2	0.68591	0.836824	0.761994	0.565046	0.633306	0.4163	0.702915	0.648341	0.471781	0.726678	0.863412	0.884949	0.891075	0.282818	0.600538	0.762933	0	0.60136
s000020507	9142.75	9395.75	0.594715	0.720024	0.642968	0.512409	0.52455	0.192746	0.419193	0.806102	0.274478	0.406086	0.773989	0.832478	0.771567	0.0892263	0.311834	0.502168	0	0.387044
s000020509	13385.4	13505.8	0.617231	0.805721	0.67604	0.347205	0.479656	0.105481	0.574648	0.766692	0.189408	0.406039	0.791008	0.816467	0.752411	0.036377	0.239085	0.583297	0	0.372471
s000020516	20748	20748.5	0.665823	0.884157	0.769881	0.648965	0.706333	0.532593	0.751156	0.704119	0.578139	0.907247	0.898492	0.892639	0.873558	0.4125	0.864123	0.810953	0.0179648	0.678653
s000020524	27986.8	30810.8	0.595953	0.834161	0.687954	0.539792	0.522239	0.198274	0.525633	0.677868	0.34855	0.620056	0.887173	0.823412	0.836876	0.271587	0.603012	0.664605	0	0.543647
s000020533	11117.2	11487.4	0.615956	0.936794	0.664604	0.571056	0.650467	0.510354	0.636195	0.65363	0.518434	0.803102	0.945357	0.78659	0.896568	0.504548	0.894756	0.746175	0.0105389	0.583287
s000020555	49981.5	50350.5	0.678887	0.839644	0.733167	0.515874	0.682445	0.44706	0.767174	0.53932	0.479249	0.813366	0.886847	0.865634	0.849198	0.414788	0.678365	0.795536	0.0677886	0.591081
s000020573	26672.7	26689.9	0.622527	0.898258	0.688737	0.501832	0.601394	0.373445	0.612932	0.810655	0.390932	0.703953	0.922135	0.8198	0.814351	0.229914	0.687278	0.696842	0.0299561	0.525972
s000020579	51159.4	51163.1	0.739064	0.87477	0.785566	0.688961	0.733008	0.624538	0.759226	0.581494	0.50284	0.914533	0.942714	0.918935	0.92891	0.564113	0.944804	0.864072	0.0027536	0.771471
s000020580	46627.8	46853.4	0.696588	0.877398	0.694898	0.448612	0.621962	0.394613	0.689652	0.768158	0.416541	0.72102	0.908409	0.803417	0.832197	0.310088	0.757665	0.705413	0.00561338	0.573953
s000020599	13158.9	13219.7	0.60069	0.801941	0.658293	0.415321	0.544036	0.182917	0.60202	0.742162	0.260765	0.516706	0.829777	0.814742	0.779301	0.0793318	0.326414	0.615385	0.0563417	0.466193
s000020616	21954.7	24555.6	0.577309	0.529637	0.479517	0.12646	0.55326	0.0812355	0.762215	0.546854	0.13585	0.458582	0.624547	0.740592	0.434201	0.0272456	0.12056	0.614726	0	0.244112
s000020627	16484.4	16600.2	0.475121	0.739906	0.588289	0.267365	0.482664	0.0953802	0.452666	0.758839	0.145027	0.319724	0.753552	0.801598	0.704966	0.0893299	0.152785	0.432246	0	0.319809
s000020634	10457.6	10802.3	0.516413	0.904942	0.670305	0.522877	0.587048	0.294931	0.604292	0.676114	0.340458	0.71754	0.865959	0.816787	0.792641	0.263219	0.625545	0.621589	0	0.455081
s000020647	10975.3	10955.8	0.669181	0.791303	0.79964	0.443582	0.567269	0.257564	0.629348	0.680028	0.283932	0.578724	0.800129	0.866627	0.830148	0.195433	0.519509	0.710097	0.00616408	0.534756
s000020675	8996.22	9033.05	0.81293	0.941253	0.464228	0.695631	0.724615	0.486354	0.775387	0.344452	0.422188	0.780215	0.937797	0.857614	0.819223	0.158373	0.687319	0.87094	0	0.749758
s000020680	30205.6	30269.6	0.679177	0.899572	0.784003	0.578384	0.641104	0.397104	0.668527	0.706044	0.440878	0.782569	0.955149	0.894855	0.888342	0.246401	0.725926	0.787874	0.00562028	0.599294
s000020681	11138	11138	0.741531	0.951966	0.777309	0.556556	0.701607	0.519634	0.700395	0.862932	0.524967	0.794419	0.949204	0.877186	0.889805	0.327164	0.918433	0.808437	0	0.640058
s000020690	9077.46	9113.46	0.607012	0.895235	0.690351	0.496271	0.608444	0.338529	0.674212	0.644295	0.353786	0.793366	0.860921	0.856128	0.826516	0.341427	0.672197	0.744929	0.0012562	0.559185
s000020691	8020.65	8137.62	0.603919	0.764826	0.660127	0.509962	0.499666	0.197674	0.576385	0.72074	0.319899	0.615381	0.849678	0.821897	0.775833	0.0816556	0.370547	0.656045	0	0.594927
s000020730	10998.2	12144.3	0.628474	0.878487	0.88841	0.744227	0.467251	0.248783	0.82879	0.546003	0.411913	0.502336	0.953955	0.921227	0.904445	0.184534	0.480703	0.929521	0	0.637289
s000020731	11510.9	11547.4	0.666077	0.806199	0.797388	0.394516	0.588079	0.186293	0.589418	0.791401	0.271516	0.497533	0.857439	0.879924	0.798732	0.135483	0.296599	0.642223	0	0.409635
s000020752	11677.7	11690.2	0.728199	0.847444	0.810165	0.670261	0.722562	0.480712	0.690264	0.647026	0.537058	0.851605	0.930707	0.928847	0.903267	0.170435	0.872348	0.806165	0.0286511	0.626962
s000020764	11546.7	11725	0.599858	0.747331	0.631685	0.53577	0.538484	0.255027	0.432754	0.728559	0.273834	0.546647	0.838821	0.839391	0.810957	0.155539	0.4641	0.543926	0.00381531	0.406728
s000020785	11667	11791.2	0.782407	0.894689	0.828462	0.706409	0.768108	0.492236	0.649012	0.488393	0.513878	0.811436	0.910968	0.925134	0.901943	0.103442	0.521799	0.644294	0.0912049	0.635126
s000020788	15413.3	15437.3	0.775583	0.932445	0.839878	0.556243	0.738472	0.39725	0.806855	0.629047	0.322898	0.743867	0.93619	0.885841	0.84099	0.279054	0.528537	0.83228	0	0.604278
s000020792	8580.77	8726.94	0.784343	0.906672	0.854792	0.745477	0.800717	0.482661	0.66522	0.74708	0.435753	0.909095	0.980449	0.945925	0.929636	0.278266	0.833262	0.785893	0.0427889	0.577201
s000020802	26740.6	29025.3	0.648664	0.846572	0.682755	0.557586	0.623777	0.493093	0.727044	0.547527	0.539663	0.833214	0.915362	0.866079	0.847357	0.561159	0.406192	0.80817	0.00457516	0.639949
s000021151	32052.7	32573.4	0.717872	0.769477	0.737706	0.576592	0.653073	0.25195	0.472986	0.80413	0.292227	0.467411	0.822575	0.860102	0.841002	0.158509	0.349667	0.580273	0.0981755	0.313241
s000021162	14432.8	15157.8	0.0778296	0.767248	0.0872525	0.132372	0.446884	0.426341	0.965298	0.447006	0.524776	0.550982	0.875366	0.191443	0.697599	0.0014597	0.200086	0.923679	0	0.683184
s000021168	11771	12055.5	0.654477	0.841312	0.751692	0.591632	0.636311	0.385561	0.684055	0.553819	0.395543	0.729141	0.869298	0.869798	0.846199	0.307917	0.523744	0.777927	0	0.574222
s000021178	23211	27625.2	0.454152	0.806525	0.561903	0.329434	0.450864	0.107679	0.475852	0.8018	0.195417	0.562001	0.865652	0.828327	0.777148	0.307751	0.558365	0.661997	0	0.439929
s000021184	20284.3	20598.8	0.584323	0.903078	0.786285	0.628059	0.732992	0.321941	0.774638	0.529618	0.38011	0.90196	0.910133	0.900834	0.860944	0.366447	0.710244	0.806784	0.0256198	0.608247
s000021252	11865.2	12529	0.658742	0.855242	0.762828	0.580825	0.713426	0.451328	0.672571	0.778743	0.46003	0.838485	0.936965	0.911623	0.906427	0.443495	0.912867	0.768386	0	0.581425
s000021257	16254.8	17187.1	0.549096	0.79849	0.668077	0.542129	0.576411	0.395331	0.604116	0.71959	0.435873	0.733261	0.855183	0.84774	0.845569	0.417453	0.779899	0.733128	0	0.556632
s000021285	92551.4	92547.2	0.604448	0.762579	0.668362	0.417925	0.560195	0.277496	0.568086	0.769316	0.346499	0.565113	0.783593	0.827017	0.770458	0.113074	0.503541	0.596122	0	0.48644
s000021342	10088.5	15812.5	0.623293	0.565596	0.706127	0.412526	0.553776	0.105577	0.560491	0.743207	0.160417	0.160243	0.897275	0.879525	0.479546	0.0471044	0.136501	0.817325	0	0.190254
s000021343	17948.3	18229.9	0.619815	0.774523	0.728024	0.521816	0.525433	0.308275	0.592923	0.661841	0.365801	0.619274	0.784375	0.854689	0.812678	0.186739	0.265834	0.68898	0	0.486833
s000021344	29286.4	29823.2	0.532489	0.672099	0.610351	0.480469	0.543894	0.345748	0.572248	0.774617	0.37169	0.636822	0.783185	0.786018	0.74358	0.358336	0.60158	0.66134	0.00490581	0.523225
s000021533	5730.45	6877.87	0.745495	0.904309	0.939258	0.495907	0.569418	0.151937	0.575601	0.490991	0.236791	0.51046	0.876673	0.924371	0.707679	0.0643174	0.329936	0.813895	0	0.403749
s000021542	30410.1	30944.9	0.719482	0.785858	0.750294	0.633972	0.597236	0.435157	0.634047	0.868426	0.528511	0.740109	0.896707	0.886414	0.884984	0.250077	0.920163	0.75701	0.00654038	0.628124
s000021550	9069.85	9122.77	0.595467	0.833729	0.734367	0.441689	0.574298	0.364995	0.716644	0.668111	0.351241	0.64511	0.796609	0.841421	0.814162	0.321914	0.49179	0.775582	0.0171056	0.479441
s000021557	26324.8	26485.5	0.689243	0.782439	0.822996	0.564893	0.682064	0.395394	0.731786	0.556571	0.461463	0.71219	0.848478	0.965658	0.899285	0.445362	0.695282	0.828532	0.00845573	0.566741
s000021570	17095.7	16379.1	0.615868	0.850474	0.737137	0.667606	0.787607	0.4705	0.829431	0.613925	0.574824	0.791999	0.881228	0.93178	0.938428	0.347059	0.854932	0.912862	0.0481765	0.63666
s000021581	16009.7	15914.7	0.563004	0.815058	0.794427	0.517552	0.662818	0.430261	0.695467	0.61793	0.477795	0.841975	0.936523	0.877925	0.876918	0.428458	0.702427	0.768262	0.0197079	0.658105
s000021590	10847.9	10895	0.674563	0.798899	0.719352	0.580321	0.620175	0.466383	0.646661	0.578957	0.508234	0.733943	0.848197	0.865841	0.837096	0.458365	0.573835	0.741451	0	0.595587
s000021591	39815	40474.9	0.686959	0.85511	0.76453	0.65538	0.687629	0.518917	0.73991	0.782443	0.584954	0.854516	0.894049	0.856873	0.868551	0.371193	0.827239	0.772426	0.0640748	0.673554
s000021594	50379	51314.3	0.812483	0.924825	0.881361	0.754076	0.823926	0.41577	0.773993	0.634684	0.454868	0.731909	0.95782	0.80089	0.889706	0.411099	0.664797	0.84296	0	0.588123
s000021604	21210.5	21207.8	0.695251	0.823026	0.7735	0.535295	0.626842	0.372388	0.722354	0.779794	0.45473	0.789304	0.880376	0.919476	0.849735	0.240476	0.724828	0.780913	0	0.68142
s000021625	28855.7	30458.8	0.531795	0.713312	0.653122	0.196391	0.510938	0.0649205	0.65149	0.825361	0.138381	0.388521	0.776454	0.831273	0.650847	0.0505401	0.116619	0.586782	0	0.344794
s000021635	26629.7	27063	0.631998	0.792694	0.764989	0.644212	0.661383	0.506902	0.745203	0.635901	0.544997	0.879246	0.876508	0.931071	0.901026	0.415925	0.88356	0.821356	0	0.665119
s000021639	32878.2	33269	0.640877	0.72848	0.692877	0.531037	0.500267	0.224334	0.575202	0.78123	0.363918	0.49697	0.820119	0.870212	0.809144	0.165868	0.433059	0.637696	0	0.503451
s000021674	15593.3	15874.5	0.623416	0.753275	0.672038	0.558998	0.557202	0.320978	0.547754	0.837205	0.39258	0.610755	0.832028	0.844006	0.80408	0.200243	0.642715	0.64087	0.00831274	0.47995
s000021693	26968.1	27237.3	0.705389	0.742093	0.70016	0.567491	0.676398	0.0916247	0.289585	0.801936	0.131674	0.24941	0.814632	0.910158	0.857516	0.0713244	0.164147	0.390128	0	0.206571
s000021697	34155.7	34196.7	0.559026	0.732765	0.694836	0.464003	0.487413	0.212561	0.590092	0.730721	0.310678	0.454279	0.776803	0.79796	0.745906	0.188271	0.417561	0.670592	0	0.478993
s000021728	48490.8	51475.2	0.653358	0.86634	0.709349	0.507707	0.462336	0.13724	0.520084	0.782081	0.338278	0.58894	0.931615	0.853845	0.787045	0.103565	0.0901771	0.621975	0	0.468074
s000021737	10558.1	10567.3	0.595557	0.705677	0.654184	0.456209	0.550283	0.144724	0.457227	0.729692	0.202121	0.450373	0.74736	0.840013	0.757788	0.103648	0.340885	0.511046	0	0.406614
s000021781	22933.5	22981.1	0.535654	0.818214	0.620551	0.441435	0.478394	0.223876	0.591972	0.785652	0.336928	0.55513	0.857241	0.806839	0.804032	0.139504	0.430811	0.61033	0.0175039	0.458865
s000021817	30394.6	30493.8	0.692972	0.830562	0.752045	0.695283	0.723388	0.562842	0.683743	0.644356	0.567349	0.811899	0.914301	0.917382	0.972472	0.433048	0.744739	0.778317	0	0.686748
s000021945	12878.8	12948.9	0.65865	0.870653	0.801081	0.628256	0.67493	0.255422	0.65249	0.691915	0.300533	0.68482	0.862769	0.887854	0.878641	0.113223	0.484845	0.720005	0	0.551845
s000021959	10586.1	10633	0.659959	0.432153	0.350903	0.303525	0.634611	0.275051	0.725442	0.151694	0.281432	0.625438	0.573993	0.605584	0.564365	0.0554797	0.194466	0.820482	0	0.390293
s000021973	9712.55	9802.72	0.719701	0.909576	0.790331	0.634836	0.710692	0.483225	0.725201	0.637948	0.541269	0.83135	0.935744	0.898557	0.890621	0.428281	0.715179	0.791105	0.00302449	0.668449
s000021974	21675.7	21721.4	0.494303	0.744645	0.529796	0.340214	0.352393	0.177474	0.490282	0.842289	0.28732	0.402222	0.730868	0.726907	0.694696	0.0829315	0.198532	0.444302	0	0.403133
s000021982	25967.7	26560.3	0.747266	0.883153	0.800653	0.469497	0.659561	0.234455	0.600484	0.756348	0.335456	0.700736	0.920204	0.913722	0.892259	0.254371	0.434486	0.663555	0.00262251	0.488527
s000022011	10833.6	10937.1	0.717223	0.876772	0.824297	0.692647	0.644671	0.43985	0.741222	0.746283	0.536005	0.81224	0.948353	0.933875	0.923517	0.325996	0.872325	0.82486	0	0.694203
s000022015	18990	19238.8	0.720589	0.849394	0.76348	0.582472	0.664963	0.238255	0.557538	0.752088	0.281225	0.617409	0.886265	0.87525	0.785327	0.265406	0.520552	0.65734	0	0.502408
s000022018	31589.6	31514.2	0.393358	0.817638	0.557732	0.319095	0.381883	0.190881	0.495662	0.737513	0.182462	0.414691	0.643994	0.799432	0.68318	0.117702	0.298559	0.513674	0.079659	0.30609
s000022036	10349.1	10685.2	0.710706	0.88283	0.763571	0.587869	0.679496	0.422959	0.6978	0.772009	0.453107	0.768052	0.912393	0.876417	0.839983	0.333847	0.870536	0.726703	0	0.576897
s000022050	16678.4	16753.9	0.527128	0.840812	0.648772	0.352157	0.498888	0.22051	0.547799	0.750296	0.238123	0.45902	0.717192	0.866173	0.840771	0.172375	0.212078	0.598648	0	0.349507
s000022081	24554.5	24593.3	0.679858	0.887638	0.754461	0.68969	0.684732	0.528247	0.721667	0.58644	0.492113	0.928362	0.953399	0.890934	0.914142	0.441806	0.823501	0.799363	0.00537839	0.624908
s000022090	16480.2	16535.1	0.782323	0.917859	0.863189	0.729244	0.741577	0.622632	0.788656	0.846462	0.685343	0.950973	0.989191	0.929407	0.938632	0.329948	1.11579	0.887407	0	0.755424
s000022092	22289.4	22368.6	0.358345	0.815121	0.438914	0.238269	0.332387	0.114552	0.585516	0.748516	0.181781	0.279416	0.764294	0.625382	0.584178	0.0407664	0.110352	0.337025	0.0411118	0.244018
s000022093	14039	16032.9	0.298667	0.407331	0.238442	0.141908	0.177315	0.140756	0.303941	0.416689	0.184699	0.214007	0.639724	0.514346	0.423962	0.0304339	0.0944755	0.5233	0	0.230868
s000022098	23034.8	23982.9	0.564904	0.728074	0.640182	0.356173	0.496819	0.192826	0.55005	0.748467	0.281019	0.50468	0.799239	0.819445	0.743186	0.110625	0.30156	0.598709	0	0.420939
s000022142	24714.9	25268.2	0.676612	0.828936	0.758445	0.583763	0.682236	0.485159	0.743326	0.485264	0.498248	0.805783	0.864157	0.895523	0.878181	0.253697	0.68082	0.807419	0.0223723	0.627819
s000022143	25709.2	26002.5	0.604039	0.772066	0.761784	0.362054	0.592986	0.254777	0.649555	0.727105	0.292611	0.614016	0.80317	0.87568	0.789735	0.162147	0.406878	0.667891	0.0123195	0.493912
s000022186	23377.5	23407.5	0.611061	0.88984	0.647649	0.395875	0.294976	0.144338	0.642658	0.896914	0.325773	0.483086	0.772756	0.88735	0.834978	0.048697	0.153843	0.602343	0.0223366	0.440247
s000022220	8763.24	8898.11	0.667131	0.862303	0.742731	0.53755	0.604445	0.371207	0.659296	0.746536	0.423722	0.712649	0.890879	0.862764	0.847902	0.334711	0.692743	0.73733	0.0296272	0.549821
s000022222	16241.7	16532.5	0.804029	0.870519	0.872987	0.81742	0.838862	0.656331	0.771714	0.614905	0.676833	1.0383	0.974262	0.958585	0.96868	0.737219	0.968939	0.847047	0.0297963	0.748949
s000022252	18075.5	18111.6	0.418374	0.525881	0.543886	0.217176	0.333821	0.0672871	0.383974	0.807364	0.0872633	0.287643	0.584321	0.729408	0.599071	0.0327031	0.11271	0.347652	0.00655502	0.183338
s000022257	11220.7	11893.6	0.625952	0.789184	0.630052	0.464028	0.388712	0.225514	0.647036	0.757432	0.401113	0.483293	0.81691	0.794302	0.720488	0.113818	0.284932	0.647451	0	0.480984
s000022266	14942.3	15317.6	0.383185	0.568062	0.535687	0.28963	0.348222	0.0270654	0.378661	0.763825	0.124473	0.0938553	0.628458	0.687582	0.581636	0.0341262	0.0725466	0.468434	0	0.258903
s000022272	17924.5	18553.9	0.414852	0.677825	0.582314	0.182512	0.328257	0.0620702	0.463933	0.710725	0.104745	0.222075	0.680804	0.844755	0.678396	0.029929	0.149792	0.547075	0.00115668	0.270392
s000022288	12795.1	12966.8	0.579095	0.823096	0.708442	0.630295	0.621455	0.38191	0.615164	0.668277	0.429788	0.745204	0.85505	0.853331	0.825349	0.262512	0.676351	0.664204	0.0242964	0.514161
s000022297	9456.99	9798.73	0.757304	0.898144	0.738094	0.576935	0.647862	0.205038	0.6458	0.632085	0.257221	0.723852	0.902978	0.878899	0.887139	0.0812404	0.518475	0.738219	0	0.552957
s000022311	10642.9	16491.6	0.923557	0.7829	0.963528	0.425479	0.597863	0.422942	0.947712	0.727408	0.425072	0.548156	0.998337	0.971853	0.711221	0.346347	0.619326	1.01424	0	0.368015
s000022342	11340.8	12128.2	0.481931	0.704475	0.578779	0.301631	0.449614	0.114343	0.405202	0.753435	0.126424	0.300494	0.732919	0.80563	0.696614	0.0585795	0.187377	0.563067	0	0.298591
s000022343	8160.47	8184.72	0.681257	0.866766	0.798735	0.665633	0.625133	0.424103	0.708513	0.587973	0.49147	0.733885	0.905839	0.88992	0.902592	0.32268	0.650445	0.777876	0	0.631278
s000022380	17764.7	18750.2	0.533326	0.742327	0.618345	0.433414	0.559352	0.368548	0.61356	0.743743	0.406432	0.679659	0.78325	0.851282	0.819968	0.243224	0.748714	0.724104	0.0467776	0.505158
s000022385	14932.8	14972.8	0.708081	0.842327	0.784289	0.711178	0.723283	0.499575	0.666473	0.66654	0.519632	0.894466	0.936641	0.900905	0.926074	0.506709	0.525007	0.784055	0	0.652893
s000022395	14424.2	15709.8	0.604102	0.748882	0.837957	0.468167	0.7236	0.371499	0.604484	0.586802	0.364728	0.732252	0.849608	0.933305	0.848416	0.472595	0.703276	0.791292	0	0.548993
s000022412	24439	24415.4	0.448441	0.484629	0.474276	0.400924	0.305207	0.241269	0.45765	0.607053	0.357783	0.449528	0.611321	0.664489	0.642598	0.287768	0.00584649	0.49522	0	0.46275
s000022413	18539.6	18588.4	0.5493	0.665956	0.638369	0.442138	0.457686	0.271881	0.596944	0.711136	0.326763	0.550138	0.788408	0.86904	0.810674	0.31914	0.532376	0.653071	0	0.484491
s000022433	19075	19586.5	0.71173	0.898781	0.795845	0.575649	0.749109	0.468632	0.718082	0.747868	0.486562	0.816166	0.902916	0.913337	0.903441	0.513629	0.82917	0.799858	0	0.601862
s000022448	48110.3	48275.8	0.496198	0.706378	0.699817	0.536667	0.589691	0.265707	0.546335	0.578992	0.303843	0.614364	0.788204	0.835687	0.79786	0.172553	0.454913	0.65425	0.0113983	0.533469
s000022457	15327.2	17531.2	0.609741	0.710422	0.696373	0.308966	0.634457	0.154906	0.566229	0.741799	0.148124	0.441345	0.785742	0.877502	0.668326	0.0830683	0.265039	0.669645	0	0.221405
s000022479	9633.4	9722.07	0.675867	0.841645	0.737043	0.4633	0.591266	0.166374	0.599293	0.724685	0.262664	0.528461	0.867222	0.849545	0.780666	0.12592	0.35188	0.644788	0	0.487761
s000022480	46056	46136.7	0.764869	0.892473	0.788746	0.587594	0.694969	0.340635	0.724227	0.623315	0.370946	0.784043	0.918533	0.892317	0.857204	0.185551	0.623328	0.792142	0.0193217	0.65938
s000022482	18721.7	18715	0.637591	0.808511	0.765344	0.677015	0.709477	0.511512	0.687992	0.555423	0.489826	0.868903	0.899051	0.924	0.93042	0.422315	0.866625	0.784521	0	0.61383
s000022483	18825.2	18820.7	0.679662	0.858717	0.791666	0.623766	0.640087	0.335215	0.742286	0.545449	0.428814	0.710439	0.880808	0.892986	0.868261	0.2321	0.133128	0.783246	0.0754475	0.651738
s000022523	40592.4	40720.8	0.736451	0.877151	0.788369	0.633494	0.675528	0.335339	0.579638	0.810919	0.389937	0.644336	0.931647	0.891195	0.873925	0.199193	0.697574	0.681275	0.00455811	0.519072
s000022524	20817.2	20770.6	0.493252	0.826982	0.627676	0.441348	0.508216	0.188994	0.58861	0.598219	0.191004	0.577782	0.79034	0.783277	0.751867	0.105372	0.367591	0.662862	0.0762865	0.510342
s000022564	29748.4	30725.8	0.61631	0.894986	0.747992	0.531832	0.600965	0.288396	0.640888	0.737852	0.303226	0.659627	0.907208	0.827504	0.872631	0.270399	0.526205	0.737248	0.0183203	0.53883
s000022599	23262.8	22775.2	0.49571	0.747859	0.556387	0.428242	0.45872	0.287566	0.520392	0.723611	0.297067	0.612645	0.806065	0.765851	0.761728	0.234285	0.422959	0.599062	0.0106475	0.412324
s000022603	19867.5	20090.4	0.557017	0.887791	0.746332	0.663866	0.653858	0.396143	0.709006	0.659071	0.443569	0.869411	0.964883	0.896705	0.878094	0.164431	0.851172	0.770473	0.00726333	0.599457
s000022606	12445	12445	0.700683	0.81366	0.756489	0.631037	0.604942	0.20002	0.652471	0.509646	0.140382	0.668258	0.844404	0.85428	0.845459	0.0180087	0.268027	0.718831	0	0.633485
s000022607	24022.5	24078	0.532434	0.788695	0.637815	0.416331	0.45355	0.190709	0.463638	0.677597	0.283747	0.378761	0.729918	0.88681	0.834186	0.111594	0.261355	0.490986	0.0113058	0.39136
s000022609	12170.5	13734.1	0.696889	0.859023	0.782903	0.596578	0.669829	0.450199	0.683208	0.678161	0.444673	0.858698	0.920415	0.927791	0.930308	0.574352	0.924238	0.817601	0.00529333	0.61581
s000022613	24443.1	24450	0.812977	0.932711	0.888902	0.711254	0.751569	0.509929	0.741045	0.856537	0.590944	0.890806	0.984645	0.945751	0.95003	0.202865	0.982351	0.872788	0	0.698476
s000022622	33341.9	33326.5	0.726616	0.875418	0.776307	0.562408	0.68115	0.446853	0.767202	0.718382	0.458477	0.781521	0.896162	0.852986	0.822208	0.467358	0.835032	0.846681	0.105054	0.66052
s000022624	15185.5	15163.5	0.750182	0.855781	0.815856	0.671774	0.703098	0.477164	0.693634	0.844908	0.533748	0.796156	0.930165	0.909564	0.900098	0.468648	0.911015	0.79193	0.0108473	0.621207
s000022626	24494.5	24501.2	0.766696	0.899937	0.760749	0.600781	0.720829	0.595433	0.761035	0.792869	0.590391	0.917257	0.954501	0.893927	0.9382	0.621263	1.0501	0.850351	0	0.746411
s000022629	27225.1	27382.2	0.744192	0.934371	0.838978	0.703274	0.76424	0.641009	0.80443	0.615077	0.567085	0.928937	0.957715	0.935498	0.943779	0.572847	0.934083	0.865234	0.0185813	0.739593
s000022655	20079.7	20261.7	0.678356	0.774399	0.752984	0.618918	0.650982	0.57867	0.716342	0.725431	0.585464	0.857451	0.872382	0.895648	0.92237	0.500827	0.895494	0.817043	0.00316993	0.677744
s000022656	15601	16027.8	0.795334	0.892587	0.851164	0.760833	0.776489	0.236477	0.38097	0.859561	0.246829	0.523574	0.942497	0.928001	0.930105	0.220684	0.38632	0.534756	0	0.305934
s000022662	34011.7	34495	0.46081	0.590626	0.616507	0.205258	0.371738	0.0316988	0.342064	0.809923	0.0649154	0.167441	0.598989	0.765583	0.5967	0.00784343	0.0776065	0.412936	0	0.20589
s000022663	22966.2	22994.2	0.554636	0.76935	0.732774	0.501377	0.532604	0.302909	0.647265	0.616206	0.340377	0.654967	0.851592	0.878563	0.806335	0.197513	0.637941	0.73185	0	0.577955
s000022668	26760.6	28010.3	0.553379	0.710043	0.622834	0.395693	0.519971	0.359097	0.588368	0.659754	0.306563	0.599468	0.730581	0.825671	0.700635	0.226072	0.568687	0.677219	0	0.443059
s000022673	17579.1	17607.2	0.662109	0.843707	0.735681	0.609134	0.616629	0.474003	0.665769	0.684892	0.497354	0.669405	0.844767	0.850803	0.85966	0.397188	0.323862	0.688582	0.00350838	0.582688
s000022899	11030.4	11063	0.790994	0.904468	0.784376	0.606707	0.674391	0.356427	0.666526	0.843024	0.436291	0.656644	0.948867	0.815353	0.887479	0.343691	0.403921	0.757278	0.00922948	0.573557
s000022900	20475.7	20582.2	0.675156	0.784843	0.6726	0.562925	0.593327	0.231361	0.375968	0.84974	0.260652	0.460646	0.852344	0.847552	0.820662	0.185389	0.301705	0.462626	0	0.36859
s000022904	10278.5	10438.3	0.794085	0.940166	0.65389	0.529091	0.5853	0.67022	0.853578	0.646773	0.594382	0.87329	0.939213	0.781703	0.9274	0.350664	0.992268	0.733058	0	0.73427
s000022908	26217.4	26103.4	0.736324	0.916134	0.822449	0.719989	0.780092	0.623298	0.751797	0.464284	0.662775	0.872475	0.932324	0.891388	0.878187	0.620482	0.976623	0.830658	0.117973	0.701302
s000022916	27199.8	27812.6	0.619598	0.84343	0.72573	0.509107	0.661859	0.372617	0.614675	0.663208	0.381845	0.679917	0.916548	0.86867	0.84525	0.413022	0.53663	0.705263	0	0.525904
s000022947	28907.4	28928.9	0.796116	0.892283	0.852469	0.7041	0.751422	0.479361	0.66655	0.67645	0.516821	0.807779	0.94624	0.927838	0.921762	0.321627	0.694453	0.801637	0	0.636229
s000022950	29301.5	29290.4	0.587502	0.723536	0.730014	0.543853	0.503104	0.375005	0.689982	0.72736	0.417835	0.66645	0.816113	0.880072	0.819012	0.403358	0.76105	0.749419	0	0.582093
s000022952	10423.6	10504.2	0.686102	0.851289	0.735088	0.506725	0.612039	0.425786	0.745768	0.870766	0.512993	0.74961	0.893582	0.856701	0.826864	0.203927	0.911494	0.78077	0.0209723	0.631569
s000022954	28586.6	28721.9	0.525868	0.820277	0.698781	0.538507	0.551188	0.24882	0.627407	0.621207	0.29418	0.696755	0.7937	0.859142	0.795155	0.159748	0.399973	0.581137	0	0.458215
s000022964	22141.1	22373.3	0.779649	0.924341	0.810067	0.751879	0.724193	0.606147	0.796178	0.809984	0.666969	0.922081	0.982101	0.881794	0.959335	0.517699	0.916973	0.863201	0.0225885	0.739127
s000022969	22368.9	23087.6	0.468231	0.829082	0.6785	0.500146	0.557112	0.236991	0.619516	0.719691	0.330203	0.65602	0.848261	0.823477	0.788339	0.325643	0.50246	0.65344	0.022088	0.47452
s000022973	39117.1	39146.1	0.343223	0.842531	0.386444	0.171808	0.284855	0.137486	0.328419	0.785398	0.143133	0.233763	0.490331	0.576523	0.538778	0.0728113	0.117202	0.411401	0.0105219	0.220396
s000022974	27252.8	28360.6	0.694046	0.940963	0.907043	0.643021	0.790165	0.436044	0.857727	0.675219	0.581387	0.912246	0.981178	0.935882	0.883789	0.55993	0.869064	0.851857	0.0272072	0.708406
s000022980	20911.8	20922.5	0.671528	0.836675	0.713355	0.480021	0.596355	0.157338	0.540402	0.795097	0.195271	0.419353	0.862927	0.868153	0.790209	0.087599	0.408303	0.528323	0	0.437873
s000022988	30823.5	30780.1	0.780257	0.875436	0.831965	0.734886	0.731544	0.200146	0.373216	0.894323	0.262337	0.455266	0.920171	0.924749	0.917918	0.103006	0.444542	0.481921	0	0.331621
s000022993	13653.4	13684.9	0.546536	0.875416	0.68948	0.550272	0.541116	0.211517	0.583939	0.797047	0.270183	0.538981	0.819968	0.877469	0.868847	0.145175	0.47784	0.600627	0	0.446401
s000022999	56885.5	58417.9	0.674721	0.845695	0.761184	0.681733	0.710483	0.499881	0.703747	0.655766	0.513724	0.878391	0.915198	0.887826	0.906506	0.583849	0.927262	0.790582	0.00535618	0.639309
s000023006	35893.5	37946.2	0.613335	0.785971	0.666492	0.50025	0.554633	0.366076	0.617971	0.776092	0.421775	0.671653	0.863889	0.842261	0.783694	0.201585	0.686149	0.742867	0	0.559702
s000023013	24762.4	25150.7	0.569734	0.804525	0.731909	0.525066	0.683334	0.263543	0.640167	0.583029	0.35451	0.686589	0.827253	0.829869	0.781732	0.177576	0.539257	0.708231	0.0582216	0.591936
s000023026	28651	29737.3	0.499418	0.762859	0.577903	0.417972	0.453911	0.198038	0.44974	0.7416	0.251835	0.520036	0.732588	0.800782	0.768691	0.237332	0.506862	0.574352	0	0.453994
s000023030	24085.7	24087.1	0.743264	0.909012	0.81817	0.675402	0.745672	0.526912	0.739943	0.803708	0.579142	0.908865	0.963231	0.910529	0.939626	0.286654	0.940018	0.844523	0	0.703535
s000023046	20942.3	21415.3	0.715057	0.919878	0.83024	0.597282	0.527686	0.387062	0.7225	0.790906	0.533344	0.638212	0.897295	0.901351	0.866559	0.213882	0.809458	0.774995	0	0.623509
s000023047	8376.37	8618.78	0.709092	0.791019	0.804002	0.620122	0.45976	0.233877	0.629673	0.839489	0.48306	0.522312	0.880025	0.891375	0.86296	0.220825	0.484047	0.702007	0.00625019	0.614745
s000023074	30526.8	30299.6	0.678312	0.798289	0.683688	0.543322	0.531367	0.216665	0.525965	0.77069	0.25558	0.502441	0.855566	0.819718	0.854169	0.0780805	0.502652	0.587053	0	0.457026
s000023086	8088.81	8342.64	0.449291	0.748325	0.697473	0.457018	0.425616	0.143931	0.699977	0.470379	0.16844	0.264026	0.841617	0.665308	0.720454	0.021542	0.14742	0.745892	0	0.322787
s000023088	26396.7	26787.9	0.612607	0.733783	0.659734	0.468591	0.529452	0.281287	0.591622	0.757464	0.37857	0.590706	0.824348	0.853065	0.792107	0.291641	0.486332	0.673003	0	0.535392
s000023094	30582	30472.1	0.44605	0.68873	0.607027	0.398571	0.374761	0.16716	0.557131	0.716457	0.21934	0.351623	0.700273	0.793815	0.659961	0.125899	0.205622	0.603705	0	0.37705
s000023095	22694.8	22686	0.723585	0.792623	0.768193	0.699479	0.73499	0.59549	0.683319	0.837298	0.596265	0.877454	0.901269	0.888963	0.912069	0.686226	1.05988	0.794098	0	0.682753
s000023102	32171.7	32916.2	0.617151	0.845224	0.732542	0.493269	0.61325	0.342666	0.611377	0.732027	0.359495	0.701257	0.839753	0.881644	0.887148	0.320841	0.615728	0.706703	0.00523649	0.513798
s000023103	27492	28609.2	0.681127	0.850749	0.663824	0.51225	0.645492	0.255036	0.646194	0.622063	0.36482	0.632139	0.864692	0.818399	0.81107	0.234055	0.584827	0.73617	0	0.532005
s000023144	38586.6	38596.9	0.65245	0.806642	0.727269	0.394698	0.458315	0.0800421	0.568852	0.839465	0.239022	0.383047	0.810117	0.839339	0.772246	0.0544545	0.0772874	0.524867	0.0044925	0.417224
s000023154	24680.1	24692.8	0.682915	0.843632	0.560205	0.480839	0.654377	0.401594	0.664236	0.461498	0.311461	0.652524	0.810143	0.852352	0.753031	0.231615	0.650331	0.77254	0.0350508	0.542503
s000023163	9243.57	10351.3	0.774457	0.86049	0.834957	0.699495	0.602392	0.53557	0.848219	0.521352	0.699955	0.862211	0.926481	0.905194	0.915974	0.630221	0.685952	0.924027	0.0103557	0.754986
s000023176	41784.9	42229.7	0.66896	0.828096	0.735758	0.583743	0.631693	0.491326	0.700243	0.64416	0.516889	0.785365	0.848633	0.881318	0.877935	0.505018	0.745205	0.74468	0.00799574	0.619287
s000023210	19253.2	20146.2	0.565766	0.832986	0.705005	0.481299	0.471521	0.343488	0.592231	0.826679	0.43037	0.680089	0.849341	0.833645	0.830703	0.441468	0.629997	0.712973	0.00465101	0.530545
s000023213	30259.6	30419	0.652737	0.887234	0.808209	0.566988	0.522514	0.229654	0.716388	0.755387	0.374862	0.680815	0.884835	0.901173	0.873587	0.23246	0.524976	0.755608	0	0.527809
s000023224	20193.6	20227.6	0.525478	0.819027	0.568734	0.46427	0.543132	0.293102	0.545104	0.625097	0.272427	0.598459	0.800777	0.70504	0.773658	0.243031	0.468198	0.605826	0.00520797	0.469308
s000023230	12465.4	12476.9	0.658882	0.810194	0.735721	0.586096	0.652584	0.35103	0.588393	0.673904	0.414325	0.687229	0.869413	0.870281	0.837625	0.321229	0.566449	0.679011	0.00235616	0.536741
s000023251	18442.8	18483.7	0.514992	0.676022	0.644103	0.336459	0.443862	0.0690865	0.391037	0.780013	0.186192	0.256479	0.726322	0.807094	0.71585	0.0352947	0.163608	0.489768	0	0.344129
s000023255	22687.2	22860.9	0.467039	0.605781	0.543139	0.291995	0.222581	0.0724006	0.476413	0.863499	0.222176	0.366016	0.647596	0.735423	0.664444	0.0186764	0.0518863	0.465165	0.0185864	0.362009
s000023256	8025.68	9597.18	0.79307	0.819953	0.857925	0.579475	0.716068	0.331583	0.783549	0.491581	0.430079	0.511831	0.916512	0.923215	0.747542	0.227149	0.046674	0.859758	0.0155834	0.450715
s000023262	13546	13946	0.761935	0.857062	0.812516	0.527303	0.664022	0.0993183	0.404869	0.85126	0.174248	0.263431	0.90577	0.893075	0.84011	0.059123	0.147925	0.505216	0	0.324801
s000023286	26591.3	26538.9	0.645091	0.769411	0.671441	0.174802	0.623286	0.126509	0.704854	0.673909	0.0668018	0.354597	0.819421	0.792899	0.523088	0.0423727	0.231404	0.72766	0.00476398	0.238941
s000023295	11985.1	12048.1	0.549133	0.842346	0.606552	0.434303	0.537035	0.208188	0.53417	0.675555	0.182406	0.476046	0.810332	0.794227	0.783112	0.104964	0.322397	0.607958	0	0.477385
s000023322	12498.8	12682.2	0.507187	0.814163	0.696205	0.579401	0.516175	0.334171	0.709186	0.708506	0.358414	0.683042	0.847507	0.867753	0.916155	0.362984	0.701625	0.796025	0	0.518002
s000023348	9268.2	9282.03	0.707699	0.763266	0.797048	0.460888	0.593222	0.0615006	0.800932	0.703599	0.32072	0.326716	0.765702	0.892772	0.83019	0.0124233	0.191489	0.753408	0.00607066	0.659411
s000023358	20753.5	21378.3	0.576289	0.835835	0.695248	0.491873	0.540584	0.217558	0.645241	0.816842	0.295666	0.673822	0.849709	0.828718	0.813186	0.253238	0.518389	0.65383	0.0281452	0.483653
s000023378	22223.8	22228.6	0.764603	0.906627	0.845489	0.725006	0.769732	0.639989	0.783573	0.780218	0.652363	0.989817	0.992161	0.927996	0.941382	0.360395	1.13849	0.856438	0	0.722633
s000023379	22443.9	22299.2	0.834726	0.949657	0.880279	0.804495	0.810176	0.726812	0.851541	0.742202	0.730377	1.05703	1.01109	0.947831	0.999387	0.810813	1.29557	0.936186	0	0.799327
s000023381	19037.7	19023.3	0.649075	0.788123	0.777052	0.467501	0.608891	0.312055	0.664053	0.748876	0.387235	0.578317	0.829795	0.880286	0.829158	0.113719	0.67628	0.733937	0	0.474504
s000023382	21556.4	21792.2	0.628025	0.763878	0.618821	0.362501	0.400946	0.288476	0.751017	0.759973	0.354164	0.605075	0.823242	0.743079	0.764216	0.0435898	0.378856	0.792121	0.0126996	0.533482
s000023383	8963.12	9101.2	0.687438	0.860015	0.647017	0.535538	0.490743	0.317522	0.690063	0.712561	0.402872	0.76946	0.884542	0.809018	0.807473	0.205425	0.592566	0.746774	0	0.636398
s000023384	21880	21657.2	0.708488	0.804794	0.774642	0.539586	0.547283	0.411992	0.67695	0.809811	0.448582	0.646363	0.83191	0.87889	0.876358	0.318408	0.578569	0.734271	0	0.502569
s000023385	16818.2	17634.2	0.674235	0.841584	0.669633	0.590531	0.6495	0.561901	0.79647	0.533763	0.56211	0.859857	0.905554	0.820704	0.774356	0.52264	0.579223	0.838225	0	0.686601
s000023386	19283.8	19356.6	0.697095	0.904415	0.758709	0.49955	0.629093	0.396332	0.644909	0.671727	0.453954	0.646777	0.865241	0.929694	0.958934	0.205087	0.657585	0.701126	0.00282818	0.567423
s000023387	23797.9	24631.9	0.858209	0.93442	0.609279	0.404282	0.509649	0.56612	0.795402	0.90283	0.595303	0.857565	0.973777	0.726774	0.915784	0.24959	0.548049	0.8688	0	0.621801
s000023388	19600.7	19719.8	0.783302	0.885627	0.781807	0.683228	0.726339	0.480072	0.658312	0.862407	0.521538	0.80988	0.951773	0.893224	0.913957	0.241907	0.949873	0.782909	0	0.641357
s000023390	10186	10206.8	0.658378	0.825029	0.720621	0.490133	0.587399	0.293794	0.679822	0.6766	0.378248	0.6404	0.874963	0.851622	0.828549	0.240099	0.516041	0.727387	0	0.578865
s000023391	16713.5	17095.4	0.485123	0.68685	0.722386	0.200173	0.392264	0.178161	0.586637	0.752412	0.223155	0.358829	0.773564	0.793914	0.649266	0.125401	0.304922	0.592247	0	0.361871
s000023392	23853.2	24273.5	0.728308	0.918474	0.785843	0.694151	0.792681	0.656714	0.850237	0.722574	0.651453	0.988347	0.990319	0.891167	0.933902	0.394141	1.11606	0.90461	0	0.759599
s000023393	26205.5	26570.1	0.635523	0.733147	0.777093	0.387705	0.497797	0.164202	0.665372	0.658861	0.203622	0.348765	0.71515	0.869565	0.732105	0.0597185	0.0393909	0.721513	0.0156012	0.459162
s000023394	18292.5	18269.4	0.685203	0.898059	0.69877	0.610874	0.646954	0.600159	0.721051	0.789837	0.607689	0.913722	0.896285	0.914467	0.987549	0.645979	0.852981	0.806769	0	0.653684
s000023412	33303	33395.9	0.592695	0.869431	0.701279	0.419758	0.627376	0.234375	0.537239	0.53125	0.269096	0.583572	0.844112	0.897294	0.890503	0.177711	0.38905	0.611154	0.0058596	0.425284
s000023414	10622.1	10637.2	0.553195	0.75172	0.633453	0.435257	0.528325	0.271214	0.543482	0.798227	0.325658	0.589393	0.806578	0.80353	0.780822	0.241314	0.390438	0.608391	0	0.458752
s000023440	9282.31	9375.73	0.683071	0.833635	0.758376	0.618513	0.671526	0.5078	0.669766	0.727107	0.50658	0.836125	0.892514	0.892309	0.908343	0.512863	0.774863	0.779107	0	0.599335
s000023470	31021.3	31260.3	0.627192	0.784151	0.695497	0.556337	0.575824	0.363018	0.635911	0.782638	0.439296	0.670353	0.849979	0.849602	0.809709	0.30757	0.626549	0.688461	0	0.52151
s000023474	29534.7	30063.4	0.447149	0.529645	0.463307	0.380857	0.388055	0.279355	0.446454	0.861705	0.284504	0.489979	0.682194	0.678791	0.656026	0.289616	0.53179	0.516959	0	0.411739
s000023521	15006.3	15493.2	0.676271	0.787924	0.75613	0.574797	0.510807	0.3279	0.617427	0.793381	0.497163	0.568375	0.857449	0.881269	0.840244	0.266208	0.575584	0.745537	0	0.59024
s000023522	19402.4	19426.2	0.681733	0.85793	0.767117	0.610858	0.690589	0.426118	0.73213	0.470653	0.377426	0.816147	0.867947	0.882024	0.841381	0.290062	0.600196	0.780071	0.0165016	0.637353
s000023525	23965.8	23959.2	0.825685	0.950596	0.715716	0.626766	0.778604	0.0826771	0.843561	0.205328	0.0986895	0.606356	0.942953	0.852236	0.880152	0.0636777	0.131467	0.929113	0	0.665572
s000023540	12857.9	12893.1	0.581372	0.8086	0.744424	0.46144	0.655704	0.238427	0.583933	0.635233	0.24148	0.582583	0.8209	0.848476	0.806994	0.174921	0.430032	0.648171	0.00545806	0.501441
s000023548	18673.7	19209.2	0.704539	0.915902	0.862676	0.65014	0.723144	0.457855	0.711871	0.746032	0.523469	0.852317	0.945078	0.899023	0.911335	0.24447	0.919455	0.835826	0.0862488	0.635064
s000023591	17717.9	17887.7	0.563229	0.829269	0.715533	0.438083	0.607883	0.343772	0.626987	0.711065	0.38945	0.691693	0.792232	0.857213	0.797003	0.311906	0.520292	0.702075	0.0116844	0.530527
s000023663	13640.4	13852.4	0.639141	0.820044	0.604721	0.331803	0.589705	0.162089	0.631278	0.498196	0.190339	0.46447	0.766362	0.770838	0.675968	0.100268	0.16739	0.640903	0.0229324	0.431431
s000023678	12146.5	12222.3	0.563717	0.848969	0.635767	0.383445	0.4943	0.193759	0.581595	0.75571	0.209648	0.52231	0.809486	0.829657	0.774955	0.151324	0.448579	0.647503	0	0.44319
s000023680	16636.3	16617.2	0.558445	0.565273	0.543929	0.20957	0.372447	0.0419643	0.639563	0.667865	0.138911	0.327941	0.643369	0.829772	0.638323	0.040512	0.066381	0.651535	0.0112161	0.287996
s000023681	10276.8	10515.9	0.423399	0.514187	0.526691	0.364212	0.390169	0.104811	0.517844	0.292152	0.111793	0.309515	0.609936	0.614786	0.522328	0.0151019	0.131626	0.578923	0.00804803	0.308714
s000023713	17311.6	17337.9	0.750668	0.868181	0.78679	0.578472	0.606748	0.274895	0.532164	0.903033	0.383608	0.563165	0.926648	0.905282	0.905996	0.127702	0.619511	0.676378	0	0.503277
s000023714	12249.7	12411.2	0.679265	0.91808	0.851228	0.758344	0.758001	0.500811	0.805614	0.645672	0.531747	0.930962	0.967098	0.908657	0.925848	0.349785	0.919021	0.857418	0	0.690093
s000023731	14161.7	14172	0.974544	0.988949	0.981499	0.965258	0.965823	0.935566	0.971331	0.177604	0.947711	1.04302	1.00529	0.945861	1.00091	0.968764	1.24719	1.14488	0	0.962169
s000023732	16268.6	16637.9	0.640273	0.782341	0.686179	0.480978	0.495423	0.279629	0.554694	0.803548	0.359861	0.52585	0.821266	0.854803	0.796229	0.1549	0.505639	0.651266	0	0.462408
s000023741	21635.7	20900.4	0.978053	0.996372	0.978947	0.9729	0.97471	0.967398	0.980588	0.621325	0.92271	0.496039	1.08946	0.753702	1.05003	0.460166	1.1909	1.02603	0.0907591	0.982049
s000023779	22792.3	22880.6	0.589514	0.765886	0.662836	0.414553	0.448194	0.155309	0.574886	0.727572	0.276466	0.445599	0.802439	0.836718	0.770967	0.061197	0.192781	0.514005	0	0.471832
s000023789	23782.4	23818.3	0.761006	0.903812	0.861039	0.697714	0.701775	0.470064	0.745217	0.765267	0.534019	0.776749	0.94572	0.889195	0.879005	0.290459	0.830368	0.808775	0.0100342	0.63313
s000023792	19364.5	19528.1	0.615491	0.748169	0.651924	0.530322	0.5654	0.460163	0.657854	0.549235	0.462861	0.741347	0.787525	0.85254	0.832602	0.259699	0.508832	0.725771	0	0.591892
s000023793	3851.07	3861.97	0.755349	0.951702	0.844415	0.665244	0.73068	0.232792	0.803691	0.27369	0.182053	1.05297	0.963108	0.894022	0.886741	0.0570562	0.723123	0.96038	0	0.913958
s000023826	19840.8	19854.1	0.68314	0.826645	0.720513	0.323305	0.572501	0.23165	0.613246	0.840401	0.257746	0.666851	0.831082	0.855663	0.797821	0.154859	0.214368	0.608211	0.0123945	0.433294
s000023841	67887	68770	0.508153	0.701774	0.618989	0.44224	0.541191	0.325153	0.545934	0.714997	0.37351	0.619609	0.774968	0.821923	0.769829	0.253102	0.556203	0.631193	0.00845924	0.49364
s000023855	9270.82	9500.74	0.668001	0.867417	0.791388	0.585565	0.577125	0.457799	0.76631	0.640107	0.466482	0.836532	0.938643	0.894395	0.928589	0.472305	0.702818	0.839932	0.00174508	0.599323
s000023856	10682.3	10681	0.680113	0.791246	0.74383	0.601385	0.577935	0.297488	0.508207	0.836288	0.381926	0.602127	0.879088	0.865634	0.86661	0.304453	0.398133	0.655484	0.0118426	0.512745
s000023863	11501.7	11656.3	0.116161	0.698755	0.125942	0.162524	0.591395	0.156477	0.920838	0.171605	0.251641	0.534236	0.833614	0.161255	0.675696	0.00529129	0.0477108	0.980607	0	0.405234
s000023867	47840.2	48168.2	0.627453	0.749455	0.649157	0.563954	0.543406	0.291087	0.464331	0.84246	0.322963	0.518074	0.838712	0.812937	0.838429	0.10684	0.602755	0.548312	0.00345353	0.440083
s000023879	10067.1	10097.3	0.691694	0.873176	0.778809	0.560696	0.654228	0.353274	0.677829	0.647425	0.415794	0.703866	0.910123	0.882139	0.894925	0.408216	0.63029	0.773634	0	0.562835
s000023886	14325.9	14386.1	0.522764	0.830866	0.626759	0.479032	0.524963	0.400223	0.599257	0.610809	0.348045	0.683009	0.766105	0.847416	0.842115	0.191262	0.605456	0.680051	0	0.469037
s000023893	20023	20367	0.467163	0.715511	0.573208	0.31627	0.438521	0.135128	0.459971	0.768987	0.16849	0.342983	0.748368	0.781502	0.687247	0.0820721	0.12819	0.47654	0.00313409	0.304783
s000023894	29426.6	29511.6	0.80775	0.940213	0.884756	0.682082	0.746457	0.357839	0.648368	0.718979	0.434072	0.681268	0.945893	0.92826	0.896191	0.156451	0.665016	0.754282	0	0.519892
s000023895	15269.5	15322.5	0.760906	0.835374	0.765589	0.666748	0.697217	0.654697	0.758767	0.782993	0.707352	0.931961	0.920519	0.899208	0.936319	0.463776	1.14436	0.824513	0.00462893	0.76773
s000023969	29500.9	29547.1	0.717605	0.896029	0.829993	0.724732	0.818269	0.522566	0.807801	0.541626	0.513292	0.908583	0.947219	0.888788	0.915291	0.356835	0.823927	0.858541	0.127639	0.686337
s000025993	60547.8	60724.7	0.625327	0.819793	0.704352	0.621165	0.52681	0.314274	0.67837	0.732976	0.441199	0.749171	0.88599	0.863165	0.858715	0.178347	0.641787	0.719752	0	0.623268
s000026000	21147.5	21156.7	0.611325	0.863435	0.710312	0.494916	0.617236	0.334741	0.654191	0.715346	0.340416	0.669849	0.879021	0.811569	0.789804	0.267759	0.541623	0.689914	0.015206	0.565511
s000026011	29812.8	29956.5	0.72682	0.914298	0.834856	0.624965	0.749115	0.448687	0.732788	0.720231	0.482858	0.860336	0.956649	0.916632	0.901705	0.486547	0.804803	0.841615	0.00392073	0.652894
s000026027	41777.8	42787.7	0.511968	0.782602	0.705588	0.550273	0.624408	0.326784	0.653453	0.597173	0.293643	0.726	0.84383	0.846084	0.832217	0.334189	0.573717	0.755729	0.0140983	0.614152
s000026028	42503.4	42823.1	0.666781	0.859033	0.747061	0.60949	0.592509	0.393881	0.622575	0.767632	0.445897	0.728281	0.899642	0.888875	0.874717	0.322384	0.662306	0.72537	0.00462574	0.593291
s000026033	13930	14111.5	0.709417	0.851974	0.770819	0.647105	0.656151	0.448326	0.685033	0.757831	0.531169	0.803874	0.922628	0.896073	0.925791	0.472037	0.680807	0.799959	0	0.668289
s000026037	20053.4	20568.1	0.653343	0.777914	0.692812	0.559574	0.598498	0.195163	0.451599	0.793248	0.225383	0.465591	0.835517	0.83574	0.801267	0.114033	0.285971	0.595183	0	0.352859
s000026038	21927.1	22305.7	0.60672	0.785942	0.657942	0.48439	0.580687	0.245277	0.495899	0.772625	0.296989	0.514246	0.85377	0.823059	0.786516	0.270302	0.427718	0.586785	0	0.418745
s000026044	20010.9	21966.5	0.526734	0.676727	0.671929	0.351342	0.560898	0.173897	0.5657	0.659261	0.205909	0.416451	0.777897	0.852338	0.662496	0.139989	0.276961	0.709773	0	0.3938
s000026047	14762.2	14808.9	0.657425	0.851919	0.832523	0.571501	0.693214	0.415302	0.694129	0.702444	0.468818	0.814733	0.924206	0.915378	0.896139	0.418266	0.785478	0.845372	0.0363657	0.628636
s000026056	27531.2	30978.5	0.771852	0.820973	0.749775	0.261237	0.409481	0.0306867	0.79525	0.703373	0.118896	0.119906	0.874356	0.890933	0.750466	0.0178164	0.0236672	0.823943	0	0.314062
s000026081	16184.4	16361.6	0.628665	0.826469	0.720513	0.619397	0.621405	0.349806	0.560946	0.549875	0.404365	0.747517	0.832885	0.893428	0.84453	0.421363	0.539073	0.689717	0	0.490641
s000026083	28046.5	28276.4	0.583549	0.838955	0.645012	0.507785	0.548904	0.204984	0.659964	0.574147	0.297277	0.695778	0.808754	0.807586	0.75107	0.12194	0.434602	0.746286	0.00374554	0.560242
s000026085	9191.13	9187.05	0.358144	0.399421	0.578901	0.245916	0.0423506	0.0170545	0.47365	0.850276	0.247249	0.597614	0.41498	0.764634	0.574872	0.000930288	0.00938817	0.467962	0	0.444558
s000026094	27674.6	27875.1	0.676161	0.897252	0.736566	0.599813	0.640961	0.474808	0.71042	0.724378	0.520508	0.829751	0.945421	0.875811	0.905867	0.50447	0.860677	0.807616	0.0153434	0.660883
s000026095	22662.8	22725.1	0.766446	0.909808	0.748112	0.606459	0.620966	0.338903	0.761327	0.589004	0.272936	0.770908	0.919338	0.849188	0.830959	0.111662	0.425121	0.806511	0	0.669146
s000026096	28006.4	28331.7	0.692139	0.894765	0.796841	0.671635	0.712474	0.473163	0.734722	0.715428	0.500272	0.858742	0.956486	0.901941	0.912196	0.307631	0.88051	0.825862	0.0101484	0.670811
s000026098	21804.2	22322.2	0.566331	0.743479	0.562226	0.356957	0.385403	0.181433	0.572927	0.461561	0.242017	0.604539	0.759348	0.767963	0.669553	0.0381798	0.307499	0.608521	0	0.492275
s000026099	22562.9	24839.3	0.573455	0.732496	0.739329	0.36865	0.448892	0.0680319	0.6701	0.708656	0.19942	0.129444	0.832515	0.823129	0.678849	0.0395424	0.180385	0.784435	0.00437748	0.332765
s000026100	14390.9	14947.5	0.530097	0.830761	0.650265	0.462838	0.497808	0.273355	0.590922	0.683354	0.315361	0.551048	0.836971	0.764074	0.769655	0.119754	0.521074	0.685838	0.0368227	0.430306
s000026101	14447.2	15413.9	0.707048	0.874427	0.740757	0.265803	0.28392	0.307568	0.949575	0.718462	0.509615	0.569532	0.917013	0.836004	0.803092	0.0571184	0.572759	0.872647	0	0.579685
s000026102	20255.7	20712.7	0.779932	0.816984	0.77113	0.513711	0.604426	0.159983	0.426729	0.74229	0.16397	0.302818	0.859821	0.922452	0.881376	0.0848823	0.123344	0.492405	0	0.257841
s000026105	24167.3	27848.1	0.720502	0.87994	0.772489	0.616319	0.652642	0.649608	0.838521	0.577901	0.664835	0.851872	0.978303	0.881465	0.802471	0.45758	0.769903	0.944113	0	0.664329
s000026107	24693.9	24848.8	0.599209	0.870279	0.604886	0.352833	0.496175	0.315925	0.642678	0.796733	0.363453	0.573964	0.796003	0.755586	0.711595	0.214916	0.417823	0.614096	0.0528516	0.467231
s000026108	30059.2	30000.7	0.538188	0.600881	0.629365	0.309033	0.346267	0.303979	0.631278	0.85917	0.302349	0.554143	0.705977	0.787443	0.638494	0.354037	0.371733	0.719688	0	0.422506
s000026109	22081.6	22055.3	0.640368	0.904563	0.725764	0.621072	0.57865	0.383821	0.667158	0.726296	0.452996	0.727112	0.900329	0.858496	0.85342	0.390416	0.115849	0.70489	0	0.548658
s000026110	25392	25306.2	0.741123	0.931862	0.777075	0.644508	0.693569	0.366612	0.596159	0.671609	0.43689	0.669275	0.965383	0.901484	0.894359	0.229538	0.617731	0.735806	0	0.492548
s000026111	9363.4	9448.9	0.773239	0.892854	0.679096	0.572484	0.62567	0.30427	0.7357	0.540722	0.246064	0.828634	0.905963	0.855862	0.824353	0.0334314	0.143808	0.80384	0	0.672516
s000026112	23775.3	24040.4	0.597813	0.724339	0.654869	0.533955	0.569864	0.337448	0.57113	0.777909	0.403599	0.642316	0.833551	0.813167	0.815816	0.334882	0.605735	0.677344	0	0.550242
s000026113	18027.3	18065.2	0.719222	0.865334	0.74008	0.660242	0.666719	0.590552	0.733294	0.811286	0.62439	0.879215	0.917751	0.8657	0.899965	0.497589	0.887266	0.827762	0	0.701757
s000026115	17730.9	17980	0.661791	0.729512	0.572596	0.373283	0.474265	0.294254	0.612823	0.712647	0.320803	0.594973	0.821703	0.79598	0.817147	0.0646534	0.647486	0.677063	0	0.618781
s000026116	33234.4	33277	0.687332	0.897433	0.804374	0.717873	0.738484	0.548187	0.808	0.696224	0.573131	0.970852	0.959134	0.912212	0.948303	0.358948	0.998778	0.855157	0	0.710917
s000026119	24538	24918.8	0.572737	0.858963	0.717533	0.538708	0.61135	0.361163	0.676053	0.574862	0.397841	0.757311	0.857149	0.858628	0.836542	0.253452	0.56702	0.769391	0.0255459	0.589952
s000026122	22789.9	22781.2	0.839671	0.901237	0.860461	0.772712	0.796121	0.699509	0.811627	0.72314	0.714965	0.98911	0.971946	0.932718	0.951231	0.477789	1.14333	0.881477	0	0.770371
s000026123	13627.9	13658.5	0.800412	0.905653	0.451494	0.376843	0.396362	0.462423	0.721013	0.744902	0.466679	0.853287	0.9246	0.724056	0.675168	0.0655862	0.247188	0.745062	0.111789	0.682935
s000026124	19749.8	19779.8	0.709659	0.913872	0.759508	0.54605	0.671507	0.378149	0.635684	0.73925	0.423137	0.737494	0.904055	0.879458	0.873397	0.21902	0.722451	0.747555	0.0235468	0.563334
s000026125	17588.4	17726.5	0.475502	0.677766	0.532994	0.366112	0.413785	0.349197	0.602013	0.925424	0.351685	0.572494	0.794939	0.721753	0.655747	0.145146	0.59013	0.614228	0	0.488115
s000026128	21365	21503	0.590207	0.819709	0.666	0.441814	0.59697	0.34091	0.594314	0.657529	0.360759	0.674905	0.819983	0.807883	0.790067	0.244137	0.526764	0.692761	0.00731374	0.514228
s000026129	17738.2	17817	0.564397	0.875011	0.356475	0.182388	0.215218	0.389491	0.57104	0.739891	0.41143	0.602811	0.805082	0.540476	0.436564	0.0395394	0.193329	0.50944	0	0.525574
s000026130	22625.6	22805.6	0.734938	0.842998	0.755004	0.613627	0.706762	0.448732	0.583149	0.857672	0.482831	0.739133	0.910898	0.884717	0.902454	0.330895	0.855326	0.749157	0	0.574877
s000026132	12834	14425.5	0.715593	0.814652	0.784498	0.56751	0.654388	0.358105	0.65383	0.732391	0.426322	0.598908	0.881094	0.910933	0.805234	0.335729	0.581742	0.75733	0	0.471375
s000026134	11898.7	12297.4	0.830006	0.907641	0.897846	0.705097	0.734533	0.506965	0.880239	0.760141	0.673371	0.806063	0.97607	0.953644	0.925467	0.205241	0.962113	0.926761	0	0.723616
s000026135	17952	18042	0.608062	0.76926	0.686475	0.550348	0.520941	0.339386	0.606395	0.695887	0.428916	0.614942	0.818834	0.845169	0.804081	0.352454	0.208702	0.674775	0.00178918	0.528731
s000026136	17244.4	17296.6	0.49174	0.722403	0.566508	0.269494	0.481679	0.17834	0.483863	0.805557	0.193215	0.552389	0.73611	0.752046	0.691814	0.152974	0.27234	0.519429	0.0133997	0.325835
s000026137	12725	12963.5	0.571251	0.704047	0.61725	0.544886	0.564886	0.291448	0.460275	0.652442	0.305043	0.581548	0.792102	0.825142	0.768588	0.257031	0.551277	0.556831	0	0.378928
s000026138	18669.3	18890.7	0.776331	0.890498	0.532561	0.427469	0.449028	0.538052	0.804036	0.769742	0.583621	0.823786	0.926273	0.70941	0.69569	0.213167	0.566741	0.764697	0	0.721098
s000026139	26799.4	26815.4	0.722504	0.861792	0.811258	0.563144	0.569105	0.356416	0.675491	0.781425	0.450224	0.639985	0.883002	0.897299	0.841087	0.285555	0.698427	0.762168	0	0.553734
s000026140	18452.6	18699.9	0.643195	0.766298	0.597998	0.294871	0.380739	0.308961	0.581749	0.644486	0.245582	0.355925	0.795668	0.799199	0.710351	0.134864	0.376532	0.679786	0	0.301435
s000026141	22911.6	22927.9	0.645739	0.882985	0.728448	0.532368	0.597958	0.40198	0.723789	0.680599	0.468988	0.779316	0.869963	0.846186	0.846311	0.280912	0.777511	0.772582	0.0281149	0.6033
s000026143	7630.55	8037.55	0.740491	0.81543	0.801718	0.656552	0.618831	0.170138	0.809319	0.51303	0.235556	0.882116	0.914518	0.899617	0.855762	0.0332842	0.498358	0.887717	0	0.71749
s000026183	27271.2	27331.8	0.756537	0.880284	0.799658	0.622647	0.695875	0.48913	0.690871	0.67885	0.531492	0.825959	0.921458	0.903836	0.925522	0.433017	0.802599	0.806404	0	0.655412
s000026184	35845.8	36822.8	0.818743	0.854744	0.865396	0.731543	0.768514	0.27368	0.417049	0.921075	0.348739	0.573039	0.941247	0.941498	0.919621	0.0359236	0.602602	0.623812	0	0.431258
s000026189	23264	23212.5	0.600308	0.71919	0.693349	0.490865	0.570914	0.302499	0.593964	0.64618	0.342556	0.649282	0.810141	0.8302	0.826568	0.350912	0.635719	0.661933	0	0.519577
s000026190	15834.9	14403.1	0.478036	0.671543	0.767629	0.157395	0.323273	0.107379	0.59804	0.574532	0.207384	0.352553	0.572959	0.854643	0.732041	0.130633	0.234646	0.597249	0	0.287535
s000026195	17348.1	17437.5	0.753624	0.896809	0.820586	0.615391	0.652307	0.414436	0.698066	0.797803	0.449014	0.702211	0.921898	0.898921	0.891382	0.0696007	0.84538	0.772783	0	0.598591
s000026423	29911.8	30352.3	0.69349	0.897421	0.794253	0.720391	0.777621	0.581082	0.800675	0.620659	0.593794	0.989251	0.954432	0.898783	0.928827	0.659236	0.856259	0.867636	0.0132185	0.719522
s000026427	39607.8	39603.9	0.790299	0.877495	0.806926	0.677467	0.698751	0.411394	0.592358	0.80204	0.475557	0.732991	0.938265	0.909065	0.922787	0.315748	0.702807	0.719308	0	0.546521
s000026474	89844.8	93868.5	0.528607	0.649127	0.583641	0.437245	0.538795	0.308994	0.546497	0.806735	0.322416	0.593365	0.765344	0.758835	0.75367	0.270886	0.660724	0.631194	0.00200365	0.477909
s000026498	11093.6	11182.9	0.713399	0.81209	0.667796	0.50668	0.537982	0.176294	0.509626	0.808222	0.284149	0.363343	0.830619	0.828406	0.778412	0.0286763	0.258989	0.51968	0	0.3693
s000026500	32235.2	32578.1	0.695035	0.892534	0.790325	0.521795	0.752483	0.372967	0.761883	0.730649	0.431464	0.73906	0.937767	0.870373	0.840164	0.432268	0.68192	0.806744	0.10246	0.569002
s000026504	29706.6	31223.6	0.621854	0.735387	0.655559	0.511551	0.570317	0.312919	0.568906	0.797604	0.360989	0.613558	0.836456	0.826336	0.755592	0.196386	0.544029	0.652935	0.0125691	0.508222
s000026518	19961.8	20276.1	0.468317	0.718069	0.614621	0.483721	0.541565	0.216602	0.463916	0.66941	0.229234	0.578162	0.766948	0.843298	0.784294	0.280857	0.428924	0.576128	0	0.399416
s000026519	34761.4	35137	0.723145	0.834991	0.772312	0.57497	0.632945	0.386732	0.580958	0.82619	0.426628	0.690347	0.897014	0.862218	0.859994	0.301477	0.699923	0.728087	0	0.507302
s000026526	58654.5	60052.8	0.6615	0.834242	0.755976	0.597758	0.663685	0.411641	0.708209	0.63923	0.445125	0.78371	0.901941	0.884197	0.883555	0.316514	0.73178	0.795465	0	0.607861
s000026529	42044.8	44413.1	0.692887	0.92905	0.809319	0.679128	0.721773	0.483991	0.782046	0.740626	0.509642	0.921774	0.975129	0.910019	0.926051	0.370106	0.84441	0.832969	0	0.66283
s000026548	12121.3	12185.8	0.640221	0.918986	0.651798	0.430364	0.590515	0.334359	0.686998	0.63324	0.387943	0.445147	0.850222	0.79801	0.789481	0.0710375	0.281975	0.613128	0	0.499942
s000026555	46741.1	47296	0.695062	0.868644	0.779755	0.61178	0.698859	0.362425	0.698578	0.629529	0.410619	0.742979	0.909226	0.874006	0.864235	0.396011	0.616578	0.760411	0	0.561292
s000026583	17221	17069.9	0.721674	0.883298	0.868698	0.51855	0.696936	0.236946	0.827072	0.619336	0.390741	0.471104	0.869789	0.901732	0.816178	0.226846	0.431259	0.880212	0.0428792	0.506301
s000026598	26802.1	26950.6	0.67388	0.785501	0.689959	0.581316	0.627018	0.51194	0.64124	0.834941	0.516939	0.757079	0.84997	0.831626	0.851701	0.359735	0.987208	0.718179	0	0.615935
s000026607	30903.9	30652.5	0.827449	0.646987	0.860837	0.522879	0.465434	0.458869	0.843418	0.779152	0.532791	0.773556	0.77652	0.942077	0.968158	0.464712	0.7774	0.876279	0	0.627813
s000026608	25638.2	26063.9	0.768045	0.939316	0.787729	0.637026	0.703922	0.576748	0.814652	0.853903	0.563789	0.856384	0.99405	0.876265	0.902337	0.19204	1.06513	0.855186	0	0.69494
s000026612	21606.9	22026.1	0.532171	0.777976	0.716063	0.36504	0.466489	0.144747	0.362865	0.707431	0.173396	0.344347	0.696721	0.812292	0.700997	0.142028	0.277377	0.454764	0	0.262507
s000026618	22568.2	24362.2	0.769819	0.920813	0.817686	0.703826	0.721772	0.575474	0.780908	0.779527	0.633831	0.965344	0.972485	0.913398	0.962457	0.484654	1.11544	0.877831	0	0.762953
s000026630	19437.3	19543	0.626145	0.870751	0.720002	0.455031	0.600035	0.288506	0.637647	0.733234	0.342204	0.644133	0.889175	0.847027	0.83456	0.185121	0.580422	0.722939	0.0222313	0.509141
s000026635	34291.9	34304.7	0.764901	0.922197	0.847194	0.748172	0.735345	0.621856	0.849017	0.76414	0.669567	0.985035	0.970976	0.925576	0.948947	0.455022	1.0304	0.906712	0	0.770253
s000026649	25771.6	26749.6	0.4028	0.575803	0.563888	0.35161	0.347604	0.132874	0.447028	0.727823	0.198806	0.312223	0.697815	0.786514	0.646526	0.116258	0.29374	0.568284	0	0.446439
s000026652	74710.9	75138.9	0.695546	0.751155	0.691366	0.566134	0.679578	0.431572	0.629373	0.62616	0.471452	0.712595	0.841889	0.862449	0.836573	0.238015	0.676073	0.743403	0.00273173	0.615804
s000026659	43782.4	44421.8	0.50223	0.735581	0.582277	0.376904	0.487677	0.184502	0.392678	0.742716	0.19083	0.483001	0.792375	0.832493	0.76314	0.217262	0.354193	0.538639	0	0.317308
s000026660	42002.1	42589	0.548813	0.827745	0.647827	0.439302	0.470003	0.159433	0.646808	0.751622	0.309987	0.620882	0.844704	0.824926	0.77234	0.105214	0.378932	0.574307	0.0832241	0.478233
s000026661	52954.5	54339.1	0.616624	0.840675	0.765427	0.671446	0.714922	0.446631	0.712193	0.714704	0.457268	0.898206	0.941413	0.920301	0.870278	0.372591	0.818535	0.783995	0	0.617165
s000026662	45087.5	45693.1	0.793849	0.933274	0.898545	0.75946	0.835413	0.535917	0.741381	0.741536	0.510666	0.931354	1.00213	0.942355	0.946022	0.324157	0.923022	0.839199	0.0146534	0.711325
s000027201	23340.3	23499	0.797574	0.938811	0.88547	0.790633	0.77828	0.573491	0.816726	0.726956	0.596198	0.996164	0.999362	0.944409	0.977913	0.460975	0.996851	0.88813	0.00905001	0.717722
s000027204	20943.4	20959	0.75857	0.937321	0.842472	0.688357	0.703222	0.494882	0.773779	0.695007	0.55206	0.826196	0.946495	0.905142	0.940096	0.3943	0.72801	0.853322	0	0.660215
s000027206	15866.6	15786.4	0.792824	0.894464	0.843539	0.653753	0.738601	0.502828	0.735639	0.851123	0.548899	0.846437	0.96192	0.916626	0.918191	0.291624	0.917128	0.871911	0	0.736591
s000027237	36349.1	35799.8	0.610693	0.739096	0.666527	0.531461	0.42293	0.233324	0.505691	0.718663	0.406761	0.426075	0.796968	0.860458	0.837322	0.194854	0.389772	0.543049	0	0.611788
s000027243	24652.5	25169.8	0.572977	0.828466	0.71059	0.541611	0.556975	0.246191	0.524605	0.674772	0.303488	0.550728	0.828422	0.868775	0.81601	0.236366	0.365345	0.639495	0.0169277	0.44143
s000027257	31085.4	31388.6	0.57271	0.83666	0.660403	0.413596	0.574897	0.319954	0.683823	0.606115	0.363026	0.602234	0.82518	0.811722	0.779352	0.187247	0.429037	0.621075	0.0426963	0.482673
s000027267	42622.5	42521.9	0.446679	0.642954	0.548612	0.228243	0.360022	0.0855338	0.488615	0.81222	0.173858	0.346808	0.641156	0.759379	0.642073	0.0563893	0.158357	0.433826	0.0097595	0.315411
s000027275	71509.7	71374	0.486077	0.782727	0.683245	0.538276	0.554693	0.329378	0.624201	0.61156	0.366105	0.703779	0.820299	0.843099	0.811278	0.280136	0.678441	0.686308	0	0.464097
s000027323	54507.1	56504.3	0.427734	0.550065	0.508614	0.312387	0.388464	0.146054	0.364972	0.633667	0.165672	0.316551	0.643565	0.848681	0.717123	0.132338	0.256049	0.481504	0.00328572	0.324172
s000027353	31594.7	31910.1	0.582486	0.857189	0.681255	0.40402	0.363287	0.179444	0.643727	0.799049	0.326221	0.451531	0.858694	0.816006	0.750452	0.112554	0.307207	0.633344	0.0376973	0.438385
s000027363	43724.4	44040.8	0.733799	0.869428	0.796029	0.644428	0.711134	0.375976	0.728649	0.698069	0.450547	0.756629	0.917213	0.856338	0.876736	0.284164	0.766657	0.790574	0.00640841	0.626056
s000027364	44320.1	50051.2	0.547243	0.510211	0.539993	0.299821	0.494047	0.0946446	0.435644	0.759899	0.118529	0.238159	0.688888	0.825856	0.592686	0.0615748	0.218868	0.56996	0.00374873	0.215317
s000027371	56647.8	60474	0.5676	0.900101	0.737819	0.562376	0.630489	0.363575	0.690738	0.66909	0.410333	0.811643	0.897103	0.899339	0.922707	0.436936	0.722368	0.793576	0.00962122	0.560804
s000027373	10009.3	10103.2	0.628946	0.780155	0.679183	0.438074	0.586586	0.35653	0.611112	0.750974	0.337618	0.659729	0.830807	0.851177	0.814668	0.357334	0.668043	0.699313	0	0.553045
s000027574	20197.6	21606.9	0.797894	0.903439	0.889513	0.759383	0.840853	0.581765	0.834197	0.74296	0.619915	1.05174	1.00085	0.965021	0.977343	0.568989	1.02716	0.898242	0	0.72381
s000027589	24973.4	25540.1	0.739697	0.93002	0.782418	0.652905	0.736674	0.530675	0.801759	0.572375	0.564591	0.883745	0.936921	0.872774	0.902279	0.528373	0.73773	0.868443	0.0268501	0.674347
s000027601	9918.94	10473	0.566385	0.661733	0.682728	0.330347	0.476002	0.0858912	0.56079	0.777059	0.183842	0.199151	0.758398	0.861498	0.681295	0.0677622	0.150259	0.631488	0	0.294529
s000027602	19127.2	19817.6	0.679705	0.766811	0.663942	0.472709	0.51677	0.429969	0.705942	0.582505	0.44879	0.746228	0.878584	0.837049	0.765133	0.156318	0.369813	0.742169	0.0353865	0.569127
s000027603	18917.3	19663.6	0.759013	0.866062	0.782227	0.543372	0.563574	0.366638	0.671174	0.778487	0.449869	0.614044	0.912265	0.882896	0.869669	0.258079	0.691681	0.744787	0.0061155	0.52821
s000027604	21673.2	21890	0.591	0.791467	0.753759	0.507711	0.634118	0.340791	0.67389	0.596414	0.343315	0.6935	0.854794	0.849001	0.808599	0.287495	0.600624	0.728162	0.0761251	0.497647
s000027605	18796.8	18994.2	0.579144	0.803038	0.690359	0.465707	0.610878	0.315645	0.627729	0.705051	0.362316	0.673166	0.842109	0.86037	0.787517	0.18954	0.562563	0.713915	0.0458904	0.498631
s000027641	37637.6	37910.3	0.53912	0.81191	0.557542	0.33824	0.429137	0.153236	0.534858	0.844657	0.257822	0.494195	0.745604	0.745739	0.704211	0.102458	0.273703	0.479112	0.00459512	0.410511
s000027643	42858.5	43138.1	0.701957	0.786425	0.732406	0.4527	0.599822	0.206453	0.589008	0.758053	0.292569	0.577046	0.846961	0.882362	0.795687	0.164562	0.317295	0.607	0	0.505217
s000027648	25016.9	25233.2	0.765106	0.87766	0.794013	0.726489	0.725093	0.614824	0.794246	0.755222	0.653078	0.908197	0.957567	0.895102	0.916137	0.389948	1.05417	0.866289	0	0.751501
s000027651	23818.4	24202.1	0.831167	0.928196	0.731832	0.651201	0.685607	0.744998	0.847436	0.353945	0.743529	0.241562	0.926499	0.832674	0.537449	0.0685636	0.264849	0.283603	0.0478045	0.277536
s000027659	40762.4	44276.6	0.781242	0.924566	0.859096	0.715037	0.736993	0.672731	0.853738	0.796858	0.683772	1.01709	1.02162	0.937173	0.949467	0.292552	1.15726	0.946371	0.00604118	0.770954
s000027665	23439.4	23356.7	0.76215	0.86575	0.616657	0.53799	0.664351	0.435079	0.805872	0.626014	0.431741	0.768853	0.89624	0.776557	0.840189	0.428875	0.671453	0.793319	0	0.635401
s000027713	21445.9	22066.2	0.601174	0.758485	0.703463	0.537176	0.639624	0.317615	0.610286	0.759678	0.377623	0.659281	0.856786	0.833031	0.820958	0.221399	0.67734	0.681508	0.0649363	0.525974
s000027731	14142.2	14429.4	0.60681	0.732574	0.66309	0.506879	0.603545	0.27264	0.406094	0.841427	0.289799	0.590774	0.820067	0.851113	0.840433	0.298142	0.52369	0.565525	0	0.406319
s000027736	68416.5	70316.8	0.740616	0.834455	0.792187	0.702873	0.74226	0.455604	0.617906	0.811992	0.484032	0.793507	0.923834	0.892725	0.873887	0.490345	0.805548	0.72627	0	0.556266
s000027752	19048.5	19118	0.585982	0.761477	0.648962	0.566178	0.586429	0.478235	0.651871	0.52456	0.510797	0.749457	0.790902	0.876871	0.845135	0.443092	0.665811	0.741453	0.0311884	0.646861
s000027761	26001.6	26047.7	0.571488	0.792423	0.619908	0.467219	0.518466	0.346454	0.629716	0.64714	0.388341	0.685181	0.792308	0.787394	0.790424	0.25469	0.543535	0.695493	0.0155665	0.564391
s000027773	56338.1	57384.2	0.649695	0.752694	0.675497	0.555635	0.673347	0.431225	0.668593	0.743542	0.472019	0.549894	0.839361	0.704299	0.669779	0.40803	0.603343	0.651414	0.00695941	0.44269
s000027785	14802.4	15278.2	0.739795	0.917041	0.783335	0.589904	0.702267	0.429727	0.751921	0.583953	0.527785	0.662276	0.891722	0.898283	0.919517	0.35723	0.615375	0.741617	0.0111577	0.703391
s000027803	47115.5	48220.9	0.680067	0.84517	0.739155	0.555564	0.596895	0.372361	0.714754	0.75393	0.489489	0.809116	0.905743	0.857387	0.862432	0.338868	0.74466	0.747329	0	0.629467
s000027804	20672.4	21155.2	0.625427	0.841697	0.708396	0.489327	0.569918	0.235068	0.54033	0.816422	0.301751	0.573647	0.866754	0.816876	0.837897	0.232648	0.544563	0.652458	0	0.463035
s000027809	12190.2	12210.5	0.683052	0.824737	0.732928	0.650772	0.59797	0.359992	0.650075	0.706254	0.445813	0.716497	0.888487	0.857026	0.845211	0.261024	0.528932	0.641005	0	0.592005
s000027818	40084	40134.1	0.701943	0.885682	0.719169	0.618449	0.664953	0.542619	0.733044	0.839743	0.553348	0.831122	0.904594	0.857069	0.914986	0.553404	0.846355	0.792385	0	0.643549
s000027833	15821.3	15835.2	0.63798	0.800967	0.717264	0.579562	0.498706	0.188201	0.501347	0.803424	0.33318	0.366654	0.83261	0.87088	0.825433	0.130154	0.360669	0.531015	0	0.438152
s000027840	23650.8	26983.8	0.725583	0.890561	0.828547	0.731623	0.754568	0.585241	0.788393	0.615737	0.62049	0.894773	0.938252	0.925493	0.952657	0.571058	1.05529	0.884563	0	0.748207
s000027855	17411.9	17713.4	0.77589	0.916838	0.837056	0.601111	0.78172	0.309161	0.702837	0.75816	0.299914	0.611938	0.923785	0.923946	0.904878	0.108247	0.644643	0.73172	0.00614048	0.662
s000027858	24328.4	24725.7	0.788678	0.902975	0.846893	0.725521	0.780272	0.557183	0.810194	0.575367	0.660309	0.947366	0.948625	0.861774	0.931549	0.555854	0.974195	0.882428	0.0144974	0.775953
s000027868	66383.7	69568	0.563063	0.802915	0.713609	0.461734	0.593819	0.254463	0.634873	0.718975	0.325662	0.638109	0.851549	0.860653	0.79191	0.250982	0.564016	0.68588	0.0496727	0.51134
s000027878	10662.7	10905.5	0.721171	0.815182	0.763287	0.585073	0.650614	0.128715	0.323685	0.786412	0.198491	0.321137	0.884788	0.899966	0.856221	0.165751	0.317541	0.471662	0.0230254	0.358635
s000027879	27105	27933	0.673935	0.816178	0.746283	0.541616	0.667245	0.417108	0.665044	0.573837	0.452223	0.738027	0.859782	0.896683	0.844442	0.163004	0.434629	0.746819	0.050441	0.574961
s000027888	17727.1	17805	0.63616	0.78547	0.654324	0.556282	0.578762	0.528613	0.630321	0.812067	0.5351	0.747774	0.844531	0.864495	0.858826	0.259236	0.910777	0.741374	0	0.630083
s000027889	19290	19432.5	0.615446	0.747984	0.648298	0.54909	0.584523	0.446152	0.562364	0.834915	0.466007	0.695151	0.83434	0.859282	0.843816	0.230466	0.834467	0.698679	0	0.592495
s000027898	16974.9	17027.2	0.679123	0.722717	0.812974	0.383009	0.443186	0.232946	0.694652	0.664884	0.267497	0.552812	0.713835	0.848344	0.77602	0.200001	0.540249	0.701061	0	0.464658
s000027901	24766	24925	0.551576	0.778897	0.617695	0.356722	0.383584	0.114118	0.514953	0.835611	0.227136	0.309152	0.735641	0.825239	0.745901	0.0482924	0.213552	0.477226	0.0142728	0.343717
s000027903	49613.9	52734.1	0.519471	0.883618	0.723366	0.529985	0.5944	0.292422	0.721369	0.590512	0.339633	0.830569	0.905986	0.853059	0.7731	0.220529	0.435552	0.811342	0	0.483351
s000027909	8187.78	8223.95	0.732671	0.848463	0.760456	0.5895	0.623545	0.391294	0.795427	0.696688	0.463902	0.773814	0.87662	0.867628	0.866341	0.307778	0.768462	0.804035	0	0.665826
s000028077	59616.5	59716.6	0.585914	0.806761	0.696001	0.488548	0.545905	0.281495	0.661847	0.724331	0.373025	0.67516	0.805278	0.846376	0.791763	0.279048	0.552372	0.621637	0.0140058	0.512481
s000028084	44106.9	44872.7	0.620912	0.900027	0.743621	0.584455	0.633355	0.355269	0.65086	0.748405	0.400396	0.816592	0.933134	0.880888	0.859559	0.434652	0.74641	0.726379	0.00788221	0.519374
s000028089	42800.3	43043.7	0.592167	0.899171	0.653047	0.561286	0.618873	0.522084	0.677899	0.652703	0.47044	0.749399	0.80233	0.839559	0.816786	0.405485	0.666853	0.736079	0	0.579253
s000028118	42535.9	42613	0.592393	0.836348	0.69161	0.516126	0.555079	0.231541	0.518853	0.551008	0.13715	0.567666	0.79603	0.815962	0.786374	0.0721235	0.206941	0.623925	0.113277	0.473799
s000028121	68391.5	69359	0.37115	0.659738	0.539863	0.315801	0.40284	0.131081	0.509596	0.587631	0.153198	0.568363	0.666856	0.798002	0.702809	0.121804	0.226051	0.567278	0.000625694	0.270028
s000028127	34949.9	35532.6	0.54435	0.861211	0.498809	0.388029	0.405261	0.245176	0.555722	0.717158	0.298027	0.584041	0.885052	0.677142	0.662434	0.10348	0.393754	0.579811	0	0.497718
s000028135	25541.2	25540.3	0.602655	0.83862	0.663055	0.43016	0.493704	0.12008	0.582854	0.67857	0.188235	0.572266	0.818147	0.803362	0.745517	0.0798599	0.196407	0.649629	0	0.523849
s000028147	26467.6	26572.1	0.53659	0.738888	0.654773	0.366977	0.542654	0.249034	0.508417	0.618067	0.29766	0.587759	0.780717	0.812831	0.735151	0.167016	0.486562	0.6022	0.0370136	0.423147
s000028154	38075.2	38412.5	0.597785	0.775477	0.697601	0.473979	0.60193	0.232269	0.501377	0.732685	0.282229	0.527218	0.781598	0.848419	0.773982	0.107041	0.374549	0.521951	0	0.415371
s000028164	20290.1	20706.4	0.427439	0.704376	0.547268	0.358132	0.465233	0.237203	0.533492	0.671782	0.271046	0.554335	0.734142	0.732738	0.710916	0.201601	0.467152	0.546978	0	0.416175
s000028172	37058.2	37482.3	0.59641	0.789535	0.718141	0.424384	0.566867	0.329164	0.619888	0.702751	0.356385	0.639956	0.859954	0.850938	0.790369	0.323809	0.564386	0.730187	0.0127773	0.535413
s000028175	34846.7	34869.4	0.646779	0.82037	0.711434	0.445782	0.554731	0.178877	0.458918	0.825235	0.249573	0.35871	0.800538	0.843755	0.818532	0.0955405	0.169457	0.416313	0.05137	0.381055
s000028193	31213.2	31990.3	0.538436	0.837665	0.745041	0.482242	0.613751	0.343011	0.654041	0.653267	0.415462	0.736581	0.853474	0.843551	0.807159	0.334396	0.555882	0.690998	0.132317	0.552399
s000028204	26304.4	26839.3	0.522881	0.777426	0.571048	0.39775	0.439834	0.270414	0.535414	0.649137	0.355457	0.542143	0.786589	0.792381	0.775298	0.198293	0.476998	0.584157	0.0288298	0.474447
s000028206	53233.9	53404.3	0.712682	0.874525	0.749563	0.549628	0.651005	0.416125	0.611441	0.783891	0.46121	0.666561	0.900889	0.87491	0.860575	0.246928	0.768396	0.679104	0.0021873	0.5505
s000028211	18883.3	18876	0.620587	0.859969	0.696227	0.493637	0.615504	0.420906	0.702675	0.546152	0.377807	0.698536	0.849813	0.753626	0.79117	0.280329	0.568987	0.70651	0.0100492	0.534071
s000028215	21112.9	21359.2	0.591989	0.860687	0.785637	0.557022	0.61605	0.362184	0.771656	0.615752	0.430322	0.760753	0.868879	0.89219	0.852665	0.263838	0.497113	0.731092	0.0175725	0.649758
s000028224	56020.9	56175.3	0.558385	0.749518	0.595431	0.438149	0.481396	0.299094	0.588279	0.806308	0.400954	0.589598	0.80764	0.768179	0.781108	0.266737	0.505865	0.576859	0.0382407	0.499361
s000028227	30051.1	30228.4	0.583931	0.881385	0.573771	0.416209	0.469293	0.376706	0.611185	0.689587	0.388156	0.538743	0.802397	0.77846	0.79655	0.200124	0.4195	0.574728	0	0.503407
s000028228	39846	40081.1	0.693424	0.935513	0.794149	0.525735	0.757672	0.422468	0.695791	0.535147	0.441345	0.736993	0.895071	0.89875	0.864165	0.335017	0.524572	0.689361	0.00571732	0.548906
s000028242	25012.7	25439.7	0.628345	0.863686	0.683897	0.501077	0.63944	0.375071	0.719842	0.488507	0.392293	0.670558	0.867201	0.864131	0.822561	0.250652	0.387713	0.709907	0	0.528218
s000028257	19108.5	19125	0.612599	0.906848	0.685298	0.457432	0.585857	0.320066	0.672528	0.577555	0.325111	0.637506	0.797296	0.780546	0.738095	0.189813	0.422148	0.69757	0.197177	0.516287
s000028281	44748.7	45173.7	0.681377	0.791401	0.764109	0.636011	0.678967	0.495286	0.714204	0.569313	0.507118	0.797349	0.872496	0.907483	0.921405	0.492705	0.721594	0.793483	0.0341965	0.646068
s000028287	38139.2	38345.4	0.793157	0.926329	0.838395	0.771132	0.796539	0.686128	0.846405	0.41025	0.689484	0.967799	0.94895	0.870875	0.96022	0.601959	0.888313	0.88227	0	0.79835
s000028310	47423.8	47823.1	0.476363	0.619874	0.533575	0.368694	0.473046	0.229832	0.579262	0.615678	0.260177	0.572074	0.701627	0.807133	0.729814	0.165479	0.441223	0.629222	0.043613	0.414019
s000028311	73557.6	73839.7	0.610297	0.844469	0.657933	0.507267	0.583346	0.312004	0.668577	0.614835	0.411853	0.687517	0.834923	0.817632	0.792544	0.19488	0.512865	0.721493	0.0268782	0.577658
s000028366	62954.1	65016.7	0.38282	0.698467	0.605845	0.443274	0.327154	0.240546	0.555042	0.768065	0.265862	0.450166	0.741729	0.763514	0.802422	0.220413	0.414913	0.64874	0.035533	0.394883
s000028367	31704.3	32393	0.674374	0.787511	0.751572	0.320416	0.720325	0.226801	0.762598	0.574388	0.224917	0.621754	0.855705	0.815011	0.664294	0.227457	0.34908	0.808108	0.00523026	0.351416
s000028430	16213.5	16464	0.698487	0.83633	0.697911	0.455875	0.658654	0.131948	0.545409	0.703755	0.208782	0.394542	0.862804	0.840561	0.776277	0.15058	0.083135	0.582557	0.0631224	0.373907
s000028445	55287.8	55383.4	0.632666	0.878902	0.711707	0.496796	0.61845	0.367689	0.672692	0.736609	0.369967	0.707225	0.841702	0.857489	0.842226	0.139588	0.567977	0.723055	0	0.569474
s000028459	55437.7	57633.1	0.532491	0.781899	0.735412	0.43381	0.546183	0.293387	0.621617	0.784384	0.408836	0.648776	0.824243	0.834136	0.82355	0.39121	0.62534	0.712082	0.0678584	0.548799
s000028483	16264.7	16327	0.706122	0.890868	0.813369	0.666763	0.742325	0.47796	0.760094	0.638799	0.500801	0.888844	0.946567	0.928553	0.910821	0.434307	0.764674	0.84335	0	0.638516
s000028506	43363.3	43472.2	0.850888	0.940289	0.869087	0.818769	0.834065	0.804423	0.86665	0.334588	0.8206	1.048	0.953328	0.944545	0.973007	0.734764	0.826122	0.893963	0.0434376	0.844266
s000028534	15577.8	15652	0.476825	0.922614	0.822124	0.437249	0.754838	0.305384	0.741544	0.806477	0.327462	0.696294	0.950875	0.901309	0.773922	0.256301	0.572537	0.777388	0.105442	0.4624
s000028545	45872.7	47301.9	0.655203	0.814901	0.690965	0.400247	0.55546	0.301817	0.512887	0.883066	0.374562	0.553353	0.846988	0.843505	0.838102	0.306298	0.565626	0.711676	0	0.534056
s000028582	27569	27536	0.697366	0.884433	0.810307	0.542419	0.674424	0.399766	0.725586	0.706835	0.429604	0.759748	0.925776	0.87542	0.854065	0.404312	0.716168	0.791103	0.00206522	0.605328
s000028620	20664.5	20722.2	0.725329	0.853351	0.766572	0.600981	0.751388	0.239665	0.733891	0.462307	0.251052	0.890512	0.896924	0.890168	0.85999	0.108373	0.628345	0.823119	0.00208292	0.703084
s000028622	11854.9	11915.1	0.725352	0.891964	0.736177	0.531761	0.670902	0.414186	0.658958	0.800202	0.421504	0.711204	0.879927	0.835373	0.827914	0.232503	0.706562	0.707707	0	0.54723
s000028647	19577.7	19617.5	0.809611	0.934683	0.857412	0.672814	0.783169	0.234206	0.744301	0.427435	0.238956	0.945078	0.949271	0.912672	0.930829	0.125914	0.620845	0.892567	0.00460308	0.762248
s000028653	54225.1	54327.7	0.428991	0.922623	0.533042	0.333422	0.417722	0.189929	0.43396	0.777498	0.198815	0.471246	0.714394	0.766736	0.768247	0.13128	0.154659	0.528345	0.000800435	0.283189
s000028663	17887.2	18454.8	0.510741	0.891529	0.783645	0.646843	0.755608	0.412039	0.771849	0.534953	0.468504	0.826325	0.885787	0.893726	0.888216	0.421705	0.800453	0.769621	0.0503456	0.619598
s000028680	13418.9	13830.7	0.688909	0.813	0.747161	0.469344	0.495749	0.174759	0.583349	0.81926	0.341464	0.491621	0.858892	0.877961	0.851793	0.1695	0.415349	0.606242	0	0.532573
s000028710	29090.5	29716.5	0.504541	0.645824	0.586269	0.356879	0.469616	0.231924	0.49226	0.788686	0.216859	0.460956	0.736309	0.771469	0.662393	0.206267	0.366516	0.60068	0	0.434362
s000028726	38481.5	38644.2	0.571041	0.839391	0.675668	0.412848	0.529597	0.314399	0.617207	0.680787	0.318942	0.577803	0.789697	0.833248	0.77822	0.254537	0.451613	0.674057	0.0013563	0.516039
s000028727	37779.5	38104.4	0.662255	0.82487	0.732747	0.570415	0.405127	0.263504	0.687537	0.8682	0.498247	0.535552	0.871932	0.852738	0.84603	0.228204	0.475249	0.679894	0.0089233	0.581569
s000028737	35251.1	35388.7	0.739365	0.845537	0.760017	0.665282	0.569285	0.399347	0.665396	0.893656	0.575455	0.687987	0.930861	0.889881	0.912875	0.343306	0.685916	0.755302	0	0.652056
s000028744	85899	85799.8	0.503047	0.77239	0.583364	0.280786	0.454146	0.161415	0.471348	0.736183	0.220208	0.339635	0.698547	0.751177	0.643073	0.0617991	0.183624	0.48999	0.00556286	0.344593
s000028748	19851.7	20076.8	0.76483	0.872379	0.815305	0.683817	0.724154	0.387948	0.643791	0.861174	0.421774	0.713422	0.93761	0.910603	0.875144	0.470266	0.731771	0.720557	0	0.641207
s000028749	47845	48953.8	0.827962	0.934692	0.849953	0.453838	0.80827	0.397191	0.60857	0.467409	0.386409	0.763693	0.971636	0.920828	0.927433	0.409585	0.651564	0.716572	0.0569085	0.532713
s000028768	65691.4	65699.9	0.582614	0.820791	0.734917	0.70226	0.597563	0.54533	0.751322	0.640391	0.549721	0.718194	0.861284	0.818898	0.876397	0.547959	0.768827	0.815815	0.0048914	0.628625
s000028782	18981.6	18983.6	0.642865	0.885723	0.681499	0.491012	0.55449	0.357294	0.678689	0.76122	0.410135	0.672317	0.852053	0.804779	0.845108	0.321444	0.636849	0.744495	0	0.550426
s000028817	25916.5	26002.8	0.681651	0.808587	0.739369	0.635188	0.68286	0.450962	0.652275	0.459052	0.507335	0.800316	0.858393	0.892025	0.84739	0.273704	0.312927	0.762958	0.0308248	0.643797
s000028819	17966.1	18182.2	0.618888	0.906416	0.5334	0.444449	0.801649	0.4007	0.954025	0.446681	0.415366	0.630891	0.924528	0.641918	0.750674	0.327186	0.672012	0.699636	0	0.49759
s000028821	46798.4	47847.2	0.667555	0.900185	0.807588	0.539871	0.690561	0.26515	0.67854	0.649264	0.331262	0.710484	0.924961	0.909479	0.871684	0.274897	0.541473	0.681005	0.022975	0.538802
s000028848	23072.2	23231.2	0.564375	0.718406	0.713848	0.461791	0.637985	0.32202	0.547118	0.782577	0.354324	0.580421	0.784907	0.856555	0.79616	0.355728	0.365428	0.660831	0	0.522874
s000028866	16228.6	16134.1	0.743509	0.8927	0.782884	0.544	0.517087	0.388148	0.800127	0.667654	0.486293	0.764344	0.944095	0.901167	0.843433	0.42096	0.643661	0.913841	0.00403849	0.606242
s000028887	29821.2	30963	0.677763	0.832619	0.772002	0.552903	0.628578	0.324133	0.629652	0.775458	0.39213	0.666659	0.918645	0.896942	0.847899	0.220697	0.610846	0.764104	0	0.539728
s000028904	15110.3	15110.3	0.546931	0.874754	0.865621	0.595309	0.794941	0.436741	0.777138	0.695853	0.598419	0.954603	0.939256	0.917326	0.850839	0.423009	0.924553	0.836374	0.00443098	0.709402
s000028908	47299.9	47407.4	0.61223	0.8592	0.719059	0.616356	0.639858	0.447427	0.705179	0.659749	0.484002	0.807593	0.894401	0.87496	0.878699	0.272982	0.772488	0.811406	0.0476872	0.705595
s000028914	49459.2	51155.4	0.768245	0.869474	0.805742	0.721241	0.689993	0.621296	0.806032	0.606973	0.706124	0.939749	0.940971	0.903634	0.940067	0.462121	1.13507	0.882541	0.00178917	0.785881
s000028926	24955.5	25231.9	0.650842	0.874817	0.704831	0.576693	0.621864	0.442428	0.622288	0.73758	0.462213	0.763698	0.852957	0.840998	0.828832	0.155423	0.760714	0.720535	0	0.556997
s000028927	20950.1	22262.3	0.66812	0.739325	0.712726	0.476892	0.590313	0.144733	0.492903	0.752737	0.165043	0.358178	0.802449	0.827775	0.728966	0.0539622	0.273005	0.581543	0	0.380016
s000028930	24204.6	24339.6	0.618667	0.816027	0.707101	0.585802	0.590594	0.404617	0.647429	0.74865	0.466217	0.749258	0.855165	0.869348	0.865801	0.436068	0.710596	0.750561	0.0136693	0.626273
s000028952	51809.7	52795.7	0.850715	0.865698	0.738468	0.653861	0.673457	0.565928	0.721587	0.716867	0.614964	0.878627	0.940002	0.859577	0.885246	0.375435	0.911525	0.799549	0	0.664678
s000028953	33438.6	33863.9	0.794854	0.861773	0.843801	0.719478	0.716215	0.495093	0.714021	0.837246	0.594996	0.835355	0.955746	0.944469	0.948632	0.194629	0.968777	0.838118	0	0.69892
s000028957	22282.4	22481.5	0.545354	0.839189	0.610413	0.263585	0.356236	0.210251	0.544027	0.633049	0.262438	0.391759	0.703893	0.715388	0.549162	0.0178036	0.055861	0.473201	0.00383861	0.358935
s000028961	9869.89	9940.31	0.74251	0.849603	0.820261	0.592863	0.602353	0.507874	0.778924	0.741402	0.525537	0.865457	0.921167	0.921594	0.938934	0.574884	0.644662	0.872604	0	0.625295
s000029143	28055	28797.6	0.801334	0.901203	0.864368	0.752822	0.768346	0.293172	0.447283	0.70226	0.317392	0.599405	0.929763	0.945289	0.890492	0.165861	0.328594	0.567627	0.00179646	0.401921
s000029146	21335.8	22233.6	0.556124	0.815875	0.6532	0.383941	0.483632	0.226248	0.477631	0.743335	0.255717	0.499563	0.849219	0.823314	0.812173	0.258071	0.445949	0.64443	0	0.466775
s000029154	18270.1	18326.1	0.717446	0.860603	0.761587	0.608352	0.655916	0.422511	0.645168	0.821029	0.478367	0.722093	0.902925	0.88181	0.852794	0.210205	0.792975	0.721547	0	0.58631
s000029157	22583.2	23235.1	0.692404	0.843301	0.744766	0.545037	0.651776	0.279899	0.713548	0.606709	0.423103	0.716208	0.949565	0.863685	0.823486	0.193762	0.560253	0.836359	0.101032	0.642629
s000029165	55573.3	56176	0.480648	0.566466	0.531333	0.269417	0.333689	0.0927646	0.401728	0.85398	0.211972	0.297106	0.703252	0.73316	0.665203	0.0877112	0.192959	0.528674	0.0619282	0.38098
s000029173	22766.8	22823.1	0.853379	0.903983	0.87007	0.75969	0.824192	0.677443	0.790909	0.567542	0.378904	0.799565	0.950315	0.932844	0.927172	0.194418	0.684198	0.868307	0.0129769	0.743648
s000029183	14562.4	14566.6	0.637709	0.803203	0.773813	0.39377	0.608661	0.230877	0.573868	0.747895	0.28312	0.558962	0.825219	0.902721	0.757934	0.166508	0.455784	0.635653	0.0383913	0.484891
s000029198	25545.9	32829.1	0.484907	0.942799	0.616696	0.41629	0.592811	0.447112	0.889992	0.504163	0.353726	0.790559	0.971646	0.684312	0.802188	0.208913	0.943952	0.948929	0	0.727763
s000029199	27790.2	27758.8	0.65131	0.887049	0.673908	0.599283	0.643142	0.422179	0.735158	0.533969	0.472038	0.67806	0.833574	0.821556	0.853221	0.291318	0.489655	0.695725	0.0186097	0.617298
s000029222	45447.6	45546.6	0.55506	0.744701	0.607494	0.425949	0.472217	0.308989	0.60413	0.781186	0.388183	0.543016	0.801626	0.787814	0.770004	0.0884105	0.480331	0.619743	0	0.532005
s000029252	8310.78	8377.25	0.204999	0.905595	0.337056	0.344516	0.345498	0.446047	0.908673	0.516979	0.498242	0.568118	0.940391	0.369765	0.718471	0.0248042	0.12939	0.80552	0	0.715641
s000029266	80926.4	81243.8	0.419037	0.467221	0.440334	0.328061	0.384685	0.16815	0.283368	0.817752	0.202088	0.345932	0.591479	0.709675	0.60235	0.150626	0.335716	0.387042	0	0.345873
s000029286	21557.5	21373.6	0.89287	0.926621	0.959086	0.759432	0.765629	0.683682	0.959225	0.840497	0.765637	1.01238	1.00118	0.978836	1.04665	0.33069	1.25258	1.01089	0	0.827794
s000029293	31687.9	31777.5	0.74677	0.922975	0.832559	0.67167	0.766777	0.457168	0.800029	0.567287	0.410561	0.933198	0.955301	0.896733	0.882625	0.294085	0.842893	0.882578	0.00595133	0.743718
s000029300	59115.7	59549.5	0.558727	0.83249	0.652484	0.439371	0.534821	0.265118	0.587187	0.545464	0.253331	0.516062	0.791002	0.742448	0.771564	0.116377	0.378819	0.558349	0.010432	0.451176
s000029312	48757.4	48748.5	0.370761	0.543711	0.406698	0.257737	0.285266	0.169449	0.374959	0.719554	0.198799	0.322088	0.598304	0.721769	0.624473	0.0982552	0.381296	0.410988	0.0322793	0.390727
s000029317	44436.5	44584.3	0.501488	0.781443	0.612381	0.450431	0.524782	0.286072	0.590657	0.563813	0.327626	0.646656	0.810598	0.821515	0.755606	0.28509	0.486728	0.666814	0.00491766	0.507216
s000029324	45961.1	46127.4	0.652123	0.829247	0.762325	0.635239	0.604604	0.388729	0.700055	0.743123	0.496028	0.777252	0.925438	0.874888	0.858012	0.4288	0.738116	0.730646	0.0256589	0.628875
s000029334	8700.83	8747.75	0.63583	0.835025	0.69977	0.518695	0.620372	0.468125	0.696255	0.771726	0.504702	0.741741	0.89587	0.847965	0.844635	0.501539	0.768715	0.788281	0	0.63478
s000029336	44702.9	44717.6	0.667915	0.883001	0.621441	0.57391	0.672903	0.501325	0.753069	0.524043	0.487958	0.787603	0.920208	0.755771	0.909536	0.362427	0.718814	0.728369	0.0506274	0.589626
s000029337	23319.2	23486.3	0.738817	0.820177	0.784745	0.561196	0.666088	0.435835	0.689298	0.769379	0.464652	0.776851	0.900504	0.912178	0.894592	0.28175	0.821923	0.779733	0	0.629237
s000029339	27522.5	28152.9	0.749121	0.863978	0.829667	0.646544	0.695892	0.392056	0.76056	0.770243	0.529143	0.77702	0.927445	0.908529	0.859364	0.205369	0.773685	0.787652	0	0.652219
s000029342	19581.5	19972.2	0.539977	0.843062	0.567461	0.364467	0.477265	0.239247	0.487947	0.759258	0.264832	0.493584	0.788877	0.7762	0.735697	0.196101	0.393647	0.600501	0.0128979	0.404471
s000029345	30106.4	30358.4	0.596503	0.795415	0.759596	0.51629	0.577548	0.409429	0.680887	0.731347	0.407959	0.689097	0.869766	0.848773	0.816689	0.464335	0.707577	0.779492	0.00528751	0.524375
s000029354	39149.8	39578.2	0.558531	0.771714	0.641976	0.482446	0.494653	0.253066	0.58784	0.692868	0.3761	0.574716	0.819739	0.826382	0.756455	0.266848	0.468942	0.616865	0.0239631	0.490936
s000029365	53375.3	53645.4	0.651393	0.803197	0.718189	0.527772	0.567896	0.267661	0.52774	0.749147	0.30938	0.560984	0.844562	0.846036	0.825006	0.224203	0.41208	0.618889	0	0.430819
s000029399	15730.5	15955.5	0.624731	0.914052	0.803355	0.558427	0.701588	0.420796	0.661581	0.50864	0.449212	0.777497	0.880541	0.899433	0.877656	0.42233	0.540462	0.770844	0	0.55689
s000029403	52155.3	52217.3	0.657504	0.855414	0.739873	0.537996	0.614405	0.367117	0.659009	0.66185	0.461752	0.70783	0.865514	0.866264	0.849572	0.238729	0.531317	0.745409	0.0344465	0.595184
s000029425	83224.1	83497.1	0.536577	0.817545	0.680295	0.536342	0.555359	0.346245	0.654757	0.621433	0.402869	0.726125	0.829132	0.830882	0.801547	0.273257	0.557074	0.701077	0.062671	0.56771
s000029430	9034.38	9039.3	0.665741	0.924806	0.707673	0.583057	0.648548	0.208532	0.686752	0.454361	0.144646	0.780633	0.927766	0.851478	0.82594	0.0742693	0.243172	0.787651	0.0846642	0.618561
s000029441	30333.5	30584.3	0.560901	0.770609	0.693829	0.402705	0.468668	0.229416	0.629714	0.640345	0.288562	0.620982	0.804612	0.839221	0.758856	0.161454	0.520375	0.721059	0	0.555187
s000029462	55847.2	56291.8	0.663643	0.708365	0.704111	0.612557	0.600068	0.35232	0.621998	0.438	0.212156	0.643657	0.793	0.708503	0.802181	0.0775047	0.548311	0.604725	0.0319057	0.483679
s000029476	61117.6	60387.1	0.640618	0.851771	0.746509	0.62668	0.633628	0.412583	0.70693	0.742218	0.477859	0.815289	0.908433	0.878939	0.877486	0.345884	0.681699	0.771656	0.00864689	0.634876
s000029488	26671	27063.7	0.709207	0.868784	0.763491	0.610085	0.655668	0.312015	0.587914	0.901335	0.36685	0.635284	0.918655	0.86804	0.848869	0.265759	0.605411	0.65498	0	0.537223
s000029500	32625.6	32790.2	0.789762	0.865144	0.82158	0.678454	0.658684	0.391851	0.660282	0.752309	0.511864	0.691659	0.914093	0.912865	0.900017	0.325566	0.659431	0.737966	0	0.623799
s000029502	24242.4	24693.2	0.678594	0.876663	0.774624	0.599074	0.669106	0.532396	0.765714	0.772911	0.564493	0.906819	0.956104	0.873211	0.890008	0.559432	1.04118	0.828981	0.00840347	0.714455
s000029509	62914.8	63487.3	0.584775	0.718103	0.663187	0.491728	0.429843	0.231007	0.537224	0.819287	0.377792	0.472914	0.78698	0.83453	0.805746	0.237047	0.315911	0.583614	0.00304448	0.461887
s000029542	26750.9	27104	0.76865	0.89634	0.725722	0.576512	0.710807	0.327795	0.733236	0.632769	0.383409	0.701819	0.878874	0.827703	0.780557	0.235162	0.560214	0.746913	0.0542841	0.568448
s000029559	37418.7	37750.4	0.577025	0.916554	0.797599	0.653831	0.670521	0.47038	0.766828	0.55308	0.451653	0.847439	0.931681	0.897273	0.870471	0.41766	0.748571	0.828235	0	0.604965
s000029560	13987.9	13987.9	0.640708	0.873605	0.77847	0.544858	0.561545	0.436598	0.764082	0.716059	0.440696	0.792663	0.97431	0.907244	0.887297	0.321632	0.712095	0.854559	0.0217869	0.620592
s000029582	18086	18161	0.540631	0.888146	0.675514	0.44969	0.625751	0.30272	0.710025	0.62259	0.366692	0.751034	0.863208	0.8005	0.756753	0.242998	0.526612	0.704476	0.00687643	0.512711
s000029619	43885.6	43945.1	0.596793	0.776137	0.585525	0.484373	0.510888	0.209749	0.398721	0.786722	0.221181	0.393397	0.840582	0.811723	0.822096	0.137351	0.281705	0.420617	0.0162407	0.28546
s000029631	136512	141459	0.531059	0.770098	0.628213	0.445457	0.53942	0.209716	0.527541	0.759713	0.241607	0.585614	0.836323	0.816466	0.758021	0.241731	0.417327	0.605948	0.0254445	0.386396
s000029987	40358.9	40367	0.586768	0.843087	0.678842	0.542787	0.540186	0.297639	0.6837	0.678941	0.355494	0.734149	0.852923	0.829332	0.815302	0.184725	0.584152	0.750159	0.00888872	0.587429
s000029993	32044.9	32159.5	0.587805	0.921977	0.663334	0.445645	0.589784	0.221238	0.588055	0.60873	0.246244	0.65572	0.91082	0.768419	0.768653	0.196231	0.376193	0.672204	0.0993488	0.515069
s000030008	64757	65087.8	0.601449	0.852579	0.764041	0.554187	0.620345	0.321732	0.655922	0.556623	0.408267	0.683101	0.848334	0.859228	0.816258	0.299311	0.54005	0.709523	0	0.519031
s000030020	41253.3	41285.3	0.704341	0.866417	0.750467	0.479212	0.644398	0.377836	0.692861	0.676259	0.310342	0.709628	0.872769	0.835701	0.846474	0.156306	0.622833	0.713247	0.024084	0.499412
s000030024	17937.7	18050.7	0.628228	0.921158	0.88218	0.675335	0.766038	0.352153	0.869772	0.620874	0.496369	0.859815	0.959336	0.932285	0.915819	0.34022	0.668718	0.893436	0	0.752195
s000030028	15207.2	15822.2	0.803076	0.913002	0.82813	0.749368	0.769868	0.691906	0.817126	0.803761	0.699699	1.01222	0.973515	0.916217	0.958772	0.558607	0.972827	0.912296	0	0.772834
s000030048	50371	50314.4	0.554218	0.840416	0.6654	0.53628	0.640574	0.373482	0.693696	0.662337	0.375439	0.802128	0.88281	0.7959	0.798615	0.217278	0.718173	0.741511	0.039375	0.582493
s000030090	55036.5	55160.5	0.591204	0.865024	0.682538	0.562304	0.624086	0.338286	0.679131	0.647843	0.378223	0.768923	0.84512	0.845989	0.821978	0.226697	0.587222	0.761211	0.0220207	0.571818
s000030098	52871.2	53650	0.664822	0.869385	0.72831	0.661069	0.679887	0.560469	0.708527	0.709047	0.577379	0.879553	0.908667	0.864234	0.895108	0.357005	0.928867	0.803004	0	0.669957
s000030112	47220.3	48540	0.698511	0.868437	0.734343	0.50883	0.621616	0.394953	0.696949	0.830777	0.459242	0.765789	0.90112	0.867662	0.837267	0.196912	0.720139	0.730566	0	0.583872
s000030135	60411.2	61987.8	0.599001	0.76434	0.646208	0.471425	0.490789	0.179627	0.556252	0.739742	0.3053	0.514696	0.809535	0.778552	0.777704	0.193387	0.433763	0.594375	0.0679903	0.504801
s000030182	30291.6	30841.3	0.531138	0.808519	0.68798	0.334334	0.60143	0.279764	0.569383	0.632247	0.298086	0.507261	0.719246	0.83976	0.728766	0.20858	0.383968	0.587009	0.0572807	0.371202
s000030246	63498.6	63598.8	0.581176	0.830492	0.653398	0.488134	0.533805	0.381701	0.613141	0.669907	0.41562	0.691517	0.798091	0.808112	0.810362	0.326653	0.503454	0.677847	0.0130833	0.534883
s000030250	50915.2	50967.3	0.624583	0.741613	0.750802	0.413026	0.522564	0.121373	0.427045	0.746827	0.212946	0.319228	0.709436	0.83508	0.782812	0.0523976	0.23061	0.444232	0.0114987	0.338693
s000030251	63936.1	65131.6	0.668805	0.804002	0.829199	0.605081	0.738632	0.427061	0.585946	0.68574	0.469784	0.754365	0.880935	0.898561	0.850845	0.292967	0.799944	0.706196	0.000700992	0.519669
s000030252	67628.8	67864.6	0.584927	0.822365	0.692374	0.428743	0.521369	0.155745	0.520049	0.798839	0.271706	0.5358	0.834683	0.823782	0.785433	0.188988	0.273457	0.57268	0.11941	0.367413
s000030278	18877.6	20657	0.582344	0.876864	0.712375	0.564774	0.568933	0.457446	0.731719	0.804393	0.481734	0.845498	0.908047	0.85397	0.897705	0.510315	0.839978	0.825411	0	0.653431
s000030291	60630.6	61121.1	0.446096	0.714265	0.539556	0.408351	0.399492	0.260922	0.577823	0.709899	0.333561	0.553528	0.699495	0.708503	0.682835	0.143547	0.409457	0.573531	0.0032575	0.456659
s000030298	41407.8	41538.9	0.701412	0.836395	0.743561	0.614037	0.636018	0.454384	0.713524	0.689811	0.471283	0.832736	0.881436	0.865676	0.884837	0.429057	0.820223	0.799222	0	0.65935
s000030300	38584.7	39543.4	0.640592	0.855016	0.745374	0.52859	0.612498	0.222404	0.640741	0.608513	0.278847	0.642191	0.854214	0.775247	0.823647	0.153699	0.513166	0.664813	0	0.501994
s000030306	34542.3	34545.3	0.639225	0.828852	0.698939	0.413424	0.559967	0.213011	0.670396	0.695157	0.285871	0.534812	0.845342	0.850146	0.822771	0.0960754	0.438275	0.750826	0	0.490435
s000030309	44817.2	45006.1	0.588177	0.836428	0.619864	0.483591	0.481583	0.355031	0.581015	0.810581	0.440037	0.608256	0.898819	0.800824	0.826348	0.31241	0.607806	0.676547	0.001459	0.546221
s000030331	15307.7	15307.7	0.530019	0.814799	0.64421	0.361003	0.47018	0.173341	0.56646	0.724322	0.206461	0.400241	0.753489	0.796209	0.773399	0.105437	0.23773	0.547155	0.00477737	0.336221
s000030334	40256.5	40461.2	0.572224	0.789843	0.675375	0.402238	0.464474	0.124437	0.563735	0.849068	0.23711	0.409947	0.812386	0.804306	0.75022	0.107717	0.19541	0.518788	0.0484433	0.407721
s000030349	16311.2	16306.1	0.659235	0.903808	0.700668	0.511269	0.642621	0.146137	0.567362	0.655731	0.178237	0.63689	0.915918	0.833005	0.814291	0.142271	0.43116	0.692898	0.0642281	0.482068
s000030358	41427.1	42008.1	0.570032	0.848211	0.730969	0.588915	0.593073	0.228668	0.625451	0.674483	0.34037	0.617055	0.844155	0.871022	0.859709	0.151964	0.387991	0.674652	0.00285787	0.571825
s000030364	10090	10529.4	0.703932	0.891997	0.801685	0.581956	0.657748	0.290876	0.540685	0.757962	0.294841	0.644565	0.928281	0.91489	0.887065	0.269332	0.680188	0.683314	0.0108264	0.47736
s000030370	56047.9	56289.3	0.547703	0.803181	0.684877	0.450633	0.554968	0.185191	0.552196	0.732344	0.272893	0.490676	0.765827	0.814165	0.755421	0.141209	0.381136	0.571939	0.0032626	0.494926
s000030380	20319.5	20393.8	0.425876	0.641465	0.474589	0.33301	0.40259	0.134081	0.466768	0.746485	0.163617	0.456351	0.677312	0.695946	0.595766	0.0771921	0.322479	0.504002	0.00344418	0.390118
s000030392	56414	56597	0.604517	0.750915	0.670839	0.393894	0.505765	0.192022	0.656008	0.635075	0.222884	0.50962	0.798326	0.78702	0.745209	0.0326912	0.429126	0.634279	0.00753394	0.501311
s000030426	20129.2	20228.8	0.14082	0.601039	0.187196	0.320833	0.757926	0.129439	0.872126	0.12934	0.19598	0.392207	0.691833	0.225414	0.752967	0.131409	0.166502	0.909557	0.00794218	0.259181
s000030430	18781.1	18798.4	0.70437	0.862814	0.781052	0.642996	0.605698	0.318636	0.607788	0.828812	0.448563	0.640732	0.898226	0.884329	0.880598	0.310455	0.631113	0.685674	0	0.572632
s000030440	52375.7	52494.3	0.594501	0.812593	0.657772	0.485834	0.560096	0.34016	0.614144	0.719738	0.378018	0.613792	0.798401	0.779009	0.783256	0.302485	0.63259	0.666875	0.0236355	0.494867
s000030443	26517.2	27789.9	0.588858	0.803056	0.756782	0.451843	0.618668	0.222288	0.523367	0.749385	0.230349	0.606768	0.863378	0.883943	0.778716	0.293098	0.372951	0.635519	0.0350312	0.379455
s000030480	13841.1	14279	0.582968	0.734901	0.628196	0.467089	0.533478	0.355914	0.565929	0.806169	0.367012	0.626798	0.826535	0.814506	0.765015	0.230714	0.660429	0.671143	0	0.478586
s000030484	20504.5	20873.2	0.793176	0.933112	0.888057	0.762487	0.801357	0.59489	0.797927	0.737099	0.622994	0.995903	1.00478	0.935381	0.948992	0.697394	1.07765	0.925332	0.00581607	0.759726
s000030508	23157.5	23189.9	0.671205	0.803984	0.713948	0.551589	0.569488	0.336065	0.592954	0.73053	0.32284	0.605475	0.863796	0.814954	0.868013	0.00275715	0.548363	0.649816	0.00380214	0.486669
s000030530	29504.6	29625.8	0.601897	0.81045	0.617542	0.372806	0.395692	0.215081	0.546144	0.765536	0.330699	0.448932	0.793984	0.78407	0.714167	0.0943922	0.289715	0.584624	0	0.479498
s000030539	15728.6	16186.9	0.751477	0.892568	0.804215	0.567033	0.74637	0.440471	0.724906	0.725944	0.406778	0.868063	0.935453	0.906616	0.901393	0.432516	0.755913	0.782074	0.0887856	0.619077
s000030548	20364.1	20328.9	0.528107	0.807693	0.756606	0.627486	0.519661	0.499098	0.716142	0.499015	0.496102	0.725238	0.870246	0.83859	0.890229	0.545183	0.378879	0.827472	0	0.588889
s000030549	12807.3	12901.9	0.728111	0.893655	0.83797	0.702657	0.74322	0.482288	0.685193	0.666603	0.499583	0.872928	0.938206	0.928367	0.899248	0.355589	0.815408	0.769084	0	0.601004
s000030591	14572.5	14650.4	0.620912	0.910631	0.684457	0.593074	0.668753	0.383467	0.748361	0.59252	0.408428	0.800938	0.89523	0.858775	0.862781	0.287298	0.53948	0.741026	0.03668	0.5965
s000030602	5070.2	5276.7	0.935851	0.882549	0.899856	0.789456	0.869285	0.0582817	0.945959	0.222147	0.0868309	1.11355	0.934027	0.964803	0.942522	0.0238384	0.185575	0.968008	0	0.831554
s000030609	11865.1	11925.8	0.6959	0.826802	0.744066	0.558859	0.633559	0.303639	0.588708	0.761411	0.368296	0.600818	0.853303	0.878664	0.833776	0.277054	0.52909	0.659842	0.0233514	0.480577
s000030658	18855.1	18918.5	0.551637	0.771268	0.649515	0.407551	0.44811	0.149027	0.494256	0.830218	0.22337	0.34565	0.757248	0.819951	0.740721	0.0530793	0.215232	0.470325	0.0199525	0.359868
s000030664	23144.4	23470.1	0.606037	0.851982	0.716301	0.479843	0.641207	0.393162	0.710533	0.676462	0.387049	0.719571	0.854128	0.876112	0.841343	0.361257	0.536012	0.713029	0.00872097	0.512762
s000030665	20641.6	20787.2	0.624783	0.912422	0.844412	0.57911	0.808029	0.380958	0.759515	0.551355	0.389158	0.900633	0.94941	0.929008	0.880094	0.269372	0.516943	0.819758	0.00507757	0.571739
s000030666	8906.75	8888.25	0.466697	0.802341	0.669296	0.463216	0.470963	0.297499	0.778876	0.555253	0.351952	0.631128	0.879153	0.736205	0.723152	0.247627	0.316656	0.781944	0	0.47911
s000030668	23858.9	23973.4	0.628898	0.863762	0.744334	0.57811	0.618609	0.399029	0.693224	0.65778	0.428505	0.784436	0.864989	0.871363	0.846529	0.303785	0.540428	0.75407	0.0593227	0.613849
s000030698	11257	11280.8	0.778978	0.901879	0.805877	0.745776	0.734294	0.626514	0.761571	0.730805	0.651028	0.943196	0.966121	0.894213	0.944728	0.377669	1.05329	0.848588	0.0235662	0.747943
s000030728	27155.6	28681.3	0.680747	0.644766	0.615902	0.463379	0.664452	0.249114	0.743257	0.510859	0.33266	0.591886	0.780608	0.903763	0.745873	0.209704	0.272507	0.770166	0.0408267	0.474751
s000030734	21220.4	21758.5	0.765292	0.875344	0.782831	0.675363	0.709953	0.602854	0.810552	0.730287	0.654585	0.926514	0.947578	0.897311	0.921965	0.517591	0.866909	0.869107	0	0.72938
s000030735	30164.2	30371.9	0.654115	0.890358	0.732337	0.586079	0.646755	0.454595	0.709628	0.720689	0.503561	0.796464	0.871951	0.853811	0.896554	0.369254	0.721029	0.774387	0.0235211	0.63682
s000030736	26832.7	26991.7	0.728109	0.763889	0.604703	0.410621	0.499896	0.426931	0.710668	0.633455	0.464442	0.61759	0.838523	0.864425	0.859582	0.163967	0.702073	0.707212	0	0.632042
s000030738	17749.7	17920.1	0.53618	0.85442	0.616998	0.401614	0.566462	0.261188	0.555608	0.571737	0.251892	0.616427	0.868425	0.800357	0.802392	0.23115	0.465448	0.64708	0.111671	0.502853
s000030740	15249.9	15315	0.750697	0.95136	0.867616	0.742058	0.744632	0.362965	0.791999	0.287407	0.0877495	0.755004	0.94364	0.913957	0.935504	0.00606958	0.165613	0.899282	0	0.740254
s000030741	20387.4	20717.8	0.525957	0.778287	0.577651	0.504718	0.476073	0.356956	0.681519	0.761735	0.386876	0.673272	0.857165	0.749697	0.840382	0.3153	0.525995	0.687551	0	0.570598
s000030742	30774	30784	0.818941	0.914852	0.843139	0.723257	0.766987	0.617057	0.823379	0.826677	0.660446	0.949378	0.974796	0.876595	0.964861	0.504854	1.18767	0.895523	0.0553939	0.787551
s000030743	34174.2	34229.8	0.728145	0.874039	0.79384	0.674134	0.730198	0.577117	0.767817	0.858594	0.599136	0.90091	0.951651	0.886766	0.905578	0.606918	1.02437	0.827415	0	0.708189
s000030746	21158.6	21376.8	0.753984	0.915234	0.781377	0.604293	0.622596	0.485216	0.772138	0.77905	0.504287	0.807048	0.96822	0.864463	0.931611	0.361841	0.86723	0.831133	0.0412472	0.645434
s000030747	21497.3	22185.5	0.607656	0.838026	0.700482	0.552231	0.619658	0.410205	0.645746	0.735172	0.441976	0.781915	0.863983	0.869009	0.892363	0.37777	0.776726	0.740984	0	0.581483
s000030748	25837.4	26317.6	0.696802	0.843824	0.656763	0.563613	0.590355	0.465352	0.629107	0.695586	0.479211	0.707391	0.890998	0.865432	0.870987	0.398239	0.773918	0.717113	0	0.572196
s000030749	14451.3	14595.4	0.745834	0.863658	0.550247	0.466546	0.512442	0.367492	0.720984	0.441233	0.253108	0.813861	0.872299	0.818667	0.709882	0.0232172	0.0735283	0.772812	0.0605235	0.658702
s000030753	16852	16951.7	0.784504	0.938274	0.798461	0.63964	0.671788	0.301582	0.739675	0.515426	0.235447	0.804692	0.944048	0.879157	0.919794	0.118125	0.456202	0.828273	0	0.702969
s000030754	15585.9	15646.5	0.691108	0.916383	0.554489	0.608854	0.619398	0.293851	0.712015	0.4862	0.390039	0.697618	0.869597	0.835339	0.845181	0.144179	0.56489	0.802659	0	0.664551
s000030756	9471.37	9556.12	0.730943	0.922846	0.776448	0.708929	0.659834	0.361595	0.788555	0.633353	0.437719	0.938569	0.942821	0.879881	0.890539	0.265869	0.714591	0.840481	0.0997518	0.703752
s000030757	20767.6	20883.9	0.613247	0.800073	0.68139	0.511321	0.557222	0.402843	0.676218	0.825405	0.472555	0.723723	0.887723	0.84351	0.799489	0.2579	0.704012	0.718219	0.0558156	0.579063
s000030759	15114	15123.3	0.770367	0.940783	0.756605	0.628347	0.665067	0.385603	0.731871	0.500976	0.247784	0.811183	0.932161	0.824645	0.831388	0.188084	0.503979	0.79915	0.0664798	0.677695
s000030760	20450.1	20500.5	0.704036	0.881272	0.680695	0.440895	0.572081	0.356511	0.638804	0.809467	0.395459	0.674511	0.878833	0.820433	0.813009	0.236025	0.489269	0.663675	0.0139836	0.490982
s000030765	24669.4	24927.8	0.651781	0.849297	0.724794	0.522796	0.611198	0.32048	0.673968	0.580198	0.260311	0.657707	0.844127	0.817803	0.791047	0.194207	0.371379	0.696479	0.0547733	0.546028
s000030771	26797.1	28925	0.920902	0.888722	0.688645	0.632696	0.684334	0.72548	0.925433	0.405937	0.830715	0.845261	1.00121	0.885713	0.859426	0.145674	0.329791	0.935199	0	0.837389
s000030772	13782.8	14035.5	0.764803	0.870273	0.801951	0.628982	0.604386	0.419225	0.722335	0.787208	0.530233	0.713633	0.931488	0.894652	0.897984	0.412999	0.589937	0.782797	0	0.617498
s000030774	24075.9	24288.9	0.475803	0.820214	0.343499	0.241198	0.286824	0.3309	0.509011	0.727182	0.357254	0.639073	0.821493	0.552717	0.671743	0.0869725	0.358075	0.544656	0	0.465446
s000030775	9682.45	9724.87	0.738014	0.930983	0.757379	0.632617	0.653996	0.389772	0.723314	0.470408	0.20454	0.762122	0.93198	0.883643	0.876107	0.121447	0.510405	0.827721	0.0601722	0.677232
s000030953	41244.1	41221.1	0.696466	0.829249	0.733335	0.619986	0.665056	0.501671	0.758414	0.578148	0.398463	0.853465	0.886669	0.832689	0.871625	0.373975	0.802845	0.796629	0	0.677695
s000030956	13687.9	13780.6	0.654073	0.781169	0.713773	0.500762	0.53466	0.215558	0.518259	0.821776	0.34767	0.467572	0.819234	0.830303	0.805724	0.149715	0.419766	0.591254	0	0.461854
s000030960	22663.4	23408.8	0.600476	0.832053	0.679619	0.50391	0.570207	0.418332	0.669239	0.757715	0.434603	0.707212	0.825671	0.813479	0.836561	0.274902	0.835089	0.740611	0	0.565662
s000030967	50082.7	51414.4	0.823108	0.905548	0.837211	0.539276	0.794066	0.459494	0.766806	0.616992	0.373298	0.823657	0.921268	0.867876	0.856397	0.266396	0.780578	0.858989	0.0303018	0.682615
s000030973	61474	62541.4	0.614393	0.671742	0.643041	0.576792	0.530577	0.444397	0.614232	0.768332	0.51683	0.727736	0.80316	0.854001	0.818763	0.29054	0.8442	0.703256	0	0.683329
s000030989	34607.9	35657.1	0.56732	0.850798	0.625255	0.458909	0.53776	0.348298	0.570099	0.721603	0.366676	0.621808	0.858643	0.797361	0.78895	0.283459	0.487698	0.642396	0.0751115	0.502074
s000031009	63392.6	63647.8	0.75924	0.898917	0.832967	0.673033	0.714553	0.487187	0.800523	0.83672	0.569041	0.827257	0.964875	0.909082	0.939116	0.32584	0.93572	0.846617	0.0176711	0.694143
s000031015	39140.5	41082.6	0.621266	0.816188	0.739843	0.649389	0.692186	0.447893	0.688068	0.665566	0.457849	0.842275	0.904069	0.894654	0.89866	0.418022	0.884826	0.784992	0	0.637193
s000031022	43275.7	43271.1	0.744999	0.849677	0.790198	0.612182	0.714393	0.402957	0.613705	0.785963	0.434672	0.74035	0.896752	0.899276	0.883901	0.216713	0.786378	0.744702	0.000606129	0.567202
s000031031	69554.3	69992.1	0.664259	0.821839	0.731391	0.458582	0.612601	0.288433	0.644314	0.78981	0.35004	0.64384	0.855804	0.8514	0.796829	0.203929	0.501925	0.656433	0.00814183	0.535801
s000031057	46018.5	46695.8	0.540476	0.652857	0.543591	0.348056	0.363616	0.198949	0.54427	0.860867	0.310611	0.401262	0.724817	0.732918	0.628627	0.0600452	0.30035	0.543382	0	0.438241
s000031065	26600	26923.3	0.577775	0.869558	0.653703	0.502672	0.578358	0.376247	0.700407	0.762269	0.427882	0.689331	0.913864	0.791105	0.813059	0.392807	0.679882	0.691839	0.0486697	0.529744
s000031134	39524	39960.5	0.931392	0.902429	0.892186	0.838518	0.781825	0.601209	0.875443	0.777463	0.778713	0.960575	0.98688	0.966562	1.00946	0.609462	0.727987	0.952266	0	0.825687
s000031149	11922.7	12767.1	0.653831	0.628061	0.731457	0.409402	0.445866	0.335551	0.74041	0.799122	0.351445	0.659264	0.774171	0.877163	0.893171	0.443462	0.403021	0.779041	0	0.493787
s000031163	25720.2	28500.1	0.851212	0.944456	0.88882	0.752085	0.835123	0.656647	0.840145	0.64535	0.721431	0.968405	1.00205	0.932111	0.948443	0.718176	1.03366	0.970433	0	0.827648
s000031164	53270.4	53913.9	0.537645	0.859852	0.64508	0.402346	0.531841	0.320808	0.604264	0.560335	0.329716	0.368113	0.713509	0.797362	0.525974	0.0318586	0.119415	0.392066	0.00900896	0.184418
s000031189	18978.3	19085.5	0.636708	0.790366	0.659224	0.439732	0.521471	0.358305	0.647843	0.848089	0.449533	0.635952	0.824508	0.833846	0.86944	0.367298	0.764441	0.691255	0.00401411	0.583026
s000031200	31635.6	33244.1	0.698985	0.878008	0.780422	0.704601	0.742407	0.654526	0.778177	0.506543	0.635244	0.973837	0.961093	0.923781	0.959012	0.734291	0.535473	0.831732	0	0.704076
s000031205	19265.2	19021.7	0.593435	0.744574	0.666065	0.560336	0.591143	0.404692	0.743725	0.450997	0.379322	0.760656	0.890801	0.798686	0.807153	0.37873	0.760526	0.81419	0.0128812	0.546876
s000031221	50539.1	51059.9	0.796362	0.885473	0.876678	0.720896	0.752604	0.291452	0.474262	0.818099	0.356995	0.602692	0.940085	0.936221	0.950089	0.278697	0.537251	0.673616	0.0432865	0.475921
s000031252	10925.3	10926.7	0.574445	0.901147	0.971229	0.35047	0.433168	0.0318526	0.898813	0.605931	0.305345	0.0934624	0.911313	0.986724	0.745401	0.0328734	0.047114	1.02999	0	0.426905
s000031264	55556.5	55952.2	0.649834	0.799154	0.599933	0.502379	0.544329	0.477477	0.602288	0.60962	0.493549	0.706668	0.821844	0.79013	0.772626	0.3703	0.404981	0.707622	0.00325153	0.577723
s000031276	20166.1	20059.7	0.514007	0.803767	0.5921	0.500085	0.520701	0.357172	0.658015	0.732195	0.400673	0.620027	0.863355	0.732334	0.813373	0.395027	0.311955	0.662992	0.00968092	0.527916
s000031281	21104.1	21097.2	0.530201	0.785144	0.724311	0.545878	0.663501	0.205792	0.599437	0.579175	0.193638	0.701149	0.797784	0.846147	0.803732	0.165187	0.478404	0.727788	0	0.562204
s000031285	32687.4	33946.6	0.719584	0.910272	0.74054	0.594047	0.632237	0.503879	0.672091	0.509632	0.536866	0.800747	0.933288	0.875207	0.869649	0.300871	0.201208	0.777275	0.0281609	0.630836
s000031286	42161.8	42460.5	0.650971	0.726146	0.689988	0.555018	0.622561	0.303704	0.470133	0.760692	0.324854	0.537376	0.813196	0.886615	0.880339	0.26318	0.367452	0.57045	0	0.425537
s000031295	41411.4	41470.3	0.60735	0.905867	0.657928	0.238181	0.541483	0.197357	0.696569	0.806112	0.216653	0.394065	0.804997	0.795126	0.692494	0.0570061	0.116524	0.689069	0.00695114	0.325804
s000031298	22330.4	22376.8	0.605862	0.800037	0.68647	0.310033	0.563588	0.209711	0.602806	0.695927	0.266976	0.485079	0.749142	0.760075	0.687473	0.0609715	0.180441	0.494059	0.028243	0.364958
s000031310	37857.9	38698.9	0.708625	0.791516	0.721348	0.634037	0.652468	0.313532	0.473254	0.822414	0.338388	0.61071	0.848809	0.858234	0.859475	0.222733	0.534506	0.574882	0.0557201	0.439852
s000031348	23219.4	23367.9	0.679499	0.877272	0.727024	0.533342	0.634429	0.266561	0.694824	0.616485	0.315469	0.770719	0.884389	0.862393	0.829711	0.0956709	0.560932	0.796774	0	0.631403
s000031364	70641.9	74624.3	0.381192	0.459938	0.49016	0.263666	0.222556	0.155648	0.469713	0.83807	0.255497	0.32032	0.627339	0.731802	0.573659	0.151778	0.235656	0.558682	0	0.377471
s000031398	17184.2	17566.1	0.78729	0.927535	0.83689	0.43	0.775361	0.273195	0.640852	0.657655	0.297829	0.756351	0.937704	0.930554	0.881775	0.282477	0.382451	0.691885	0	0.473578
s000031412	18673.6	18673.6	0.828314	0.960265	0.908284	0.840916	0.809009	0.746071	0.899484	0.384961	0.750597	1.07224	1.01468	0.967055	0.968875	0.819594	0.917262	0.986636	0	0.827791
s000031418	42128	43476	0.579148	0.740289	0.581142	0.33055	0.588061	0.150003	0.567801	0.513504	0.212628	0.465812	0.757561	0.777666	0.757446	0.126123	0.353661	0.674339	0.0023659	0.337393
s000031460	50020.1	50270.1	0.582151	0.8506	0.807308	0.395766	0.691298	0.245066	0.714331	0.768242	0.455341	0.740272	0.904669	0.86121	0.784326	0.359799	0.486216	0.710453	0.0162657	0.606281
s000031465	37325.8	38393.1	0.844415	0.96898	0.918519	0.760095	0.882057	0.616028	0.802456	0.683944	0.637461	0.923816	1.02075	0.906046	0.928154	0.456127	0.934993	0.904256	0.00166051	0.711432
s000031484	11824.2	11800.2	0.599126	0.876609	0.648686	0.503954	0.653098	0.404821	0.6656	0.481838	0.426091	0.707072	0.83129	0.825033	0.887783	0.363364	0.512709	0.648576	0.0244616	0.549134
s000031488	9434.41	9470.91	0.606692	0.786812	0.692368	0.561485	0.632573	0.43468	0.573759	0.678588	0.433708	0.767072	0.84886	0.877977	0.820381	0.33747	0.786185	0.687931	0	0.495067
s000031491	17122	17791.3	0.674324	0.763751	0.620172	0.433502	0.633811	0.248571	0.684382	0.547872	0.301669	0.590377	0.830748	0.764097	0.743573	0.194933	0.523797	0.753889	0	0.446137
s000031502	33698.3	35713.3	0.745625	0.897757	0.835041	0.702058	0.61455	0.446861	0.839779	0.754149	0.602189	0.833192	0.955052	0.903666	0.936311	0.45894	0.768457	0.884184	0	0.708293
s000031506	52735.4	53199.4	0.528598	0.735366	0.626537	0.386077	0.452384	0.219509	0.547764	0.844932	0.323619	0.47478	0.776159	0.780247	0.722625	0.180011	0.434447	0.568327	0.0439732	0.461311
s000031575	41909.7	43103.2	0.673469	0.810269	0.760962	0.464405	0.534296	0.103373	0.506626	0.767191	0.229879	0.332939	0.836364	0.868936	0.806239	0.0616957	0.246336	0.58813	0	0.428868
s000031583	18523	18618.3	0.515045	0.651043	0.581854	0.449073	0.496123	0.313367	0.543982	0.71811	0.358797	0.585499	0.745919	0.776063	0.735206	0.297424	0.456643	0.622092	0	0.485357
s000031595	45725.6	45755.8	0.760666	0.862648	0.807558	0.641559	0.659501	0.424381	0.656764	0.854943	0.493963	0.762248	0.937996	0.903417	0.903374	0.198096	0.800075	0.812198	0	0.652719
s000031598	13324.2	14669.5	0.719028	0.70545	0.744388	0.638254	0.60056	0.229463	0.653789	0.585067	0.357801	0.434409	0.869214	0.944562	0.823249	0.165015	0.440411	0.780413	0	0.455722
s000031835	20174.5	20343.8	0.615649	0.837224	0.710967	0.548237	0.526572	0.383954	0.70036	0.758056	0.502288	0.747365	0.892486	0.855241	0.89507	0.299237	0.694492	0.748492	0.00167796	0.670844
s000031851	18261.8	18249.7	0.560252	0.690514	0.604944	0.465331	0.501951	0.260681	0.498186	0.793243	0.314003	0.516497	0.758916	0.781056	0.745295	0.247053	0.464212	0.555085	0.0112123	0.414445
s000031854	37815.9	37762.6	0.713185	0.895062	0.784193	0.613842	0.555619	0.398522	0.722066	0.700328	0.461703	0.679526	0.913342	0.869925	0.862215	0.194225	0.587444	0.764866	0	0.641551
s000031876	46301.6	61930.1	0.514564	0.934279	0.639055	0.502712	0.656938	0.392929	0.92402	0.420923	0.377224	0.858442	0.963794	0.705696	0.851472	0.194435	0.893016	0.953455	0	0.751809
s000031878	26741.8	26629.8	0.573405	0.842587	0.637437	0.519164	0.537581	0.399071	0.612694	0.45482	0.442346	0.20528	0.742966	0.81759	0.773427	0.0235994	0.0607707	0.370164	0.00475024	0.55297
s000031889	20672.5	21010.5	0.767426	0.867768	0.819882	0.563194	0.594661	0.382253	0.688016	0.80674	0.539539	0.64906	0.917045	0.910059	0.891446	0.222506	0.816141	0.809221	0.0149675	0.6887
s000031890	30656.4	30668.5	0.686993	0.728545	0.702597	0.477672	0.569259	0.222615	0.67338	0.779073	0.339114	0.506221	0.813847	0.864458	0.801776	0.123599	0.532337	0.674617	0	0.499348
s000031892	16627.2	16789	0.656838	0.8981	0.760843	0.544131	0.613866	0.40881	0.699257	0.738345	0.447362	0.757062	0.90714	0.873427	0.870534	0.315008	0.795255	0.798028	0.00587742	0.600552
s000031894	58703.3	58686.6	0.807907	0.851812	0.709745	0.601091	0.585602	0.608399	0.819269	0.640574	0.736122	0.808224	0.912929	0.833309	0.937868	0.560421	0.379331	0.825404	0.0105078	0.804179
s000031904	34726	34725.2	0.511987	0.645258	0.560404	0.354374	0.435833	0.127669	0.441494	0.611298	0.127676	0.36799	0.704808	0.773978	0.693968	0.061591	0.291257	0.457389	0.00183332	0.342415
s000032612	84251.9	84505.7	0.679942	0.762942	0.731268	0.698211	0.637219	0.553368	0.732443	0.867358	0.641852	0.819528	0.877368	0.837867	0.893153	0.571664	0.760458	0.778132	0.00126647	0.712682
s000032613	82070.9	85780	0.598585	0.686177	0.658192	0.41742	0.579299	0.0833864	0.362088	0.831123	0.119726	0.185451	0.710241	0.831092	0.701521	0.0767888	0.0779241	0.41484	0	0.200553
s000032616	14798.4	14874	0.464763	0.711704	0.54538	0.298929	0.389856	0.114387	0.440109	0.819496	0.153445	0.365408	0.690097	0.784332	0.697015	0.0589198	0.145983	0.4216	0	0.347564
s000032629	17526	17722.4	0.702845	0.853907	0.713021	0.509351	0.652748	0.355266	0.639306	0.707942	0.299762	0.641607	0.870135	0.826649	0.838639	0.294845	0.653944	0.71174	0.00586498	0.545054
s000032632	18699.4	18686.9	0.655106	0.860985	0.787703	0.594676	0.721008	0.452862	0.677263	0.693636	0.465091	0.813776	0.893411	0.865241	0.867996	0.495735	0.769161	0.787362	0.08088	0.607614
s000032640	13048.9	13302.4	0.617797	0.90298	0.787811	0.580725	0.706975	0.404005	0.693327	0.788808	0.418764	0.786026	0.937426	0.88314	0.853465	0.481149	0.795545	0.772177	0.0833559	0.524414
s000032649	17088.2	17145.2	0.639521	0.862712	0.734773	0.464283	0.650542	0.377195	0.735694	0.66704	0.376518	0.849145	0.88093	0.876008	0.852088	0.314867	0.468106	0.725899	0.00385229	0.533424
s000032653	14578.2	14673.5	0.705738	0.829009	0.799233	0.596448	0.555925	0.307833	0.724704	0.827986	0.49016	0.619907	0.894566	0.852076	0.859075	0.254951	0.666776	0.741084	0	0.615276
s000032656	21130.8	21187.2	0.642559	0.826545	0.759072	0.328077	0.638758	0.182752	0.571667	0.803726	0.213529	0.442846	0.836118	0.880043	0.705971	0.152554	0.325169	0.63029	0.00748335	0.357357
s000032693	17070.2	17273.5	0.561033	0.808687	0.712379	0.417713	0.589826	0.182231	0.672773	0.657459	0.219796	0.656209	0.819905	0.847813	0.743142	0.192315	0.247429	0.734264	0.0323583	0.386993
s000032718	10281.3	10370.1	0.637417	0.839872	0.688902	0.454481	0.49867	0.368444	0.664521	0.760904	0.418049	0.626129	0.84571	0.820577	0.797168	0.347002	0.683566	0.673208	0	0.509993
s000032726	23129.5	23374	0.684863	0.862357	0.753813	0.642554	0.700961	0.611591	0.771547	0.636794	0.607613	0.995193	0.967833	0.932333	0.912817	0.64494	0.927956	0.851351	0.0338247	0.720732
s000032740	16902.3	16737.6	0.575155	0.807678	0.658458	0.488001	0.532331	0.341518	0.650146	0.729425	0.407568	0.699092	0.897346	0.831445	0.792129	0.404503	0.741123	0.735312	0.0172286	0.504448
s000032741	18496.4	18793.8	0.649918	0.839144	0.72614	0.515226	0.596647	0.327081	0.642931	0.7266	0.408381	0.603794	0.832631	0.864232	0.85379	0.263246	0.480515	0.652412	0.00732397	0.528869
s000032753	22608.4	22777.1	0.615812	0.841666	0.7939	0.541157	0.69565	0.382819	0.682065	0.68041	0.337387	0.786522	0.873106	0.885095	0.83389	0.329626	0.505895	0.773877	0.090485	0.615538
s000032760	23245.8	23272.2	0.600396	0.808729	0.715256	0.579292	0.571603	0.395646	0.661056	0.671829	0.488018	0.781573	0.869238	0.863464	0.837031	0.455601	0.755485	0.747823	0	0.614074
s000032761	11906.2	12005.1	0.554526	0.794989	0.672469	0.480783	0.575566	0.370255	0.568664	0.627509	0.41658	0.667809	0.821036	0.840284	0.784727	0.405957	0.675929	0.675311	0	0.494724
s000032781	26278.2	26562.5	0.530337	0.748388	0.719017	0.479751	0.579091	0.247416	0.601978	0.526491	0.283857	0.542687	0.769125	0.836985	0.7953	0.17238	0.321959	0.663209	0.0501184	0.479206
s000032801	30802.6	34842.6	0.717042	0.769473	0.752818	0.540539	0.60321	0.343727	0.627791	0.798494	0.399015	0.552791	0.867169	0.89393	0.762438	0.106439	0.589816	0.764753	0	0.438957
s000032804	20848.8	21376.5	0.630874	0.851418	0.704659	0.489762	0.564787	0.36324	0.663997	0.766849	0.410489	0.746958	0.850555	0.866494	0.830698	0.32873	0.679737	0.72223	0.01288	0.563777
s000032815	17672.4	17691.4	0.573421	0.755933	0.656262	0.430001	0.471492	0.224992	0.594028	0.869769	0.318811	0.439827	0.808059	0.804169	0.708339	0.206531	0.445733	0.548911	0.0283148	0.455955
s000032817	13307.3	13297.5	0.580043	0.851604	0.699137	0.482897	0.577125	0.351378	0.694491	0.65415	0.370866	0.735997	0.870892	0.843669	0.775248	0.355091	0.632211	0.745836	0	0.470468
s000032834	14601.1	14854.5	0.569774	0.708372	0.645465	0.357096	0.481185	0.108472	0.475963	0.815185	0.164787	0.26321	0.76066	0.79424	0.720267	0.0777848	0.244167	0.533012	0.0394862	0.272272
s000032839	12444.5	12727.5	0.70173	0.871041	0.805645	0.577272	0.660347	0.359267	0.79268	0.593546	0.401896	0.882631	0.864124	0.901468	0.88044	0.325873	0.841093	0.873115	0	0.685785
s000032849	28023.4	28367.1	0.549032	0.787987	0.653813	0.425776	0.504248	0.2175	0.586566	0.629492	0.207783	0.585178	0.770411	0.829034	0.761861	0.099883	0.433717	0.65844	0	0.423294
s000032851	14600	14682.2	0.664334	0.905126	0.731707	0.581928	0.628512	0.384499	0.725822	0.552369	0.396009	0.735077	0.894706	0.729946	0.85607	0.206028	0.643828	0.739717	0	0.637224
s000032873	12073.1	12113.6	0.573377	0.860724	0.486573	0.362019	0.361708	0.358679	0.584987	0.633545	0.368659	0.551163	0.748009	0.686436	0.645337	0.130716	0.281382	0.617023	0	0.510071
s000032874	9051.66	9070.08	0.732537	0.893502	0.651226	0.534784	0.584277	0.544859	0.778229	0.484502	0.585984	0.802144	0.849595	0.858502	0.834531	0.366863	0.899915	0.810547	0.0157082	0.695794
s000032881	20034.4	23497.5	0.297879	0.609394	0.312945	0.360238	0.75907	0.225808	0.942085	0.172762	0.496824	0.654849	0.798973	0.514799	0.804328	0.205643	0.648473	1.02381	0	0.729488
s000032907	18581.4	18678.9	0.545649	0.834754	0.377901	0.452343	0.534984	0.360234	0.589967	0.517313	0.381595	0.53986	0.785112	0.748874	0.69577	0.122748	0.545936	0.645829	0.0394044	0.48155
s000032921	21727.7	21998.9	0.718738	0.912148	0.756816	0.593346	0.661054	0.525679	0.716552	0.70808	0.578243	0.822224	0.914576	0.872578	0.910789	0.316343	0.907592	0.821234	0.046374	0.726616
s000032922	14746.8	15444.5	0.574653	0.921576	0.808975	0.567081	0.736813	0.30117	0.790361	0.681773	0.393834	0.844134	0.934652	0.918483	0.876661	0.392663	0.704607	0.760759	0.0107559	0.595656
s000032942	32583.8	33086.3	0.758403	0.916937	0.790208	0.682647	0.670823	0.421863	0.634297	0.81756	0.500399	0.753681	0.966039	0.888526	0.886717	0.436313	0.719488	0.733263	0	0.576607
s000033003	10578.8	10833.8	0.694823	0.848653	0.682187	0.531295	0.620091	0.233125	0.628322	0.670333	0.318276	0.5987	0.862365	0.81804	0.777402	0.133716	0.437848	0.68092	0.0403162	0.583638
s000033024	18387	18849.7	0.789393	0.920963	0.848375	0.653265	0.729841	0.442404	0.835264	0.553342	0.468305	0.934408	0.934062	0.901457	0.937687	0.486953	0.833219	0.882795	0.017046	0.701386
s000033043	25628.4	26028.4	0.534365	0.821204	0.68691	0.467557	0.586683	0.287471	0.678326	0.562251	0.315292	0.688875	0.808047	0.831681	0.746764	0.0556951	0.178733	0.665477	0.0129965	0.400423
s000033047	18499.3	19083.2	0.573493	0.67588	0.663514	0.480463	0.487463	0.348322	0.597552	0.628216	0.38031	0.632896	0.78937	0.869853	0.801283	0.278098	0.381311	0.681379	0.0422558	0.536287
s000033061	11016.8	11017.9	0.592507	0.908934	0.686092	0.510291	0.594617	0.291769	0.653414	0.61526	0.323485	0.745354	0.921633	0.806163	0.844629	0.236234	0.58161	0.740935	0.00849809	0.562361
s000033067	7164.03	7398.78	0.498591	0.727235	0.734506	0.487424	0.45518	0.359726	0.714756	0.719989	0.389598	0.588458	0.831194	0.785861	0.833846	0.199194	0.705713	0.752365	0	0.467682
s000033068	25625.9	25686.8	0.600882	0.881789	0.708807	0.501958	0.611899	0.383777	0.711327	0.696231	0.425977	0.695771	0.836166	0.867809	0.820134	0.31294	0.616624	0.730604	0.00391534	0.538276
s000033072	18141.7	18265.3	0.576	0.783483	0.621062	0.414481	0.463139	0.437729	0.658651	0.848435	0.456663	0.675602	0.868397	0.759356	0.730615	0.260057	0.64299	0.718257	0	0.570225
s000033073	10414.1	10420.7	0.732123	0.795225	0.786309	0.698947	0.710037	0.652551	0.763734	0.705808	0.677349	0.928204	0.899118	0.922733	0.948678	0.470917	1.10272	0.852247	0	0.770516
s000033077	16775.1	16787.1	0.554846	0.799862	0.564711	0.367052	0.482884	0.178427	0.560698	0.69797	0.206214	0.418668	0.784107	0.783159	0.670528	0.0641172	0.279861	0.56982	0	0.344074
s000033078	20636.9	21071	0.60105	0.756544	0.585317	0.423245	0.447797	0.128199	0.388715	0.813328	0.190212	0.34801	0.816302	0.793724	0.68562	0.0353209	0.151755	0.41693	0.0089707	0.302629
s000033079	13942.3	14246.2	0.530584	0.793112	0.549363	0.333617	0.405736	0.19936	0.579267	0.719497	0.245066	0.46325	0.747289	0.76342	0.728113	0.0943398	0.191381	0.56759	0.0642625	0.407553
s000033080	17278.5	17638.2	0.880805	0.959738	0.927279	0.807084	0.78017	0.662595	0.884972	0.484541	0.754224	0.978451	0.986823	0.960492	0.975848	0.470549	0.749106	0.958077	0	0.807579
s000033099	31656.8	31582.6	0.638355	0.845104	0.692151	0.52602	0.517775	0.27636	0.629652	0.741775	0.342248	0.614755	0.848595	0.828095	0.809284	0.12204	0.572778	0.702702	0.0393881	0.532312
s000033100	13964.6	13947.2	0.544705	0.775849	0.67402	0.436437	0.572919	0.360758	0.645138	0.851207	0.213063	0.595148	0.803648	0.83503	0.755139	0.366784	0.485092	0.71342	0.0931152	0.376847
s000033101	11620.1	11652.4	0.871853	0.935198	0.87607	0.745542	0.829771	0.309114	0.863254	0.406386	0.269003	1.08851	0.953603	0.928596	0.957985	0.176194	0.722531	0.955491	0.0387687	0.833434
s000033102	21853.6	22036.7	0.597634	0.813396	0.687604	0.484094	0.534806	0.440309	0.623379	0.736886	0.424119	0.72739	0.85247	0.846881	0.82407	0.392526	0.64231	0.753168	0.0241938	0.546479
s000033107	9797.14	9841.22	0.585117	0.81737	0.696782	0.571669	0.588689	0.51912	0.738342	0.704582	0.497736	0.860558	0.890535	0.848437	0.852689	0.371404	0.58186	0.785317	0	0.644602
s000033132	16609.5	22858.6	0.340369	0.740888	0.453226	0.312254	0.619767	0.286426	0.818865	0.386108	0.409142	0.698471	0.882695	0.656551	0.787568	0.122855	0.853075	0.941736	0	0.704378
s000033134	22135.6	22151.5	0.578951	0.857823	0.654268	0.395187	0.573621	0.292679	0.569254	0.644521	0.294143	0.589178	0.772276	0.813364	0.799798	0.189178	0.30631	0.573294	0.00575029	0.456075
s000033139	20848.5	21232.2	0.424833	0.806428	0.513837	0.380624	0.421032	0.319422	0.479078	0.553152	0.318797	0.536666	0.846272	0.696977	0.692819	0.231389	0.297842	0.542166	0.0901429	0.487711
s000033144	16880.9	17422.9	0.460149	0.749747	0.606765	0.341261	0.458668	0.276229	0.587749	0.639307	0.295262	0.570503	0.767741	0.763429	0.693584	0.271444	0.367596	0.736523	0	0.431099
s000033145	17456.2	17549.5	0.642123	0.79523	0.717407	0.532922	0.614196	0.36283	0.590891	0.473359	0.408229	0.672663	0.824963	0.831032	0.815831	0.191575	0.444088	0.711155	0.0232878	0.523292
s000033158	22818.3	23163	0.560955	0.839485	0.654798	0.489642	0.45712	0.174031	0.6638	0.704721	0.2931	0.589304	0.86052	0.826424	0.793837	0.105176	0.410504	0.663009	0	0.509229
s000033169	26836.1	27038	0.666497	0.86847	0.796055	0.578972	0.677552	0.315124	0.66727	0.773992	0.361998	0.744086	0.910029	0.905826	0.86083	0.353779	0.597784	0.71615	0.102797	0.55011
s000033170	23914.6	23936.4	0.665322	0.893911	0.696405	0.497513	0.556434	0.294913	0.707709	0.663074	0.315695	0.672468	0.8618	0.818327	0.799585	0.182907	0.677047	0.739352	0.0179153	0.601834
s000033188	16687.5	16665.7	0.590202	0.823131	0.712989	0.53549	0.622142	0.409947	0.705273	0.711086	0.429168	0.845149	0.882764	0.898346	0.848912	0.362481	0.778736	0.751463	0	0.581401
s000033194	20943	21207.5	0.662183	0.805631	0.748679	0.488664	0.561123	0.414224	0.643668	0.7676	0.424526	0.772694	0.856482	0.877385	0.886129	0.324032	0.719032	0.781215	0	0.587532
s000033233	20654.8	21223.5	0.672374	0.888146	0.7525	0.510309	0.617826	0.222804	0.578146	0.727847	0.271328	0.608662	0.899075	0.865262	0.811405	0.0905583	0.448752	0.710506	0	0.521231
s000033248	10981.9	11359.3	0.549815	0.721065	0.596382	0.516442	0.559103	0.440135	0.665958	0.583983	0.459735	0.785928	0.819587	0.827399	0.802604	0.310528	0.864977	0.744419	0	0.579217
s000033259	11642.3	12815.9	0.619435	0.864761	0.741848	0.590568	0.643715	0.301671	0.724111	0.625682	0.363085	0.784687	0.881482	0.906552	0.80661	0.233183	0.59045	0.825481	0	0.521201
s000033260	14274.7	14182.7	0.77136	0.911095	0.857008	0.759679	0.786982	0.733316	0.80497	0.57287	0.745365	1.01772	0.983905	0.906292	0.946341	0.531275	1.1498	0.893783	0.0404498	0.785582
s000033273	40741.2	41386.2	0.584634	0.734402	0.653193	0.492176	0.526417	0.411772	0.626115	0.716049	0.448504	0.716446	0.811346	0.826922	0.804766	0.229142	0.840772	0.712067	0.0471432	0.54795
s000033275	34749	34859	0.698327	0.883119	0.794551	0.648973	0.702342	0.475271	0.717887	0.600392	0.531574	0.8668	0.924137	0.905608	0.878665	0.364142	0.74812	0.784089	0.0304775	0.634712
s000033297	13123.5	13221.7	0.654538	0.872843	0.668025	0.466078	0.582529	0.19221	0.541077	0.645005	0.219794	0.618457	0.860405	0.787284	0.803886	0.0979063	0.407102	0.643858	0.0556475	0.504755
s000033338	18586.5	18884.4	0.637711	0.840606	0.749881	0.562567	0.623202	0.367623	0.69259	0.718707	0.394793	0.737128	0.901932	0.857424	0.83334	0.442526	0.680849	0.7502	0.0255779	0.577366
s000033339	10158.6	10223.8	0.54362	0.753673	0.650657	0.389794	0.583537	0.396701	0.625686	0.666522	0.425888	0.582987	0.76747	0.701181	0.600743	0.137431	0.634118	0.718911	0.0319967	0.656919
s000033341	12057.7	13835.2	0.497823	0.634396	0.621451	0.222867	0.440142	0.0791679	0.549166	0.671488	0.149144	0.152703	0.723728	0.782901	0.54436	0.0204283	0.0762589	0.688635	0	0.304461
s000033355	37414.6	37537.9	0.597617	0.88717	0.66551	0.52321	0.563624	0.287487	0.670521	0.724685	0.422018	0.602098	0.846953	0.822907	0.825233	0.18086	0.525379	0.728067	0.0174525	0.585357
s000033382	9726.11	9899.36	0.697498	0.904458	0.791369	0.647966	0.711069	0.335326	0.693522	0.607104	0.346944	0.848475	0.909126	0.879708	0.867622	0.305061	0.715121	0.771665	0.0269704	0.609465
s000033383	8423.86	8456.86	0.700593	0.882358	0.80213	0.553214	0.71656	0.203066	0.670875	0.565766	0.226096	0.699516	0.922114	0.856735	0.833816	0.141557	0.479905	0.783852	0	0.575335
s000033385	16841.4	17038.7	0.71544	0.936487	0.765707	0.587151	0.697459	0.44796	0.600984	0.794065	0.399716	0.737815	0.892475	0.861914	0.858164	0.387593	0.768736	0.71976	0	0.539826
s000033413	21541.2	21642.9	0.361889	0.873556	0.602003	0.411503	0.553638	0.219437	0.678507	0.672252	0.253117	0.615063	0.849319	0.794066	0.826518	0.2128	0.419432	0.700124	0.0904637	0.545425
s000033473	28657.6	28900.2	0.586087	0.840688	0.645519	0.426365	0.534338	0.206623	0.543076	0.685706	0.25377	0.457281	0.813669	0.830329	0.762667	0.106975	0.32321	0.556198	0.0118106	0.434474
s000033478	18911.7	19252.4	0.65448	0.87705	0.923874	0.52731	0.555599	0.0118091	0.63245	0.564811	0.167268	0.31054	0.821588	0.889033	0.79241	0.00826398	0.075909	0.751419	0	0.304104
s000033479	24401.6	28438.2	0.628651	0.797079	0.769079	0.500323	0.679119	0.308246	0.779929	0.648217	0.389309	0.665832	0.918283	0.88271	0.725336	0.296262	0.503571	0.860099	0.0020705	0.500406
s000033482	19107.8	19793.3	0.922567	0.889095	0.867742	0.752153	0.80717	0.735205	0.917102	0.72994	0.752659	1.02113	0.992532	0.959466	0.980071	0.59298	1.17893	0.950021	0	0.784445
s000033494	12552.1	12751.8	0.759973	0.838984	0.671741	0.525689	0.613105	0.207571	0.602894	0.621817	0.233355	0.746418	0.879222	0.805201	0.777271	0.0531607	0.294691	0.690145	0	0.548331
s000033513	23358.3	23487.2	0.620867	0.892983	0.670699	0.457853	0.638869	0.37482	0.666336	0.659529	0.376029	0.71901	0.855349	0.774024	0.811194	0.228044	0.617811	0.691093	0.0313711	0.503833
s000033535	9306.28	9433.61	0.616299	0.850316	0.581967	0.354836	0.415198	0.43154	0.672909	0.764621	0.452816	0.690247	0.807076	0.701255	0.646816	0.149993	0.610683	0.698055	0	0.544535
s000033547	21232.3	21280.4	0.609447	0.746451	0.656843	0.506636	0.588708	0.308588	0.541382	0.538988	0.216135	0.601724	0.816512	0.822504	0.773767	0.112428	0.432016	0.615169	0.068329	0.470555
s000033552	16503.6	16743.7	0.631263	0.886495	0.656823	0.38208	0.509098	0.1614	0.71576	0.592532	0.177517	0.599941	0.902008	0.723205	0.697973	0.0505332	0.209806	0.756758	0	0.4621
s000033562	9229.58	9383.33	0.779261	0.889052	0.784985	0.702722	0.739046	0.619801	0.780976	0.474046	0.644829	0.92493	0.919268	0.876033	0.903326	0.509411	0.699058	0.856052	0	0.734857
s000033577	11198.4	11201	0.446311	0.755791	0.6514	0.273049	0.570622	0.187824	0.374039	0.626486	0.157675	0.367222	0.7488	0.809517	0.64441	0.156237	0.256482	0.458685	0.0270722	0.274078
s000033590	13007.1	13482.8	0.550105	0.931576	0.880783	0.724004	0.842881	0.32963	0.839306	0.475826	0.326978	0.79706	0.96024	0.935596	0.858394	0.321309	0.375047	0.89852	0	0.672615
s000033591	21741.1	21890.1	0.811482	0.949439	0.8421	0.635985	0.758219	0.471366	0.649926	0.842633	0.473011	0.782752	0.979653	0.91583	0.92135	0.396011	0.833817	0.787337	0	0.584012
s000033676	43818.6	43581.5	0.613325	0.743364	0.739032	0.552901	0.580945	0.462323	0.743922	0.893744	0.508228	0.72893	0.847554	0.833762	0.876342	0.515807	0.958487	0.845571	0	0.676678
s000033678	20102.8	19676.9	0.490602	0.619601	0.585191	0.22676	0.426946	0.0679408	0.519229	0.897481	0.159182	0.270596	0.703011	0.784798	0.702438	0.00232057	0.0214527	0.397362	0	0.333624
s000033709	41639.9	41754.9	0.711323	0.856482	0.780535	0.642326	0.572437	0.313667	0.61953	0.822044	0.456997	0.625967	0.901887	0.893964	0.877458	0.21662	0.587628	0.700883	0	0.558568
s000033716	27874.1	28744.4	0.818553	0.900809	0.85262	0.763277	0.747268	0.548149	0.697587	0.864477	0.594429	0.871186	0.965797	0.920849	0.951673	0.363271	1.04741	0.804831	0	0.642456
s000033721	23087.5	23516.2	0.64867	0.857181	0.664739	0.443584	0.409399	0.281426	0.7383	0.801823	0.422866	0.482924	0.897648	0.787731	0.798259	0.149387	0.416622	0.689695	0	0.534865
s000033728	13833.8	13895.1	0.655088	0.855571	0.760338	0.639171	0.664245	0.278057	0.690576	0.469135	0.258205	0.775297	0.876603	0.860051	0.860459	0.0343668	0.464645	0.796326	0	0.659625
s000033753	41059.6	42187.2	0.601095	0.624829	0.618141	0.49806	0.558211	0.312436	0.494747	0.756456	0.350356	0.560208	0.771963	0.819463	0.758658	0.273421	0.521751	0.628062	0.00712511	0.466166
s000033762	28512.2	28644.2	0.450766	0.585809	0.502884	0.279146	0.405697	0.0868838	0.330936	0.754294	0.0921973	0.188167	0.66834	0.73037	0.629306	0.0396538	0.187894	0.405981	0.00659714	0.306662
s000033764	13776.1	14280.1	0.416135	0.568101	0.429303	0.175103	0.331714	0.0714039	0.367312	0.819894	0.0781235	0.22421	0.676608	0.638234	0.569156	0.0917502	0	0.425159	0	0.214452
s000033783	17501.9	17677.6	0.642582	0.825343	0.720183	0.576927	0.591245	0.406832	0.632707	0.747209	0.476481	0.770651	0.869169	0.871368	0.877759	0.362561	0.74641	0.743475	0.0228269	0.598527
s000033798	16710.6	16766.1	0.599165	0.852643	0.724605	0.455349	0.673131	0.254937	0.643808	0.659148	0.294164	0.673048	0.885507	0.852072	0.777729	0.188951	0.520617	0.693168	0.0721654	0.437574
s000033799	54066.1	53996.7	0.850312	0.916509	0.898683	0.815327	0.817112	0.655614	0.788198	0.52747	0.557003	1.00332	0.964256	0.956034	0.970504	0.652283	0.627667	0.893277	0.000336515	0.747022
s000033800	31190.8	31726.6	0.771928	0.886532	0.821136	0.638486	0.713877	0.529165	0.773673	0.747514	0.56662	0.851678	0.957293	0.928619	0.913552	0.575259	0.968257	0.858801	0	0.648501
s000033801	44337.8	45069.4	0.771548	0.876838	0.836007	0.675597	0.725846	0.437275	0.738215	0.749433	0.495673	0.826165	0.955575	0.936259	0.880197	0.26933	0.879497	0.8518	0.0282003	0.617849
s000033804	42197.7	42122.9	0.739163	0.88657	0.780164	0.663758	0.64584	0.538465	0.727525	0.855687	0.594708	0.837413	0.935998	0.891129	0.908351	0.344002	0.941361	0.803886	0.00410503	0.717333
s000034117	45503.3	45691.6	0.790533	0.884976	0.792255	0.65088	0.686822	0.512128	0.734217	0.81016	0.599731	0.839663	0.957992	0.885597	0.899952	0.313171	0.933299	0.808474	0.000593638	0.710099
s000034119	36843.4	40202.8	0.815213	0.9056	0.84905	0.692499	0.738247	0.502221	0.702728	0.798354	0.523608	0.853922	0.957908	0.934063	0.964863	0.484829	1.05727	0.826803	0	0.627055
s000034124	13443.1	13549.6	0.616135	0.855824	0.710025	0.54816	0.614102	0.333785	0.607457	0.831091	0.384532	0.685691	0.915598	0.862978	0.859215	0.255807	0.760509	0.69718	0.0312363	0.51323
s000034125	32013.8	32750.8	0.644333	0.808366	0.742697	0.566715	0.624068	0.305822	0.604959	0.81345	0.354161	0.617488	0.888877	0.875573	0.836812	0.234164	0.648025	0.712749	0	0.469012
s000034126	37337.1	37491.5	0.554675	0.726274	0.674106	0.509954	0.471121	0.237239	0.579962	0.715789	0.384946	0.562019	0.775801	0.827521	0.791236	0.129936	0.387777	0.660256	0.0106036	0.563143
s000034127	17529.8	17943.3	0.745757	0.781819	0.82487	0.618607	0.653828	0.258962	0.5136	0.699811	0.283919	0.527599	0.851584	0.924175	0.823766	0.146055	0.385795	0.645682	0	0.417887
s000034129	47377.2	46820.7	0.420459	0.559242	0.505654	0.341851	0.408108	0.192637	0.463972	0.793839	0.229822	0.374705	0.702965	0.715954	0.627033	0.154972	0.349651	0.548872	0	0.34858
s000034132	28754.5	28892.2	0.849606	0.951434	0.894921	0.854257	0.868525	0.801953	0.878975	0.478959	0.814403	1.10531	0.985336	0.955547	0.998553	0.696767	1.04024	0.919758	0	0.856129
s000034155	27193.6	27274.4	0.689703	0.809774	0.720666	0.490207	0.52923	0.194666	0.493992	0.868051	0.319073	0.369535	0.862796	0.861942	0.829931	0.118606	0.439096	0.539913	0.00840664	0.433188
s000034168	9270.95	9604.62	0.573057	0.936765	0.830204	0.722682	0.71497	0.431666	0.794412	0.64031	0.475404	0.930942	0.974567	0.951312	0.944016	0.412267	0.932808	0.862823	0	0.626737
s000034178	13445.6	13484.2	0.694281	0.842309	0.74995	0.496142	0.654045	0.358062	0.632743	0.708257	0.377188	0.708097	0.870969	0.861765	0.847632	0.373225	0.550836	0.73428	0.047004	0.529795
s000034230	37137.7	37325.7	0.687062	0.784613	0.7431	0.465539	0.666081	0.28163	0.564144	0.880305	0.312022	0.625697	0.871402	0.87747	0.898889	0.337325	0.184151	0.664469	0.0526022	0.463412
s000034578	25361.5	25434	0.526047	0.837737	0.623978	0.486923	0.538093	0.356443	0.579987	0.622131	0.397588	0.667444	0.793636	0.794556	0.77378	0.268387	0.450431	0.645002	0.00569767	0.532846
s000034597	18579.4	18855.4	0.830478	0.932185	0.869686	0.743737	0.750649	0.573971	0.774832	0.474769	0.658985	0.858095	0.960501	0.944409	0.927285	0.330351	0.539717	0.732289	0	0.731767
s000035263	55068.8	55117.8	0.805175	0.881371	0.864728	0.796818	0.810033	0.679746	0.803618	0.756668	0.700842	1.03434	0.982591	0.942784	0.975364	0.544744	1.13671	0.898319	0	0.794092
s000035272	16919.5	16946	0.65226	0.862284	0.748451	0.593535	0.561713	0.411404	0.690317	0.756868	0.520419	0.741725	0.890019	0.876259	0.880838	0.213468	0.818941	0.766402	0	0.635076
s000035286	11009.8	11223.1	0.770094	0.841387	0.792499	0.59497	0.604484	0.328676	0.668416	0.730447	0.503089	0.592498	0.899989	0.88912	0.885901	0.238436	0.667953	0.785247	0	0.5672
s000035348	21860.3	21218.2	0.629341	0.859308	0.752672	0.609366	0.636599	0.524737	0.696658	0.759835	0.52492	0.880647	0.926552	0.882091	0.914815	0.62858	0.993984	0.807466	0	0.617707
s000035361	12725	12973.8	0.636817	0.84835	0.741139	0.623163	0.697642	0.455763	0.687649	0.674558	0.486411	0.882339	0.934411	0.898285	0.880102	0.435658	0.761607	0.790571	0	0.607513
s000035374	37713.7	37644.6	0.822268	0.945552	0.895283	0.723102	0.80734	0.641134	0.820777	0.817964	0.66753	0.956488	0.97235	0.898741	0.949954	0.6117	1.05851	0.890565	0.00301694	0.716675
s000035433	25469	25565.2	0.719299	0.925399	0.822444	0.690971	0.784163	0.537451	0.794227	0.677867	0.583291	0.934361	0.962276	0.89168	0.892706	0.392732	0.842939	0.82429	0.0197485	0.682581
s000035437	15666	15666	0.605865	0.833524	0.603673	0.49553	0.559724	0.357545	0.642718	0.780527	0.425516	0.656821	0.877333	0.804532	0.774401	0.371794	0.704192	0.695451	0.00355132	0.570985
s000035441	22551.8	22539	0.586821	0.814519	0.668774	0.442265	0.521446	0.153974	0.526002	0.758674	0.230704	0.462794	0.82647	0.800049	0.788253	0.0798252	0.345848	0.534756	0.0552558	0.42288
s000035455	19205.2	19766.1	0.717602	0.864594	0.770192	0.667667	0.673265	0.464224	0.674332	0.662474	0.525665	0.8241	0.917741	0.897769	0.919793	0.467147	0.898678	0.782426	0	0.656869
s000035464	21479.9	21553.1	0.657234	0.787592	0.753859	0.427426	0.634228	0.376448	0.763189	0.721379	0.354121	0.728851	0.847102	0.834185	0.7194	0.185938	0.541597	0.809851	0	0.536832
s000035485	21212.8	21717	0.734967	0.845375	0.742435	0.546964	0.649476	0.31718	0.625262	0.673126	0.364114	0.67355	0.903053	0.874119	0.902323	0.390587	0.800046	0.759251	0	0.470209
s000035491	24592.3	24771.8	0.672346	0.849119	0.720125	0.479969	0.530838	0.320642	0.659893	0.673468	0.40584	0.596652	0.850594	0.869641	0.802722	0.260396	0.549136	0.697841	0	0.528228
s000035492	16198.2	16198.2	0.375536	0.846958	0.51016	0.399319	0.461163	0.230572	0.563057	0.651122	0.245407	0.449352	0.720581	0.702655	0.732036	0.0883469	0.431978	0.596224	0.00769968	0.43565
s000035766	19537.5	20402.7	0.707848	0.87707	0.752774	0.666235	0.59207	0.452078	0.713695	0.686811	0.567395	0.773487	0.900882	0.876957	0.926098	0.400062	0.724175	0.80417	0.00505202	0.706192
s000036043	20995.3	22503.5	0.571957	0.821889	0.692746	0.393048	0.473935	0.374377	0.69105	0.864606	0.374377	0.667793	0.930819	0.790642	0.826586	0.271661	0.871785	0.791446	0	0.642111
s000036068	12099.6	12097.2	0.70725	0.903096	0.704482	0.603384	0.638116	0.500984	0.734951	0.607867	0.527224	0.911955	0.936127	0.876526	0.87418	0.199118	0.602901	0.824466	0	0.648564
s000036070	14903.7	15114.5	0.758008	0.849903	0.791355	0.623964	0.71416	0.450349	0.670183	0.821661	0.496596	0.776166	0.943738	0.908144	0.882685	0.229084	0.864552	0.772172	0	0.650481
s000036071	18820.6	19014.9	0.849084	0.916488	0.492799	0.412727	0.415915	0.556989	0.791293	0.729579	0.627444	0.795256	0.940684	0.691766	0.694711	0.120833	0.466581	0.753716	0	0.707691
s000036072	15942.5	16006.8	0.713115	0.867147	0.763442	0.595003	0.70126	0.495552	0.73671	0.735215	0.530396	0.862196	0.943621	0.881864	0.90141	0.565159	0.86703	0.801465	0	0.646018
s000036075	20212.2	20384.2	0.7322	0.892957	0.806355	0.694673	0.705557	0.523416	0.758264	0.772569	0.533484	0.913942	0.953561	0.907982	0.91903	0.453999	0.943891	0.850333	0.00132248	0.730253
s000036077	6493.55	6641.3	0.795797	0.923809	0.535205	0.439033	0.48477	0.334412	0.734198	0.587444	0.356665	0.95482	0.93741	0.858302	0.768244	0.0453339	0.242585	0.828173	0	0.713918
s000036078	16733.9	16911.9	0.803572	0.90077	0.792098	0.745367	0.768703	0.74952	0.832017	0.727648	0.694183	0.996596	0.955661	0.901834	0.986517	0.63681	0.912393	0.87927	0	0.796417
s000036080	18983.8	18999.5	0.691549	0.890051	0.793978	0.649513	0.725763	0.478052	0.733984	0.77304	0.507511	0.873929	0.937807	0.906542	0.913839	0.404138	0.890785	0.793434	0	0.600753
s000036082	15794.4	16464.1	0.79585	0.88985	0.722121	0.573587	0.598691	0.483194	0.727909	0.721475	0.555261	0.80319	0.954977	0.912665	0.855387	0.316478	0.659984	0.846673	0	0.664093
s000036083	13526.1	13587.3	0.761609	0.914905	0.785563	0.608239	0.702464	0.31348	0.663995	0.547336	0.347525	0.717422	0.904391	0.851609	0.81753	0.0921411	0.344879	0.639252	0	0.610619
s000036084	12143.3	12128.1	0.67276	0.865802	0.72082	0.513948	0.498919	0.414702	0.815618	0.796033	0.478152	0.717162	0.915084	0.839749	0.844631	0.246483	0.755263	0.804659	0.0035377	0.597915
s000036085	30807.4	26971	0.606832	0.937707	0.599069	0.492788	0.541047	0.495244	0.610143	0.464132	0.507417	0.799449	0.976096	0.773507	0.865152	0.18432	0.97493	0.80243	0.0111653	0.674495
s000036087	31427.3	31602.9	0.766257	0.885988	0.866727	0.668277	0.733245	0.529051	0.8175	0.817097	0.572525	0.853736	0.962767	0.937766	0.940267	0.301875	1.02767	0.898938	0	0.69775
s000036093	18408.8	18489.7	0.685826	0.81335	0.731266	0.569849	0.618114	0.414461	0.723023	0.713299	0.452337	0.787631	0.908518	0.820282	0.887778	0.271463	0.920233	0.748442	0	0.625871
s000036094	12483.8	12494.3	0.747499	0.949294	0.760196	0.636175	0.693069	0.352127	0.785242	0.536466	0.353769	0.95763	0.976846	0.807798	0.90133	0.267686	0.747355	0.852866	0	0.736035
s000036097	30303.2	30790.3	0.80216	0.944527	0.893537	0.849391	0.859184	0.71466	0.890402	0.762985	0.728289	1.12846	1.04281	0.962578	1.00519	0.469254	1.18232	0.944381	0	0.825858
s000036098	23780.1	27714.9	0.731044	0.82341	0.592168	0.322173	0.542357	0.362588	0.707515	0.727	0.369127	0.644459	0.85892	0.845523	0.677602	0.25462	0.288816	0.81212	0	0.483324
s000036099	19959.5	20152.1	0.60227	0.727135	0.691701	0.36916	0.357649	0.0662902	0.547133	0.823908	0.198057	0.336652	0.776099	0.845673	0.752277	0.0267713	0.105837	0.480302	0	0.296137
s000036101	20639.6	21010.3	0.51694	0.770667	0.578157	0.507783	0.515292	0.380971	0.62383	0.698819	0.412343	0.697553	0.81032	0.773871	0.774303	0.410585	0.670625	0.690897	0	0.524722
s000036102	21721.5	22569.3	0.53754	0.827233	0.58426	0.450755	0.50559	0.272368	0.578759	0.678813	0.283471	0.597249	0.840192	0.809467	0.806975	0.217829	0.577797	0.60131	0.00641064	0.457503
s000036104	23319.2	24255.3	0.675326	0.822947	0.737699	0.438751	0.672088	0.278626	0.652205	0.702635	0.276739	0.697248	0.878316	0.89367	0.796888	0.162597	0.399271	0.718483	0	0.450307
s000036105	15029.5	15080.2	0.693947	0.906534	0.72096	0.560476	0.648037	0.3618	0.650011	0.475255	0.147389	0.684313	0.905634	0.829971	0.810168	0.101557	0.383865	0.75048	0	0.597082
s000036106	16843	16989.9	0.77684	0.903826	0.530245	0.278428	0.385698	0.368061	0.710918	0.658752	0.409696	0.713065	0.830325	0.91873	0.807266	0.00146365	0.0749317	0.563206	0	0.675896
s000036107	31885.8	31965.8	0.714429	0.90265	0.842861	0.759982	0.759652	0.541791	0.783425	0.49409	0.585777	0.966699	0.956841	0.943857	0.948208	0.266903	0.60079	0.855642	0.0103465	0.691965
s000036109	24169.9	25020.7	0.885295	0.821855	0.393366	0.295139	0.425704	0.604478	0.881481	0.685143	0.634549	0.858502	0.911218	0.909868	0.827634	0.192723	0.462971	0.912197	0	0.694719
s000036110	32906.2	32993.1	0.686868	0.874689	0.737572	0.698355	0.648076	0.530539	0.790055	0.749033	0.540871	0.91374	0.949811	0.856152	0.925703	0.376624	0.925168	0.826165	0	0.722484
s000036111	25945.6	26330.9	0.531577	0.809072	0.548562	0.399031	0.413484	0.347678	0.632654	0.77216	0.388186	0.661476	0.809349	0.814383	0.779973	0.246965	0.525172	0.694615	0	0.509489
s000036112	13371.8	13790.2	0.899901	0.946853	0.51076	0.429955	0.471386	0.470072	0.923371	0.546165	0.496022	0.95835	0.965553	0.856214	0.817106	0.0427443	0.518219	0.889126	0	0.866788
s000036113	26177	26228.8	0.497285	0.797319	0.687471	0.50399	0.544235	0.178991	0.6198	0.68771	0.247152	0.593751	0.878205	0.842517	0.811464	0.109829	0.347588	0.698757	0	0.552183
s000036121	16064.8	16064.8	0.714002	0.832708	0.742262	0.593816	0.599372	0.135926	0.5539	0.746346	0.207885	0.482968	0.868187	0.854535	0.829719	0.0744505	0.415965	0.569469	0.00713389	0.471953
s000036142	21612.7	21607.1	0.745753	0.870016	0.800318	0.605037	0.65805	0.38438	0.664981	0.853952	0.47826	0.657679	0.932457	0.911205	0.903392	0.185487	0.805397	0.750117	0	0.546979
s000036143	26048.9	26043.6	0.612856	0.798948	0.656332	0.435619	0.544977	0.327706	0.589221	0.70763	0.385655	0.56045	0.760266	0.780323	0.785751	0.324916	0.435113	0.626979	0.0287395	0.473446
s000036145	17383	18056.2	0.757309	0.906564	0.83457	0.661632	0.604392	0.35806	0.758088	0.750734	0.497506	0.736898	0.937496	0.904412	0.865341	0.346951	0.49687	0.801217	0	0.662971
s000036147	17087.2	17302.5	0.544536	0.831516	0.675277	0.457204	0.531807	0.275038	0.669362	0.643663	0.305397	0.65125	0.856553	0.806535	0.803048	0.184253	0.56173	0.719118	0.0123786	0.531068
s000036160	33474.8	33470.3	0.600754	0.847385	0.759535	0.681949	0.605698	0.548099	0.730454	0.92438	0.560542	0.803871	0.914046	0.861145	0.926953	0.552042	1.06683	0.86251	0.00213344	0.64355
s000036164	9305.83	9403.66	0.727098	0.871613	0.7994	0.596078	0.721618	0.234907	0.656076	0.605973	0.279959	0.693756	0.902444	0.767314	0.888565	0.154544	0.554465	0.676156	0	0.572565
s000036166	32397.3	32717.3	0.718397	0.921436	0.784977	0.610193	0.800379	0.44449	0.827156	0.677951	0.508863	0.970376	0.987324	0.887612	0.875792	0.487776	0.893008	0.863026	0	0.677024
s000036191	16440	16455.7	0.875682	0.928865	0.922592	0.730031	0.716477	0.54394	0.825821	0.668182	0.695953	0.881036	0.97452	0.954867	0.968108	0.380047	0.881239	0.906221	0	0.765074
s000036383	13882.7	14106.4	0.7418	0.90065	0.748427	0.471211	0.659131	0.355479	0.696816	0.618133	0.381819	0.718418	0.922557	0.874582	0.901116	0.304745	0.5791	0.750126	0	0.539816
s000036391	17174.3	17211.8	0.622935	0.862906	0.772772	0.625711	0.694971	0.37853	0.700964	0.644732	0.409696	0.840888	0.905736	0.931082	0.893389	0.44847	0.655714	0.729965	0.0118131	0.519868
s000036392	15216	15233.8	0.688985	0.921317	0.56737	0.432512	0.47339	0.352956	0.709714	0.652015	0.338547	0.72217	0.903031	0.693602	0.686979	0.0857827	0.404505	0.676636	0	0.607494
s000036394	13225.6	13813.9	0.739792	0.835057	0.768056	0.628682	0.62131	0.403172	0.792069	0.735184	0.521446	0.706163	0.905407	0.856931	0.872921	0.170975	0.780743	0.85106	0	0.614663
s000036395	18038.3	17933.5	0.787324	0.949912	0.826324	0.687813	0.80487	0.642761	0.828199	0.709522	0.666599	1.00685	1.01477	0.902691	0.939309	0.351305	1.00622	0.878732	0	0.76063
s000036398	19279.5	19500.4	0.805121	0.888975	0.829914	0.684319	0.750814	0.576723	0.783518	0.609443	0.573014	0.874836	0.941421	0.923816	0.920296	0.41291	0.854452	0.841567	0	0.689195
s000036399	11777.8	14490.1	0.552266	0.768782	0.543394	0.0913156	0.205768	0.264904	0.597124	0.632353	0.357748	0.441662	0.79274	0.797835	0.485247	0.0270755	0.126801	0.790766	0	0.409823
s000036400	18382.2	18381.3	0.766442	0.862032	0.531562	0.373548	0.414525	0.617407	0.816399	0.667604	0.524505	0.609557	0.894496	0.935396	0.895822	0.23821	0.739947	0.712369	0	0.766376
s000036402	17228	17615.7	0.538614	0.785755	0.676993	0.45915	0.550339	0.291922	0.616235	0.652247	0.313297	0.68463	0.817977	0.874904	0.783831	0.218787	0.580545	0.701326	0.00534284	0.432036
s000036406	7392.62	7392.62	0.917124	0.918432	0.787062	0.730959	0.771979	0.526765	0.915727	0.434612	0.509653	1.12714	0.972702	0.896474	0.934145	0.325473	0.946849	0.937349	0	0.887184
s000036412	18382.7	19024.2	0.732079	0.924634	0.749134	0.607397	0.694299	0.396121	0.754569	0.518057	0.329224	0.822134	0.922098	0.902753	0.823947	0.130357	0.418577	0.802894	0	0.614944
s000036416	20205.9	20235.3	0.786834	0.945402	0.83432	0.781613	0.736923	0.639121	0.907987	0.745435	0.676684	1.01147	1.00548	0.904746	0.998493	0.345216	1.17091	0.936563	0	0.829034
s000036417	17387.4	17481.5	0.709152	0.820545	0.734803	0.451466	0.575895	0.422636	0.726008	0.635865	0.41595	0.692217	0.849701	0.857011	0.835605	0.115239	0.785124	0.764794	0	0.572589
s000036418	22752.4	23389.9	0.701577	0.839753	0.721963	0.548453	0.644279	0.520977	0.720556	0.734947	0.551589	0.793905	0.899182	0.857326	0.848955	0.377234	0.878717	0.801406	0	0.635287
s000036420	13507.4	14104.4	0.86869	0.932901	0.666641	0.530993	0.561847	0.516445	0.781725	0.532147	0.573118	0.887732	0.939052	0.832834	0.773037	0.0538166	0.534393	0.839426	0	0.73437
s000036423	23442.2	23398.3	0.824611	0.962016	0.799784	0.674999	0.733387	0.751	0.878616	0.720115	0.718409	0.9727	1.00923	0.917252	0.960661	0.454499	1.16955	0.904246	0	0.810956
s000036425	14808.6	16493.1	0.869405	0.90609	0.646156	0.571757	0.592471	0.720556	0.921824	0.456182	0.771185	0.985025	0.976307	0.932256	0.871974	0.267214	0.207265	0.969081	0	0.770001
s000036427	18504.2	18623.8	0.491183	0.735344	0.548098	0.385816	0.460713	0.274847	0.534052	0.587609	0.30748	0.594084	0.758932	0.786253	0.727076	0.18773	0.425132	0.590366	0	0.439046
s000036428	11655.2	11776.2	0.671938	0.758309	0.669725	0.537105	0.629339	0.343826	0.602551	0.540544	0.34462	0.623276	0.817583	0.866421	0.824622	0.0771633	0.305151	0.708969	0	0.460413
s000036429	25433.6	25431.1	0.577353	0.805149	0.714888	0.421722	0.519699	0.278309	0.59811	0.655055	0.311287	0.617809	0.784693	0.872543	0.801832	0.202499	0.443025	0.649899	0	0.422935
s000036430	13855.4	14506.3	0.727397	0.836827	0.576084	0.412159	0.495502	0.369391	0.769718	0.584307	0.400661	0.852513	0.888149	0.841353	0.755399	0.12343	0.440105	0.828338	0	0.641398
s000036469	24188.8	24429.5	0.578441	0.885815	0.713449	0.503665	0.611886	0.369555	0.703478	0.67969	0.428031	0.717097	0.847776	0.813909	0.832119	0.326564	0.615141	0.731411	0.105652	0.537135
s000036470	26781.6	26838.4	0.63638	0.793845	0.671024	0.463883	0.545191	0.276785	0.565149	0.832571	0.336646	0.534108	0.845294	0.820146	0.795254	0.117839	0.568792	0.638696	0.0302539	0.470177
s000036670	19472.9	19727.8	0.562876	0.766509	0.650159	0.4656	0.463062	0.284151	0.564463	0.75653	0.396842	0.528621	0.801472	0.825303	0.790427	0.171257	0.520849	0.642646	0	0.521399
s000036675	16071.9	16104.6	0.747499	0.918113	0.766051	0.569807	0.663968	0.269749	0.725317	0.6482	0.32469	0.744344	0.952154	0.877361	0.90809	0.142509	0.644147	0.758732	0	0.5974
s000036676	47536.8	47641.5	0.721646	0.883823	0.767659	0.572514	0.675597	0.24991	0.496738	0.836337	0.294415	0.588526	0.914986	0.884784	0.877348	0.231194	0.530538	0.596435	0.00575242	0.429228
s000036677	40849.9	40946	0.671843	0.866144	0.726515	0.564285	0.671231	0.376488	0.633479	0.698137	0.445913	0.736561	0.888861	0.882399	0.865181	0.428086	0.61841	0.758869	0	0.58123
s000036721	14478.6	14475.9	0.685733	0.882827	0.782116	0.578678	0.678032	0.3737	0.727472	0.584971	0.409305	0.832407	0.903397	0.883167	0.832667	0.140364	0.642122	0.744875	0.0197689	0.605543
s000036722	20280.4	20592.4	0.748172	0.889635	0.7563	0.537694	0.660115	0.377787	0.636414	0.834488	0.445759	0.698764	0.904319	0.899859	0.876887	0.186499	0.70603	0.724555	0	0.565805
s000036848	21153.5	21148.8	0.683989	0.833578	0.682342	0.532836	0.592656	0.327792	0.554093	0.558738	0.193003	0.640862	0.809829	0.854994	0.822475	0.0956663	0.389542	0.658668	0.0224226	0.532006
s000036855	17247.4	17526.9	0.600858	0.883751	0.690147	0.553475	0.587668	0.385179	0.732849	0.719934	0.36564	0.693354	0.897851	0.823631	0.810799	0.189979	0.67145	0.714315	0.0321763	0.569599
s000036867	9039.16	8996.99	0.661898	0.849046	0.809367	0.541707	0.617074	0.428754	0.718779	0.724487	0.475772	0.734381	0.895678	0.887807	0.846727	0.279436	0.857563	0.838967	0	0.620857
s000036878	19206	19529.9	0.601236	0.811691	0.664315	0.509677	0.563488	0.274551	0.548319	0.811834	0.33297	0.545047	0.855494	0.8262	0.783758	0.130734	0.583494	0.608102	0.0119598	0.428163
s000036884	13449.9	13332	0.868183	0.960327	0.79332	0.704279	0.735283	0.641565	0.710928	0.831579	0.648926	0.92032	1.01233	0.87781	0.997396	0.357536	1.12303	0.807832	0	0.69396
s000036890	20554.7	20648.8	0.641888	0.889901	0.760829	0.576173	0.603113	0.496049	0.701415	0.765073	0.521243	0.841327	0.899386	0.934322	0.939906	0.297161	0.967997	0.863142	0.00122549	0.618488
s000036891	18103	18145.3	0.635024	0.859213	0.744789	0.618926	0.653584	0.310331	0.602322	0.761646	0.370694	0.616541	0.877886	0.857634	0.860287	0.320377	0.54204	0.672883	0.0106086	0.552848
s000036912	30698.5	29078.7	0.744909	0.846054	0.815626	0.653488	0.727856	0.572425	0.77051	0.718868	0.569232	0.918825	0.948552	0.943926	0.932937	0.192291	1.06946	0.896781	0	0.696516
s000036919	13645.1	13652.6	0.613831	0.682103	0.645039	0.453536	0.499175	0.419641	0.6745	0.713549	0.451594	0.650368	0.76613	0.83325	0.836052	0.293316	0.629649	0.725649	0	0.570176
s000036925	19200.4	19399.2	0.61048	0.760265	0.587538	0.384131	0.482801	0.375589	0.719111	0.768077	0.444481	0.657694	0.843688	0.772623	0.731709	0.113249	0.483562	0.735376	0	0.576978
s000036926	18947.3	19240.2	0.774451	0.903348	0.841539	0.741746	0.78323	0.593476	0.786962	0.677224	0.623441	0.959222	0.957287	0.938987	0.938934	0.464232	1.05315	0.856277	0	0.715898
s000036927	18341.5	18360.9	0.680041	0.802605	0.692701	0.562017	0.604411	0.397063	0.587275	0.818704	0.434656	0.68548	0.86117	0.840453	0.857078	0.257393	0.778217	0.668546	0	0.511655
s000036928	10390.9	10438.9	0.728393	0.779303	0.735883	0.596651	0.640656	0.298058	0.532381	0.628033	0.327868	0.544495	0.812392	0.899001	0.857142	0.226098	0.351548	0.599322	0	0.345639
s000036931	18869.9	18853.8	0.761018	0.962936	0.770455	0.650754	0.684689	0.671978	0.824377	0.769562	0.662977	0.934934	1.00375	0.85526	0.919879	0.374549	1.2312	0.869936	0	0.725057
s000036933	17133.7	17812.8	0.716257	0.768454	0.587417	0.474073	0.517895	0.550706	0.756328	0.85048	0.578473	0.739228	0.894963	0.851141	0.80312	0.0443441	1.01255	0.80542	0	0.652729
s000036934	17232.9	17550.2	0.806153	0.890476	0.622144	0.488998	0.544966	0.524651	0.73715	0.544409	0.412684	0.810812	0.894823	0.930066	0.825596	0.0939255	0.38336	0.839558	0	0.655018
s000036939	18508.4	18821.9	0.717934	0.862657	0.738924	0.540136	0.553306	0.302443	0.688087	0.652555	0.351489	0.750325	0.897564	0.863232	0.79636	0.167434	0.491263	0.773766	0	0.590492
s000036941	17140.1	17539.7	0.573165	0.673966	0.580312	0.318236	0.539647	0.136977	0.693088	0.563054	0.2048	0.464434	0.714996	0.817633	0.717126	0.075561	0.264796	0.653811	0	0.38488
s000036943	12432.6	12667.3	0.692971	0.844361	0.742639	0.542138	0.61117	0.29223	0.599936	0.813709	0.348333	0.56233	0.881374	0.883706	0.850222	0.203774	0.575555	0.643387	0.00529005	0.424544
s000036953	23401.9	23579.6	0.690621	0.819913	0.751014	0.639493	0.638681	0.555546	0.752256	0.739558	0.582435	0.880797	0.924665	0.884519	0.893076	0.591445	0.966595	0.814189	0	0.675092
s000036963	27445.6	27631	0.524284	0.718571	0.592971	0.487347	0.511112	0.390378	0.53148	0.703388	0.433263	0.601769	0.716549	0.785889	0.807504	0.368463	0.605945	0.666819	0.00964287	0.526452
s000036965	20320	20324.4	0.837705	0.915945	0.893676	0.671025	0.807111	0.45595	0.650254	0.867433	0.513455	0.754382	0.974293	0.940571	0.952052	0.187536	0.924443	0.800127	0	0.602547
s000036967	18558.9	18552.8	0.731409	0.889294	0.747475	0.624372	0.692829	0.349031	0.685632	0.513889	0.374208	0.757156	0.885289	0.857173	0.856527	0.286514	0.487127	0.746942	0	0.566895
s000036971	12612.7	12772.4	0.773667	0.893679	0.82799	0.595364	0.641657	0.249759	0.720375	0.683745	0.352885	0.5478	0.916975	0.806154	0.832261	0.288062	0.314684	0.746802	0	0.50966
s000036973	22728.2	22799.4	0.766248	0.868643	0.831982	0.67053	0.639973	0.326559	0.561557	0.922241	0.406163	0.624514	0.920937	0.906344	0.895173	0.179039	0.734195	0.677702	0	0.478554
s000036980	26689.1	26836.9	0.616764	0.861133	0.754579	0.552598	0.622372	0.327395	0.641615	0.754863	0.40743	0.674026	0.879558	0.864368	0.835364	0.29813	0.47243	0.716903	0	0.503088
s000037486	17448.8	17459.5	0.842926	0.908059	0.870435	0.755341	0.719693	0.424629	0.619213	0.92051	0.543635	0.759865	0.97561	0.937396	0.956879	0.166865	0.866303	0.773619	0	0.635082
s000037489	17442.2	17739.2	0.486505	0.749458	0.720668	0.445703	0.513011	0.31193	0.583634	0.661263	0.382638	0.577673	0.709227	0.83217	0.743513	0.294287	0.583465	0.698433	0	0.518409
s000037490	25120.9	28035.7	0.548086	0.704897	0.615082	0.317959	0.503283	0.202532	0.536243	0.792449	0.207011	0.393717	0.814636	0.811087	0.626402	0.171962	0.263462	0.675855	0.000883852	0.382151
s000037491	21703.1	21718.8	0.647611	0.842602	0.691969	0.585684	0.526131	0.302975	0.615286	0.841421	0.450039	0.546088	0.877588	0.843684	0.827098	0.262377	0.469339	0.655479	0	0.521972
s000037502	14746.4	14871.1	0.766112	0.900648	0.791825	0.624377	0.709455	0.185918	0.701215	0.609818	0.236269	0.754227	0.930704	0.872374	0.855135	0.0612026	0.514162	0.751985	0.0176822	0.601433
s000037504	10426.6	10443.9	0.948113	0.968158	0.958519	0.885869	0.912771	0.878196	0.939961	0.88045	0.896275	1.05467	0.995807	0.854178	0.997626	0.811961	1.29124	1.00739	0	0.935388
s000037516	17425.2	17084.7	0.701428	0.80025	0.773565	0.253288	0.6258	0.183255	0.623705	0.530368	0.219084	0.353342	0.810584	0.838765	0.671591	0.00483611	0.0170106	0.701891	0	0.378805
s000037532	10722	10799	0.694585	0.869505	0.772135	0.398821	0.536297	0.129603	0.552945	0.855624	0.261192	0.365231	0.861695	0.88919	0.818651	0.121323	0.275937	0.570203	0	0.491464
s000037538	23892.4	24025.3	0.802819	0.889371	0.780317	0.609773	0.770829	0.555188	0.789786	0.607075	0.547288	0.823452	0.91737	0.885185	0.873335	0.541864	0.80373	0.825102	0.00177841	0.627423
s000037549	15836.5	15846.6	0.617036	0.902536	0.672435	0.372822	0.557964	0.288126	0.536957	0.790008	0.287494	0.56278	0.843286	0.835628	0.835008	0.15381	0.541247	0.647748	0.0206605	0.454215
s000037551	32106.3	32017	0.507614	0.822288	0.598656	0.303542	0.439829	0.257424	0.513148	0.841191	0.273075	0.434421	0.728659	0.796093	0.775879	0.146802	0.461347	0.603138	0	0.421517
s000037557	11110	11154.5	0.693219	0.864919	0.757073	0.693917	0.742544	0.618579	0.768182	0.46513	0.617837	0.959306	0.917639	0.894362	0.894714	0.505776	0.819258	0.842751	0	0.718558
s000037558	9227.56	9794.48	0.789212	0.946015	0.840677	0.706146	0.769461	0.668522	0.888297	0.740262	0.685753	1.06089	0.995931	0.906304	0.983096	0.706256	0.924223	0.938691	0	0.822886
s000037560	18349.2	18740.6	0.628886	0.78367	0.690551	0.488744	0.578394	0.232158	0.468353	0.845275	0.271206	0.451491	0.820925	0.844922	0.78509	0.157348	0.426192	0.581313	0.00224828	0.385309
s000037565	16328.9	16667.5	0.684705	0.768483	0.713734	0.539202	0.580167	0.193384	0.422619	0.739751	0.215772	0.432665	0.834118	0.889098	0.81701	0.138799	0.09521	0.546733	0	0.331777
s000037571	18773	19240.1	0.616884	0.872676	0.774903	0.648738	0.670409	0.441522	0.735738	0.698988	0.480643	0.875427	0.930818	0.904122	0.861718	0.37503	0.85921	0.790016	0	0.642519
s000037573	22027.3	22094.3	0.754843	0.940059	0.937548	0.810807	0.895705	0.649931	0.840479	0.519003	0.567564	1.0767	1.02054	0.992227	0.992873	0.576477	0.937835	0.955663	0	0.800117
s000037575	20844.9	20859.9	0.686818	0.903609	0.757386	0.524907	0.618443	0.24264	0.568811	0.713627	0.264204	0.576297	0.897174	0.858449	0.859565	0.0808639	0.435606	0.649375	0.0030622	0.501838
s000037582	25287.5	25305.5	0.684789	0.907659	0.770444	0.49776	0.642884	0.235071	0.528523	0.856101	0.275239	0.490899	0.933755	0.887234	0.851517	0.126476	0.498766	0.640374	0.0188859	0.414166
s000037588	9992.14	9646.89	0.538792	0.75415	0.763792	0.472448	0.571418	0.393962	0.763147	0.564052	0.406597	0.837317	0.861634	0.875396	0.822416	0.263948	0.686353	0.853622	0.105217	0.624656
s000037595	14822.7	14839.9	0.667458	0.756859	0.721216	0.410853	0.521578	0.17691	0.609652	0.770527	0.273721	0.383668	0.797178	0.84008	0.773168	0.0730945	0.404867	0.586983	0.0178562	0.544342
s000037596	13020	13080.4	0.40712	0.492193	0.465696	0.313616	0.300937	0.113118	0.377754	0.815829	0.166919	0.279911	0.600496	0.729559	0.647013	0.119326	0.1976	0.40421	0	0.279292
s000037599	16531.3	16508	0.794133	0.852008	0.741179	0.645355	0.700402	0.660831	0.764992	0.840183	0.692755	0.913711	0.928549	0.873501	0.922573	0.681634	1.09906	0.881823	0	0.755767
s000037925	28157.5	29682.1	0.667205	0.783329	0.739211	0.437577	0.633591	0.339184	0.745911	0.564941	0.357989	0.774824	0.879965	0.888566	0.786865	0.363752	0.0749084	0.757243	0.000720381	0.464581
s000037927	29073.8	29690.8	0.680305	0.861204	0.74694	0.578598	0.646924	0.40575	0.616418	0.782576	0.436542	0.769603	0.90631	0.884902	0.901308	0.365037	0.717302	0.737266	0	0.615195
s000037929	15375.6	15545.1	0.635992	0.878151	0.675178	0.385161	0.563886	0.265489	0.544679	0.823356	0.327906	0.602773	0.847227	0.837517	0.813011	0.119519	0.548618	0.642439	0.0111928	0.528744
s000037941	25887.1	26470.6	0.763293	0.908729	0.790346	0.60733	0.746624	0.587378	0.766795	0.451181	0.600203	0.856496	0.900562	0.891699	0.873037	0.50328	0.605071	0.81785	0.00182496	0.68247
s000037949	26600.3	29194.4	0.706588	0.889447	0.804751	0.675874	0.697597	0.476606	0.72207	0.756208	0.484986	0.777093	0.987077	0.908284	0.862383	0.214471	0.898565	0.839964	0	0.59748
s000037950	23197.9	23981.3	0.490973	0.724278	0.657878	0.351352	0.594237	0.182826	0.426226	0.683426	0.239452	0.508024	0.767511	0.823214	0.733922	0.195853	0.428857	0.560009	0.0217619	0.370643
s000037952	16876.9	16976.9	0.607811	0.831253	0.743519	0.578259	0.626594	0.398941	0.650883	0.687007	0.460638	0.716423	0.839571	0.879769	0.845651	0.373257	0.623497	0.721652	0	0.567868
s000037963	16227.1	16190.7	0.681953	0.899428	0.785699	0.557347	0.62005	0.428643	0.741575	0.783346	0.527027	0.805549	0.891693	0.872748	0.854789	0.448983	0.794616	0.773187	0.0178647	0.633195
s000037964	26272.4	28810	0.571261	0.82284	0.761628	0.652278	0.625729	0.387614	0.724492	0.653238	0.395379	0.841105	0.91337	0.891838	0.902125	0.370426	0.804048	0.803799	0.00388393	0.588851
s000037968	17720	17736.5	0.608013	0.908803	0.79146	0.680229	0.716854	0.435022	0.776523	0.51788	0.468825	0.855178	0.911845	0.888501	0.886317	0.278622	0.629722	0.837068	0	0.705777
s000037981	11710.5	11835.8	0.710205	0.876955	0.755092	0.525933	0.64394	0.393448	0.677555	0.778867	0.450047	0.712071	0.914776	0.889193	0.857127	0.383802	0.740524	0.78042	0	0.584578
s000037984	23864.5	23868.8	0.78929	0.905435	0.818119	0.683798	0.765028	0.507532	0.652664	0.7162	0.552012	0.827894	0.927368	0.905496	0.909103	0.331129	0.879122	0.770586	0.0118194	0.633527
s000037986	9460.94	9876.35	0.631978	0.863491	0.680264	0.371557	0.466826	0.250885	0.617075	0.681682	0.351422	0.428143	0.847533	0.816276	0.780137	0.19559	0.507648	0.615817	0.012696	0.492833
s000037989	17970.6	19053.9	0.678427	0.921738	0.746724	0.583007	0.646329	0.394358	0.555565	0.699793	0.324397	0.690751	0.886947	0.889187	0.871624	0.343074	0.606148	0.730957	0.0387079	0.510996
s000038006	28475	28806	0.624199	0.786304	0.685305	0.506315	0.598282	0.31694	0.620158	0.784705	0.36529	0.679117	0.835101	0.8233	0.823092	0.207308	0.663153	0.684412	0.0565242	0.538878
s000038007	17894.7	18136.9	0.688059	0.812388	0.729971	0.560954	0.623012	0.284609	0.623463	0.496943	0.176666	0.698101	0.86056	0.848762	0.806528	0.0963533	0.361303	0.721741	0	0.598315
s000038010	24517.2	24541.4	0.618527	0.886141	0.828909	0.5208	0.682951	0.347738	0.786538	0.735914	0.459496	0.804589	0.913557	0.840902	0.861383	0.452343	0.661171	0.788152	0.0305446	0.604653
s000038011	24500.8	24968.1	0.680426	0.836716	0.715343	0.568654	0.65744	0.448889	0.730927	0.605955	0.486065	0.769185	0.857745	0.822872	0.84	0.479695	0.717055	0.772449	0	0.610848
s000038019	12310.2	12020.2	0.334378	0.860745	0.860934	0.838447	0.848682	0.105394	0.910643	0.261762	0.792935	0.18048	0.948684	0.538371	0.997896	0.0281846	0.0572818	0.980803	0.0290459	0.655761
s000038032	13279.6	13288.6	0.481998	0.853779	0.604003	0.312697	0.552257	0.218625	0.552696	0.672205	0.243551	0.491431	0.778451	0.768922	0.696985	0.0822695	0.307082	0.570812	0.0831672	0.433353
s000038034	26519.4	26764.8	0.766364	0.908336	0.820483	0.608442	0.711442	0.505366	0.716094	0.78862	0.551276	0.826511	0.945356	0.893906	0.898243	0.50756	0.951669	0.811978	0.00617719	0.649429
s000038042	18216	18294.3	0.758235	0.861546	0.758152	0.624643	0.682093	0.491629	0.679842	0.819239	0.52163	0.769059	0.930872	0.861888	0.912705	0.506575	0.761574	0.761416	0.00477479	0.635247
s000038047	15821.5	16399	0.620295	0.740832	0.696015	0.46145	0.568372	0.290949	0.588166	0.682668	0.322303	0.627554	0.827749	0.853045	0.812869	0.29134	0.491726	0.706161	0.000990451	0.488041
s000038054	19049.1	19218.5	0.693651	0.81353	0.775046	0.557608	0.617007	0.405386	0.698069	0.800393	0.467384	0.707169	0.879349	0.895211	0.857377	0.201247	0.786033	0.766724	0.0351853	0.591156
s000038059	13746.9	13813.4	0.588731	0.873208	0.809678	0.529882	0.588004	0.314691	0.637991	0.614343	0.362571	0.660397	0.850271	0.839304	0.810263	0.299492	0.548793	0.700131	0	0.489188
s000038060	24401.5	24601.4	0.639186	0.859957	0.730648	0.339071	0.682554	0.216865	0.661711	0.707463	0.22752	0.745846	0.840159	0.854526	0.779718	0.187251	0.400255	0.586318	0.0302822	0.390666
s000038068	14026.5	14111	0.73707	0.851912	0.767263	0.700817	0.705915	0.565317	0.742595	0.809943	0.620712	0.90405	0.932826	0.890041	0.904384	0.272941	0.994769	0.818417	0.0175587	0.715451
s000038075	25615.7	25651.7	0.668276	0.873535	0.720243	0.581289	0.641893	0.469565	0.731649	0.533128	0.330147	0.664798	0.870797	0.72019	0.853865	0.224778	0.641586	0.674156	0.00747834	0.477598
s000038076	11822.8	11855.1	0.573537	0.774588	0.628219	0.391713	0.545822	0.140315	0.546597	0.655287	0.166155	0.53972	0.805378	0.792237	0.719099	0.0804759	0.328997	0.594595	0.043175	0.433509
s000038077	10507.8	10610.5	0.584103	0.840452	0.656128	0.449132	0.559978	0.247586	0.546765	0.690709	0.228885	0.575759	0.800057	0.8406	0.769432	0.101745	0.405576	0.630331	0.0217308	0.464306
s000038081	13671.4	13885.6	0.704587	0.875931	0.782039	0.58327	0.678194	0.403336	0.67816	0.483829	0.248341	0.754923	0.876811	0.875501	0.834177	0.120038	0.567194	0.794118	0	0.615977
s000038085	8432.78	8512.45	0.845899	0.946578	0.881119	0.74375	0.846018	0.788148	0.865228	0.619719	0.652013	1.00084	1.00866	0.852719	1.01001	0.71121	1.02445	0.931944	0	0.811071
s000038099	27480.6	27473.5	0.540167	0.784487	0.736026	0.492415	0.554989	0.194497	0.561436	0.657014	0.266311	0.529448	0.817675	0.876325	0.787338	0.174066	0.317109	0.653319	0.0346294	0.448313
s000038114	19226.2	19433.3	0.85404	0.905732	0.639333	0.499134	0.533726	0.630827	0.883037	0.674253	0.656478	0.887866	0.935416	0.784339	0.759282	0.32904	0.625651	0.810066	0	0.777874
s000038128	12532.5	12540	0.54612	0.831299	0.664997	0.513212	0.451546	0.201582	0.584261	0.667311	0.309502	0.487274	0.840263	0.807197	0.782359	0.105297	0.20912	0.642968	0	0.475614
s000038131	30575.2	30540.5	0.640248	0.933312	0.664968	0.40249	0.621769	0.327751	0.659496	0.734126	0.278266	0.744671	0.853669	0.80413	0.783475	0.236733	0.522393	0.707058	0	0.484995
s000038132	28515.2	28787.2	0.668597	0.841988	0.825385	0.651294	0.734732	0.328471	0.642711	0.633271	0.330015	0.792283	0.901087	0.92412	0.912734	0.303483	0.577816	0.718081	0.062952	0.507009
s000038133	19684.8	20826.6	0.48534	0.841871	0.608404	0.396147	0.494094	0.299236	0.529816	0.652804	0.314409	0.508735	0.77464	0.757329	0.648187	0.204088	0.323028	0.588808	0.0175153	0.390867
s000038134	15538.8	16159	0.596332	0.883968	0.716601	0.492312	0.665256	0.365125	0.686816	0.558507	0.40317	0.773624	0.85609	0.871782	0.887401	0.394697	0.670248	0.702492	0	0.549229
s000038135	19765.6	19885.6	0.463352	0.726241	0.546602	0.372069	0.454776	0.232568	0.512714	0.521205	0.280125	0.552538	0.753278	0.790609	0.698487	0.194341	0.325823	0.522973	0.0130359	0.389428
s000038146	29080.9	29299.5	0.604426	0.902341	0.766766	0.51796	0.648114	0.372023	0.64847	0.735316	0.375805	0.702885	0.911278	0.865682	0.880718	0.396831	0.737027	0.756587	0.0348224	0.58435
s000038152	25875.1	25963.1	0.740825	0.936577	0.8187	0.606748	0.729772	0.526046	0.762249	0.768758	0.55107	0.876203	0.977334	0.883317	0.894864	0.315264	1.06126	0.849788	0.00590506	0.662838
s000038153	14976.7	15214.7	0.616459	0.917605	0.759749	0.590886	0.645605	0.247385	0.720643	0.546806	0.276096	0.692245	0.940434	0.787163	0.868142	0.181732	0.516923	0.774621	0	0.657066
s000038159	17205.7	17196.7	0.778949	0.921358	0.436959	0.416239	0.808978	0.368905	0.866401	0.365868	0.374441	0.526051	0.751886	0.537691	0.628417	0.268663	0.427221	0.696925	0.0191823	0.467597
s000038166	24622.1	24607.8	0.711654	0.850625	0.814123	0.561687	0.63484	0.471009	0.78565	0.679647	0.460297	0.9072	0.933547	0.933784	0.84727	0.41485	0.828502	0.832804	0	0.589815
s000038167	15252.7	15306.8	0.649876	0.871263	0.679739	0.405148	0.574566	0.367591	0.654651	0.764365	0.400456	0.719101	0.84151	0.808553	0.778844	0.22074	0.498049	0.709494	0	0.538201
s000038175	7275.83	7276.25	0.675741	0.925335	0.625782	0.583347	0.685775	0.341931	0.699691	0.45223	0.214983	0.748105	0.858722	0.830098	0.819159	0.198096	0.488249	0.774705	0.0328588	0.60423
s000038176	12097.7	12104.3	0.687868	0.924469	0.725107	0.587333	0.653853	0.270099	0.660349	0.555463	0.195643	0.762295	0.903754	0.809958	0.851174	0.0959333	0.51602	0.758939	0	0.550845
s000038179	17109.1	17108.3	0.580116	0.843903	0.74909	0.642378	0.643883	0.345226	0.669776	0.656795	0.413318	0.757124	0.888355	0.886268	0.884762	0.270806	0.620017	0.765202	0	0.624681
s000038183	17854.3	17899.5	0.623228	0.868771	0.690906	0.48571	0.644904	0.293299	0.640208	0.653972	0.307116	0.715559	0.908409	0.810623	0.814469	0.223666	0.510004	0.694089	0	0.478947
s000038184	17174.4	17381.8	0.570412	0.828713	0.731728	0.499527	0.644097	0.362349	0.70783	0.628026	0.419723	0.772265	0.8697	0.844558	0.785115	0.340409	0.651907	0.762712	0.0424273	0.584751
s000038185	13802	16053.6	0.595531	0.890094	0.796371	0.616071	0.668636	0.350059	0.727263	0.619132	0.387554	0.799735	0.919949	0.929294	0.910763	0.407877	0.828031	0.848638	0	0.662701
s000038186	17927.2	18184.1	0.66344	0.829631	0.735984	0.557498	0.673955	0.432521	0.603587	0.756679	0.462587	0.797682	0.885124	0.883564	0.871631	0.351648	0.806857	0.731627	0.0415089	0.560829
s000038189	20094.3	20247	0.680008	0.882197	0.725709	0.510537	0.680091	0.363914	0.582343	0.617021	0.318334	0.698872	0.880694	0.849647	0.833713	0.272121	0.559739	0.690892	0.0309456	0.513292
s000038190	22027.7	22440.1	0.565703	0.87989	0.696674	0.479732	0.647986	0.367737	0.667124	0.555296	0.314815	0.783528	0.843517	0.849482	0.802717	0.286483	0.495754	0.706585	0.0561178	0.536581
s000038215	19718.7	20259.9	0.586823	0.704456	0.623844	0.426912	0.423121	0.188306	0.555787	0.81431	0.366157	0.431961	0.814646	0.807223	0.738479	0.222419	0.435169	0.591762	0	0.528436
s000038220	27268.9	27348.2	0.655885	0.91623	0.778625	0.5877	0.7269	0.383591	0.694176	0.731193	0.463902	0.762086	0.919626	0.869911	0.829971	0.46691	0.591761	0.718686	0.0780906	0.606322
s000038225	16019.5	15981.8	0.66029	0.836918	0.770614	0.473503	0.616251	0.196895	0.593361	0.556502	0.172456	0.566902	0.836722	0.859918	0.78026	0.0417327	0.240859	0.677945	0.134372	0.548165
s000038239	23765.1	24016	0.628842	0.853703	0.74979	0.560391	0.683082	0.434842	0.610177	0.686322	0.46517	0.770836	0.859322	0.878384	0.852549	0.342039	0.731351	0.725884	0.00524904	0.547492
s000038240	19159.8	19738.4	0.734357	0.938935	0.805	0.678472	0.721335	0.50334	0.762933	0.81286	0.548226	0.8681	0.967893	0.899682	0.885957	0.527664	0.907525	0.8238	0.0133993	0.663677
s000038246	19700.1	20327.2	0.608961	0.848998	0.71825	0.521665	0.660179	0.380261	0.711312	0.652079	0.479118	0.79504	0.884385	0.842106	0.816275	0.396851	0.662081	0.759138	0.0906678	0.593113
s000038257	11304.1	11485.9	0.715164	0.87167	0.703944	0.522233	0.555045	0.362404	0.672775	0.506627	0.179402	0.678091	0.856434	0.806564	0.769544	0.0566873	0.15195	0.758809	0.0312852	0.613874
s000038264	19444.7	19421.1	0.668771	0.894701	0.733904	0.61274	0.64946	0.420623	0.637365	0.761415	0.384685	0.737628	0.90883	0.864382	0.851391	0.350653	0.678178	0.702509	0.0795172	0.55531
s000038268	10549.7	10564.2	0.593337	0.889854	0.854009	0.773959	0.823771	0.258744	0.814923	0.370612	0.208316	0.874472	0.856812	0.942345	0.763537	0.289947	0.459778	0.89997	0	0.791838
s000038272	16207.8	16250.4	0.806235	0.91646	0.878361	0.801191	0.840231	0.753196	0.879132	0.328435	0.750752	1.00622	0.945866	0.949496	0.979763	0.619374	0.789799	0.848735	0.0131911	0.806802
s000038283	12633.4	12737.4	0.733741	0.858635	0.731828	0.594652	0.589955	0.284204	0.691637	0.673042	0.381189	0.779781	0.906789	0.867986	0.835322	0.163896	0.57521	0.76172	0.0188757	0.638602
s000038289	18792.8	19448.6	0.656554	0.861588	0.716035	0.474041	0.572319	0.295241	0.689013	0.683936	0.408928	0.637926	0.904249	0.836813	0.824391	0.347961	0.335411	0.784923	0	0.612448
s000038301	25107.2	27666.2	0.863283	0.950194	0.937545	0.871259	0.899607	0.760378	0.92769	0.345765	0.784102	1.04653	0.991099	0.98121	1.00448	0.836004	1.36685	1.09755	0.00165858	1.07246
s000038302	22859.8	23502.2	0.598721	0.802806	0.679203	0.569919	0.617932	0.421842	0.65171	0.567242	0.476552	0.750565	0.854205	0.8496	0.808857	0.311458	0.584243	0.751562	0.0328278	0.609992
s000038305	14619	14699	0.689366	0.903516	0.765329	0.558065	0.730933	0.457021	0.746974	0.667625	0.505508	0.856765	0.892637	0.853453	0.856998	0.329294	0.745958	0.765504	0.00549682	0.632741
s000038311	29952.2	30085.3	0.620938	0.796298	0.690955	0.491145	0.576283	0.35017	0.644868	0.678257	0.428153	0.668149	0.838638	0.861202	0.830758	0.387017	0.737384	0.719165	0	0.546785
s000038317	23126.4	23277.2	0.710973	0.872354	0.800971	0.651236	0.659192	0.436936	0.723138	0.788525	0.526509	0.811916	0.924462	0.91575	0.890012	0.255672	0.711912	0.794283	0	0.627006
s000038321	27554.1	27846.5	0.604042	0.834583	0.708794	0.553332	0.629404	0.393468	0.667584	0.681484	0.421827	0.736918	0.86419	0.826896	0.825376	0.433318	0.717261	0.756165	0	0.552536
s000038326	19321.5	19221	0.873975	0.949697	0.919727	0.884623	0.889605	0.811363	0.89937	0.355941	0.821766	1.02648	0.746909	0.792032	0.968212	0.995632	1.26861	0.950087	0	0.56283
s000038328	25099.8	25103.6	0.632278	0.908117	0.778428	0.616186	0.716462	0.421338	0.698006	0.781051	0.502848	0.862589	0.943578	0.890715	0.902579	0.499546	0.806153	0.771743	0.108735	0.60625
s000038336	22488.8	22473	0.684347	0.849592	0.766854	0.510082	0.659275	0.461524	0.710219	0.684157	0.491287	0.788066	0.883025	0.868801	0.841944	0.270388	0.823581	0.766987	0.00692136	0.634095
s000038338	29535	30098.9	0.60674	0.792291	0.662245	0.547649	0.597107	0.420771	0.554251	0.746015	0.441027	0.705157	0.826464	0.839636	0.83366	0.285452	0.786124	0.678538	0.00784909	0.540367
s000038342	18327.4	18460.5	0.606622	0.906424	0.715121	0.525554	0.643916	0.349408	0.64432	0.619237	0.398419	0.708495	0.88655	0.82353	0.853666	0.340501	0.658269	0.709058	0.00432909	0.551216
s000038351	31538.7	31612.3	0.535509	0.765185	0.634293	0.419208	0.499236	0.15792	0.470983	0.832919	0.177618	0.396647	0.800457	0.811482	0.735427	0.168929	0.30547	0.494405	0	0.32158
s000038352	23694.8	24687.2	0.526106	0.755351	0.613495	0.350994	0.447798	0.196362	0.578432	0.696618	0.27315	0.450242	0.801619	0.808577	0.732272	0.136981	0.310328	0.608265	0	0.428003
s000038401	23757	25550.8	0.702711	0.773448	0.73753	0.583704	0.661628	0.476376	0.663763	0.64244	0.510745	0.738317	0.881477	0.883644	0.798213	0.403483	0.618522	0.794622	0	0.612371
s000038410	13004	13418.6	0.60981	0.878843	0.706673	0.58244	0.734233	0.405955	0.687115	0.508689	0.423335	0.826981	0.932195	0.882781	0.855807	0.531904	0.618586	0.783659	0.0347563	0.559184
s000038417	13510.1	13542.1	0.630757	0.872003	0.753888	0.619297	0.626995	0.448653	0.709032	0.665485	0.484644	0.690882	0.865474	0.867257	0.969986	0.162553	0.695094	0.808183	0	0.747743
s000038433	20232.6	20324	0.646886	0.889102	0.627751	0.13206	0.694689	0.447056	0.716695	0.176647	0.0718147	0.693148	0.835725	0.581549	0.783935	0.0794109	0.205434	0.903686	0	0.129154
s000038454	26278.1	27471.6	0.697527	0.883335	0.671638	0.370944	0.498084	0.251368	0.611312	0.876539	0.321949	0.504952	0.884648	0.800798	0.748951	0.195176	0.415847	0.711454	0.00918738	0.45205
s000038455	13209.4	13226	0.484534	0.573075	0.529381	0.482092	0.474654	0.385608	0.499938	0.854075	0.397361	0.578906	0.71435	0.731476	0.729202	0.307699	0.682353	0.596919	0	0.486675
s000038456	16402.7	16439.9	0.764769	0.869198	0.808847	0.736893	0.800617	0.546437	0.679535	0.700136	0.554469	0.911219	0.946968	0.925316	0.909339	0.342427	0.84285	0.789934	0	0.677984
s000038480	14459.1	14541.3	0.698594	0.868838	0.578628	0.407221	0.653542	0.193065	0.619116	0.689596	0.230429	0.486239	0.771582	0.721762	0.72055	0.118668	0.389214	0.541411	0	0.352661
s000038489	33780.4	32542.8	0.00148607	0.620552	0.00160448	0.00198932	0.576538	0.127352	0.865455	0.126197	0.228933	0.417411	0.809063	0.00188134	0.666752	0.00072742	0.00352896	0.964572	0	0.313296
s000038490	30132.8	33065.5	0.288715	0.880922	0.390847	0.332422	0.435792	0.495623	0.917781	0.516464	0.459636	0.660442	0.927809	0.5026	0.745348	0.0970464	0.669161	0.877756	0	0.746704
s000039511	11713.8	11981.7	0.707823	0.94404	0.820197	0.719668	0.768307	0.571908	0.752386	0.827191	0.593293	0.936243	0.943642	0.913121	0.918971	0.320439	1.10154	0.843894	0	0.686271
s000039513	11289.9	11317	0.802184	0.918219	0.857541	0.718171	0.788411	0.606094	0.781249	0.829626	0.646086	0.907905	0.980394	0.91972	0.934877	0.598355	1.04281	0.878966	0.0106692	0.71215
s000039514	19778.3	19840.8	0.86583	0.969108	0.934946	0.82705	0.830741	0.690705	0.886526	0.790465	0.730547	1.04838	1.02396	0.967084	0.984125	0.424595	1.14989	0.954269	0.00178824	0.779022
s000039516	11664	11937.1	0.732738	0.863104	0.778963	0.63931	0.706375	0.545491	0.706132	0.732941	0.570225	0.880716	0.946851	0.907603	0.903927	0.433592	1.01635	0.817095	0.00996703	0.655553
s000039519	9625.53	9650.62	0.727547	0.861852	0.852631	0.719054	0.776584	0.611268	0.777882	0.659811	0.596308	0.946405	0.918956	0.93812	0.911903	0.481909	0.946376	0.871585	0.00539184	0.686495
s000039520	14711.3	14736.1	0.793277	0.964738	0.839466	0.725676	0.886403	0.633446	0.896678	0.633157	0.599289	1.0332	1.0112	0.887017	0.923786	0.157163	1.10725	0.941801	0	0.751497
s000039521	16464.7	16505.4	0.718299	0.93379	0.821522	0.629827	0.689404	0.469635	0.71571	0.782428	0.495691	0.785725	0.963845	0.87193	0.871972	0.261099	0.830017	0.808338	0.0166369	0.597738
s000039522	26217.7	26279.4	0.772426	0.887374	0.844819	0.732978	0.795311	0.610618	0.771223	0.607222	0.589868	0.977228	0.95273	0.947992	0.955292	0.314418	0.889192	0.865482	0.00600102	0.713958
s000039527	8957.21	8963.38	0.804293	0.90036	0.775824	0.677412	0.70348	0.488878	0.877157	0.59836	0.431494	0.868014	0.957073	0.878302	0.930907	0.165802	1.01417	0.883417	0	0.753698
s000039528	8825.01	8854.26	0.682795	0.927564	0.827384	0.618121	0.754749	0.454551	0.797261	0.549953	0.558517	0.888346	0.95421	0.917621	0.897323	0.472537	0.666056	0.819558	0	0.659171
s000039529	28294.5	28309.8	0.764657	0.929023	0.826424	0.731515	0.788071	0.614687	0.819641	0.657702	0.577162	0.987804	0.977203	0.918156	0.942211	0.389928	0.950372	0.876477	0.0304541	0.740242
s000039532	4479.32	4479.32	0.8694	0.963834	0.908691	0.819281	0.877325	0.196574	0.895073	0.212648	0.0962244	1.01176	0.964441	0.939471	0.988308	0.0717827	0.218605	0.92521	0	0.836267
s000039535	22408.7	22557.4	0.622631	0.894148	0.690061	0.505523	0.640415	0.39085	0.675966	0.767345	0.402319	0.685522	0.872984	0.833785	0.819498	0.199921	0.655903	0.694803	0.0135222	0.518562
s000039538	21312.3	21360.5	0.667094	0.917978	0.738681	0.621874	0.696866	0.406871	0.715439	0.432666	0.437627	0.637082	0.808598	0.838187	0.740464	0.153529	0.349986	0.639781	0.0564007	0.483793
s000039540	8092.91	8093.99	0.866272	0.963044	0.893662	0.844885	0.873006	0.565789	0.897009	0.258885	0.39944	1.13507	0.987539	0.948266	0.984574	0.232944	0.967182	0.945928	0	0.850063
s000039541	2966.75	2967	0.89593	0.959973	0.900986	0.823207	0.863066	0.148226	0.895171	0.204264	0.0953906	1.10223	0.951618	0.916543	0.985095	0.0401804	0.27794	0.927605	0	0.850787
s000039542	30106.2	32102.8	0.655339	0.841768	0.769142	0.608497	0.6948	0.488282	0.710602	0.731533	0.518318	0.839482	0.909724	0.881176	0.880143	0.45383	0.97526	0.81372	0.0040932	0.6446
s000039547	18007.5	18070.8	0.683544	0.871484	0.794553	0.596594	0.734893	0.378823	0.72865	0.60135	0.382798	0.825881	0.915243	0.880114	0.850992	0.209855	0.678168	0.804854	0.00561984	0.618247
s000039549	40703.1	40845.5	0.907575	0.97559	0.912361	0.857561	0.876939	0.835115	0.911714	0.541441	0.683702	1.08628	1.00567	0.942672	0.989511	0.612861	0.94848	0.973231	0.00332772	0.888115
s000039550	25442.8	26225.8	0.758168	0.866886	0.870674	0.7372	0.797734	0.605694	0.810506	0.580315	0.66995	0.922537	0.932248	0.939999	0.949107	0.290419	0.939409	0.879834	0.0329183	0.749984
s000039551	7196.01	7250.42	0.719393	0.864821	0.769768	0.678815	0.711055	0.219144	0.759682	0.393012	0.250237	0.963656	0.890709	0.894686	0.895248	0.171142	0.580679	0.838049	0.0505058	0.724842
s000039553	9091.59	9415.67	0.616504	0.740263	0.706477	0.532333	0.524111	0.188773	0.492828	0.668557	0.320186	0.411373	0.810341	0.844797	0.764594	0.18669	0.441997	0.609246	0	0.395898
s000039554	17751.1	17856.8	0.690404	0.895246	0.777929	0.568716	0.694	0.506352	0.772549	0.554612	0.530942	0.720698	0.86125	0.836498	0.81185	0.325496	0.598425	0.702952	0.0779696	0.514895
s000039556	35991.5	36042.2	0.631316	0.856549	0.752784	0.592723	0.654265	0.439927	0.675132	0.686932	0.43898	0.745195	0.880011	0.878192	0.846068	0.180187	0.805965	0.767329	0	0.584433
s000039560	25508	25367.6	0.772789	0.955085	0.874922	0.797448	0.825263	0.712063	0.86466	0.625478	0.76929	1.06948	0.992838	0.919637	0.995641	0.660205	1.07994	0.919338	0.00111871	0.840332
s000039561	18602.5	18655.9	0.812257	0.907786	0.870631	0.782947	0.822014	0.714273	0.839107	0.5591	0.723721	1.02318	0.968825	0.930516	0.949577	0.636044	1.06241	0.916449	0	0.798125
s000039573	12826	12897.5	0.590395	0.872258	0.704837	0.381334	0.572872	0.156789	0.705097	0.675593	0.137337	0.570205	0.862452	0.843737	0.768985	0.069274	0.336722	0.719122	0	0.461782
s000039575	7585.92	7678.5	0.748953	0.921466	0.835429	0.740879	0.776702	0.414683	0.870989	0.426569	0.350254	0.979425	0.966141	0.92463	0.906936	0.319076	0.738253	0.926917	0	0.756319
s000039577	26525.5	26622.8	0.631192	0.917759	0.777963	0.538857	0.742544	0.43365	0.668175	0.788575	0.481221	0.832699	0.956182	0.873731	0.859452	0.298591	0.826054	0.754049	0.0025092	0.629032
s000039578	16319.7	16454.3	0.609424	0.858377	0.785275	0.55305	0.661294	0.342292	0.620846	0.67603	0.403736	0.678655	0.887139	0.882016	0.819845	0.28759	0.613163	0.744168	0.00111453	0.494716
s000039581	11842.5	12005.9	0.865527	0.904877	0.89943	0.837915	0.856914	0.80038	0.889762	0.701478	0.798903	1.11291	0.990329	0.950111	0.990871	0.685066	1.08823	0.95036	0.00107267	0.846354
s000039585	12823.1	13020.8	0.761317	0.93461	0.82026	0.548712	0.663031	0.457187	0.751555	0.718765	0.491916	0.782728	0.942011	0.906039	0.861619	0.440697	0.682934	0.849375	0	0.651248
s000039586	15802	16044.3	0.811722	0.974228	0.866019	0.724455	0.830074	0.677404	0.853468	0.601333	0.695914	1.03372	0.971806	0.930232	0.969129	0.410216	1.03875	0.893657	0.0388066	0.7777
s000039588	13355	13378.5	0.671078	0.881998	0.800667	0.532391	0.598509	0.260495	0.686771	0.798889	0.371571	0.656341	0.952819	0.905577	0.85266	0.306708	0.598344	0.746738	0.00687888	0.560828
s000039593	40352	40399.8	0.673391	0.884194	0.755035	0.531006	0.646564	0.398331	0.742272	0.661588	0.374566	0.686416	0.896662	0.886191	0.793507	0.328281	0.636903	0.788597	0.00579958	0.565266
s000039594	24409.9	24601.9	0.634451	0.89254	0.728627	0.635069	0.622925	0.427272	0.700176	0.596558	0.461725	0.892254	0.879251	0.839771	0.863693	0.332177	0.721299	0.806873	0	0.687816
s000039595	27688.5	28125.3	0.705747	0.873495	0.788887	0.608496	0.730198	0.471442	0.691804	0.819775	0.532686	0.824145	0.92594	0.901579	0.905653	0.27447	0.894376	0.822003	0.0159907	0.65214
s000039597	26724.8	27740.3	0.70155	0.854452	0.760859	0.587574	0.686096	0.44954	0.688647	0.708855	0.462599	0.783862	0.928746	0.880112	0.84017	0.316765	0.730005	0.800731	0	0.581869
s000039598	25888.7	26015.6	0.653829	0.847492	0.751568	0.507463	0.622155	0.258786	0.692395	0.652284	0.273918	0.68323	0.850624	0.891669	0.841102	0.107268	0.546693	0.730779	0.0187296	0.531599
s000039600	33502.7	34375.9	0.655344	0.857203	0.760915	0.589969	0.746367	0.452349	0.714351	0.621867	0.450474	0.843679	0.92856	0.854594	0.836005	0.370482	0.794352	0.767459	0.0088095	0.609637
s000039605	21912.2	21931.2	0.70173	0.901585	0.777715	0.682437	0.731257	0.500772	0.689694	0.8013	0.515273	0.889166	0.941296	0.889585	0.918009	0.441603	0.792801	0.795028	0	0.633978
s000039606	27093.7	27141.5	0.729814	0.912021	0.79043	0.621418	0.761844	0.510401	0.791993	0.53599	0.530874	0.794789	0.902416	0.87056	0.851753	0.273162	0.635987	0.716862	0.0078262	0.643762
s000039608	25596.3	26227.4	0.52411	0.809946	0.570067	0.410103	0.461777	0.247634	0.565972	0.623519	0.265117	0.547815	0.812644	0.796822	0.768798	0.154648	0.478133	0.631568	0.148967	0.473724
s000039615	9268.93	9267.18	0.517832	0.869645	0.689248	0.478121	0.450852	0.114576	0.576794	0.769867	0.17057	0.341599	0.895734	0.800518	0.787348	0.0999375	0.26893	0.618073	0.0397589	0.401579
s000039616	31881.4	33035.4	0.798579	0.891606	0.867036	0.595679	0.748268	0.35591	0.773191	0.739937	0.49887	0.682438	0.952324	0.939825	0.891281	0.297931	0.641317	0.872212	0	0.594285
s000039617	24972	25408.6	0.798524	0.933542	0.837147	0.719796	0.813921	0.613528	0.789924	0.69502	0.52584	0.969034	0.977698	0.914383	0.944513	0.421096	1.06285	0.908368	0	0.77323
s000039618	24447.8	24675.8	0.795428	0.936047	0.872388	0.744954	0.778903	0.695927	0.824156	0.492596	0.690218	0.954416	0.948933	0.933211	1.01329	0.800449	0.350438	0.945869	0	0.804597
s000039619	28247.7	28362.2	0.820811	0.922657	0.830729	0.701668	0.78849	0.62699	0.797334	0.449515	0.602103	0.930754	0.945712	0.936372	0.940698	0.259384	0.565343	0.875623	0	0.739485
s000039620	25076.5	25058.1	0.857636	0.962415	0.91074	0.801873	0.869845	0.665687	0.816581	0.636536	0.584456	0.933426	0.999016	0.906753	0.900958	0.450461	1.00903	0.867271	0	0.69042
s000039622	44715.4	45632.8	0.632187	0.826072	0.758873	0.558163	0.689449	0.448279	0.626724	0.777185	0.483463	0.781446	0.884744	0.896862	0.8752	0.512201	0.837554	0.763713	0	0.602202
s000039623	29276.9	29344.8	0.700849	0.880991	0.825534	0.727833	0.74527	0.476628	0.708974	0.419679	0.498232	0.910598	0.911948	0.935708	0.914575	0.405591	0.495572	0.822804	0	0.623926
s000039624	18566.5	18706.6	0.725514	0.880699	0.814357	0.731344	0.792247	0.60118	0.790465	0.704906	0.629874	0.989622	0.962516	0.913866	0.92455	0.417387	0.976303	0.874477	0	0.725941
s000039627	26687.5	26849.2	0.559857	0.805908	0.795385	0.469709	0.605953	0.352002	0.699791	0.637218	0.372492	0.659884	0.821906	0.906915	0.822393	0.188528	0.547834	0.679009	0.00901879	0.518899
s000039629	12052.4	12250.9	0.582406	0.859606	0.648299	0.525979	0.558054	0.33863	0.572823	0.71097	0.391566	0.680986	0.828052	0.819354	0.842576	0.26116	0.588893	0.650122	0.00574544	0.517641
s000039632	16002.3	16039.8	0.855446	0.961243	0.852042	0.754232	0.836605	0.408122	0.856646	0.28925	0.236834	1.02115	0.970805	0.917828	0.949635	0.114964	0.705788	0.924432	0	0.821553
s000039636	40833.7	41103.7	0.488698	0.784296	0.5572	0.362179	0.48309	0.225519	0.539934	0.723655	0.267678	0.564718	0.805964	0.763378	0.734554	0.116475	0.488883	0.558869	0.0472703	0.405477
s000039638	14102.7	14118.4	0.654735	0.911506	0.72328	0.501696	0.54433	0.0941005	0.539166	0.711165	0.156082	0.510147	0.838453	0.816145	0.765829	0.040562	0.190335	0.577165	0.0244521	0.390975
s000039639	34188.2	35907.4	0.649252	0.822787	0.746294	0.586146	0.638927	0.42132	0.731744	0.697327	0.46615	0.794941	0.900523	0.874323	0.852089	0.348378	0.775297	0.817495	0	0.620781
s000039641	25249.9	25248.3	0.741036	0.977096	0.924706	0.890211	0.882125	0.652461	0.907591	0.56385	0.673827	1.05803	1.02365	0.963361	1.01349	0.446769	1.12733	0.973586	0	0.880324
s000039642	18838.8	19087.8	0.828413	0.916272	0.836075	0.689606	0.772978	0.504623	0.831253	0.495921	0.534943	0.934961	0.967778	0.894257	0.934051	0.367609	0.575631	0.926969	0.0271701	0.693074
s000039643	21940.7	22043.9	0.72497	0.883834	0.792843	0.588374	0.688075	0.368995	0.67286	0.714696	0.412954	0.705625	0.892237	0.871036	0.846223	0.218026	0.517682	0.752314	0.00179769	0.556864
s000039644	25821.8	25881.2	0.722725	0.906481	0.781713	0.603859	0.719846	0.509374	0.718804	0.71605	0.514709	0.842202	0.924728	0.879374	0.894067	0.393648	0.825523	0.834569	0	0.6475
s000039645	29025.3	29089.1	0.854468	0.922053	0.882321	0.835686	0.839895	0.689026	0.84583	0.759012	0.707929	1.01608	0.99509	0.944316	0.966218	0.336615	1.25905	0.899519	0	0.803819
s000039646	16514.7	16537.9	0.756349	0.915727	0.786039	0.58873	0.710834	0.327051	0.729352	0.443629	0.221478	0.801426	0.903423	0.861754	0.886607	0.0922853	0.481796	0.806157	0.0635956	0.69695
s000039648	12662.6	12697.5	0.870221	0.963264	0.91259	0.851643	0.856388	0.794709	0.922712	0.435541	0.457535	0.984739	1.00646	0.9504	0.964404	0.482029	0.807292	0.967476	0	0.876838
s000039651	20506.1	20578.1	0.789567	0.936446	0.831969	0.700801	0.801515	0.488104	0.825597	0.549403	0.342123	0.884211	0.961088	0.905752	0.91235	0.151733	0.682394	0.895878	0.0260742	0.754501
s000039653	10503.8	10513.8	0.784538	0.915245	0.851499	0.696253	0.741189	0.22574	0.776319	0.476039	0.265916	0.973962	0.93083	0.926018	0.926942	0.157922	0.601991	0.88343	0	0.728038
s000039656	29253	29389.9	0.730143	0.906655	0.806601	0.692841	0.707102	0.442611	0.703364	0.782244	0.508233	0.841018	0.957571	0.914038	0.92508	0.381088	0.751667	0.805626	0.00122785	0.624875
s000039658	25574.7	26527.2	0.74377	0.889435	0.803849	0.703437	0.753213	0.653836	0.809968	0.595164	0.674559	0.992341	0.964226	0.904827	0.945461	0.346777	1.10159	0.89093	0	0.760792
s000039660	19677.6	20087.4	0.574558	0.734867	0.644705	0.437588	0.444486	0.144356	0.430316	0.71168	0.153986	0.418357	0.722221	0.779621	0.692397	0.0348648	0.125044	0.544259	0	0.370174
s000039663	22801	23096	0.808677	0.939322	0.822197	0.75089	0.840028	0.640683	0.880699	0.604841	0.620958	1.03108	0.997686	0.898005	0.944095	0.365197	1.00139	0.918914	0	0.7625
s000039665	25954.1	26057.6	0.498795	0.878892	0.637989	0.469558	0.584876	0.259542	0.594438	0.603617	0.313194	0.661648	0.861751	0.829875	0.833996	0.0940451	0.461658	0.594085	0.00566538	0.538268
s000039666	30846.9	30954.4	0.780453	0.886623	0.824882	0.693627	0.729849	0.510496	0.694134	0.719067	0.478402	0.821951	0.943597	0.908794	0.920913	0.263889	0.852649	0.798304	0.0240912	0.654939
s000039671	40630.2	40882.8	0.676932	0.925872	0.726843	0.628274	0.809838	0.523248	0.819277	0.648549	0.556013	0.941729	0.975821	0.809657	0.856034	0.311343	0.922823	0.867264	0	0.711409
s000039677	22261.8	22225.6	0.896629	0.957885	0.933994	0.801379	0.868793	0.599176	0.856428	0.535373	0.617223	0.981908	1.001	0.891812	0.996357	0.445942	1.07237	0.919095	0	0.802575
s000039689	19605.9	19704.9	0.803436	0.89538	0.852885	0.738302	0.797749	0.556299	0.707444	0.702534	0.5741	0.902789	0.963368	0.927983	0.929344	0.472896	1.03753	0.833012	0	0.692724
s000039691	33908.5	33957.7	0.720446	0.900313	0.78137	0.662673	0.733924	0.574465	0.727379	0.687119	0.589292	0.896259	0.923481	0.91238	0.939721	0.251389	0.941345	0.845347	0.00322849	0.68664
s000039692	13046.8	13298.1	0.738598	0.890333	0.791073	0.736822	0.722604	0.584716	0.740013	0.770666	0.578738	0.926788	0.970834	0.915294	0.932311	0.234131	1.06926	0.829669	0	0.662963
s000039694	15967.9	16508.2	0.713315	0.866831	0.786075	0.584702	0.710423	0.418529	0.730229	0.652939	0.373304	0.762325	0.902189	0.821249	0.874893	0.280258	0.724434	0.762787	0.0577674	0.551294
s000039696	17609.6	17675.7	0.662168	0.877108	0.78869	0.578932	0.723508	0.307572	0.674779	0.60337	0.320399	0.792337	0.89353	0.892784	0.852178	0.314133	0.610303	0.764336	0.224588	0.589014
s000039700	17430.4	17511.4	0.770086	0.92298	0.834112	0.705529	0.823068	0.437624	0.822265	0.556207	0.436087	1.01304	0.978109	0.8996	0.926601	0.251754	0.879293	0.885478	0.0315335	0.764024
s000039703	21582.2	21438.7	0.670029	0.782633	0.756489	0.535242	0.641394	0.454576	0.631478	0.672114	0.496691	0.675433	0.862782	0.902836	0.870491	0.269542	0.602795	0.71126	0.00644386	0.579097
s000039708	20748	20905.2	0.771197	0.862925	0.728415	0.624636	0.66125	0.589588	0.764001	0.68088	0.59738	0.831806	0.936727	0.900456	0.917849	0.366873	0.975157	0.827339	0.0245615	0.698564
[truncated: 958 more rows]
